# Supplementary material for: Bronchoalveolar Lavage Fluid Protein Expression in Acute Respiratory Distress Syndrome Provides Insights into Pathways Activated in Subjects with Different Outcomes
Source: Sci Rep. 2017 Aug 7;7:7464. doi: 10.1038/s41598-017-07791-8 (PMC5547130; doi:10.1038/s41598-017-07791-8)
Supplement: Supplementary file 1 — Supplemental Table S1 [file 41598_2017_7791_MOESM1_ESM.xls]

## Sheet: TitlePage
	Bronchoalveolar Lavage Fluid Protein Expression in Acute Respiratory Distress Syndrome Provides Insights into Pathways Activated in Subjects with Different Outcomes
	Maneesh Bhargava, Kevin Viken, Qi Wang, Pratik Jagtap, Peter Bitterman, David Ingbar, Chris Wendt

## Sheet: Index
Supplemental Table S1. Proteins Identified at ≤ 1% Global False Discovery Rate in various iTRAQ LC-MS/MS Experiments
Tab	Description
ARDS iTRAQ-1	The 850 proteins with their relative abundance (to pooled control) in three ARDS survivors and three non-survivors
ARDS iTRAQ-2	The 606 proteins with their relative abundance (to pooled control) in three ARDS survivors and three non-survivors
ARDS iTRAQ-3	The 1055 proteins with their relative abundance (to pooled control) in three ARDS survivors and three non-survivors
ARDS iTRAQ-4	The 865 proteins with their relative abundance (to pooled control) in three ARDS survivors and three non-survivors
ARDS iTRAQ-5	The 976 proteins with their relative abundance (to pooled control) in three ARDS survivors and three non-survivors
ARDS iTRAQ-6	The 879 proteins with their relative abundance (to pooled control) in three ARDS survivors and three non-survivors

## Sheet: ARDS iTRAQ-1
										Pooled Control					Survivor (O'Brien Biobank Sample ID 6851)					Survivor (6960)					Survivor (7331)					Non Survivor (6869)					Non Survivor (6944)					Non Survivor (7648)
N	Unused	Total	%Cov	%Cov(50)	%Cov(95)	Accession	Name	Species	Peptides (95%)	113:116	PVal 113:116	EF 113:116	LowerCI 113:116	UpperCI 113:116	114:116	PVal 114:116	EF 114:116	LowerCI 114:116	UpperCI 114:116	115:116	PVal 115:116	EF 115:116	LowerCI 115:116	UpperCI 115:116	117:116	PVal 117:116	EF 117:116	LowerCI 117:116	UpperCI 117:116	118:116	PVal 118:116	EF 118:116	LowerCI 118:116	UpperCI 118:116	119:116	PVal 119:116	EF 119:116	LowerCI 119:116	UpperCI 119:116	121:116	PVal 121:116	EF 121:116	LowerCI 121:116	UpperCI 121:116
1	218.15	218.15	89.67	84.13	77.75	sp|P00450|CERU_HUMAN	Ceruloplasmin OS=Homo sapiens GN=CP PE=1 SV=1	HUMAN	412	1.02226	0.54329	1.07467	0.951236	1.09859	0.512511	5.53473e-15	1.13776	0.450458	0.583112	1.48723	1.6677e-05	1.18522	1.25481	1.76269	2.44046	3.28685e-12	1.22973	1.98455	3.0011	1.07471	0.599791	1.31414	0.817798	1.41232	0.822696	0.0162073	1.17099	0.702564	0.96337	1.04852	0.877912	1.84784	0.567429	1.9375
2	186.35	186.52	69.15	60.03	52.58	sp|P0C0L5|CO4B_HUMAN	Complement C4-B OS=Homo sapiens GN=C4B PE=1 SV=2	HUMAN	213	1.0336	0.623376	1.17646	0.878575	1.21599	0.822174	0.179142	1.3804	0.595606	1.13493	1.60206	0.156232	2.06789	0.774734	3.31289	1.35899	0.085804	1.44672	0.939362	1.96608	0.900267	0.655669	1.76866	0.509011	1.59227	1.99406	0.0148676	1.62771	1.22507	3.24576	0.852891	0.819586	5.48474	0.155502	4.67789
3	167.09	167.55	69.04	62.72	53.95	tr|B4E1Z4|B4E1Z4_HUMAN	Complement factor B OS=Homo sapiens GN=CFB PE=2 SV=1	HUMAN	194	0.990026	0.811229	1.08759	0.910289	1.07675	0.580637	6.87833e-13	1.11854	0.519105	0.649462	2.054	1.23737e-16	1.12217	1.83039	2.30494	1.74114	5.19981e-12	1.12969	1.54125	1.96694	1.13878	0.298087	1.28211	0.888209	1.46005	1.21413	0.000277016	1.10442	1.09934	1.34091	0.953701	0.832791	1.56795	0.608249	1.49535
4	122.57	123.17	69.37	57.68	54.67	sp|P08603|CFAH_HUMAN	Complement factor H OS=Homo sapiens GN=CFH PE=1 SV=4	HUMAN	138	0.966252	0.30893	1.06936	0.903584	1.03327	0.274441	5.85559e-15	1.27034	0.216037	0.348633	0.95534	0.406587	1.11582	0.856175	1.06599	1.15177	0.0117133	1.11465	1.03331	1.28382	1.00241	0.987188	1.34909	0.743023	1.35234	0.76386	0.000146209	1.141	0.669463	0.871566	0.66144	0.0394589	1.4808	0.446678	0.979459
5	122.07	122.96	63.36	54.82	48.58	sp|P01023|A2MG_HUMAN	Alpha-2-macroglobulin OS=Homo sapiens GN=A2M PE=1 SV=3	HUMAN	124	1.0222	0.343155	1.04716	0.976165	1.07041	0.267547	6.4758e-16	1.25428	0.213307	0.335578	0.357185	2.09693e-17	1.17691	0.303494	0.420374	0.76086	4.90294e-10	1.07424	0.708275	0.817348	0.722271	1.6171e-08	1.10241	0.655174	0.79624	0.700725	1.26581e-13	1.07398	0.652456	0.752567	0.54418	0.00494521	1.51562	0.359048	0.824768
6	119.38	119.79	85.11	77.07	70.92	sp|P01011|AACT_HUMAN	Alpha-1-antichymotrypsin OS=Homo sapiens GN=SERPINA3 PE=1 SV=2	HUMAN	319	1.08275	0.125282	1.10849	0.976781	1.20022	0.718919	0.00109238	1.20455	0.596834	0.865977	3.44778	8.97662e-13	1.23473	2.79234	4.25706	3.4349	4.47426e-11	1.28156	2.68025	4.40204	2.08751	0.000579319	1.47638	1.41394	3.08196	1.61787	3.27961e-08	1.14117	1.41773	1.84626	1.52657	0.548515	4.17285	0.365835	6.37017
7	118.06	122.09	62.9	51.35	38.85	sp|P01024|CO3_HUMAN	Complement C3 OS=Homo sapiens GN=C3 PE=1 SV=2	HUMAN	90	1.00284	0.905111	1.04838	0.956565	1.05135	0.624004	3.37786e-07	1.18227	0.5278	0.737743	0.687302	1.49272e-07	1.13716	0.604405	0.781569	0.950232	0.403816	1.12881	0.8418	1.07263	0.964626	0.644064	1.16732	0.826358	1.12603	1.19852	0.00691467	1.13864	1.05259	1.36468	0.902389	0.628322	1.5236	0.592274	1.37488
8	102.44	102.72	84.85	80.74	76.84	sp|P02790|HEMO_HUMAN	Hemopexin OS=Homo sapiens GN=HPX PE=1 SV=2	HUMAN	238	0.998804	0.971695	1.07082	0.932747	1.06954	0.280158	7.21684e-14	1.21617	0.23036	0.34072	1.25766	0.0184645	1.20656	1.04235	1.51745	1.70201	8.6307e-06	1.22366	1.39092	2.08268	0.405456	0.000141524	1.52427	0.265999	0.618026	0.966123	0.614412	1.14842	0.841261	1.10952	0.709292	0.382352	2.20915	0.32107	1.56693
9	92.86	95.43	51.01	41.83	31.74	sp|P01031|CO5_HUMAN	Complement C5 OS=Homo sapiens GN=C5 PE=1 SV=4	HUMAN	62	0.998962	0.96089	1.0431	0.957685	1.04202	0.35201	2.07384e-18	1.17735	0.298984	0.41444	1.00824	0.867896	1.10338	0.913775	1.11248	1.98078	1.16282e-24	1.08105	1.83227	2.14132	0.710309	1.21999e-08	1.10848	0.640795	0.787364	0.744198	1.11738e-11	1.07227	0.694038	0.797982	0.686101	0.0525557	1.46367	0.468756	1.00422
10	88.93	89.65	65.58	56.68	53.4	sp|P01833|PIGR_HUMAN	Polymeric immunoglobulin receptor OS=Homo sapiens GN=PIGR PE=1 SV=4	HUMAN	110	0.964917	0.245099	1.06344	0.907351	1.02613	3.14075	8.70355e-16	1.16388	2.69852	3.65546	0.365232	0.00150398	1.80182	0.202701	0.658083	0.470183	1.84427e-07	1.25726	0.373974	0.591142	2.09518	0.000132384	1.41151	1.48435	2.95737	0.309521	1.02505e-11	1.25203	0.247215	0.38753	0.670681	0.171841	1.7932	0.374013	1.20267
11	84.23	86.17	81.58	77.75	69.38	sp|P01009|A1AT_HUMAN	Alpha-1-antitrypsin OS=Homo sapiens GN=SERPINA1 PE=1 SV=3	HUMAN	170	1.0484	0.200688	1.0763	0.974071	1.12839	0.777902	0.00235529	1.1684	0.665785	0.908899	1.73298	1.89214e-09	1.15039	1.50643	1.99361	5.09966	2.8349e-16	1.2631	4.03741	6.44138	1.94675	0.000235866	1.39111	1.39942	2.70816	14.8658	5.59464e-18	1.40663	10.5683	20.9107	2.24339	0.0264237	2.02888	1.10573	4.55156
12	83.23	83.9	78.81	71.05	62.43	tr|E7ER44|E7ER44_HUMAN	Kaliocin-1 OS=Homo sapiens GN=LTF PE=1 SV=1	HUMAN	106	0.980754	0.630082	1.08426	0.904536	1.06339	3.24826	1.44835e-17	1.18059	2.75138	3.83488	0.662845	7.04581e-05	1.20667	0.549318	0.799835	0.591708	1.49708e-09	1.14668	0.516017	0.678501	0.365898	7.34355e-10	1.29031	0.283573	0.472122	0.994065	0.88064	1.08284	0.918016	1.07641	0.843768	0.453457	1.5745	0.535894	1.32852
13	80.04	81.43	80.95	68.64	59.28	sp|P02768|ALBU_HUMAN	Serum albumin OS=Homo sapiens GN=ALB PE=1 SV=2	HUMAN	70	1.01618	0.662866	1.07675	0.943752	1.09417	0.559789	1.26473e-07	1.19878	0.466965	0.671063	0.702939	0.0002498	1.19308	0.589181	0.838661	0.967097	0.667853	1.16951	0.826927	1.13103	2.46719	3.04013e-06	1.39681	1.7663	3.44618	0.782101	0.00927468	1.19886	0.652368	0.937632	1.46681	0.321975	2.16557	0.677332	3.17648
14	76.38	78.2	63.35	47.81	43.87	sp|Q14624-2|ITIH4_HUMAN	Isoform 2 of Inter-alpha-trypsin inhibitor heavy chain H4 OS=Homo sapiens GN=ITIH4	HUMAN	112	1.01005	0.767098	1.07043	0.943591	1.08119	0.397981	5.50528e-07	1.35584	0.29353	0.5396	1.10276	0.23292	1.17781	0.936279	1.29885	1.99377	3.06438e-08	1.21734	1.63781	2.42709	0.933806	0.606275	1.3067	0.714629	1.2202	1.20591	0.00527747	1.13613	1.06142	1.37008	0.913854	0.730827	1.69849	0.53804	1.55217
15	73.71	74.95	91.35	85.02	76.16	sp|P02774|VTDB_HUMAN	Vitamin D-binding protein OS=Homo sapiens GN=GC PE=1 SV=1	HUMAN	131	0.994944	0.971624	4.23763	0.234788	4.2162	0.436638	0.0907994	4.53565	0.0962681	1.98043	3.71623	0.22515	472.375	0.00786712	1755.45	0.24339	0.306009	11648.2	2.0895e-05	2835.07	0.15154	0.176342	912.558	0.000166061	138.289	2.90456	0.140362	20.8315	0.139431	60.5063	0.553558	0.622897	70667.9	7.83323e-06	39118.8
16	71.59	71.64	90.22	83.76	73.39	sp|P04745|AMY1_HUMAN	Alpha-amylase 1 OS=Homo sapiens GN=AMY1A PE=1 SV=2	HUMAN	127	0.949644					11.6249					0.141359					0.810693					1.00942					0.603679					0.976546
17	67.36	68	23.02	16.98	14.91	sp|P98088|MUC5A_HUMAN	Mucin-5AC (Fragments) OS=Homo sapiens GN=MUC5AC PE=1 SV=3	HUMAN	51	0.989792	0.700892	1.05541	0.937832	1.04463	1.03847	0.493175	1.1173	0.929442	1.16028	0.503718	1.53753e-05	1.31591	0.382792	0.662846	1.1314	0.0104953	1.09691	1.03144	1.24105	0.44103	8.69774e-08	1.27422	0.346116	0.561971	0.493691	1.08434e-09	1.18475	0.416704	0.584902	0.952791	0.853598	1.69815	0.561077	1.61798
18	66.17	66.94	76.43	55.81	43.33	sp|P26038|MOES_HUMAN	Moesin OS=Homo sapiens GN=MSN PE=1 SV=3	HUMAN	60	1.04838	0.147102	1.06716	0.982402	1.1188	1.79031	7.2374e-14	1.08702	1.64698	1.9461	0.931917	0.290703	1.14387	0.814708	1.06599	0.769246	0.000594729	1.14802	0.670065	0.883108	1.08593	0.428723	1.2347	0.879511	1.3408	1.43461	1.41015e-11	1.06752	1.34386	1.53147	0.751612	0.212562	1.58529	0.474117	1.19152
19	65.97	67.04	59.85	51.92	47.57	sp|P06396|GELS_HUMAN	Gelsolin OS=Homo sapiens GN=GSN PE=1 SV=1	HUMAN	71	1.01459	0.610803	1.05904	0.958025	1.07449	0.94287	0.179201	1.09115	0.864109	1.02881	0.691983	3.35126e-05	1.16906	0.591915	0.808967	0.807302	0.00150664	1.13412	0.711832	0.915577	0.661716	1.56221e-06	1.15486	0.572985	0.764188	0.640039	6.45334e-10	1.11163	0.575768	0.711484	0.661355	0.128711	1.71758	0.385051	1.13593
20	64.45	70.36	58.52	50.62	45.19	sp|P00747|PLMN_HUMAN	Plasminogen OS=Homo sapiens GN=PLG PE=1 SV=2	HUMAN	53	0.997159	0.918476	1.05785	0.942625	1.05485	0.431586	3.21442e-10	1.20832	0.35718	0.521492	1.56945	2.30715e-09	1.11731	1.40467	1.75356	0.853992	0.00380793	1.1084	0.770473	0.946565	0.731843	1.80408e-05	1.1341	0.645306	0.829986	0.928715	0.152669	1.10838	0.837906	1.02937	0.735288	0.275848	1.76032	0.417701	1.29434
21	64.34	65.82	72.2	63.58	59.27	sp|P01008|ANT3_HUMAN	Antithrombin-III OS=Homo sapiens GN=SERPINC1 PE=1 SV=1	HUMAN	98	1.0397	0.299339	1.07842	0.964097	1.12123	0.287476	9.05883e-10	1.32226	0.217413	0.380117	1.67412	1.99046e-06	1.1919	1.40458	1.99539	1.06202	0.474989	1.18582	0.895603	1.25937	0.590037	0.000137088	1.27613	0.462366	0.752962	1.77682	2.05598e-13	1.09232	1.62665	1.94085	0.63466	0.166512	1.92948	0.328927	1.22457
22	63.17	65.17	70.1	64.15	56.43	sp|P00734|THRB_HUMAN	Prothrombin OS=Homo sapiens GN=F2 PE=1 SV=2	HUMAN	69	0.981939	0.573286	1.06769	0.919686	1.04841	0.475353	1.72654e-08	1.21584	0.390967	0.577954	1.4311	5.40351e-06	1.14008	1.25526	1.63156	1.94349	9.36295e-11	1.14559	1.6965	2.22643	0.911981	0.456364	1.28379	0.710379	1.1708	1.27865	0.0254193	1.23766	1.03313	1.58253	0.750445	0.21419	1.59107	0.471661	1.19401
23	62.1	63.77	72.29	59.29	52.32	sp|P11142|HSP7C_HUMAN	Heat shock cognate 71 kDa protein OS=Homo sapiens GN=HSPA8 PE=1 SV=1	HUMAN	53	1.00669	0.873488	1.0893	0.924163	1.09659	1.71089	2.42105e-07	1.16888	1.46371	1.99982	0.615716	0.000133069	1.24655	0.493937	0.767519	0.878294	0.157953	1.20175	0.730844	1.05549	0.773878	0.123416	1.39286	0.555602	1.07791	0.809425	0.00590756	1.15542	0.700543	0.935229	0.813821	0.338686	1.54909	0.525355	1.26068
24	61.98	62.93	74.64	64.91	57.42	sp|P13796|PLSL_HUMAN	Plastin-2 OS=Homo sapiens GN=LCP1 PE=1 SV=6	HUMAN	60	0.998715	0.965294	1.06142	0.940925	1.06006	0.694105	1.63101e-05	1.15937	0.598692	0.804724	0.473112	1.0204e-08	1.22447	0.386382	0.579309	0.513023	1.16913e-10	1.16034	0.442132	0.595281	0.452299	6.07002e-10	1.2085	0.374264	0.546604	0.421957	5.32512e-11	1.20467	0.350266	0.508321	0.584084	0.0201951	1.56424	0.373398	0.913649
25	61.76	63.52	66.44	57.45	50.6	sp|P05164|PERM_HUMAN	Myeloperoxidase OS=Homo sapiens GN=MPO PE=1 SV=1	HUMAN	76	1.00349	0.918719	1.07247	0.935678	1.07621	0.300305	0.000296977	1.78879	0.167881	0.537184	1.14877	0.126668	1.19865	0.958388	1.37698	0.398268	6.74933e-07	1.32055	0.301593	0.525932	0.7729	0.0196426	1.23652	0.62506	0.955708	0.395329	1.67392e-08	1.25019	0.316214	0.494237	0.791855	0.499673	2.03361	0.389384	1.61032
26	61.24	62.89	73.84	63.8	53.05	sp|P06744|G6PI_HUMAN	Glucose-6-phosphate isomerase OS=Homo sapiens GN=GPI PE=1 SV=4	HUMAN	59	1.02998	0.320004	1.06173	0.970095	1.09356	0.533778	8.86737e-15	1.0857	0.491642	0.579525	0.584067	4.90697e-10	1.12204	0.520542	0.655343	0.467404	9.38978e-13	1.12962	0.413771	0.527989	0.505613	6.419e-10	1.15947	0.436072	0.586244	0.45136	3.21187e-15	1.10498	0.408479	0.498743	0.517026	0.00374136	1.52963	0.338007	0.790859
27	59.63	61.08	48.66	41.39	34.97	tr|Q5T985|Q5T985_HUMAN	Inter-alpha-trypsin inhibitor heavy chain H2 OS=Homo sapiens GN=ITIH2 PE=1 SV=1	HUMAN	62	1.04956	0.152713	1.07001	0.980887	1.12305	0.492668	1.05544e-06	1.24976	0.39421	0.615718	1.35528	2.62277e-05	1.12772	1.20179	1.52838	1.54821	2.75038e-09	1.10172	1.40527	1.70569	0.647736	5.29876e-05	1.1991	0.540187	0.776699	0.61339	1.57035e-06	1.17118	0.523737	0.71839	1.00337	0.983617	1.40076	0.716305	1.40548
28	56.25	56.45	81.06	77.02	65.15	sp|P06727|APOA4_HUMAN	Apolipoprotein A-IV OS=Homo sapiens GN=APOA4 PE=1 SV=3	HUMAN	52	1.04598	0.123306	1.05963	0.987118	1.10835	0.309265	2.4614e-11	1.25373	0.246677	0.387733	0.573804	3.43862e-07	1.18895	0.482614	0.682224	0.914267	0.0212418	1.07816	0.847988	0.985726	0.311019	5.78353e-12	1.23989	0.250843	0.38563	1.96989	2.25956e-17	1.07941	1.82497	2.12632	0.759097	0.183585	1.51348	0.501558	1.14888
29	56.02	63.12	15.26	10.73	8.174	sp|Q9HC84|MUC5B_HUMAN	Mucin-5B OS=Homo sapiens GN=MUC5B PE=1 SV=3	HUMAN	70	0.962999	0.313053	1.07768	0.893582	1.03781	2.45129	1.63814e-17	1.11946	2.18971	2.74411	0.325805	9.59136e-06	1.54814	0.21045	0.504389	0.537014	9.18129e-12	1.13333	0.473836	0.608616	0.457742	2.76902e-07	1.28255	0.356899	0.587078	0.611024	1.30221e-07	1.16282	0.525467	0.710511	0.878506	0.631067	1.72142	0.510338	1.51228
30	55.06	56.25	61.58	46.76	33.59	sp|O43707|ACTN4_HUMAN	Alpha-actinin-4 OS=Homo sapiens GN=ACTN4 PE=1 SV=2	HUMAN	37	1.06333	0.0944882	1.0757	0.988504	1.14382	0.819125	0.00211383	1.12521	0.727974	0.921689	1.29994	0.000279719	1.1326	1.14775	1.47231	0.871101	0.0204709	1.12116	0.776966	0.976642	0.855487	0.0644234	1.18099	0.724382	1.01032	1.3633	3.27822e-06	1.1069	1.23163	1.50904	1.04672	0.900592	2.12307	0.49302	2.22226
31	54.32	55.37	68.88	57.73	49.36	sp|P08670|VIME_HUMAN	Vimentin OS=Homo sapiens GN=VIM PE=1 SV=4	HUMAN	42	1.12611	0.00789842	1.08827	1.03477	1.22551	0.603544	0.0205628	1.522	0.396548	0.918592	1.40968	0.00278366	1.23699	1.13961	1.74376	0.57991	1.48795e-05	1.2312	0.471011	0.713987	0.739277	0.0215731	1.28873	0.573647	0.952731	2.22929	1.40319e-11	1.14874	1.94064	2.56086	1.0076	0.981543	1.95173	0.516259	1.96657
32	54	55.64	68.22	52.01	47.99	sp|P29401|TKT_HUMAN	Transketolase OS=Homo sapiens GN=TKT PE=1 SV=3	HUMAN	50	0.976191	0.463423	1.06884	0.913319	1.04339	0.808041	9.6209e-05	1.09991	0.734641	0.888775	0.628293	4.58919e-06	1.18046	0.532243	0.741676	0.51339	7.72026e-09	1.17824	0.435727	0.604896	0.738913	0.00321435	1.21125	0.610041	0.895009	0.914328	0.108544	1.11718	0.818427	1.02147	0.466787	0.0154841	1.82948	0.255147	0.853979
33	53.67	54.21	80.53	75.73	64.8	sp|P60709|ACTB_HUMAN	Actin, cytoplasmic 1 OS=Homo sapiens GN=ACTB PE=1 SV=1	HUMAN	98	1.00031	0.996843	1.17476	0.851498	1.17512	0.605218	4.08526e-05	1.21653	0.497494	0.736267	0.607543	0.000532845	1.28276	0.47362	0.779335	0.750245	0.00413221	1.20188	0.624224	0.901706	0.687781	0.0131897	1.33112	0.516695	0.915517	0.839687	0.00111307	1.09941	0.763765	0.923157	1.08505	0.879761	3.06957	0.353485	3.33064
34	52.98	53.72	65.76	58.75	57.78	sp|Q13228-4|SBP1_HUMAN	Isoform 4 of Selenium-binding protein 1 OS=Homo sapiens GN=SELENBP1	HUMAN	49	1.00075	0.979983	1.06321	0.941262	1.06401	2.07513	3.42983e-08	1.2116	1.71271	2.51423	0.827084	0.0392928	1.19699	0.690971	0.990009	0.879572	0.0278571	1.11985	0.785436	0.984991	2.13962	2.9673e-10	1.16893	1.8304	2.50106	1.17396	0.0306654	1.15513	1.0163	1.35608	1.09657	0.774671	1.92755	0.568896	2.1137
35	51.59	53.33	68.41	60.88	54.34	sp|P09960|LKHA4_HUMAN	Leukotriene A-4 hydrolase OS=Homo sapiens GN=LTA4H PE=1 SV=2	HUMAN	55	1.01605	0.600618	1.06335	0.955523	1.08042	1.0816	0.0354754	1.07548	1.00568	1.16324	0.805813	0.0059748	1.16092	0.694114	0.935487	0.75758	0.000109293	1.13639	0.666655	0.860907	0.840091	0.0854513	1.2215	0.687753	1.02617	1.17882	5.6587e-06	1.06333	1.10861	1.25348	0.799128	0.385527	1.68481	0.474315	1.34637
36	50.43	52.43	85.25	67.51	59.45	sp|P06733|ENOA_HUMAN	Alpha-enolase OS=Homo sapiens GN=ENO1 PE=1 SV=2	HUMAN	57	1.01739	0.742251	1.1142	0.913111	1.13358	1.76725	1.85872e-11	1.08891	1.62295	1.92437	0.6335	0.000442325	1.25063	0.506543	0.792275	0.630695	0.00056864	1.26105	0.500135	0.795336	0.597456	0.00207738	1.35336	0.44146	0.808575	0.799852	0.000347449	1.11353	0.718301	0.890662	0.841837	0.642956	2.14892	0.391748	1.80904
37	49.13	49.85	72.62	69.74	65.42	sp|P02750|A2GL_HUMAN	Leucine-rich alpha-2-glycoprotein OS=Homo sapiens GN=LRG1 PE=1 SV=2	HUMAN	93	1.01181	0.868472	1.15766	0.874015	1.17133	0.492263	4.98434e-05	1.32939	0.370292	0.65441	1.32983	0.0350258	1.30057	1.02249	1.72953	2.82215	3.83927e-09	1.23732	2.28085	3.49191	1.75621	0.0225065	1.60737	1.0926	2.82287	1.05819	0.551274	1.21548	0.870591	1.28621	0.810676	0.715058	3.2969	0.245891	2.67272
38	48.29	48.9	55.05	49.48	39.38	sp|P01019|ANGT_HUMAN	Angiotensinogen OS=Homo sapiens GN=AGT PE=1 SV=1	HUMAN	60	0.982894	0.731616	1.11049	0.885097	1.0915	0.326916	2.76359e-06	1.39989	0.233529	0.457646	1.09452	0.271643	1.18314	0.925099	1.29498	1.41068	0.00377531	1.24044	1.13724	1.74986	0.76546	0.107746	1.39453	0.548903	1.06746	1.17383	0.0346222	1.15853	1.01321	1.35991	0.685249	0.314767	2.16424	0.316623	1.48305
39	47.65	50.11	25.86	17.1	15.13	sp|P02751|FINC_HUMAN	Fibronectin OS=Homo sapiens GN=FN1 PE=1 SV=4	HUMAN	28	1.02656	0.451817	1.0729	0.956811	1.1014	0.634354	0.00915249	1.395	0.454734	0.884923	0.884388	0.119763	1.16975	0.756048	1.03451	0.951571	0.383425	1.12166	0.848361	1.06734	0.680544	5.18069e-05	1.17962	0.576919	0.802783	0.658067	7.32388e-07	1.14468	0.574893	0.753275	1.04148	0.868177	1.64369	0.633624	1.71188
40	47.52	48.18	55.16	44.72	38.79	sp|P10643|CO7_HUMAN	Complement component C7 OS=Homo sapiens GN=C7 PE=1 SV=2	HUMAN	57	1.00839	0.811823	1.07425	0.938686	1.08327	0.530918	3.82957e-06	1.2455	0.426268	0.66126	1.03695	0.639637	1.1711	0.885453	1.21438	1.54272	1.81382e-05	1.18287	1.30422	1.82483	0.939588	0.656627	1.3307	0.706087	1.25031	1.68624	2.53566e-05	1.23069	1.37016	2.07524	0.710466	0.11845	1.5466	0.459372	1.09881
41	47.29	48.13	60.59	52.26	44.79	tr|G3XAM2|G3XAM2_HUMAN	Complement factor I light chain OS=Homo sapiens GN=CFI PE=3 SV=1	HUMAN	44	1.011	0.756514	1.07493	0.940525	1.08675	0.458261	4.11065e-07	1.25636	0.364754	0.57574	1.03174	0.767874	1.24221	0.83057	1.28164	1.69722	9.64125e-06	1.21187	1.4005	2.05681	1.02413	0.901335	1.48339	0.690397	1.51919	0.730093	0.0261267	1.31465	0.555353	0.959814	0.681111	0.401719	2.53821	0.268343	1.7288
42	46.99	50	84.65	77.22	59.95	sp|P00558|PGK1_HUMAN	Phosphoglycerate kinase 1 OS=Homo sapiens GN=PGK1 PE=1 SV=3	HUMAN	40	1.00514	0.877039	1.06983	0.939524	1.07533	0.866411	0.00317976	1.09474	0.79143	0.948496	0.726138	0.0206987	1.30594	0.556027	0.948292	0.63772	0.000280874	1.24556	0.511997	0.794316	0.70636	0.00503328	1.26219	0.55963	0.891562	0.578043	6.89335e-07	1.18736	0.486832	0.686342	0.62368	0.13971	1.8937	0.329345	1.18106
43	46.86	47.34	55.45	46.53	40.59	sp|P14780|MMP9_HUMAN	Matrix metalloproteinase-9 OS=Homo sapiens GN=MMP9 PE=1 SV=3	HUMAN	37	1.02208	0.470059	1.06307	0.96144	1.08654	0.252137	1.88024e-07	1.49725	0.1684	0.377512	0.264166	1.16345e-08	1.40338	0.188236	0.370726	0.434005	1.35381e-10	1.18637	0.365825	0.514892	0.260942	1.61117e-13	1.22661	0.212733	0.320075	0.207118	7.6491e-13	1.29154	0.160366	0.267501	0.523808	0.0162644	1.67526	0.312673	0.877514
44	46.01	48.11	49.18	40.16	31.15	sp|P07900-2|HS90A_HUMAN	Isoform 2 of Heat shock protein HSP 90-alpha OS=Homo sapiens GN=HSP90AA1	HUMAN	36	1.00954	0.807008	1.08409	0.931231	1.09443	1.05915	0.148748	1.08347	0.977558	1.14756	1.03858	0.710062	1.23528	0.840772	1.28294	0.769822	0.00522963	1.18816	0.647912	0.91467	0.593219	6.57705e-05	1.23374	0.48083	0.731877	1.0784	0.440854	1.2236	0.881334	1.31953	0.83898	0.50773	1.73209	0.484375	1.45319
45	45.93	46.29	74.5	70.13	68.46	sp|P25311|ZA2G_HUMAN	Zinc-alpha-2-glycoprotein OS=Homo sapiens GN=AZGP1 PE=1 SV=2	HUMAN	75	1.0086	0.870295	1.11377	0.905575	1.12334	0.82678	0.000991522	1.10904	0.745491	0.916933	0.221593	1.52767e-07	1.50281	0.147452	0.333013	1.82846	1.83043e-06	1.21212	1.50848	2.21632	0.480218	5.24897e-07	1.23962	0.38739	0.595289	0.601583	2.42336e-12	1.07628	0.558947	0.647472	0.334906	5.84987e-05	1.5684	0.213534	0.525268
46	44.52	45.99	39.01	28.81	20.24	sp|Q86VB7|C163A_HUMAN	Scavenger receptor cysteine-rich type 1 protein M130 OS=Homo sapiens GN=CD163 PE=1 SV=2	HUMAN	28	0.984532	0.631858	1.06854	0.921376	1.05202	1.23246	0.110387	1.29724	0.950066	1.5988	0.722194	0.00392636	1.23432	0.585094	0.89142	1.64381	3.16165e-06	1.18544	1.38667	1.94863	1.12977	0.320367	1.28171	0.88146	1.44804	0.642113	3.03554e-07	1.1394	0.563554	0.731623	0.894797	0.423423	1.32662	0.674492	1.18706
47	44.18	44.35	68.66	65.17	58.71	sp|P02763|A1AG1_HUMAN	Alpha-1-acid glycoprotein 1 OS=Homo sapiens GN=ORM1 PE=1 SV=1	HUMAN	81	1.0757	0.64654	1.4694	0.732066	1.58064	0.430015	0.000898729	1.36156	0.315825	0.585491	1.97686	0.0671054	2.12038	0.932317	4.1917	3.00226	0.0773961	3.57787	0.83912	10.7417	3.04013	0.0874996	3.85129	0.78938	11.7084	2.59044	0.00135188	1.46317	1.77042	3.79026	1.57921	0.650755	11.4933	0.137403	18.1503
48	44.02	47.2	45.88	37.87	31.5	sp|P19827|ITIH1_HUMAN	Inter-alpha-trypsin inhibitor heavy chain H1 OS=Homo sapiens GN=ITIH1 PE=1 SV=3	HUMAN	57	1.05621	0.184605	1.08685	0.971809	1.14795	0.528344	0.00294097	1.47701	0.357713	0.780369	1.36934	0.00666185	1.24039	1.10396	1.69851	1.48134	0.00101368	1.23472	1.19973	1.82904	0.737033	0.0462307	1.34912	0.546307	0.994346	0.657291	0.00779408	1.34247	0.489611	0.882396	0.602781	0.149978	2.03074	0.296829	1.22409
49	43.89	45.05	90.63	84.06	75	sp|P08758|ANXA5_HUMAN	Annexin A5 OS=Homo sapiens GN=ANXA5 PE=1 SV=2	HUMAN	39	0.986666	0.862847	1.17268	0.84138	1.15704	4.32312	6.60247e-15	1.17815	3.66941	5.0933	0.736788	0.212815	1.63844	0.44969	1.20718	0.833017	0.164042	1.30109	0.640245	1.08383	2.43205	5.9815e-07	1.30514	1.86345	3.17415	0.77267	0.0176471	1.23159	0.627374	0.951616	2.78668	0.0826894	3.22495	0.8641	8.9869
50	43.34	44.37	66.02	57.52	55.1	sp|P07339|CATD_HUMAN	Cathepsin D OS=Homo sapiens GN=CTSD PE=1 SV=1	HUMAN	57	0.956401	0.259778	1.08321	0.882936	1.03598	10.7275	7.50748e-13	1.39806	7.67318	14.9977	0.87896	0.329124	1.30749	0.67225	1.14923	0.798135	0.0328566	1.22797	0.649962	0.980088	1.01594	0.836479	1.16999	0.868327	1.18864	1.37522	0.000159601	1.15651	1.18911	1.59046	2.02788	0.194823	2.99382	0.677356	6.07111
51	43.21	44.59	65.65	53.32	41.94	sp|P04040|CATA_HUMAN	Catalase OS=Homo sapiens GN=CAT PE=1 SV=3	HUMAN	36	0.987486	0.666303	1.06089	0.930806	1.04762	0.672846	7.94623e-07	1.13833	0.591083	0.765919	0.967428	0.605726	1.13856	0.849696	1.10147	0.866611	0.0469062	1.15149	0.7526	0.997893	1.03587	0.751005	1.25226	0.827195	1.29718	0.791346	0.000359349	1.12578	0.702933	0.890879	1.41913	0.313793	2.01035	0.705909	2.85295
52	43.12	44.67	84.83	75.85	59.44	sp|P12429|ANXA3_HUMAN	Annexin A3 OS=Homo sapiens GN=ANXA3 PE=1 SV=3	HUMAN	41	1.02652	0.474088	1.0777	0.952509	1.10628	0.323272	3.70436e-12	1.17441	0.275263	0.379654	0.471813	1.01325e-08	1.18301	0.398825	0.558158	0.511955	9.54199e-09	1.16096	0.440977	0.594358	1.24627	0.0602955	1.2594	0.989574	1.56955	0.306583	7.34446e-10	1.25403	0.244479	0.384462	0.770146	0.520575	2.30038	0.334791	1.77163
53	41.91	43.18	69.21	62.4	53.93	sp|Q8TDL5|BPIB1_HUMAN	BPI fold-containing family B member 1 OS=Homo sapiens GN=BPIFB1 PE=1 SV=1	HUMAN	33	0.910669	0.031231	1.08796	0.837039	0.990775	1.09594	0.445181	1.27748	0.857893	1.40004	0.267269	0.000503183	1.95087	0.137	0.521407	0.374566	5.81339e-10	1.21025	0.309495	0.453318	0.299816	1.10835e-10	1.23815	0.242149	0.371218	0.47311	2.276e-08	1.19703	0.395236	0.566328	0.333063	0.00033957	1.7081	0.194991	0.568904
54	41.72	49.41	27.61	10.67	6.224	sp|P04114|APOB_HUMAN	Apolipoprotein B-100 OS=Homo sapiens GN=APOB PE=1 SV=2	HUMAN	23	0.990852	0.72739	1.05478	0.93939	1.04513	0.465606	3.19852e-08	1.23555	0.37684	0.575281	0.56451	4.56936e-05	1.27792	0.441741	0.7214	0.569327	3.12946e-08	1.16847	0.487241	0.665242	0.657469	1.49116e-06	1.15407	0.569696	0.758765	0.699318	4.87308e-07	1.12132	0.623654	0.78416	0.732466	0.238138	1.69586	0.431914	1.24216
55	41.42	47.9	29.69	17.08	11.33	sp|P21333|FLNA_HUMAN	Filamin-A OS=Homo sapiens GN=FLNA PE=1 SV=4	HUMAN	18	0.975817	0.424916	1.06405	0.917076	1.03832	0.967335	0.619131	1.14536	0.844568	1.10795	0.96983	0.668291	1.15641	0.838653	1.12152	0.810615	0.00302144	1.14109	0.710388	0.924984	0.910093	0.116697	1.12677	0.807698	1.02547	0.926924	0.152117	1.11154	0.83391	1.03031	1.07454	0.838931	2.05437	0.523052	2.20751
56	41.28	41.83	48.69	44.24	41.01	sp|P04217|A1BG_HUMAN	Alpha-1B-glycoprotein OS=Homo sapiens GN=A1BG PE=1 SV=4	HUMAN	42	0.97745	0.794697	1.20378	0.811981	1.17664	0.253349	0.000516806	1.91099	0.132575	0.484148	0.71528	0.00886216	1.26538	0.565271	0.905098	0.934066	0.511597	1.24398	0.750869	1.16196	0.767939	0.164101	1.47219	0.521629	1.13055	1.29237	8.91268e-05	1.10437	1.17024	1.42725	0.729729	0.499857	2.66597	0.27372	1.94543
57	41.08	42.45	42.27	34.65	32.78	sp|Q9UGM3|DMBT1_HUMAN	Deleted in malignant brain tumors 1 protein OS=Homo sapiens GN=DMBT1 PE=1 SV=2	HUMAN	35	0.93858	0.373389	1.15542	0.812326	1.08446	2.21317	5.33905e-05	1.39425	1.58736	3.0857	0.522098	0.0249149	1.75063	0.298234	0.914	0.623361	0.00182202	1.3199	0.472281	0.822771	0.778112	0.359316	1.74185	0.446717	1.35535	0.450722	2.09436e-05	1.36298	0.330688	0.614326	0.740124	0.432355	2.17948	0.339587	1.61309
58	40.56	41.5	45.18	28.37	23.13	sp|P13671|CO6_HUMAN	Complement component C6 OS=Homo sapiens GN=C6 PE=1 SV=3	HUMAN	34	0.989382	0.774677	1.07923	0.916748	1.06777	0.430216	1.98309e-11	1.15562	0.37228	0.497168	1.34889	1.13804e-05	1.11751	1.20705	1.50739	0.857996	0.000572722	1.0826	0.792534	0.928864	0.539144	3.63307e-10	1.13078	0.476789	0.609653	0.742613	6.61758e-09	1.07166	0.692957	0.795828	0.707797	0.102926	1.52437	0.464319	1.07895
59	40.01	40.86	81.34	69.38	61.48	sp|P04075-2|ALDOA_HUMAN	Isoform 2 of Fructose-bisphosphate aldolase A OS=Homo sapiens GN=ALDOA	HUMAN	49	0.974641	0.614827	1.11051	0.87765	1.08235	1.24886	0.000121284	1.10243	1.13283	1.37678	0.816866	0.0190595	1.17992	0.692306	0.963836	1.03388	0.538888	1.11759	0.925103	1.15545	0.701647	0.0113371	1.30349	0.538285	0.914588	0.767704	0.0010439	1.15481	0.664788	0.886552	0.574213	0.0331346	1.65674	0.346592	0.951323
60	39.27	39.68	58.6	47.4	36.2	sp|P05155|IC1_HUMAN	Plasma protease C1 inhibitor OS=Homo sapiens GN=SERPING1 PE=1 SV=2	HUMAN	53	1.00741	0.846766	1.08238	0.930742	1.0904	0.190615	3.22423e-09	1.38559	0.137569	0.264115	1.0336	0.674079	1.17633	0.878665	1.21585	1.49193	9.76099e-06	1.14851	1.29901	1.7135	1.34149	0.0113466	1.2447	1.07776	1.66975	2.4711	8.45249e-10	1.1777	2.09823	2.91022	0.812841	0.617684	2.35649	0.344937	1.91546
61	39.18	55.69	69.11	59.59	53.82	sp|P08107|HSP71_HUMAN	Heat shock 70 kDa protein 1A/1B OS=Homo sapiens GN=HSPA1A PE=1 SV=5	HUMAN	45	1.05193	0.140197	1.07097	0.982226	1.12659	1.4941	1.90896e-08	1.10419	1.35312	1.64977	0.559186	1.83941e-05	1.25065	0.447117	0.699345	0.762206	0.00549536	1.20124	0.634515	0.915593	0.64142	0.0105525	1.39101	0.461117	0.892224	0.648844	3.75729e-09	1.10242	0.588562	0.7153	0.789118	0.425655	1.82976	0.431268	1.4439
62	38.95	42.56	86.71	72.54	57.23	sp|P04083|ANXA1_HUMAN	Annexin A1 OS=Homo sapiens GN=ANXA1 PE=1 SV=2	HUMAN	41	1.02132	0.639243	1.09714	0.930894	1.12054	2.88895	5.31711e-12	1.15921	2.49217	3.3489	0.476331	0.000299104	1.42161	0.335066	0.677156	0.845722	0.0666114	1.19749	0.706244	1.01275	0.881587	0.252972	1.25075	0.704846	1.10265	0.463849	1.52238e-07	1.22102	0.379887	0.566368	0.933996	0.866314	2.3107	0.404204	2.15819
63	38.83	39.53	99.32	96.6	95.92	sp|P68871|HBB_HUMAN	Hemoglobin subunit beta OS=Homo sapiens GN=HBB PE=1 SV=2	HUMAN	65	0.966575	0.613877	1.16108	0.83248	1.12227	8.97204	0.00122392	2.82003	3.18154	25.3014	1.05731	0.920807	3.59281	0.294286	3.79872	0.552474	0.051239	1.81741	0.30399	1.00407	1.44261	0.00108838	1.1852	1.21719	1.70978	1.81341	0.0012134	1.30891	1.38544	2.37359	33.2262	0.000359996	3.63403	9.14308	120.745
64	38.47	39.38	67.98	60.84	53.69	sp|P00738|HPT_HUMAN	Haptoglobin OS=Homo sapiens GN=HP PE=1 SV=1	HUMAN	34	1.00973	0.793108	1.07916	0.935664	1.08966	0.342008	6.51644e-07	1.36094	0.251303	0.465452	0.898696	0.141087	1.1567	0.776952	1.03952	0.802968	0.00568623	1.1588	0.692928	0.930482	0.89133	0.236575	1.21775	0.731948	1.08542	3.10607	5.63568e-15	1.1139	2.78846	3.45985	0.558669	0.0445648	1.76203	0.31706	0.98439
65	37.71	37.99	56.94	46.89	45.69	sp|P36955|PEDF_HUMAN	Pigment epithelium-derived factor OS=Homo sapiens GN=SERPINF1 PE=1 SV=4	HUMAN	40	1.02241	0.528809	1.07498	0.951098	1.09907	0.699706	0.000260759	1.18187	0.592034	0.82696	1.1215	0.0545827	1.1243	0.997512	1.26091	1.45504	1.29244e-09	1.07468	1.35393	1.5637	1.06372	0.196222	1.10133	0.965847	1.17151	1.22777	0.000428628	1.10622	1.10988	1.35818	1.04298	0.919143	2.36748	0.440545	2.46924
66	36.73	40.92	35.15	15.51	10.82	sp|P35579|MYH9_HUMAN	Myosin-9 OS=Homo sapiens GN=MYH9 PE=1 SV=4	HUMAN	22	1.12312	0.00718036	1.08428	1.03583	1.21778	0.706545	0.0124652	1.30201	0.542655	0.919932	1.26198	0.0204346	1.2126	1.04072	1.53028	0.67816	0.000437988	1.2126	0.55926	0.822339	0.988309	0.918238	1.26614	0.780571	1.25133	0.797959	0.0115839	1.18462	0.673601	0.945276	0.892289	0.710415	1.87989	0.47465	1.6774
67	36.69	39.08	50.43	42.91	38.63	sp|Q08380|LG3BP_HUMAN	Galectin-3-binding protein OS=Homo sapiens GN=LGALS3BP PE=1 SV=1	HUMAN	58	1.00542	0.885678	1.08072	0.930319	1.08658	1.29831	0.0013605	1.15693	1.12221	1.50205	0.734902	0.00815619	1.24392	0.590795	0.914159	0.85554	0.0405632	1.16019	0.737412	0.99259	1.90964	2.12759e-05	1.27362	1.49939	2.43215	1.71997	5.70602e-06	1.20037	1.43287	2.06461	1.03166	0.932449	2.14213	0.481604	2.20995
68	36.58	38.25	71.99	56.02	48.46	sp|P07355-2|ANXA2_HUMAN	Isoform 2 of Annexin A2 OS=Homo sapiens GN=ANXA2	HUMAN	27	0.967914	0.339528	1.072	0.902904	1.0376	1.86879	1.50996e-10	1.11555	1.67522	2.08472	1.04878	0.538299	1.17196	0.894894	1.22913	1.02644	0.578534	1.1012	0.93211	1.13032	3.02719	1.41417e-08	1.28777	2.35073	3.89831	0.730271	2.34103e-05	1.12728	0.647814	0.823223	1.02536	0.901811	1.52281	0.673336	1.56143
69	36.44	42.72	62.46	43.41	30.09	sp|TRFE_HUMAN			26	0.999909	0.997888	1.07574	0.929505	1.07564	0.812034	0.00346195	1.14171	0.711246	0.927105	1.32077	0.000312241	1.14627	1.15224	1.51396	1.46706	9.38068e-06	1.15198	1.27352	1.69002	1.03161	0.831595	1.34824	0.765157	1.39086	1.2857	3.48187e-06	1.09043	1.17907	1.40197	0.914294	0.749296	1.772	0.515966	1.62013
70	35.95	39.92	50.11	31.8	25.96	sp|Q06033|ITIH3_HUMAN	Inter-alpha-trypsin inhibitor heavy chain H3 OS=Homo sapiens GN=ITIH3 PE=1 SV=2	HUMAN	33	1.06612	0.111962	1.08404	0.983469	1.15572	0.600931	0.00111051	1.31297	0.45769	0.789002	1.61127	5.38745e-05	1.20406	1.3382	1.94006	2.02238	2.65761e-06	1.23519	1.6373	2.49804	0.98025	0.841843	1.23186	0.79575	1.20753	0.80223	0.00704876	1.1633	0.689614	0.933236	0.785984	0.527476	2.20423	0.35658	1.73249
71	35.84	37.06	32.79	22.4	20.08	sp|P02452|CO1A1_HUMAN	Collagen alpha-1(I) chain OS=Homo sapiens GN=COL1A1 PE=1 SV=5	HUMAN	28	1.01911	0.740867	1.13596	0.897135	1.15767	0.690071	0.000632556	1.17105	0.589278	0.808105	1.31189	0.0344962	1.27899	1.02572	1.6779	3.98562	0.00111575	1.90344	2.0939	7.5864	3.26171	0.000987525	1.7155	1.90132	5.59546	0.951193	0.585461	1.22515	0.776389	1.16535	1.86813	0.10064	2.17431	0.859182	4.06189
72	35.25	35.98	76.42	62.69	54.33	sp|P04406|G3P_HUMAN	Glyceraldehyde-3-phosphate dehydrogenase OS=Homo sapiens GN=GAPDH PE=1 SV=3	HUMAN	29	1.01802	0.671235	1.0924	0.931913	1.11209	0.391271	4.20309e-06	1.31983	0.296456	0.51641	0.722946	0.0130594	1.27746	0.565924	0.923535	0.63209	0.00438501	1.33658	0.472917	0.844837	0.533549	0.039868	1.81264	0.29435	0.96713	0.761294	0.00142566	1.15924	0.656721	0.882519	0.563742	0.0266611	1.64294	0.343131	0.926194
73	35.22	35.55	65.98	60.95	55.62	sp|P09467|F16P1_HUMAN	Fructose-1,6-bisphosphatase 1 OS=Homo sapiens GN=FBP1 PE=1 SV=5	HUMAN	33	1.02993	0.495631	1.09511	0.940476	1.12789	5.83496	1.89858e-11	1.19761	4.87218	6.988	0.776394	0.0428344	1.27578	0.608564	0.990509	0.680722	0.00626334	1.29071	0.527402	0.878614	1.14784	0.290335	1.31021	0.876069	1.50392	1.76089	7.43985e-08	1.12	1.57223	1.9722	1.25185	0.60506	2.49793	0.501153	3.12702
74	34.92	35.92	65.7	59.89	51.72	sp|P30740|ILEU_HUMAN	Leukocyte elastase inhibitor OS=Homo sapiens GN=SERPINB1 PE=1 SV=1	HUMAN	28	0.983695	0.670283	1.08402	0.907454	1.06634	0.876456	0.181863	1.22229	0.717061	1.07128	0.716209	0.000972007	1.19011	0.6018	0.852369	1.19463	0.000650944	1.09247	1.09352	1.3051	0.861472	0.00131217	1.08401	0.79471	0.933844	0.765477	3.78795e-06	1.08385	0.70626	0.829659	0.888092	0.787891	2.51765	0.352746	2.23591
75	34.62	35.68	61.93	52.53	48.19	sp|P05543|THBG_HUMAN	Thyroxine-binding globulin OS=Homo sapiens GN=SERPINA7 PE=1 SV=2	HUMAN	36	0.994114	0.882128	1.0857	0.915641	1.07931	0.537711	8.49574e-06	1.24047	0.433474	0.667015	1.63451	7.18517e-05	1.22609	1.33311	2.00404	1.67867	2.21018e-05	1.21442	1.38227	2.03861	1.52624	0.150682	1.80567	0.845253	2.75589	1.01526	0.751577	1.10373	0.919844	1.12058	0.542267	0.0687656	1.9424	0.279174	1.0533
76	34.57	35.34	64.77	57.39	50	sp|P02760|AMBP_HUMAN	Protein AMBP OS=Homo sapiens GN=AMBP PE=1 SV=1	HUMAN	61	1.09443	0.143538	1.13303	0.965928	1.24002	0.412839	0.00118899	1.59736	0.258451	0.659452	1.34712	0.135855	1.49762	0.899506	2.01747	2.24724	0.000105092	1.38471	1.62289	3.11179	3.47223	0.00367932	2.15392	1.61205	7.4789	1.35694	0.10777	1.46379	0.927001	1.98627	1.3743	0.617377	3.86106	0.35594	5.30627
77	34.31	35.7	42.81	36.69	31.4	sp|P35858|ALS_HUMAN	Insulin-like growth factor-binding protein complex acid labile subunit OS=Homo sapiens GN=IGFALS PE=1 SV=1	HUMAN	26	0.99402	0.884633	1.0915	0.910692	1.08497	0.509533	0.00195388	1.45774	0.349536	0.742767	2.80324	1.32185e-09	1.15941	2.41782	3.25011	1.09246	0.115624	1.11996	0.975448	1.22351	0.770558	0.0679495	1.32683	0.580752	1.0224	1.12498	0.0121958	1.09138	1.03078	1.22778	1.44585	0.39843	2.50307	0.57763	3.61906
78	34.11	37	41.18	19.84	16.49	sp|P18206|VINC_HUMAN	Vinculin OS=Homo sapiens GN=VCL PE=1 SV=4	HUMAN	19	0.997499	0.934574	1.06441	0.937142	1.06174	0.615243	4.62755e-05	1.22247	0.50328	0.752113	0.774656	0.00224173	1.16609	0.664317	0.903322	0.753537	0.000262799	1.14566	0.657735	0.863294	0.698431	2.20023e-05	1.15028	0.607186	0.803389	0.674017	4.91591e-07	1.12557	0.598823	0.758653	0.75634	0.173046	1.50958	0.501027	1.14176
79	34.01	35.14	73.94	62.81	46.55	tr|E7EU23|E7EU23_HUMAN	Rab GDP dissociation inhibitor beta OS=Homo sapiens GN=GDI2 PE=1 SV=1	HUMAN	25	1.02969	0.544161	1.10754	0.929709	1.14043	1.1769	0.0111198	1.12571	1.04548	1.32485	0.7429	0.0115371	1.24295	0.597693	0.923386	0.675125	0.00188827	1.24121	0.543923	0.837975	0.79592	0.029685	1.22342	0.650569	0.973747	0.764386	0.0110659	1.21549	0.628868	0.929106	0.490143	0.105729	2.43068	0.201648	1.19138
80	33.74	35.17	63.27	55.09	49.7	sp|P00352|AL1A1_HUMAN	Retinal dehydrogenase 1 OS=Homo sapiens GN=ALDH1A1 PE=1 SV=2	HUMAN	34	0.963131	0.309327	1.07857	0.89297	1.0388	5.0064	1.44353e-12	1.20584	4.1518	6.03692	0.540678	0.00102565	1.38496	0.390392	0.748819	0.953195	0.277111	1.09426	0.871087	1.04304	1.05361	0.495855	1.17155	0.899331	1.23436	0.806549	0.000253454	1.10357	0.730853	0.890084	2.04424	0.200751	3.10643	0.658067	6.35028
81	33.34	36.75	41.77	30.75	25.78	sp|P04264|K2C1_HUMAN	Keratin, type II cytoskeletal 1 OS=Homo sapiens GN=KRT1 PE=1 SV=6	HUMAN	28	0.875076	0.00305063	1.08397	0.807289	0.948555	0.555836	7.1494e-05	1.25995	0.441157	0.700327	2.72283	2.98331e-07	1.27777	2.13092	3.47915	2.01878	8.48805e-07	1.20552	1.67461	2.43367	1.02122	0.779187	1.16972	0.873051	1.19454	0.662804	9.9664e-05	1.18203	0.560736	0.783452	1.35922	0.231078	1.69493	0.801935	2.30378
82	33.18	34.57	29.12	16.9	12.64	sp|P22897|MRC1_HUMAN	Macrophage mannose receptor 1 OS=Homo sapiens GN=MRC1 PE=1 SV=1	HUMAN	18	0.948578	0.223847	1.09101	0.869447	1.03491	1.46504	9.5409e-08	1.11364	1.31555	1.63153	0.75319	0.00831196	1.2263	0.614198	0.923637	1.68352	1.55705e-09	1.12534	1.49601	1.89454	2.00808	1.9394e-06	1.26524	1.58711	2.54072	0.817499	0.0169166	1.17623	0.695015	0.961567	1.0894	0.765152	1.79172	0.608018	1.95189
83	32.86	34.88	46.15	35.42	28.09	sp|P02748|CO9_HUMAN	Complement component C9 OS=Homo sapiens GN=C9 PE=1 SV=2	HUMAN	29	0.95606	0.430008	1.1229	0.851421	1.07356	0.540286	5.8242e-09	1.1496	0.469977	0.621112	1.68561	5.93695e-06	1.20089	1.40364	2.02422	1.73231	2.64481e-05	1.2406	1.39635	2.1491	0.843076	0.293094	1.38913	0.606909	1.17114	1.03783	0.632699	1.17219	0.885371	1.21653	1.07002	0.819875	1.84698	0.579337	1.97632
84	32.6	35.73	24.08	14.6	10.95	sp|P24821-4|TENA_HUMAN	Isoform 4 of Tenascin OS=Homo sapiens GN=TNC	HUMAN	16	1.05265	0.236379	1.09201	0.963965	1.1495	0.677396	0.000900707	1.23057	0.550473	0.833584	1.06874	0.367487	1.1631	0.918869	1.24306	2.46462	2.36287e-10	1.16938	2.10763	2.88208	0.788292	0.0248882	1.22682	0.642548	0.967093	1.01342	0.904077	1.25763	0.805821	1.27451	0.931346	0.809225	1.83687	0.507029	1.71076
85	32.29	36.44	67.36	50.74	42.73	sp|P37837|TALDO_HUMAN	Transaldolase OS=Homo sapiens GN=TALDO1 PE=1 SV=2	HUMAN	27	0.980775	0.615658	1.08311	0.905515	1.06229	1.11455	0.0808227	1.13108	0.985384	1.26065	0.513465	6.50573e-07	1.20644	0.425604	0.619464	0.703589	6.49148e-05	1.15371	0.609852	0.811735	0.603077	0.000100415	1.23868	0.486869	0.747021	0.457445	8.0086e-10	1.15134	0.397314	0.526676	0.694289	0.139061	1.64218	0.422785	1.14015
86	31.97	33.52	60.89	52.22	45.2	sp|P01042-2|KNG1_HUMAN	Isoform LMW of Kininogen-1 OS=Homo sapiens GN=KNG1	HUMAN	29	1.01091	0.806196	1.09589	0.922455	1.10785	0.263526	2.14761e-06	1.50701	0.174867	0.397135	0.554484	0.000234389	1.31097	0.422956	0.726914	0.842418	0.123899	1.25008	0.673892	1.05309	0.591026	0.0241913	1.56672	0.377238	0.92597	1.11324	0.159832	1.16615	0.954624	1.2982	0.662652	0.290926	2.22278	0.298119	1.47293
87	31.72	33.14	29.74	22.17	18.21	sp|P02461|CO3A1_HUMAN	Collagen alpha-1(III) chain OS=Homo sapiens GN=COL3A1 PE=1 SV=4	HUMAN	26	1.02951	0.63124	1.15118	0.894312	1.18515	0.813449	0.360023	1.66514	0.488518	1.3545	0.903674	0.461801	1.37074	0.659259	1.2387	2.89637	0.0131924	2.11372	1.37027	6.12212	3.00475	0.00107282	1.58077	1.90081	4.74981	0.67512	0.00621066	1.26275	0.534644	0.852506	0.627334	0.413035	3.66017	0.171395	2.29615
88	31.56	32.11	73.88	68.98	61.22	sp|P63104|1433Z_HUMAN	14-3-3 protein zeta/delta OS=Homo sapiens GN=YWHAZ PE=1 SV=1	HUMAN	36	1.03183	0.596116	1.13769	0.906946	1.1739	1.32313	0.00287495	1.16917	1.13168	1.54696	0.789119	0.0390001	1.24849	0.632058	0.985209	0.81778	0.043316	1.21366	0.673813	0.992508	0.754652	0.0145667	1.23504	0.611034	0.932026	0.975653	0.777187	1.21069	0.805864	1.18121	0.559352	0.224359	2.73803	0.20429	1.53152
89	31.44	33.64	83.92	71.33	70.98	sp|P60174|TPIS_HUMAN	Triosephosphate isomerase OS=Homo sapiens GN=TPI1 PE=1 SV=3	HUMAN	45	0.951222	0.236735	1.09031	0.872431	1.03713	1.25256	0.000194014	1.10299	1.13561	1.38156	0.652386	4.11284e-05	1.17273	0.556297	0.765074	0.551056	1.65757e-06	1.18234	0.466073	0.651535	0.882812	0.0734331	1.14797	0.769019	1.01344	0.694731	1.92412e-07	1.08993	0.637409	0.757207	0.643987	0.255883	2.21851	0.290279	1.4287
90	30.2	31.88	67.1	58.87	53.68	sp|TRYP_PIG			44	1.01561	0.898774	1.37343	0.739469	1.39486	1.51781	0.1381	1.87078	0.81132	2.83949	1.60442	0.320737	3.18646	0.50351	5.11241	1.73349	0.123608	2.19245	0.790664	3.80058	1.17647	0.828734	7.05697	0.16671	8.30231	1.5482	0.018873	1.37455	1.12633	2.12807	5.51841	0.321186	66.1289	0.0834493	364.926
91	29.94	30.12	99.12	96.49	91.23	sp|P06702|S10A9_HUMAN	Protein S100-A9 OS=Homo sapiens GN=S100A9 PE=1 SV=1	HUMAN	71	1.00656	0.959268	1.30946	0.76868	1.31805	0.202341	3.35894e-05	1.74901	0.115689	0.353896	1.18689	0.516169	1.73628	0.683582	2.06078	1.56821	0.222099	2.12821	0.736866	3.33747	1.61092	0.121169	1.85858	0.866751	2.99403	0.348865	0.00416877	1.93681	0.180124	0.675685	1.15362	0.76413	2.72322	0.423623	3.14155
92	29.34	29.57	75.15	63.33	49.39	sp|P01857|IGHG1_HUMAN	Ig gamma-1 chain C region OS=Homo sapiens GN=IGHG1 PE=1 SV=1	HUMAN	22	0.99641	0.962511	1.22092	0.816115	1.21654	0.430979	0.000512414	1.25627	0.343062	0.541428	0.384204	0.016629	1.95421	0.196604	0.750813	0.836104	0.16469	1.33991	0.624003	1.1203	0.540238	0.00695381	1.39762	0.386542	0.755046	0.712893	0.0112564	1.23512	0.577185	0.880508	0.329507	0.153991	5.78534	0.0569555	1.90631
93	29.07	29.54	47.28	45.11	45.11	tr|C9JV77|C9JV77_HUMAN	Alpha-2-HS-glycoprotein OS=Homo sapiens GN=AHSG PE=1 SV=1	HUMAN	34	0.933858	0.233386	1.12617	0.829237	1.05168	0.263514	0.000116463	1.68051	0.156806	0.442837	0.804588	0.202403	1.42096	0.566228	1.14329	0.508603	0.00305811	1.48973	0.341407	0.75768	0.51978	0.00402116	1.49484	0.347716	0.776987	1.55068	0.000221098	1.20172	1.29039	1.86347	0.998433	0.997275	2.68161	0.372325	2.67741
94	28.86	29.31	88	69	62.5	tr|X6R8F3|X6R8F3_HUMAN	Neutrophil gelatinase-associated lipocalin OS=Homo sapiens GN=LCN2 PE=3 SV=1	HUMAN	45	0.975293	0.761481	1.19044	0.819271	1.16103	0.398365	1.48839e-06	1.27059	0.313527	0.506161	0.223743	0.000386584	1.97852	0.113086	0.442679	0.549724	0.000155465	1.27881	0.429871	0.702994	0.397608	0.000170149	1.46649	0.271129	0.583087	0.286249	2.34687e-06	1.40387	0.203899	0.401858	0.792363	0.63198	2.80647	0.282334	2.22374
95	28.4	38.67	59.33	34.4	30.28	sp|P11021|GRP78_HUMAN	78 kDa glucose-regulated protein OS=Homo sapiens GN=HSPA5 PE=1 SV=2	HUMAN	26	1.00399	0.904041	1.07018	0.938149	1.07445	0.757396	2.33034e-06	1.09427	0.692147	0.828795	0.718536	0.00111758	1.1999	0.598828	0.862174	1.26361	1.13878e-05	1.08893	1.16042	1.37598	1.13932	0.00841144	1.09778	1.03783	1.25072	0.7826	7.47398e-05	1.10951	0.705359	0.8683	0.770093	0.185629	1.48817	0.517476	1.14603
96	28.4	29.08	75.24	70	70	sp|P09211|GSTP1_HUMAN	Glutathione S-transferase P OS=Homo sapiens GN=GSTP1 PE=1 SV=2	HUMAN	40	0.903126	0.0530678	1.10903	0.81434	1.00159	3.26881	9.17394e-06	1.42246	2.29799	4.64977	0.495168	0.0364145	1.91645	0.258378	0.948963	0.736908	0.031221	1.31359	0.56099	0.967991	1.05451	0.689413	1.32638	0.79503	1.39868	0.625492	0.014222	1.42885	0.437759	0.893735	1.62163	0.19488	2.15384	0.752903	3.49273
97	28.26	28.78	47.38	35.6	29.65	sp|P00736|C1R_HUMAN	Complement C1r subcomponent OS=Homo sapiens GN=C1R PE=1 SV=2	HUMAN	16	0.944512	0.217379	1.10079	0.858035	1.0397	0.633211	0.0112646	1.39227	0.454804	0.881602	1.15235	0.170643	1.23727	0.931371	1.42577	1.73528	4.33037e-06	1.15634	1.50067	2.00658	0.78521	0.00481857	1.16334	0.674959	0.913469	1.36407	0.000405745	1.14661	1.18966	1.56405	0.943734	0.882101	2.33514	0.404144	2.20375
98	28.12	30.78	83.06	64.11	37.9	sp|P06753-2|TPM3_HUMAN	Isoform 2 of Tropomyosin alpha-3 chain OS=Homo sapiens GN=TPM3	HUMAN	33	1.10199	0.168469	1.15604	0.953246	1.27395	1.26323	0.0983247	1.32947	0.950178	1.67943	1.29859	0.107639	1.38863	0.93516	1.80325	0.775539	0.0212419	1.23174	0.62963	0.95526	1.00017	0.999368	1.49952	0.666995	1.49979	1.167	0.234382	1.31017	0.890718	1.52897	0.965033	0.919104	2.12516	0.4541	2.05085
99	28.04	29.22	47.43	34.76	30.99	sp|P13645|K1C10_HUMAN	Keratin, type I cytoskeletal 10 OS=Homo sapiens GN=KRT10 PE=1 SV=6	HUMAN	23	0.892676	0.0739408	1.1347	0.786705	1.01292	0.513238	0.0103662	1.60927	0.318926	0.825941	2.30343	0.00203804	1.59028	1.44845	3.6631	1.56347	0.00317985	1.30344	1.19949	2.03788	0.857264	0.156368	1.24847	0.686649	1.07027	0.566893	0.000249885	1.26544	0.447982	0.717367	0.81496	0.61186	2.35327	0.34631	1.91782
100	28.03	28.96	46.99	41.73	36.47	sp|P05362|ICAM1_HUMAN	Intercellular adhesion molecule 1 OS=Homo sapiens GN=ICAM1 PE=1 SV=2	HUMAN	28	0.997348	0.962708	1.12883	0.883522	1.12584	2.37837	1.46592e-06	1.24047	1.9173	2.9503	0.886074	0.429155	1.38002	0.642076	1.2228	1.39403	0.0021831	1.20503	1.15684	1.67985	2.93147	7.67599e-07	1.2861	2.27934	3.77016	0.974627	0.609191	1.11258	0.876005	1.08435	1.83994	0.271479	3.16644	0.581077	5.82607
101	27.49	44.34	60.24	44.54	29.52	sp|P15311|EZRI_HUMAN	Ezrin OS=Homo sapiens GN=EZR PE=1 SV=4	HUMAN	38	1.05349	0.141959	1.07388	0.981012	1.13131	2.05205	1.11698e-11	1.10498	1.85709	2.26747	0.656588	9.48483e-09	1.09279	0.600836	0.717513	0.932354	0.054784	1.07427	0.867894	1.0016	1.19924	0.000277512	1.08855	1.10169	1.30543	0.926797	0.13182	1.10647	0.837618	1.02547	0.869784	0.399801	1.40477	0.619166	1.22184
102	27.23	28.06	58.02	37.82	35.84	sp|P30101|PDIA3_HUMAN	Protein disulfide-isomerase A3 OS=Homo sapiens GN=PDIA3 PE=1 SV=4	HUMAN	19	0.981845	0.663695	1.09302	0.898283	1.07318	0.906208	0.0879131	1.1222	0.807526	1.01695	1.11328	0.0560154	1.11681	0.996834	1.24333	0.929614	0.199327	1.12364	0.827321	1.04455	1.12213	0.159304	1.18141	0.949824	1.3257	1.0627	0.185625	1.09854	0.967371	1.16742	0.81153	0.571457	2.17485	0.373143	1.76496
103	26.92	27.14	42.67	36.57	28.57	sp|P04196|HRG_HUMAN	Histidine-rich glycoprotein OS=Homo sapiens GN=HRG PE=1 SV=1	HUMAN	23	0.977629	0.578052	1.08896	0.897767	1.06459	0.916781	0.390971	1.23433	0.742736	1.13161	0.70041	0.00254646	1.23169	0.568656	0.862691	0.96964	0.711675	1.19162	0.813712	1.15545	0.620829	0.00565342	1.3679	0.453856	0.849231	2.06539	5.88269e-05	1.31634	1.56903	2.71877	0.761201	0.583837	2.83988	0.26804	2.16172
104	26.68	27.44	55.11	35.11	26.38	tr|B4DQJ8|B4DQJ8_HUMAN	6-phosphogluconate dehydrogenase, decarboxylating OS=Homo sapiens GN=PGD PE=1 SV=1	HUMAN	18	0.998483	0.970038	1.08892	0.916948	1.08727	0.538675	1.42487e-06	1.18109	0.456082	0.636226	0.784683	0.0503093	1.27491	0.615481	1.0004	0.552662	1.4113e-05	1.2163	0.454379	0.672205	0.406176	1.30097e-06	1.2719	0.319346	0.516614	0.548084	2.31664e-06	1.18381	0.462983	0.648827	0.295367	0.000461477	1.779	0.16603	0.525458
105	26.4	29.25	52.3	38.68	28.06	sp|P05546|HEP2_HUMAN	Heparin cofactor 2 OS=Homo sapiens GN=SERPIND1 PE=1 SV=3	HUMAN	18	0.949096	0.196232	1.08559	0.874265	1.03033	0.482665	8.0559e-05	1.33642	0.361163	0.645044	1.65605	5.09954e-05	1.21575	1.36216	2.01334	0.928595	0.29402	1.15576	0.803451	1.07323	0.488745	6.72981e-05	1.32922	0.367692	0.649651	0.879887	0.0354198	1.12533	0.781891	0.990164	0.908335	0.758401	1.92329	0.472283	1.74699
106	26.25	27.6	65.94	54.35	41.3	sp|O75874|IDHC_HUMAN	Isocitrate dehydrogenase [NADP] cytoplasmic OS=Homo sapiens GN=IDH1 PE=1 SV=2	HUMAN	17	0.993889	0.862939	1.07659	0.923187	1.07001	2.64138	1.73606e-08	1.22943	2.14845	3.24739	0.69187	0.000510979	1.19935	0.576872	0.829793	0.820158	0.115089	1.28645	0.637536	1.05509	0.960592	0.614641	1.17988	0.814146	1.13338	1.18003	0.162867	1.27055	0.928758	1.49929	1.17408	0.667067	2.16736	0.541709	2.54464
107	25.75	27.45	32.46	19.34	17.6	tr|E9PLK3|E9PLK3_HUMAN	Puromycin-sensitive aminopeptidase OS=Homo sapiens GN=NPEPPS PE=1 SV=1	HUMAN	14	1.06115	0.250089	1.11119	0.954966	1.17914	0.731431	0.000546166	1.16655	0.627002	0.853253	0.880082	0.170855	1.20787	0.72862	1.06303	1.00258	0.957507	1.10603	0.906462	1.10888	1.02802	0.647094	1.13379	0.90671	1.16556	0.752205	7.31041e-05	1.12085	0.671101	0.84311	0.835545	0.456547	1.65417	0.505116	1.38213
108	25.36	25.9	52.07	42.6	39.64	sp|P51884|LUM_HUMAN	Lumican OS=Homo sapiens GN=LUM PE=1 SV=2	HUMAN	32	1.04934	0.320575	1.10659	0.948266	1.16118	0.470762	1.30176e-06	1.20355	0.391143	0.566588	0.884488	0.191549	1.21318	0.729063	1.07305	1.88366	1.6081e-06	1.17221	1.60693	2.20805	1.73033	0.000491976	1.28764	1.3438	2.22805	1.1263	0.112114	1.16318	0.968295	1.31009	1.1643	0.75857	2.86937	0.405769	3.34081
109	25.26	51.7	53.44	40.65	31.08	sp|P12814-4|ACTN1_HUMAN	Isoform 4 of Alpha-actinin-1 OS=Homo sapiens GN=ACTN1	HUMAN	38	1.02962	0.401881	1.07405	0.958633	1.10587	0.654489	0.00387952	1.30856	0.50016	0.856439	0.876598	0.194915	1.22819	0.713734	1.07662	0.634698	9.69511e-05	1.21142	0.52393	0.768885	0.497659	8.62036e-06	1.27014	0.391816	0.632095	0.753581	3.91548e-05	1.1163	0.675071	0.841222	0.776098	0.419093	1.90408	0.407598	1.47775
110	25.18	26.04	15.97	8.418	5.125	sp|Q9Y6R7|FCGBP_HUMAN	IgGFc-binding protein OS=Homo sapiens GN=FCGBP PE=1 SV=3	HUMAN	18	0.981184	0.601255	1.07817	0.910048	1.05788	0.845538	0.0274071	1.15804	0.730147	0.979164	0.607669	3.83308e-05	1.2102	0.502122	0.735402	0.888556	0.0825582	1.1447	0.776235	1.01713	0.843775	0.0505858	1.18574	0.7116	1.0005	0.95822	0.290795	1.0861	0.88226	1.04072	1.07941	0.636618	1.39987	0.771077	1.51104
111	25.13	25.89	53.89	40.42	31.79	sp|Q96KP4|CNDP2_HUMAN	Cytosolic non-specific dipeptidase OS=Homo sapiens GN=CNDP2 PE=1 SV=2	HUMAN	20	1.0232	0.518527	1.07569	0.951199	1.10065	3.53149	2.63447e-13	1.15998	3.04443	4.09647	0.958698	0.47483	1.12872	0.849371	1.0821	0.975933	0.56716	1.0915	0.894122	1.06523	0.862999	0.0833562	1.18381	0.729002	1.02163	1.10901	0.0165254	1.08586	1.02132	1.20422	1.20861	0.533521	1.86885	0.646717	2.25872
112	25.07	25.9	59.04	44.58	38.55	sp|P00338|LDHA_HUMAN	L-lactate dehydrogenase A chain OS=Homo sapiens GN=LDHA PE=1 SV=2	HUMAN	20	1.02133	0.662195	1.10814	0.921662	1.13178	0.298537	9.78956e-05	1.58642	0.188183	0.473605	1.19024	0.0834069	1.22259	0.973537	1.45517	0.491609	4.44413e-06	1.21725	0.403867	0.598413	0.534398	9.12589e-05	1.26789	0.421487	0.677556	1.14874	0.00830281	1.10052	1.04382	1.26421	0.584172	0.193041	2.33821	0.249837	1.36591
113	25.02	26.05	62.5	50.57	36.65	sp|P40925-3|MDHC_HUMAN	Isoform 3 of Malate dehydrogenase, cytoplasmic OS=Homo sapiens GN=MDH1	HUMAN	17	0.983916	0.683999	1.08646	0.905613	1.06899	2.45969	2.24351e-12	1.10609	2.22376	2.72065	0.864268	0.0519112	1.15863	0.745937	1.00137	0.77905	0.000203416	1.11703	0.697428	0.870225	1.05254	0.449415	1.15028	0.915032	1.21071	1.03009	0.595424	1.12299	0.917273	1.15678	0.800834	0.498318	1.98437	0.403572	1.58915
114	24.71	25.51	56.37	51.56	45.04	sp|P01876|IGHA1_HUMAN	Ig alpha-1 chain C region OS=Homo sapiens GN=IGHA1 PE=1 SV=2	HUMAN	20	1.00004	1	2.16702	0.461483	2.1671	0.267482	0.0406919	3.41422	0.0783437	0.913242	0.366992	0.0872125	3.436	0.106808	1.26098	0.897809	0.361752	1.33763	0.671195	1.20093	0.466633	0.260944	5.04061	0.0925749	2.35212	0.384681	0.0691449	2.92957	0.13131	1.12695	0.415746	0.214016	5.21139	0.0797765	2.16661
115	24.67	25.67	96.77	88.17	86.02	sp|P05109|S10A8_HUMAN	Protein S100-A8 OS=Homo sapiens GN=S100A8 PE=1 SV=1	HUMAN	48	0.925101	0.133419	1.11022	0.833261	1.02706	0.134219	8.16124e-06	1.90893	0.0703112	0.256216	0.837281	0.216756	1.3411	0.624323	1.12288	1.16058	0.472353	1.53795	0.754625	1.78492	1.57922	0.027032	1.48797	1.06133	2.34983	0.328423	0.00128876	1.82395	0.180061	0.599027	1.50038	0.480519	3.30372	0.454149	4.95684
116	24.56	25.19	49.57	36.74	32.17	sp|P10909-5|CLUS_HUMAN	Isoform 5 of Clusterin OS=Homo sapiens GN=CLU	HUMAN	32	1.00892	0.84678	1.10296	0.914735	1.1128	0.83239	0.00492204	1.12334	0.740994	0.935059	1.07939	0.523956	1.28867	0.8376	1.39098	0.983577	0.89648	1.31196	0.7497	1.29041	0.532352	0.00180276	1.41134	0.377196	0.751331	1.11938	0.341873	1.28184	0.873256	1.43487	1.09041	0.832454	2.40937	0.452571	2.6272
117	24.36	24.71	43.31	33.89	26.15	sp|P04004|VTNC_HUMAN	Vitronectin OS=Homo sapiens GN=VTN PE=1 SV=1	HUMAN	29	0.988433	0.857926	1.14667	0.862001	1.13341	0.839674	0.116801	1.25136	0.671009	1.05074	3.07055	4.37303e-05	1.51104	2.03207	4.63974	1.14664	0.321479	1.33053	0.861792	1.52564	1.20272	0.113334	1.26415	0.951403	1.52042	1.17771	0.19596	1.29482	0.909555	1.52491	1.43332	0.296995	2.04557	0.700693	2.93195
118	24.22	26.74	35.33	19.4	13.86	sp|P02671|FIBA_HUMAN	Fibrinogen alpha chain OS=Homo sapiens GN=FGA PE=1 SV=2	HUMAN	19	1.0292	0.482504	1.08891	0.94517	1.12071	0.512193	0.00147568	1.44385	0.354741	0.73953	0.569138	0.00090364	1.33821	0.425297	0.761628	0.9169	0.692117	1.58081	0.580019	1.44945	0.760757	0.16387	1.48893	0.510943	1.13271	0.626538	0.000794856	1.26872	0.493834	0.794902	1.00957	0.979202	2.15857	0.467702	2.17922
119	24.19	24.8	66.54	54.72	52.76	sp|P18669|PGAM1_HUMAN	Phosphoglycerate mutase 1 OS=Homo sapiens GN=PGAM1 PE=1 SV=2	HUMAN	20	1.00562	0.933909	1.16033	0.866666	1.16686	0.995144	0.955043	1.20923	0.82296	1.20335	0.852028	0.304573	1.39475	0.610883	1.18836	0.810787	0.123872	1.32252	0.613063	1.07228	0.620886	0.00643626	1.35744	0.457396	0.842814	0.932018	0.559314	1.30041	0.716713	1.212	1.40817	0.455656	2.73703	0.51449	3.85422
120	24.04	25.16	54.14	38.73	30.64	sp|P28838|AMPL_HUMAN	Cytosol aminopeptidase OS=Homo sapiens GN=LAP3 PE=1 SV=3	HUMAN	13	1.04681	0.299374	1.09532	0.955708	1.14659	2.25383	2.53975e-09	1.14035	1.97644	2.57015	1.07309	0.465706	1.22356	0.877022	1.31299	0.671014	0.0032061	1.27267	0.527248	0.853982	0.562872	2.22238e-05	1.21904	0.461734	0.686163	1.515	1.14936e-06	1.11597	1.35756	1.69069	0.452528	0.0635515	2.32601	0.194551	1.05259
121	24.02	26.02	59.7	36.91	28.44	sp|P14618|KPYM_HUMAN	Pyruvate kinase PKM OS=Homo sapiens GN=PKM PE=1 SV=4	HUMAN	13	1.03321	0.47018	1.10017	0.939138	1.13671	1.46951	2.37827e-06	1.10549	1.32929	1.62452	0.883785	0.348188	1.31749	0.670809	1.16438	0.816852	0.0486335	1.22249	0.668188	0.998593	0.741282	0.00424179	1.20376	0.615808	0.892323	1.112	0.0482318	1.11093	1.00096	1.23536	0.67917	0.200746	1.86396	0.36437	1.26594
122	23.76	26.66	44.88	27.56	21.54	sp|P02545|LMNA_HUMAN	Prelamin-A/C OS=Homo sapiens GN=LMNA PE=1 SV=1	HUMAN	14	1.0311	0.473929	1.09384	0.942642	1.12785	0.746555	0.0656098	1.36895	0.545351	1.02199	1.45758	5.32039e-05	1.14817	1.26949	1.67355	0.808193	0.0238702	1.19708	0.675138	0.967471	1.44143	0.00457917	1.25992	1.14407	1.8161	2.39008	9.44704e-09	1.15817	2.06367	2.76811	0.809219	0.513039	1.9737	0.410001	1.59715
123	23.6	25.18	84.27	72.28	47.19	sp|P02647|APOA1_HUMAN	Apolipoprotein A-I OS=Homo sapiens GN=APOA1 PE=1 SV=1	HUMAN	19	0.971883	0.421032	1.07528	0.903844	1.04504	0.438997	0.000713447	1.53332	0.286305	0.673123	0.439059	4.38807e-05	1.38168	0.317772	0.606637	0.555733	5.75286e-07	1.18207	0.470134	0.656917	0.642491	2.75587e-05	1.1841	0.542598	0.760776	0.834638	0.00964353	1.14051	0.73181	0.951915	0.94836	0.887365	2.16635	0.437769	2.05448
124	23.51	24.38	90.85	88.41	78.66	sp|PPIA_HUMAN			29	1.05044	0.30043	1.10416	0.951347	1.15986	2.74697	3.85833e-07	1.24821	2.20072	3.4288	0.290523	0.00102058	1.86911	0.155434	0.54302	0.612362	0.00161839	1.30219	0.470256	0.797411	0.823602	0.452148	1.72318	0.477954	1.41921	0.559075	3.90902e-05	1.22251	0.457318	0.683474	0.666116	0.291104	2.22927	0.298805	1.48495
125	23.38	25.94	48.08	36.54	33.04	sp|Q16555|DPYL2_HUMAN	Dihydropyrimidinase-related protein 2 OS=Homo sapiens GN=DPYSL2 PE=1 SV=1	HUMAN	14	0.971757	0.535072	1.10447	0.879842	1.07328	1.28878	0.139373	1.42187	0.9064	1.83248	1.6845	0.000267172	1.2359	1.36297	2.08187	1.08369	0.24085	1.15443	0.938721	1.25104	1.03894	0.638603	1.19213	0.871498	1.23855	2.26593	3.60396e-06	1.22069	1.85628	2.76599	1.64885	0.108455	1.8867	0.873936	3.11089
126	22.99	23.42	58.82	47.06	43.94	sp|P00491|PNPH_HUMAN	Purine nucleoside phosphorylase OS=Homo sapiens GN=PNP PE=1 SV=2	HUMAN	18	1.02395	0.681734	1.13166	0.904823	1.15876	0.883101	0.0697378	1.14592	0.77065	1.01196	0.656804	0.00563906	1.3098	0.501453	0.860282	0.622847	0.0075114	1.37577	0.452724	0.856896	0.547866	0.0244929	1.66277	0.32949	0.910976	0.538012	0.00103286	1.36186	0.395056	0.732698	0.883305	0.759437	2.40707	0.366962	2.12618
127	22.81	23.27	39.6	34.51	32.96	sp|P01871|IGHM_HUMAN	Ig mu chain C region OS=Homo sapiens GN=IGHM PE=1 SV=3	HUMAN	17	1.02039	0.643364	1.09634	0.930724	1.11869	0.34155	8.49389e-08	1.24309	0.27476	0.424576	0.460203	6.17265e-07	1.20523	0.381838	0.55465	0.637669	3.2432e-06	1.13394	0.562346	0.723081	0.477857	0.00026267	1.37967	0.346356	0.659286	0.83021	0.0364009	1.18806	0.698793	0.986341	0.810445	0.550971	2.0992	0.386073	1.70129
128	22.52	23.4	80.46	74.71	67.82	sp|P00915|CAH1_HUMAN	Carbonic anhydrase 1 OS=Homo sapiens GN=CA1 PE=1 SV=2	HUMAN	33	0.996676	0.954714	1.13768	0.876061	1.1339	1.03367	0.577445	1.13839	0.908014	1.17672	0.216557	0.00071843	1.99227	0.108698	0.431441	0.322967	0.000149331	1.50521	0.214566	0.486133	1.18977	0.277672	1.40519	0.846696	1.67185	0.605	0.000401519	1.23155	0.491252	0.745085	0.54279	0.105074	2.15342	0.25206	1.16885
129	22.37	22.64	64.11	55.65	52.82	sp|Q8IWL2|SFTA1_HUMAN	Pulmonary surfactant-associated protein A1 OS=Homo sapiens GN=SFTPA1 PE=1 SV=2	HUMAN	31	1.05895	0.294332	1.12223	0.943616	1.18839	1.63894	0.000169636	1.20843	1.35626	1.98054	0.858379	0.448371	1.53908	0.557722	1.32111	1.03395	0.772174	1.28409	0.805202	1.32769	5.1924	0.000196399	1.90229	2.72956	9.87745	1.45551	0.00368319	1.24862	1.16569	1.81738	2.36699	0.297599	5.73768	0.412535	13.5811
130	22.35	23.42	83.47	74.6	60.89	sp|O14818|PSA7_HUMAN	Proteasome subunit alpha type-7 OS=Homo sapiens GN=PSMA7 PE=1 SV=1	HUMAN	16	1.05745	0.294833	1.11827	0.945616	1.18252	0.647829	0.000196545	1.19109	0.543897	0.77162	1.14884	0.0594364	1.15641	0.993458	1.32853	1.1063	0.100238	1.13191	0.977373	1.25224	0.882419	0.172579	1.20772	0.730651	1.06571	1.2707	0.00350931	1.15322	1.10187	1.46541	0.686331	0.198406	1.83179	0.374677	1.25722
131	22.17	24.58	54.75	47.24	30.46	sp|P30838|AL3A1_HUMAN	Aldehyde dehydrogenase, dimeric NADP-preferring OS=Homo sapiens GN=ALDH3A1 PE=1 SV=3	HUMAN	21	0.96005	0.427728	1.11357	0.862138	1.06908	9.74666	6.13054e-11	1.29101	7.54962	12.5831	0.74008	0.41076	2.15884	0.342813	1.59772	0.911011	0.338856	1.22476	0.74383	1.11577	0.961315	0.598743	1.17116	0.820821	1.12586	0.730901	0.00668123	1.23388	0.592359	0.901845	1.59349	0.0937319	1.74673	0.912271	2.78341
132	22.09	25.58	69.9	59.87	42.47	tr|Q6P452|Q6P452_HUMAN	Annexin OS=Homo sapiens GN=ANXA4 PE=1 SV=1	HUMAN	13	0.971504	0.634544	1.13788	0.853786	1.10545	1.52575	1.26664e-05	1.13867	1.33994	1.73732	1.08077	0.394272	1.21112	0.892372	1.30894	1.29137	0.00288625	1.16122	1.11208	1.49956	2.215	7.27933e-07	1.20337	1.84066	2.66546	0.943765	0.50464	1.20124	0.785658	1.13369	2.05767	0.229589	3.46285	0.594213	7.12539
133	22.03	23.3	49.41	39.17	25.98	sp|P07237|PDIA1_HUMAN	Protein disulfide-isomerase OS=Homo sapiens GN=P4HB PE=1 SV=3	HUMAN	16	0.997652	0.95022	1.08176	0.922248	1.07922	0.924718	0.129174	1.10928	0.833622	1.02577	0.768686	0.00988647	1.20996	0.635298	0.93008	0.820963	0.00655605	1.1433	0.718065	0.938607	0.862722	0.0925531	1.19122	0.724234	1.02769	0.797839	7.22369e-05	1.0946	0.728888	0.873313	0.895126	0.817507	2.72168	0.328887	2.43625
134	21.79	23.77	40.77	28.77	21.85	sp|Q9H4A4|AMPB_HUMAN	Aminopeptidase B OS=Homo sapiens GN=RNPEP PE=1 SV=2	HUMAN	12	1.01993	0.635995	1.09192	0.934065	1.11368	2.16905	4.25342e-08	1.15942	1.87081	2.51484	0.576666	0.00926956	1.47645	0.390576	0.851417	0.94327	0.378936	1.14854	0.821279	1.08338	0.67871	0.00568199	1.28816	0.526882	0.87429	1.20536	0.00992576	1.14312	1.05445	1.37787	1.54109	0.428754	3.13837	0.49105	4.83652
135	21.78	22.07	81.76	72.97	64.19	sp|P61626|LYSC_HUMAN	Lysozyme C OS=Homo sapiens GN=LYZ PE=1 SV=1	HUMAN	36	1.0464	0.380774	1.11651	0.937206	1.16831	0.342113	2.63541e-07	1.21772	0.280945	0.416597	0.172746	0.000225159	2.00894	0.0859885	0.347036	0.402866	0.000102316	1.38687	0.290486	0.558723	0.448541	9.58528e-05	1.33123	0.336936	0.597112	0.36459	2.78121e-05	1.36393	0.267309	0.497274	0.460994	0.0771922	2.40116	0.191988	1.10692
136	21.68	22.21	52.67	39.69	39.69	sp|Q96QV6|H2A1A_HUMAN	Histone H2A type 1-A OS=Homo sapiens GN=HIST1H2AA PE=1 SV=3	HUMAN	24	0.962773					0.39043					2.17308					0.885644					0.714758					1.65167					2.01636
137	21.56	24.18	36.72	31.87	27.94	sp|P20061|TCO1_HUMAN	Transcobalamin-1 OS=Homo sapiens GN=TCN1 PE=1 SV=2	HUMAN	19	0.896681	0.133204	1.16398	0.77036	1.04372	1.33115	0.080806	1.39339	0.955331	1.85482	0.257206	0.0109296	2.54783	0.100951	0.655317	0.4052	0.00192325	1.55788	0.260097	0.631254	0.242312	0.000584566	1.76088	0.137608	0.426683	0.359841	5.96628e-05	1.32692	0.271186	0.477478	0.884517	0.864119	5.12807	0.172485	4.53587
138	21.55	25.63	60	40	34.87	sp|P29508|SPB3_HUMAN	Serpin B3 OS=Homo sapiens GN=SERPINB3 PE=1 SV=2	HUMAN	19	0.978459	0.585436	1.08646	0.900591	1.06306	1.32048	0.00478535	1.19731	1.10288	1.58102	0.381697	9.88315e-05	1.47889	0.258097	0.564488	1.08533	0.187867	1.1345	0.956665	1.2313	0.667912	0.000177162	1.19292	0.559898	0.796764	0.439505	4.67914e-06	1.29469	0.339467	0.569023	0.952926	0.910879	2.45705	0.387833	2.34139
139	21.28	21.66	78.87	75.35	72.54	sp|P69905|HBA_HUMAN	Hemoglobin subunit alpha OS=Homo sapiens GN=HBA1 PE=1 SV=2	HUMAN	32	0.960756	0.388983	1.10141	0.872299	1.05818	8.22948	1.33225e-05	1.99822	4.1184	16.4443	0.953906	0.918166	2.63156	0.362487	2.51026	0.697769	0.095733	1.54057	0.45293	1.07496	1.4086	0.0223006	1.33123	1.05812	1.87517	1.52837	0.00306841	1.29018	1.18461	1.97188	32.1791	2.20426e-06	2.63761	12.2001	84.8759
140	21.08	21.7	55.61	46.21	35.51	sp|P36222|CH3L1_HUMAN	Chitinase-3-like protein 1 OS=Homo sapiens GN=CHI3L1 PE=1 SV=2	HUMAN	17	0.975502	0.586511	1.10153	0.885589	1.07455	0.384878	2.35949e-06	1.28219	0.300172	0.493489	0.58241	0.00735688	1.44172	0.40397	0.839671	0.880693	0.125609	1.18311	0.744385	1.04196	0.859658	0.0552186	1.16788	0.736081	1.00398	0.453257	2.53552e-05	1.29852	0.349057	0.588562	0.508917	0.00410386	1.51633	0.335623	0.771687
141	20.99	21.84	78.92	71.57	55.39	tr|E9PK25|E9PK25_HUMAN	Cofilin-1 OS=Homo sapiens GN=CFL1 PE=1 SV=1	HUMAN	15	0.954737	0.303882	1.09852	0.869113	1.0488	2.50758	4.0497e-06	1.28688	1.94857	3.22696	0.337705	0.000998636	1.72935	0.195279	0.584012	0.532193	0.000205812	1.29953	0.409529	0.6916	0.688623	0.00332434	1.24943	0.551149	0.860389	0.473107	1.18874e-06	1.20019	0.394195	0.567817	0.537221	0.0853239	2.05869	0.260953	1.10597
142	20.94	21.02	57.79	40.05	31.89	sp|P27797|CALR_HUMAN	Calreticulin OS=Homo sapiens GN=CALR PE=1 SV=1	HUMAN	14	1.03241	0.45896	1.0932	0.944396	1.12863	0.588613	0.000108696	1.24688	0.47207	0.733928	0.887247	0.120231	1.1671	0.760218	1.0355	0.942516	0.179853	1.09361	0.861837	1.03075	1.04473	0.479215	1.13659	0.919177	1.18742	0.997716	0.971841	1.14476	0.871554	1.14214	0.708299	0.32271	2.04732	0.345964	1.45011
143	20.9	23.06	43.9	27.91	20.78	sp|P09871|C1S_HUMAN	Complement C1s subcomponent OS=Homo sapiens GN=C1S PE=1 SV=1	HUMAN	14	1.01878	0.623939	1.08209	0.941489	1.10241	0.548896	2.21077e-05	1.24023	0.442577	0.680756	1.23604	0.00933487	1.16427	1.06165	1.43908	1.63992	5.88985e-06	1.17164	1.39968	1.9214	0.730054	0.00227668	1.20204	0.607347	0.877552	1.18023	0.0417999	1.17206	1.00697	1.3833	1.16412	0.694476	2.23785	0.520197	2.60514
144	20.51	21.02	68.03	58.5	53.74	sp|P02766|TTHY_HUMAN	Transthyretin OS=Homo sapiens GN=TTR PE=1 SV=1	HUMAN	19	0.988726	0.830011	1.1202	0.88263	1.10757	0.33639	0.00257241	1.85587	0.181257	0.624297	0.777306	0.0519877	1.28982	0.602645	1.00259	1.07122	0.466735	1.22244	0.876296	1.3095	0.566881	0.000359643	1.27932	0.443111	0.725222	0.993872	0.960623	1.30716	0.760331	1.29915	1.08058	0.835957	2.25325	0.479563	2.43482
145	20.47	21.31	31.92	22.99	21.16	sp|P08123|CO1A2_HUMAN	Collagen alpha-2(I) chain OS=Homo sapiens GN=COL1A2 PE=1 SV=7	HUMAN	14	1.08794	0.310778	1.21195	0.89768	1.31853	1.21578	0.564623	2.25912	0.538164	2.74659	1.47429	0.023588	1.36396	1.08089	2.01087	2.80515	0.00807421	1.8657	1.50354	5.23356	2.01939	0.0112938	1.58741	1.27212	3.20561	1.0688	0.428779	1.21989	0.876141	1.30381	0.90134	0.867266	4.56374	0.1975	4.11348
146	20.45	21.46	35.41	26.79	24.59	sp|P22792|CPN2_HUMAN	Carboxypeptidase N subunit 2 OS=Homo sapiens GN=CPN2 PE=1 SV=3	HUMAN	15	0.976341	0.649394	1.11937	0.872222	1.09289	0.481904	9.05565e-05	1.29523	0.37206	0.624176	1.59905	0.00622985	1.35852	1.17706	2.17235	1.36017	0.0942646	1.44734	0.939772	1.96864	0.654755	0.0422349	1.50043	0.436379	0.982411	0.887032	0.156209	1.18928	0.745858	1.05493	0.882834	0.772335	2.52168	0.350098	2.22622
147	20.36	22.83	26.28	16.26	10.96	sp|P22314|UBA1_HUMAN	Ubiquitin-like modifier-activating enzyme 1 OS=Homo sapiens GN=UBA1 PE=1 SV=3	HUMAN	13	1.00287	0.948116	1.09945	0.91216	1.10261	1.46748	1.5191e-05	1.12238	1.30747	1.64706	0.762738	0.051325	1.31351	0.580689	1.00186	0.807998	0.0204629	1.18941	0.679328	0.961038	0.718002	0.017226	1.29727	0.55347	0.931445	0.821852	0.000798486	1.09901	0.747808	0.903228	0.953345	0.909675	2.4741	0.385331	2.35867
148	20.2	21.46	37.79	26.09	21.74	sp|Q16881-3|TRXR1_HUMAN	Isoform 3 of Thioredoxin reductase 1, cytoplasmic OS=Homo sapiens GN=TXNRD1	HUMAN	17	0.910936	0.0518306	1.09874	0.829072	1.00088	1.69142	1.23333e-06	1.12951	1.49747	1.91048	0.927628	0.516245	1.27958	0.724949	1.18697	0.936096	0.375156	1.17029	0.799884	1.0955	1.34742	0.00267803	1.18562	1.13647	1.59753	0.985654	0.890144	1.25232	0.787062	1.23435	1.32741	0.460815	2.2608	0.587142	3.00101
149	20.16	21.44	50	30.38	23.42	sp|P48637|GSHB_HUMAN	Glutathione synthetase OS=Homo sapiens GN=GSS PE=1 SV=1	HUMAN	11	1.02695	0.501593	1.08579	0.945813	1.11505	1.40673	0.000106155	1.14987	1.22339	1.61756	1.10201	0.318855	1.22233	0.901563	1.34702	1.11867	0.118955	1.15548	0.968152	1.2926	1.04562	0.635997	1.21748	0.858842	1.27302	1.0693	0.542098	1.25719	0.850548	1.34431	1.53216	0.159666	1.85196	0.827319	2.8375
150	20.09	21.62	42.01	23.62	19.66	sp|Q9NY33-4|DPP3_HUMAN	Isoform 4 of Dipeptidyl peptidase 3 OS=Homo sapiens GN=DPP3	HUMAN	11	1.04605	0.30389	1.09563	0.954747	1.14608	0.984948	0.825718	1.15817	0.850435	1.14074	0.826865	0.0286714	1.18137	0.69992	0.976833	0.982143	0.67351	1.09518	0.896788	1.07562	0.943745	0.300345	1.12362	0.839913	1.06041	0.840233	0.030042	1.16672	0.720168	0.980316	0.821774	0.664373	2.61579	0.314159	2.14959
151	19.97	24.6	50.6	41.32	36.53	sp|P07195|LDHB_HUMAN	L-lactate dehydrogenase B chain OS=Homo sapiens GN=LDHB PE=1 SV=2	HUMAN	18	1.14847	0.145577	1.21582	0.944608	1.39633	0.580788	0.00172955	1.33089	0.43639	0.772967	1.26522	0.000697267	1.11476	1.13498	1.41042	0.741231	0.00140191	1.16499	0.636256	0.863527	0.750527	0.00682564	1.20722	0.621699	0.906051	1.44968	1.80715e-05	1.11476	1.30045	1.61605	0.653789	0.105875	1.70354	0.383782	1.11376
152	19.63	21.47	85.71	70.63	66.67	sp|P62807|H2B1C_HUMAN	Histone H2B type 1-C/E/F/G/I OS=Homo sapiens GN=HIST1H2BC PE=1 SV=4	HUMAN	46	1.14657	0.249872	1.44322	0.794453	1.65475	0.157649	0.127538	23.2993	0.00676627	3.67312	2.77265	0.0535305	2.88134	0.962278	7.98892	0.328842	0.0295015	2.31801	0.141864	0.762259	0.707046	0.402499	4.11873	0.171666	2.91213	2.29418	0.0103689	1.44297	1.58991	3.31042	0.809782	0.8556	81.3863	0.00994986	65.9052
153	19.55	20.09	35.25	24.51	20.88	sp|Q9NQ79|CRAC1_HUMAN	Cartilage acidic protein 1 OS=Homo sapiens GN=CRTAC1 PE=1 SV=2	HUMAN	11	0.990529	0.847623	1.11499	0.888375	1.10443	3.5636	5.24654e-07	1.25736	2.83419	4.48074	1.13125	0.551588	1.56993	0.720572	1.77598	1.20155	0.0615736	1.2148	0.989089	1.45964	1.1218	0.143173	1.17596	0.953946	1.3192	0.94159	0.618048	1.30167	0.723368	1.22564	1.35002	0.566647	3.13113	0.431161	4.22708
154	19.35	19.92	44.4	27.49	21.59	sp|P02675|FIBB_HUMAN	Fibrinogen beta chain OS=Homo sapiens GN=FGB PE=1 SV=2	HUMAN	11	0.920391	0.12596	1.11657	0.824299	1.02768	0.43533	9.8001e-06	1.26978	0.34284	0.552772	0.368143	5.90683e-06	1.31264	0.280461	0.483237	0.397522	1.33094e-05	1.31489	0.302325	0.522696	0.524286	0.0134334	1.62144	0.323347	0.850096	0.47622	3.85595e-06	1.2131	0.392565	0.577701	0.435167	0.00730237	1.74701	0.249092	0.760243
155	19.26	20.23	38.45	27.87	23.1	sp|P23141|EST1_HUMAN	Liver carboxylesterase 1 OS=Homo sapiens GN=CES1 PE=1 SV=2	HUMAN	11	0.979251	0.614806	1.09246	0.896369	1.0698	1.70663	2.50262e-07	1.11928	1.52476	1.91019	0.834208	0.105009	1.25266	0.66595	1.04498	0.813602	0.00889411	1.15509	0.704363	0.939784	0.733981	0.00889579	1.24131	0.591295	0.911098	1.00202	0.961155	1.09244	0.917234	1.09464	1.2191	0.680942	2.78569	0.437628	3.39602
156	19.26	20.15	50.51	41.96	32.99	sp|P08697|A2AP_HUMAN	Alpha-2-antiplasmin OS=Homo sapiens GN=SERPINF2 PE=1 SV=3	HUMAN	23	0.935838	0.185223	1.10879	0.844017	1.03765	0.400078	0.00027794	1.46959	0.272237	0.587953	1.78521	0.000951442	1.33049	1.34177	2.3752	1.4619	0.0042782	1.26253	1.15792	1.84569	1.32861	0.151479	1.50038	0.885515	1.99343	1.33935	0.000144239	1.12008	1.19576	1.50018	1.12469	0.785149	2.5239	0.445616	2.83861
157	19.21	22.55	38.2	22.61	18.26	sp|P22079|PERL_HUMAN	Lactoperoxidase OS=Homo sapiens GN=LPO PE=1 SV=2	HUMAN	13	0.975977	0.645085	1.12237	0.869571	1.0954	2.82247	4.73007e-06	1.27473	2.21418	3.59788	0.543945	0.200841	2.71268	0.20052	1.47555	0.673546	0.0204504	1.37489	0.48989	0.926055	0.534912	0.00106617	1.34835	0.396717	0.721245	0.681721	0.00576049	1.2723	0.535818	0.867355	0.838618	0.661036	2.40651	0.348479	2.01814
158	19.07	21.32	36.16	26.63	19.93	sp|Q16610-4|ECM1_HUMAN	Isoform 4 of Extracellular matrix protein 1 OS=Homo sapiens GN=ECM1	HUMAN	12	1.02648	0.560538	1.10057	0.932678	1.12971	0.753507	0.0914248	1.40048	0.538034	1.05527	1.86598	0.00074026	1.34605	1.38627	2.5117	1.69188	3.98972e-05	1.19243	1.41885	2.01744	1.66147	0.000526475	1.26025	1.31837	2.09387	0.772327	0.0366494	1.27017	0.608052	0.980984	0.709132	0.382042	2.29518	0.308965	1.62759
159	19.07	19.68	38.17	29.77	24.68	tr|D6W5L6|D6W5L6_HUMAN	Pulmonary surfactant-associated protein B OS=Homo sapiens GN=SFTPB PE=4 SV=1	HUMAN	17	0.9713	0.582036	1.1223	0.865459	1.09009	1.33546	0.253802	1.71044	0.78077	2.28421	0.557624	0.0172885	1.57441	0.354178	0.877931	0.696824	0.00543468	1.25197	0.556581	0.872405	1.59207	0.00542256	1.33535	1.19225	2.12598	1.435	0.0264223	1.36089	1.05446	1.95287	0.932995	0.811779	1.91516	0.487164	1.78683
160	18.94	19.27	31.99	22.61	20.1	sp|P04003|C4BPA_HUMAN	C4b-binding protein alpha chain OS=Homo sapiens GN=C4BPA PE=1 SV=2	HUMAN	15	1.08092	0.532888	1.32394	0.816444	1.43108	0.556248	0.0157258	1.54915	0.359067	0.861712	1.9221	0.00550099	1.47815	1.30034	2.84115	1.50351	0.00210195	1.22552	1.22683	1.84258	1.75662	0.003659	1.3653	1.28662	2.39831	1.49593	0.0204344	1.37621	1.08699	2.05872	1.0467	0.910977	2.53757	0.412481	2.65606
161	18.9	19.19	52.73	43.27	36.73	tr|K7EL21|K7EL21_HUMAN	Calcyphosin OS=Homo sapiens GN=CAPS PE=4 SV=1	HUMAN	20	1.01801	0.72975	1.12193	0.907376	1.14214	6.0905	1.16348e-07	1.26891	4.79979	7.72829	0.367097	0.185763	4.93526	0.0743826	1.81172	0.930876	0.52756	1.28418	0.724879	1.19541	1.65847	0.00430831	1.3448	1.23325	2.2303	0.725814	0.169376	1.6311	0.444984	1.18387	3.89648	0.0549446	4.04775	0.962628	15.772
162	18.72	19.91	33.45	12.82	6.893	sp|Q09666|AHNK_HUMAN	Neuroblast differentiation-associated protein AHNAK OS=Homo sapiens GN=AHNAK PE=1 SV=2	HUMAN	12	1.05491	0.0791356	1.06201	0.993318	1.12032	0.970831	0.515181	1.09677	0.885171	1.06478	0.960051	0.396674	1.10229	0.870965	1.05825	1.0216	0.694253	1.11708	0.914528	1.14122	2.16558	1.36551e-14	1.10518	1.95947	2.39336	1.20396	0.000477458	1.09994	1.09458	1.32428	0.734036	0.00172688	1.19776	0.612842	0.879197
163	18.64	19.16	71.01	62.8	57.49	sp|P01033|TIMP1_HUMAN	Metalloproteinase inhibitor 1 OS=Homo sapiens GN=TIMP1 PE=1 SV=1	HUMAN	23	1.03075	0.631604	1.15807	0.890054	1.19368	0.672567	0.0140038	1.32728	0.506724	0.892687	1.87372	0.000153752	1.20039	1.56093	2.24919	1.28503	0.152294	1.45408	0.883737	1.86853	4.14451	9.8634e-05	1.4654	2.82824	6.07337	1.24691	0.288205	1.58957	0.784431	1.98205	1.42589	0.624975	5.39701	0.264201	7.69557
164	18.42	23.77	23.01	5.744	3.09	tr|E9PCV6|E9PCV6_HUMAN	Collagen alpha-3(VI) chain OS=Homo sapiens GN=COL6A3 PE=1 SV=1	HUMAN	11	1.01813	0.706647	1.10691	0.919793	1.12698	0.759391	0.120391	1.43149	0.530489	1.08706	0.777871	0.0195788	1.22542	0.634777	0.953222	2.23491	0.000198728	1.39472	1.60241	3.11707	1.21189	0.285738	1.4547	0.833087	1.76293	0.857539	0.0392186	1.15575	0.741978	0.991098	1.27476	0.630732	2.92232	0.436214	3.72524
165	18.42	19.9	12.14	4.486	3.188	sp|P98160|PGBM_HUMAN	Basement membrane-specific heparan sulfate proteoglycan core protein OS=Homo sapiens GN=HSPG2 PE=1 SV=4	HUMAN	10	1.05506	0.37667	1.13924	0.926105	1.20196	0.971674	0.848084	1.39052	0.698785	1.35113	1.12621	0.360613	1.32198	0.851912	1.48883	1.92831	2.48082e-05	1.20724	1.59728	2.32793	1.59154	0.0167902	1.43176	1.11159	2.2787	1.15646	0.18327	1.25619	0.920614	1.45273	1.75348	0.0295628	1.63535	1.07224	2.86755
166	18.3	18.54	58.04	45.11	26.5	sp|P02649|APOE_HUMAN	Apolipoprotein E OS=Homo sapiens GN=APOE PE=1 SV=1	HUMAN	9	1.13289	0.0118903	1.09706	1.03267	1.24285	0.523153	1.27774e-05	1.2361	0.423228	0.646672	0.644449	0.00148297	1.27029	0.507324	0.818636	0.588921	0.000358121	1.27502	0.461892	0.750885	0.648558	5.66797e-05	1.1776	0.550745	0.763742	0.7952	0.00307671	1.14762	0.692911	0.912589	0.719099	0.0155498	1.29057	0.557194	0.928047
167	17.87	18.53	70.85	63.82	46.23	tr|Q5VY30|Q5VY30_HUMAN	Retinol binding protein 4, plasma, isoform CRA_b OS=Homo sapiens GN=RBP4 PE=1 SV=2	HUMAN	21	0.957009	0.500006	1.15736	0.826893	1.1076	0.365804	0.00244258	1.67437	0.218473	0.612493	0.662488	0.193259	1.96719	0.336769	1.30324	1.6005	0.00436511	1.30847	1.22318	2.09422	1.02769	0.926364	1.9624	0.523687	2.01673	1.45457	0.00386473	1.23276	1.17992	1.79314	0.770033	0.574912	2.94045	0.261876	2.26424
168	17.74	17.98	72.73	68.75	44.32	sp|Q9BW30|TPPP3_HUMAN	Tubulin polymerization-promoting protein family member 3 OS=Homo sapiens GN=TPPP3 PE=1 SV=1	HUMAN	13	0.987579	0.780983	1.10136	0.896691	1.08768	5.8553	5.80872e-09	1.27543	4.59083	7.46805	0.663519	0.64352	6.66915	0.0994908	4.42511	1.01271	0.819613	1.12643	0.899045	1.14075	1.80117	2.26793e-06	1.15612	1.55794	2.08237	0.672127	0.00307321	1.26067	0.53315	0.847331	1.46853	0.537412	3.7756	0.388951	5.54457
169	17.62	18.2	83.93	71.43	47.77	sp|P30041|PRDX6_HUMAN	Peroxiredoxin-6 OS=Homo sapiens GN=PRDX6 PE=1 SV=3	HUMAN	13	0.975914	0.604239	1.10683	0.881718	1.08017	6.58662	6.9947e-07	1.46851	4.48524	9.67251	0.647987	0.208401	2.05207	0.315773	1.32971	0.795368	0.0399676	1.24131	0.640751	0.987295	1.22101	0.015998	1.16617	1.04702	1.42391	0.997248	0.973075	1.19411	0.835138	1.19083	1.48757	0.487642	3.41393	0.435735	5.07846
170	17.55	18.19	38.7	27.57	20.55	sp|P07357|CO8A_HUMAN	Complement component C8 alpha chain OS=Homo sapiens GN=C8A PE=1 SV=2	HUMAN	21	1.02542	0.647975	1.1298	0.907609	1.15852	0.557117	0.0311956	1.67718	0.332175	0.934383	1.54758	0.0116423	1.36278	1.1356	2.10901	1.72048	0.000159406	1.20674	1.42573	2.07617	0.865257	0.269863	1.32517	0.652943	1.14661	1.05255	0.542176	1.20386	0.874313	1.26713	1.00307	0.995344	3.24008	0.309582	3.25003
171	17.52	18.57	44.51	24.23	12.68	sp|P19338|NUCL_HUMAN	Nucleolin OS=Homo sapiens GN=NCL PE=1 SV=3	HUMAN	9	1.031	0.382041	1.074	0.959955	1.10729	1.0572	0.519729	1.19423	0.885262	1.26254	1.76651	2.21628e-06	1.19539	1.47777	2.11167	0.944783	0.484439	1.18141	0.799707	1.11618	1.17877	0.0499443	1.17871	1.00005	1.38942	1.29877	0.00259179	1.17105	1.10907	1.52092	1.54041	0.277508	2.2453	0.686059	3.45868
172	17.51	18.26	51.52	32.08	29.04	sp|P29622|KAIN_HUMAN	Kallistatin OS=Homo sapiens GN=SERPINA4 PE=1 SV=3	HUMAN	11	0.980086	0.636224	1.09529	0.894819	1.07348	0.630834	0.000754723	1.24614	0.506232	0.786104	1.21595	0.00926971	1.14648	1.0606	1.39406	1.11183	0.0289885	1.09742	1.01313	1.22014	0.771454	0.0351363	1.26847	0.608178	0.978565	1.20272	0.00669143	1.12969	1.06465	1.35869	0.795906	0.452033	1.90487	0.417827	1.5161
173	17.44	18.39	38.97	29.12	27.62	sp|P22894|MMP8_HUMAN	Neutrophil collagenase OS=Homo sapiens GN=MMP8 PE=1 SV=1	HUMAN	16	0.992968	0.892228	1.12338	0.88391	1.11548	0.230578	3.21533e-05	1.49986	0.153733	0.345836	0.74303	0.0201258	1.26719	0.586359	0.941562	0.590146	0.000507921	1.24237	0.475018	0.733177	0.405331	0.000185107	1.37661	0.294441	0.557983	0.344879	0.000497602	1.54758	0.22285	0.533727	0.759668	0.620526	3.42456	0.221829	2.60153
174	17.41	19.99	61.54	44.92	33.85	sp|P14550|AK1A1_HUMAN	Alcohol dehydrogenase [NADP(+)] OS=Homo sapiens GN=AKR1A1 PE=1 SV=3	HUMAN	15	0.969303	0.50616	1.10297	0.878809	1.06912	3.55626	2.70019e-08	1.27948	2.77945	4.55017	0.746699	0.0482987	1.33591	0.558943	0.997524	0.979778	0.761153	1.15185	0.850609	1.12856	0.949347	0.574624	1.21412	0.781925	1.15262	0.856663	0.00448708	1.10316	0.776554	0.945037	1.25574	0.463711	1.92626	0.651906	2.41887
175	17.32	17.44	90.98	50.82	50.82	sp|P0DJI8|SAA1_HUMAN	Serum amyloid A-1 protein OS=Homo sapiens GN=SAA1 PE=1 SV=1	HUMAN	19	1.07578	0.595097	3.51478	0.306073	3.78113	1.24326	0.613396	53.5938	0.0231978	66.6312	1.98816	0.243939	33.7768	0.0588618	67.1538	5.25943	0.037908	3.51641	1.49568	18.4943	4.91277	0.0395313	3.51682	1.39694	17.2773	2.11765	0.0972173	4.33729	0.488241	9.18484	1.99393	0.389063	465.615	0.00428236	928.405
176	17.29	17.48	93.46	81.7	81.7	sp|SODC_HUMAN			21	0.987749	0.842729	1.14877	0.859832	1.1347	2.13158	0.0010456	1.4172	1.50408	3.02087	0.527121	0.0045895	1.46125	0.360734	0.770254	0.795974	0.0429284	1.24472	0.639478	0.990768	1.31348	0.432202	2.13899	0.614068	2.80953	0.666717	0.0542395	1.51402	0.440362	1.00942	1.24967	0.730763	4.22969	0.295452	5.28573
177	17.19	17.45	56.75	46.03	38.49	tr|G3V5Z7|G3V5Z7_HUMAN	Proteasome subunit alpha type OS=Homo sapiens GN=PSMA6 PE=1 SV=1	HUMAN	12	1.01283	0.782367	1.10416	0.91728	1.11832	0.945323	0.678836	1.33777	0.706638	1.26463	1.27215	0.0682829	1.2997	0.978807	1.65342	1.13136	0.171628	1.20413	0.939561	1.3623	0.982107	0.875545	1.28132	0.766483	1.25839	1.23669	0.0223342	1.19247	1.03708	1.47471	1.15439	0.775395	2.94638	0.391799	3.40127
178	17.18	18.83	42.93	27.64	21.95	sp|P00748|FA12_HUMAN	Coagulation factor XII OS=Homo sapiens GN=F12 PE=1 SV=3	HUMAN	16	1.0087	0.887469	1.13756	0.886718	1.14746	0.91213	0.443487	1.28423	0.710254	1.17139	1.8606	1.52678e-07	1.14866	1.6198	2.13721	1.65247	0.000139994	1.23127	1.34208	2.03464	1.0799	0.511068	1.277	0.845657	1.37903	1.31925	0.00301926	1.18061	1.11743	1.55752	1.63386	0.0293353	1.54223	1.05942	2.51979
179	16.9	18.1	31.48	21.85	17.41	tr|H3BP20|H3BP20_HUMAN	Beta-hexosaminidase OS=Homo sapiens GN=HEXA PE=1 SV=1	HUMAN	10	1.15657	0.373566	1.43615	0.805325	1.66101	2.37628	1.38777e-06	1.14593	2.07367	2.72305	1.33734	0.0173695	1.24845	1.0712	1.6696	0.969966	0.745082	1.23764	0.783725	1.20046	0.944422	0.347627	1.14379	0.825698	1.08022	1.07367	0.202103	1.12686	0.952795	1.20987	0.978175	0.970131	3.83813	0.254857	3.75437
180	16.84	17.06	50.27	45.99	45.99	tr|H0Y7A7|H0Y7A7_HUMAN	Calmodulin (Fragment) OS=Homo sapiens GN=CALM2 PE=1 SV=1	HUMAN	19	1.04684	0.538245	1.18728	0.881716	1.24289	1.58589	0.0418042	1.5488	1.02395	2.45622	0.958125	0.872423	1.86758	0.513029	1.78938	1.31616	0.238489	1.67134	0.787488	2.19976	1.73219	0.278698	3.09236	0.560151	5.35654	0.828342	0.358667	1.58993	0.520993	1.317	5.18316	0.273033	31.0705	0.166819	161.043
181	16.68	18.04	37.32	24.95	20.49	sp|P12955|PEPD_HUMAN	Xaa-Pro dipeptidase OS=Homo sapiens GN=PEPD PE=1 SV=3	HUMAN	11	1.01673	0.721747	1.10619	0.919129	1.1247	1.19343	0.0420453	1.18422	1.00778	1.41329	1.10674	0.348777	1.25844	0.879461	1.39277	1.0636	0.231312	1.11381	0.954917	1.18465	1.36479	0.00183384	1.17945	1.15714	1.6097	0.952452	0.650942	1.26204	0.754695	1.20203	1.06098	0.850972	1.99873	0.530828	2.12062
182	16.64	17	67.19	64.06	51.56	sp|P62987|RL40_HUMAN	Ubiquitin-60S ribosomal protein L40 OS=Homo sapiens GN=UBA52 PE=1 SV=2	HUMAN	18	0.861997	0.0344717	1.14352	0.753808	0.985713	1.04565	0.456721	1.14342	0.914491	1.19562	0.37845	0.000785113	1.50331	0.251744	0.568929	0.788802	0.0665261	1.29492	0.609151	1.02143	1.26171	0.400792	1.84906	0.682354	2.33299	0.467539	0.000134833	1.27004	0.368128	0.593794	0.544247	0.166612	2.57519	0.211342	1.40154
183	16.64	16.71	64.17	57.5	57.5	sp|P08294|SODE_HUMAN	Extracellular superoxide dismutase [Cu-Zn] OS=Homo sapiens GN=SOD3 PE=1 SV=2	HUMAN	15	1.01725	0.83737	1.20913	0.841311	1.22999	0.785413	0.0606691	1.29147	0.608153	1.01434	1.47086	0.078546	1.55785	0.944156	2.29138	1.73027	0.00252553	1.32676	1.30413	2.29565	3.67198	0.00302045	2.00049	1.83554	7.34575	1.79653	0.00277433	1.3599	1.32108	2.44309	1.69035	0.0518378	1.70014	0.994239	2.87384
184	16.59	17.77	75	73.57	70	sp|P07737|PROF1_HUMAN	Profilin-1 OS=Homo sapiens GN=PFN1 PE=1 SV=2	HUMAN	23	0.966463	0.591385	1.15866	0.834122	1.1198	1.0369	0.571863	1.15991	0.893948	1.20272	0.251823	6.76966e-05	1.41456	0.178022	0.356219	0.487028	0.000362613	1.27688	0.38142	0.621877	0.392452	0.000125116	1.29983	0.301925	0.510122	0.273587	1.92669e-06	1.19334	0.229261	0.326483	0.406901	0.0408042	2.33292	0.174417	0.949265
185	16.46	16.64	46.93	36.53	29.87	sp|P35247|SFTPD_HUMAN	Pulmonary surfactant-associated protein D OS=Homo sapiens GN=SFTPD PE=1 SV=3	HUMAN	19	0.972898	0.592061	1.12022	0.868485	1.08987	0.987256	0.895775	1.24449	0.793301	1.22863	0.715935	0.135609	1.591	0.44999	1.13905	2.40229	4.58347e-05	1.2896	1.86281	3.098	3.43581	3.68588e-05	1.41554	2.42721	4.86353	0.696909	0.0124366	1.29623	0.537643	0.903354	1.09926	0.869367	3.6149	0.304091	3.97371
186	16.39	17.21	38.32	24.21	16	sp|Q01518|CAP1_HUMAN	Adenylyl cyclase-associated protein 1 OS=Homo sapiens GN=CAP1 PE=1 SV=5	HUMAN	8	0.994537	0.903543	1.10211	0.902397	1.09609	0.471841	7.33894e-06	1.23269	0.382773	0.581635	0.338017	5.84429e-05	1.46081	0.23139	0.49378	0.318237	2.94277e-05	1.44838	0.219719	0.460927	0.373998	1.18562e-05	1.3341	0.280338	0.498949	0.341819	2.14269e-06	1.30097	0.262741	0.444698	0.445596	0.0261017	1.99886	0.222925	0.890685
187	16.21	16.39	49.55	41.96	34.82	sp|P02741|CRP_HUMAN	C-reactive protein OS=Homo sapiens GN=CRP PE=1 SV=1	HUMAN	23	0.962464	0.571864	1.16147	0.82866	1.11787	0.366437	8.4921e-05	1.37394	0.266706	0.503463	3.12419	0.0032775	1.88768	1.65504	5.89749	2.95914	0.00476675	1.90997	1.54932	5.65185	2.45302	0.0337259	2.24514	1.09259	5.50737	1.37546	0.00517308	1.2129	1.13402	1.66829	0.555474	0.274368	3.17523	0.17494	1.76376
188	16.13	16.56	68.78	61.9	49.21	sp|Q99497|PARK7_HUMAN	Protein DJ-1 OS=Homo sapiens GN=PARK7 PE=1 SV=2	HUMAN	12	0.99577	0.934998	1.11954	0.889444	1.11481	2.19603	3.05107e-07	1.15804	1.89633	2.5431	0.534299	0.00107333	1.36008	0.392843	0.72669	0.690774	0.0043504	1.25216	0.551666	0.86496	0.873376	0.176369	1.2304	0.709831	1.0746	0.560929	0.000261988	1.26394	0.443795	0.708979	0.614275	0.0549476	1.64837	0.372656	1.01255
189	16.02	16.66	50.62	27.18	20.2	sp|Q8NBJ4|GOLM1_HUMAN	Golgi membrane protein 1 OS=Homo sapiens GN=GOLM1 PE=1 SV=1	HUMAN	8	1.03599	0.490916	1.11645	0.927928	1.15663	1.61925	0.00042178	1.23106	1.31533	1.99341	0.924358	0.604533	1.38782	0.66605	1.28284	0.988408	0.918806	1.28208	0.770943	1.26722	0.812314	0.115493	1.30825	0.620915	1.06271	1.16739	0.0707974	1.18599	0.984318	1.38452	0.872752	0.809758	3.41003	0.255937	2.97611
190	16.01	16.3	66.83	54.27	37.19	sp|Q06830|PRDX1_HUMAN	Peroxiredoxin-1 OS=Homo sapiens GN=PRDX1 PE=1 SV=1	HUMAN	13	1.00427	0.934114	1.12	0.896669	1.12478	4.55964	1.40188e-06	1.35924	3.35454	6.19766	0.524953	0.0122881	1.59519	0.329085	0.8374	0.766322	0.00268553	1.15826	0.661616	0.887599	0.785012	0.110377	1.36235	0.57622	1.06946	0.847977	0.00912883	1.1194	0.757525	0.949229	1.13183	0.825692	3.43978	0.329042	3.89325
191	15.55	16.34	91.67	83.33	64.39	tr|S4R371|S4R371_HUMAN	Fatty acid-binding protein, heart (Fragment) OS=Homo sapiens GN=FABP3 PE=1 SV=1	HUMAN	12	0.929338	0.167369	1.11669	0.832223	1.03778	7.18019	5.23047e-05	1.86191	3.85636	13.3689	0.677504	0.423243	2.85708	0.237131	1.93569	1.03667	0.662937	1.19815	0.865224	1.24208	1.1895	0.0427941	1.18119	1.00704	1.40503	1.06947	0.522586	1.25656	0.851108	1.34386	1.71619	0.0363932	1.64261	1.04479	2.81903
192	15.5	15.57	68.49	64.38	56.85	sp|P01034|CYTC_HUMAN	Cystatin-C OS=Homo sapiens GN=CST3 PE=1 SV=1	HUMAN	16	0.967772	0.598946	1.15538	0.837624	1.11814	1.87512	0.000145454	1.19848	1.56458	2.2473	0.62393	0.0831231	1.74343	0.357876	1.08778	1.26285	0.0633875	1.28558	0.982318	1.62348	1.67798	0.0139996	1.44692	1.1597	2.42791	0.874707	0.619993	1.87168	0.467339	1.63717	1.99436	0.377154	5.88023	0.339164	11.7273
193	15.45	15.75	40.47	32.78	29.1	sp|O75636|FCN3_HUMAN	Ficolin-3 OS=Homo sapiens GN=FCN3 PE=1 SV=2	HUMAN	9	1.00018	0.998789	1.31758	0.759099	1.31782	0.622599	0.0721857	1.70266	0.365662	1.06008	2.21643	0.000533997	1.33699	1.65777	2.96336	1.34012	0.083258	1.41223	0.948939	1.89255	1.81125	0.0471652	1.79279	1.0103	3.24719	0.776017	0.0206197	1.22014	0.636006	0.946851	0.957571	0.941652	4.0158	0.238451	3.84541
194	15.35	15.35	65.82	65.82	65.82	sp|P02814|SMR3B_HUMAN	Submaxillary gland androgen-regulated protein 3B OS=Homo sapiens GN=SMR3B PE=1 SV=2	HUMAN	10	0.464946	0.186626	4.17349	0.111404	1.94045	5.94345	0.0250545	3.8923	1.52697	23.1337	0.194914	0.101496	9.26664	0.0210339	1.8062	0.578176	0.423961	6.6076	0.0875017	3.82036	0.416788	0.211761	5.81318	0.0716971	2.42286	0.496722	0.20864	4.03323	0.123157	2.00339	0.180352	0.0234124	3.57185	0.0504926	0.644192
195	15.27	15.94	52.66	31.95	31.95	sp|P40926|MDHM_HUMAN	Malate dehydrogenase, mitochondrial OS=Homo sapiens GN=MDH2 PE=1 SV=3	HUMAN	9	0.973742	0.656758	1.1495	0.847098	1.11932	0.940032	0.443262	1.20251	0.781723	1.1304	1.51054	0.00916347	1.30591	1.15669	1.97264	0.920376	0.431438	1.27225	0.723421	1.17095	0.930028	0.463805	1.25472	0.741221	1.16693	1.27278	0.028702	1.22898	1.03564	1.56422	1.30132	0.723821	5.69783	0.228389	7.41472
196	15.26	22.37	44.76	24.26	18.31	sp|P35908|K22E_HUMAN	Keratin, type II cytoskeletal 2 epidermal OS=Homo sapiens GN=KRT2 PE=1 SV=2	HUMAN	16	0.884581	0.0288466	1.1127	0.794984	0.984276	0.480761	0.000448222	1.3611	0.353215	0.654364	0.599223	0.00233466	1.31831	0.454539	0.78996	1.44898	0.000148141	1.14344	1.26721	1.65682	0.737521	0.0104471	1.23827	0.595608	0.913247	0.55011	0.000100883	1.22784	0.448029	0.67545	0.763677	0.471338	2.25045	0.339343	1.71862
197	15.25	20.2	42.72	35.06	31.6	sp|P08185|CBG_HUMAN	Corticosteroid-binding globulin OS=Homo sapiens GN=SERPINA6 PE=1 SV=1	HUMAN	15	0.973846	0.638704	1.13344	0.859197	1.10379	0.322363	0.000431575	1.57527	0.20464	0.507808	0.701654	0.0268966	1.35275	0.518688	0.949159	1.05693	0.351845	1.13788	0.928862	1.20266	0.802763	0.147036	1.371	0.585532	1.10059	1.05125	0.38472	1.13354	0.927404	1.19164	0.864087	0.777453	3.16528	0.272989	2.73507
198	15.18	15.82	87.7	82.35	65.24	sp|P30086|PEBP1_HUMAN	Phosphatidylethanolamine-binding protein 1 OS=Homo sapiens GN=PEBP1 PE=1 SV=3	HUMAN	12	0.971295	0.580964	1.12194	0.865725	1.08974	3.34026	7.77688e-05	1.49232	2.2383	4.98474	0.695474	0.223613	1.87481	0.370956	1.30388	0.922956	0.656965	1.48426	0.621831	1.3699	1.33419	0.173874	1.55528	0.857843	2.07504	0.894964	0.377928	1.31085	0.682736	1.17316	1.85504	0.274253	3.32183	0.558441	6.16214
199	15.18	15.53	60.87	36.52	26.09	sp|P02749|APOH_HUMAN	Beta-2-glycoprotein 1 OS=Homo sapiens GN=APOH PE=1 SV=3	HUMAN	20	0.929118	0.54905	1.30623	0.711299	1.21364	0.211468	0.0119543	3.06403	0.0690163	0.647945	0.220259	0.000701644	1.97248	0.111666	0.434456	0.641752	0.133392	1.83705	0.349339	1.17893	0.291044	0.0093172	2.33394	0.124701	0.67928	0.223748	6.67165e-05	1.62772	0.137461	0.364199	0.469513	0.0827475	2.40197	0.19547	1.12776
200	15.14	15.45	39.94	30.46	25.57	sp|P40121|CAPG_HUMAN	Macrophage-capping protein OS=Homo sapiens GN=CAPG PE=1 SV=2	HUMAN	13	1.02809	0.56734	1.11132	0.92511	1.14253	3.0761	1.48801e-08	1.14387	2.68921	3.51866	0.668695	0.0303402	1.42564	0.469049	0.953319	0.855836	0.315517	1.39278	0.614478	1.19199	0.694657	0.0205838	1.34169	0.517748	0.932015	0.670018	0.00368569	1.26235	0.530771	0.845796	0.846687	0.573142	1.90387	0.444719	1.61198
201	14.91	15.31	62.69	37.69	32.69	tr|K7ERG9|K7ERG9_HUMAN	Complement factor D OS=Homo sapiens GN=CFD PE=3 SV=1	HUMAN	11	1.01583	0.822375	1.18613	0.856423	1.20491	0.773058	0.177992	1.52567	0.506701	1.17943	1.00237	0.985394	1.37278	0.730176	1.37604	1.49015	0.0244219	1.37996	1.07985	2.05635	1.73231	0.03512	1.63679	1.05836	2.83541	1.46296	0.0357819	1.4093	1.03807	2.06176	1.52027	0.523604	4.81354	0.315833	7.31789
202	14.89	15.96	52.49	26.03	21.04	sp|Q02818|NUCB1_HUMAN	Nucleobindin-1 OS=Homo sapiens GN=NUCB1 PE=1 SV=4	HUMAN	8	1.06578	0.188209	1.10572	0.963877	1.17845	1.19206	0.0597643	1.2025	0.991312	1.43345	1.26251	0.023879	1.21556	1.03862	1.53465	0.97108	0.7311	1.20321	0.807074	1.16841	0.96672	0.535229	1.12461	0.859604	1.08718	1.2676	0.00733498	1.17068	1.08278	1.48395	1.29234	0.606385	2.92753	0.441445	3.78337
203	14.88	15.38	35.51	27.19	24.49	sp|P68371|TBB4B_HUMAN	Tubulin beta-4B chain OS=Homo sapiens GN=TUBB4B PE=1 SV=1	HUMAN	12	0.938496	0.262827	1.13122	0.829634	1.06164	1.55719	0.00801651	1.33081	1.17011	2.07232	1.14451	0.575687	1.72268	0.664377	1.97162	1.1182	0.472446	1.41616	0.789597	1.58354	0.95564	0.768153	1.41925	0.673341	1.35629	1.26453	0.0550026	1.27296	0.993374	1.6097	2.61564	0.0619122	2.7934	0.936363	7.30652
204	14.83	15.39	38.43	27.73	20.09	sp|P15169|CBPN_HUMAN	Carboxypeptidase N catalytic chain OS=Homo sapiens GN=CPN1 PE=1 SV=1	HUMAN	7	0.941677	0.313374	1.13979	0.826187	1.07331	0.507954	5.42662e-06	1.13927	0.445861	0.578696	1.79873	0.000386556	1.24455	1.44528	2.23861	1.53002	0.000588997	1.18527	1.29086	1.81348	0.838665	0.192501	1.3345	0.628448	1.1192	0.797779	0.0048543	1.14093	0.699237	0.910207	1.18883	0.70793	2.85239	0.416786	3.39102
205	14.73	15.33	28.81	23.85	18.9	sp|P43251-2|BTD_HUMAN	Isoform 2 of Biotinidase OS=Homo sapiens GN=BTD	HUMAN	11	0.959027	0.478762	1.14519	0.837438	1.09827	0.903839	0.357344	1.28171	0.705182	1.15846	2.10551	0.00037031	1.28909	1.63334	2.71418	1.35715	0.00151909	1.14562	1.18465	1.55478	1.05124	0.628728	1.2714	0.826843	1.33655	0.951285	0.617498	1.26132	0.754197	1.19988	1.6523	0.601559	9.3026	0.177617	15.3706
206	14.67	14.87	65.35	51.98	47.52	sp|P05452|TETN_HUMAN	Tetranectin OS=Homo sapiens GN=CLEC3B PE=1 SV=3	HUMAN	13	0.966017	0.698807	1.21987	0.791904	1.17841	0.424399	2.15953e-05	1.25136	0.33915	0.531075	1.06729	0.625258	1.34409	0.794066	1.43454	0.649235	0.00753957	1.3242	0.490284	0.859717	1.15814	0.502766	1.62006	0.71487	1.87625	0.789245	0.262081	1.57201	0.50206	1.2407	1.15351	0.829871	4.40764	0.261707	5.08424
207	14.6	15.85	44.9	22.99	18	sp|P31146|COR1A_HUMAN	Coronin-1A OS=Homo sapiens GN=CORO1A PE=1 SV=4	HUMAN	9	1.02048	0.661448	1.10525	0.923295	1.12788	0.396868	0.00591231	1.80673	0.219661	0.717032	0.568311	0.00201218	1.35543	0.419285	0.770305	0.552477	0.00225023	1.38377	0.399256	0.764499	0.467619	0.0011865	1.45989	0.320311	0.682671	0.438323	0.00062023	1.45469	0.301317	0.637624	1.88876	0.352532	4.27632	0.44168	8.07696
208	14.55	14.91	57.48	44.86	44.86	sp|P30044|PRDX5_HUMAN	Peroxiredoxin-5, mitochondrial OS=Homo sapiens GN=PRDX5 PE=1 SV=4	HUMAN	11	1.00071	0.992098	1.18299	0.845913	1.18383	5.64877	2.83508e-05	1.45362	3.88599	8.21119	0.45758	0.254	4.55704	0.100412	2.08521	0.772577	0.447671	2.17566	0.3551	1.68087	1.65792	0.0078184	1.35427	1.22421	2.24527	0.554699	0.0197752	1.58024	0.351022	0.876558	1.05742	0.942367	6.12676	0.172591	6.47858
209	14.51	14.58	66.33	44.22	41.71	sp|P37802|TAGL2_HUMAN	Transgelin-2 OS=Homo sapiens GN=TAGLN2 PE=1 SV=3	HUMAN	12	0.941051	0.286231	1.13256	0.830909	1.06579	4.04919	2.80977e-07	1.19044	3.40144	4.8203	0.611589	0.0912366	1.81165	0.337587	1.10798	0.963259	0.68078	1.22916	0.783669	1.184	1.35627	0.00667569	1.20857	1.12221	1.63915	0.875805	0.131576	1.20169	0.728813	1.05244	1.61957	0.494961	4.87521	0.332206	7.89576
210	14.48	15.2	59.7	50.75	44.28	sp|P49721|PSB2_HUMAN	Proteasome subunit beta type-2 OS=Homo sapiens GN=PSMB2 PE=1 SV=1	HUMAN	11	0.964783	0.556154	1.15119	0.838072	1.11065	0.666613	0.00278958	1.22593	0.54376	0.817222	1.37637	0.0482343	1.37168	1.00342	1.88794	1.11965	0.164239	1.19073	0.940305	1.33319	1.01084	0.869663	1.16653	0.866535	1.17917	1.22059	0.0131663	1.15053	1.06089	1.40432	0.861255	0.699151	2.46274	0.349713	2.12105
211	14.41	14.93	56.02	39	34.02	sp|P20618|PSB1_HUMAN	Proteasome subunit beta type-1 OS=Homo sapiens GN=PSMB1 PE=1 SV=2	HUMAN	11	0.982576	0.772275	1.15264	0.852455	1.13256	0.640412	0.00171699	1.22531	0.522654	0.784701	0.981172	0.886973	1.36842	0.717011	1.34265	0.995815	0.968804	1.28626	0.774193	1.28088	1.09139	0.454874	1.30724	0.834884	1.42671	1.12342	0.0924326	1.15303	0.974321	1.29533	0.59803	0.295739	3.10305	0.192723	1.85572
212	14.39	14.57	47.2	39.6	37.2	sp|P17931|LEG3_HUMAN	Galectin-3 OS=Homo sapiens GN=LGALS3 PE=1 SV=5	HUMAN	12	1.01826	0.757069	1.14652	0.888128	1.16746	3.80169	0.000586817	1.64204	2.31522	6.24252	0.916287	0.866252	3.37725	0.271312	3.09453	1.16173	0.0948666	1.20341	0.965368	1.39803	2.12634	0.000308133	1.28246	1.65801	2.72696	1.18424	0.0591486	1.19492	0.991067	1.41507	1.12866	0.763544	2.66298	0.423835	3.00561
213	14.33	14.62	61	41.91	41.91	sp|O00299|CLIC1_HUMAN	Chloride intracellular channel protein 1 OS=Homo sapiens GN=CLIC1 PE=1 SV=4	HUMAN	11	0.970819	0.664599	1.17235	0.8281	1.13814	1.45863	0.000705071	1.15614	1.26163	1.68638	0.556405	0.00375167	1.36739	0.406912	0.760821	0.698099	0.0332254	1.37661	0.507117	0.961007	0.725455	0.0258071	1.30572	0.555596	0.947243	0.807052	0.144169	1.36675	0.590492	1.10304	1.40635	0.53199	3.69376	0.380736	5.19472
214	14.31	16.43	41.47	30.03	13.14	sp|P20700|LMNB1_HUMAN	Lamin-B1 OS=Homo sapiens GN=LMNB1 PE=1 SV=2	HUMAN	7	1.03931	0.348893	1.08949	0.953945	1.13232	0.528939	0.00102769	1.38688	0.381386	0.733577	1.35609	0.016092	1.26873	1.06886	1.72051	0.768029	0.0220556	1.24528	0.61675	0.956414	0.89876	0.265576	1.21917	0.737187	1.09575	1.13115	0.116757	1.17166	0.965428	1.32533	0.976022	0.955571	2.51695	0.38778	2.4566
215	14.29	15.74	32.77	19.66	11.89	sp|Q13421-2|MSLN_HUMAN	Isoform 3 of Mesothelin OS=Homo sapiens GN=MSLN	HUMAN	9	1.02181	0.624231	1.09732	0.931182	1.12126	1.31343	0.00746868	1.20458	1.09036	1.58214	0.657371	0.00464515	1.3043	0.504002	0.85741	1.11356	0.0753586	1.12774	0.987428	1.25581	2.21336	3.53665e-06	1.25076	1.76961	2.76839	0.679671	0.00159432	1.23367	0.550933	0.838491	0.794781	0.607358	2.56557	0.309787	2.03907
216	14.25	19.12	41.83	18.59	13.04	tr|A6NN80|A6NN80_HUMAN	Annexin OS=Homo sapiens GN=ANXA6 PE=1 SV=3	HUMAN	10	0.953516	0.32746	1.10958	0.859351	1.058	0.659773	0.0170255	1.38006	0.478077	0.910523	1.22072	0.109354	1.28907	0.946974	1.57359	1.09584	0.180108	1.15309	0.950347	1.2636	1.56331	0.000302315	1.19479	1.30844	1.86783	0.772803	0.0886911	1.35729	0.569374	1.04892	2.05754	0.229819	3.55006	0.57958	7.3044
217	14.21	75.32	59.31	50.27	45.35	sp|P06681|CO2_HUMAN	Complement C2 OS=Homo sapiens GN=C2 PE=1 SV=2	HUMAN	72	1.02668	0.758219	1.21474	0.845187	1.24715	0.829431	0.16768	1.33292	0.622264	1.10557	2.6507	0.000462734	1.45387	1.8232	3.85376	1.98231	0.00988681	1.58617	1.24975	3.14428	1.84969	0.0444706	1.8131	1.02018	3.35367	0.974567	0.8426	1.34401	0.725118	1.30983	1.69202	0.178507	2.29757	0.736438	3.88754
218	14.21	14.68	47.79	37.76	31.56	sp|P07858|CATB_HUMAN	Cathepsin B OS=Homo sapiens GN=CTSB PE=1 SV=3	HUMAN	14	1.01958	0.718006	1.12692	0.904745	1.14898	2.38232	0.0153597	1.91967	1.24101	4.57328	1.43765	0.0115153	1.29269	1.11214	1.85842	1.47546	0.0057762	1.27174	1.16019	1.8764	1.14158	0.0410826	1.13378	1.00688	1.2943	0.978686	0.798243	1.20681	0.810968	1.18109	0.75937	0.523523	2.58993	0.293201	1.96671
219	14.17	14.83	56.47	27.45	25.49	sp|P25788|PSA3_HUMAN	Proteasome subunit alpha type-3 OS=Homo sapiens GN=PSMA3 PE=1 SV=2	HUMAN	12	1.03361	0.558855	1.13312	0.912176	1.1712	0.684392	0.00226246	1.21943	0.561237	0.834572	1.29246	0.0285881	1.24857	1.03515	1.61374	1.10711	0.381051	1.28803	0.859533	1.42599	0.920938	0.582741	1.39345	0.660906	1.28328	1.38207	0.000205376	1.12331	1.23035	1.55249	1.01756	0.954165	1.99614	0.509764	2.0312
220	14.13	20.88	80	70.98	52.16	sp|P62258|1433E_HUMAN	14-3-3 protein epsilon OS=Homo sapiens GN=YWHAE PE=1 SV=1	HUMAN	23	1.00501	0.964936	1.28923	0.779544	1.29568	1.52033	0.000147518	1.15427	1.31714	1.75487	1.0871	0.51574	1.32741	0.818959	1.44303	1.17247	0.0583249	1.18084	0.992911	1.3845	1.1762	0.243854	1.34646	0.873551	1.5837	1.57807	0.0118078	1.38306	1.141	2.18256	0.644705	0.205178	2.10279	0.306596	1.35568
221	14.08	15.28	22.06	14.71	12.71	sp|P10253|LYAG_HUMAN	Lysosomal alpha-glucosidase OS=Homo sapiens GN=GAA PE=1 SV=4	HUMAN	9	0.982637	0.781686	1.16647	0.842401	1.14622	4.16722	0.000621318	1.61927	2.57352	6.74786	0.877521	0.432932	1.48304	0.591703	1.3014	1.10978	0.572662	1.5588	0.711942	1.72992	1.19583	0.117129	1.27517	0.93778	1.52488	1.09404	0.339664	1.24483	0.878867	1.36188	1.27227	0.65995	3.76175	0.338212	4.78596
222	14.08	14.4	25.96	19.59	16.88	sp|P50895|BCAM_HUMAN	Basal cell adhesion molecule OS=Homo sapiens GN=BCAM PE=1 SV=2	HUMAN	8	1.00119	0.987176	1.17708	0.850575	1.17848	0.905591	0.436747	1.31736	0.687427	1.19299	1.77513	0.000526659	1.28042	1.38636	2.27291	1.09981	0.258571	1.19535	0.920072	1.31465	2.3846	0.000385924	1.4307	1.66674	3.41163	1.34569	0.0138863	1.2467	1.0794	1.67768	1.15863	0.581318	1.80547	0.64173	2.09186
223	13.97	14.47	41.4	25.91	21.55	sp|P17174|AATC_HUMAN	Aspartate aminotransferase, cytoplasmic OS=Homo sapiens GN=GOT1 PE=1 SV=3	HUMAN	9	1.01079	0.840209	1.12613	0.897576	1.13828	1.02366	0.739147	1.16926	0.875473	1.19692	1.16348	0.406794	1.49002	0.780849	1.7336	1.07346	0.640935	1.4012	0.766103	1.50414	1.09422	0.359633	1.23823	0.883703	1.3549	0.997524	0.97336	1.18046	0.845032	1.17754	0.794272	0.644812	3.09934	0.256272	2.46172
224	13.94	14.08	56.93	54.95	47.03	sp|P07360|CO8G_HUMAN	Complement component C8 gamma chain OS=Homo sapiens GN=C8G PE=1 SV=3	HUMAN	14	0.946736	0.308977	1.12321	0.842887	1.06338	0.520826	0.00200234	1.39696	0.372829	0.72757	1.87722	1.36625e-05	1.16746	1.60795	2.19159	2.0895	1.81917e-06	1.14866	1.81908	2.40012	1.36405	0.000282797	1.12407	1.21349	1.53329	1.16079	0.209281	1.28636	0.902387	1.49319	1.15803	0.782707	3.27439	0.353662	3.79184
225	13.93	14.3	59.23	40.77	30	sp|P00918|CAH2_HUMAN	Carbonic anhydrase 2 OS=Homo sapiens GN=CA2 PE=1 SV=2	HUMAN	7	0.971355	0.595877	1.13172	0.858297	1.09931	1.10014	0.1893	1.16794	0.941945	1.2849	0.388665	0.0189004	2.08692	0.186239	0.811112	0.503894	0.0063644	1.52499	0.330425	0.768432	0.829099	0.0412837	1.19439	0.694158	0.990272	0.689782	0.000961773	1.17507	0.587015	0.810541	0.474453	0.00517502	1.55361	0.305387	0.737116
226	13.85	14.23	58.36	46.1	33.83	sp|P25786-2|PSA1_HUMAN	Isoform Long of Proteasome subunit alpha type-1 OS=Homo sapiens GN=PSMA1	HUMAN	11	0.94673	0.347623	1.13174	0.836526	1.07145	0.721921	0.0171191	1.2896	0.559803	0.930987	1.18858	0.00448105	1.1113	1.06954	1.32087	1.1031	0.179449	1.16352	0.948074	1.28348	0.911375	0.169907	1.15003	0.792479	1.04811	1.10679	0.155095	1.15835	0.955489	1.28205	1.35463	0.0584786	1.37294	0.98666	1.85983
227	13.82	14.1	55.45	36.06	27.58	sp|Q6P5S2|CF058_HUMAN	UPF0762 protein C6orf58 OS=Homo sapiens GN=C6orf58 PE=1 SV=2	HUMAN	14	0.949053	0.5381	1.20298	0.788917	1.14169	1.9832	1.10136e-05	1.19428	1.66058	2.3685	0.469838	0.0614494	2.22563	0.211104	1.04568	0.443323	0.00169195	1.51756	0.292129	0.672768	0.530499	0.0458401	1.85773	0.285563	0.985523	0.741281	0.000171537	1.11668	0.663828	0.827771	0.663802	0.0827507	1.61072	0.412115	1.0692
228	13.76	14.51	27.05	21	17.79	tr|F8WF14|F8WF14_HUMAN	Cholinesterase OS=Homo sapiens GN=BCHE PE=4 SV=1	HUMAN	11	1.02304	0.653156	1.11912	0.914143	1.14491	0.501002	0.00491625	1.51372	0.330975	0.758376	1.29933	0.000689843	1.1196	1.16054	1.45473	1.4413	7.24262e-05	1.11974	1.28717	1.61389	0.723045	0.0386158	1.35332	0.534275	0.97851	0.603617	0.00212475	1.29861	0.464817	0.783863	1.26994	0.703203	4.03609	0.314646	5.12558
229	13.74	14.02	46.88	33.48	30.8	tr|F8W7I2|F8W7I2_HUMAN	Prostaglandin-H2 D-isomerase OS=Homo sapiens GN=PTGDS PE=3 SV=1	HUMAN	15	0.990922	0.865435	1.12769	0.878717	1.11745	0.624858	0.028508	1.50174	0.416088	0.938378	0.628551	0.0335487	1.51886	0.413831	0.954681	1.22174	0.1124	1.29562	0.942975	1.5829	1.57177	0.0587269	1.60538	0.97906	2.52329	1.08659	0.245394	1.16504	0.932659	1.26592	1.79804	0.396479	4.64783	0.386856	8.35701
230	13.7	14.18	64.22	56.37	35.29	sp|P52565|GDIR1_HUMAN	Rho GDP-dissociation inhibitor 1 OS=Homo sapiens GN=ARHGDIA PE=1 SV=3	HUMAN	9	1.00961	0.859025	1.13056	0.893013	1.14142	2.21496	1.25133e-06	1.13119	1.95808	2.50553	0.473434	6.48589e-06	1.15929	0.408384	0.548845	0.699142	0.00203946	1.19424	0.585429	0.834942	0.551913	0.000319766	1.2395	0.445271	0.684097	0.676538	0.000818495	1.17953	0.573565	0.797997	1.52332	0.406646	3.08816	0.493276	4.70425
231	13.7	14.03	30.56	22.22	20.83	sp|Q96PD5|PGRP2_HUMAN	N-acetylmuramoyl-L-alanine amidase OS=Homo sapiens GN=PGLYRP2 PE=1 SV=1	HUMAN	8	0.900735	0.136835	1.16069	0.776035	1.04547	0.795236	0.242927	1.54179	0.515788	1.22609	1.07702	0.533368	1.31628	0.818227	1.41765	1.19964	0.179981	1.34117	0.894467	1.60892	0.773642	0.15921	1.47821	0.523364	1.14361	0.919506	0.491114	1.32325	0.694882	1.21674	1.43162	0.464382	3.20627	0.446508	4.59017
232	13.68	14.44	39.31	27.36	22.74	tr|F5H5D3|F5H5D3_HUMAN	Tubulin alpha-1C chain OS=Homo sapiens GN=TUBA1C PE=1 SV=1	HUMAN	9
233	13.67	14.29	35.69	18.41	17	sp|P22626|ROA2_HUMAN	Heterogeneous nuclear ribonucleoproteins A2/B1 OS=Homo sapiens GN=HNRNPA2B1 PE=1 SV=2	HUMAN	10	1.14279	0.191761	1.28785	0.887365	1.47175	1.77012	0.370991	5.64729	0.313446	9.99638	1.33555	0.371565	2.40703	0.554855	3.21471	0.990607	0.96467	1.86725	0.530516	1.84972	1.00842	0.957618	1.58833	0.634898	1.60171	1.64435	0.189487	2.54995	0.644857	4.19301	1.04535	0.968272	26.2759	0.0397838	27.4676
234	13.62	13.88	42.99	29.55	28.06	sp|P09668|CATH_HUMAN	Pro-cathepsin H OS=Homo sapiens GN=CTSH PE=1 SV=4	HUMAN	13	0.977214	0.713542	1.15779	0.84403	1.13141	5.75477	3.47593e-05	1.47949	3.88969	8.51413	0.669852	0.521295	4.45708	0.150289	2.98558	0.747623	0.123253	1.48749	0.502606	1.11208	1.76939	0.0446485	1.73638	1.01901	3.07233	0.69614	0.0294105	1.36566	0.509746	0.950692	0.726881	0.291817	2.00616	0.362324	1.45824
235	13.41	13.56	87.12	68.94	54.55	sp|P15090|FABP4_HUMAN	Fatty acid-binding protein, adipocyte OS=Homo sapiens GN=FABP4 PE=1 SV=3	HUMAN	10	1.01182	0.858723	1.16234	0.870502	1.17607	9.48611	3.56511e-05	1.7774	5.33708	16.8606	1.03141	0.980617	18.2679	0.0564603	18.8418	0.926972	0.571154	1.3524	0.685425	1.25364	1.46874	0.141324	1.73047	0.848755	2.54161	1.49232	0.0404873	1.45854	1.02316	2.1766	2.23043	0.421733	9.23848	0.241428	20.6058
236	13.13	13.52	81.55	51.46	50.49	sp|P62805|H4_HUMAN	Histone H4 OS=Homo sapiens GN=HIST1H4A PE=1 SV=2	HUMAN	37	1.04068	0.549703	1.1665	0.892144	1.21396	0.212535	0.0097776	2.7647	0.0768744	0.587595	3.18761	0.000428986	1.50112	2.12348	4.78499	0.36092	0.00181907	1.59994	0.225583	0.577453	0.776517	0.0923681	1.3626	0.569877	1.05809	2.6606	6.44164e-05	1.27629	2.08463	3.39571	1.0541	0.942514	5.55516	0.18975	5.85567
237	13.08	14.6	41.75	21.78	18.65	sp|O75083|WDR1_HUMAN	WD repeat-containing protein 1 OS=Homo sapiens GN=WDR1 PE=1 SV=4	HUMAN	9	0.997832	0.975769	1.16799	0.854312	1.16546	1.53755	2.71367e-05	1.14105	1.34749	1.75442	0.935257	0.541118	1.26579	0.738871	1.18384	0.933291	0.568542	1.29808	0.718977	1.21149	0.656456	0.0117256	1.35648	0.483942	0.890468	0.957284	0.525714	1.15944	0.825647	1.10991	1.19713	0.744646	3.31067	0.361598	3.96331
238	13.06	13.15	100	87.76	76.53	sp|P04080|CYTB_HUMAN	Cystatin-B OS=Homo sapiens GN=CSTB PE=1 SV=2	HUMAN	17	0.984982	0.79375	1.13778	0.865708	1.12069	5.18723	8.4649e-06	1.46151	3.54921	7.58121	0.580016	0.449466	4.99421	0.116138	2.89672	0.724185	0.0338006	1.3378	0.541327	0.968811	1.14744	0.319513	1.34827	0.851048	1.54706	0.673564	0.00125009	1.20607	0.55848	0.812363	0.877142	0.850053	4.70241	0.18653	4.12469
239	13	13.55	41.18	27.86	15.79	sp|Q04828|AK1C1_HUMAN	Aldo-keto reductase family 1 member C1 OS=Homo sapiens GN=AKR1C1 PE=1 SV=1	HUMAN	6	0.994885	0.942558	1.16949	0.8507	1.16351	3.90758	0.000407849	1.76139	2.21847	6.88277	0.769325	0.466683	2.18254	0.35249	1.67909	0.996974	0.98262	1.3582	0.734042	1.35409	0.917721	0.544303	1.36103	0.674281	1.24905	0.764861	0.0540785	1.31502	0.581633	1.00581	1.10577	0.819658	2.67526	0.413332	2.95822
240	12.93	13.36	77.46	65.49	50	sp|Q14019|COTL1_HUMAN	Coactosin-like protein OS=Homo sapiens GN=COTL1 PE=1 SV=3	HUMAN	7	1.04059	0.5982	1.18588	0.877479	1.23401	2.86158	3.16639e-06	1.20544	2.3739	3.44945	0.268461	0.00625621	2.24091	0.1198	0.601597	0.782638	0.0344793	1.24776	0.627234	0.976544	0.563582	0.0022534	1.33591	0.421873	0.752894	0.641507	0.000520014	1.18978	0.539183	0.76325	0.691588	0.673893	7.69831	0.0898364	5.32406
241	12.89	13.09	47.35	39.82	34.96	sp|P22352|GPX3_HUMAN	Glutathione peroxidase 3 OS=Homo sapiens GN=GPX3 PE=1 SV=2	HUMAN	14	0.969404	0.585097	1.13426	0.854661	1.09955	0.626437	0.00378299	1.30677	0.479376	0.818612	2.28844	8.9374e-05	1.30197	1.75768	2.97947	2.27931	5.56985e-06	1.19674	1.90461	2.72774	1.35985	0.000494213	1.13423	1.19892	1.54239	1.35194	0.000590493	1.1354	1.19071	1.53499	0.868019	0.784236	3.16659	0.274118	2.74866
242	12.87	14.57	32.12	21.87	18.68	sp|P08174-5|DAF_HUMAN	Isoform 5 of Complement decay-accelerating factor OS=Homo sapiens GN=CD55	HUMAN	9	0.958807	0.552157	1.19738	0.800751	1.14806	1.413	0.0112307	1.24058	1.13899	1.75294	0.609693	0.0146973	1.39649	0.436588	0.851433	1.00103	0.989462	1.22527	0.816989	1.22653	2.15216	0.0132237	1.651	1.30355	3.55321	0.564899	0.0517275	1.7823	0.316949	1.00682	1.09672	0.881025	4.98866	0.219843	5.47117
243	12.86	12.97	46.93	36	33.33	sp|P08571|CD14_HUMAN	Monocyte differentiation antigen CD14 OS=Homo sapiens GN=CD14 PE=1 SV=2	HUMAN	12	0.99823	0.975841	1.14718	0.870163	1.14515	0.728166	0.0219529	1.28773	0.565463	0.937683	1.36985	0.00491005	1.19447	1.14682	1.63624	1.13916	0.116122	1.18971	0.95751	1.35526	0.97287	0.633437	1.14342	0.85084	1.1124	1.50816	0.00358556	1.24266	1.21365	1.87413	1.55783	0.234491	2.27242	0.685538	3.54005
244	12.82	13.54	51.8	38.74	27.93	sp|P09210|GSTA2_HUMAN	Glutathione S-transferase A2 OS=Homo sapiens GN=GSTA2 PE=1 SV=4	HUMAN	12	0.990639	0.847168	1.11061	0.891979	1.10021	5.44618	3.11339e-07	1.40824	3.86736	7.66955	0.508388	0.180059	2.82953	0.179672	1.4385	0.622302	0.00111266	1.26967	0.490129	0.790119	0.742785	0.0186125	1.26778	0.585892	0.941691	0.507216	0.000507066	1.36039	0.372847	0.69001	1.14939	0.763106	2.69606	0.426323	3.09882
245	12.78	13.25	33.09	25.65	22.68	tr|M9MML6|M9MML6_HUMAN	Low affinity immunoglobulin gamma Fc region receptor III-B OS=Homo sapiens GN=FCGR3B PE=4 SV=1	HUMAN	8	1.08755	0.413128	1.42235	0.764615	1.54687	0.358959	0.349672	38.1462	0.00941007	13.6929	0.825567	0.142552	1.41908	0.581761	1.17155	0.52864	0.534429	39.9212	0.0132421	21.104	0.446555	0.0663359	2.56243	0.17427	1.14427	0.332587	0.103239	5.2219	0.0636907	1.73674	0.794326	0.810684	37.8573	0.0209821	30.071
246	12.77	12.84	29.83	23.39	17.6	sp|Q13231|CHIT1_HUMAN	Chitotriosidase-1 OS=Homo sapiens GN=CHIT1 PE=1 SV=1	HUMAN	7	1.04157	0.600884	1.22062	0.853319	1.27136	0.406494	0.00330935	1.49001	0.272812	0.605681	0.618483	0.0610777	1.67567	0.369095	1.03637	0.641464	0.164638	2.06608	0.310474	1.32532	0.522841	0.0619804	2.01468	0.259515	1.05336	0.595285	0.0842196	1.87738	0.317083	1.11758	0.784516	0.679673	4.55236	0.172332	3.5714
247	12.65	14.17	35.36	13.69	10.48	sp|P34932|HSP74_HUMAN	Heat shock 70 kDa protein 4 OS=Homo sapiens GN=HSPA4 PE=1 SV=4	HUMAN	7	1.01904	0.696089	1.11016	0.917922	1.13129	0.788505	0.0173157	1.2043	0.654739	0.9496	1.33323	0.0871191	1.40196	0.950976	1.86914	1.16752	0.185731	1.27486	0.915802	1.48843	1.00237	0.982786	1.26973	0.789436	1.27275	1.26054	0.000475173	1.1068	1.1389	1.39517	1.66891	0.262044	2.61176	0.638999	4.3588
248	12.56	13.42	47.72	24.87	17.26	sp|P40394-2|ADH7_HUMAN	Isoform 2 of Alcohol dehydrogenase class 4 mu/sigma chain OS=Homo sapiens GN=ADH7	HUMAN	8	0.976378	0.588705	1.09908	0.888362	1.07311	8.98139	3.17216e-07	1.55924	5.7601	14.0042	0.89917	0.857925	3.58395	0.250888	3.22258	1.17147	0.182597	1.27744	0.917045	1.49647	0.970692	0.755019	1.22709	0.791049	1.19113	0.860764	0.107537	1.20725	0.712998	1.03915	2.2065	0.242711	4.09972	0.538207	9.04602
249	12.56	13.28	41.4	26.09	19.66	tr|F5GY80|F5GY80_HUMAN	Complement component C8 beta chain OS=Homo sapiens GN=C8B PE=4 SV=1	HUMAN	10	1.14285	0.0919613	1.17218	0.974978	1.33963	0.431174	0.00556804	1.72272	0.250287	0.742791	2.00715	9.70732e-07	1.18133	1.69906	2.37111	1.86453	4.49767e-05	1.24421	1.49857	2.31987	1.09856	0.560319	1.4077	0.780396	1.54644	1.43005	0.000121745	1.15019	1.24331	1.64482	1.26385	0.67828	3.32096	0.380568	4.1972
250	12.47	13.69	37.32	13.13	9.493	tr|E7ESM9|E7ESM9_HUMAN	Calpastatin OS=Homo sapiens GN=CAST PE=1 SV=1	HUMAN	7	0.948856	0.445706	1.16057	0.817579	1.10121	1.56358	0.000342846	1.19864	1.30446	1.87417	0.870177	0.275094	1.31086	0.663823	1.14068	1.04547	0.561859	1.18178	0.88466	1.23552	1.11927	0.359432	1.30204	0.859628	1.45734	1.07326	0.391993	1.19467	0.898378	1.28219	1.5314	0.0504391	1.53299	0.998964	2.34763
251	12.4	12.49	54.35	35.87	34.06	sp|P28062|PSB8_HUMAN	Proteasome subunit beta type-8 OS=Homo sapiens GN=PSMB8 PE=1 SV=3	HUMAN	10	1.05314	0.393562	1.14782	0.917511	1.20881	0.713527	0.0245727	1.31914	0.540905	0.941239	1.38713	0.0681914	1.43432	0.967103	1.98959	1.0359	0.710459	1.24815	0.829947	1.29296	0.872865	0.270862	1.31574	0.663404	1.14846	1.01679	0.914753	1.44041	0.705903	1.46459	1.40082	0.31149	2.10942	0.66408	2.95492
252	12.37	12.57	34.48	23.73	18.26	sp|Q12805|FBLN3_HUMAN	EGF-containing fibulin-like extracellular matrix protein 1 OS=Homo sapiens GN=EFEMP1 PE=1 SV=2	HUMAN	7	0.971645	0.570659	1.1169	0.869946	1.08523	1.46467	0.000922909	1.19532	1.22534	1.75074	1.00603	0.966405	1.36902	0.734856	1.37727	1.34648	0.0107671	1.23374	1.09138	1.66121	2.25344	0.02438	1.97501	1.14098	4.45056	1.23088	0.129724	1.32545	0.928648	1.63146	1.46533	0.609316	5.11642	0.286398	7.49726
253	12.26	12.96	24.45	12.66	10.33	sp|P21980|TGM2_HUMAN	Protein-glutamine gamma-glutamyltransferase 2 OS=Homo sapiens GN=TGM2 PE=1 SV=2	HUMAN	7	1.02256	0.674843	1.12812	0.906424	1.15357	7.5755	1.42113e-05	1.56859	4.82951	11.8828	0.835504	0.652739	2.47095	0.33813	2.06449	1.14661	0.315446	1.34885	0.850064	1.5466	1.48119	0.0849822	1.58942	0.931908	2.35423	1.44763	0.0663068	1.49568	0.967871	2.16519	1.90762	0.35859	4.73353	0.403	9.02977
254	12.26	12.83	35.74	18.07	14.06	sp|O00391|QSOX1_HUMAN	Sulfhydryl oxidase 1 OS=Homo sapiens GN=QSOX1 PE=1 SV=3	HUMAN	10	1.03344	0.519966	1.11931	0.92328	1.15674	1.32562	0.0284618	1.27591	1.03896	1.69137	1.16321	0.34328	1.41353	0.822906	1.64423	1.35628	0.0205148	1.27637	1.06261	1.73112	1.12426	0.418243	1.37227	0.819265	1.54279	1.15742	0.131844	1.22249	0.946769	1.41493	1.70833	0.221592	2.5386	0.67294	4.33676
255	12.22	12.4	79.83	62.18	51.26	sp|P61769|B2MG_HUMAN	Beta-2-microglobulin OS=Homo sapiens GN=B2M PE=1 SV=1	HUMAN	11	1.11947	0.302303	1.28709	0.869765	1.44086	1.85383	0.0432806	1.80375	1.02776	3.34385	0.779811	0.301757	1.74281	0.447444	1.35906	1.32008	0.15511	1.53212	0.861606	2.02252	1.65675	0.21532	2.49727	0.663425	4.13734	1.3267	0.194894	1.62552	0.816172	2.15657	1.33017	0.638327	4.33699	0.306704	5.76894
256	12.12	13.94	73.13	44.28	28.36	sp|P52566|GDIR2_HUMAN	Rho GDP-dissociation inhibitor 2 OS=Homo sapiens GN=ARHGDIB PE=1 SV=3	HUMAN	7	1.04175	0.503153	1.14402	0.910606	1.19179	0.706017	0.0196089	1.31775	0.535775	0.930352	0.326716	0.000184806	1.48564	0.219916	0.485382	0.504415	0.003072	1.45846	0.345855	0.735667	0.360739	0.000263488	1.46243	0.246671	0.527555	0.343458	0.000266494	1.49044	0.230441	0.511902	0.422379	0.0680213	2.56648	0.164575	1.08403
257	12.03	12.06	67.54	61.4	60.53	sp|O75368|SH3L1_HUMAN	SH3 domain-binding glutamic acid-rich-like protein OS=Homo sapiens GN=SH3BGRL PE=1 SV=1	HUMAN	14	1.05933	0.257603	1.11521	0.949891	1.18138	1.97933	6.47112e-06	1.16397	1.7005	2.30389	0.448716	0.0230627	1.93303	0.23213	0.867382	0.747568	0.0175688	1.25237	0.596922	0.936234	0.821411	0.158987	1.33922	0.613349	1.10005	0.438674	1.32208e-05	1.22346	0.358553	0.5367	0.388549	0.0450113	2.50557	0.155074	0.973535
258	11.9	12.44	28.36	24.45	14.43	sp|P54727|RD23B_HUMAN	UV excision repair protein RAD23 homolog B OS=Homo sapiens GN=RAD23B PE=1 SV=1	HUMAN	5	0.980715	0.722272	1.12971	0.868114	1.10792	1.44123	0.0289762	1.37343	1.04937	1.97942	0.621859	0.0584989	1.64331	0.378419	1.02191	0.630635	0.0199834	1.44336	0.43692	0.910236	0.797505	0.128375	1.36028	0.586278	1.08483	0.873186	0.315779	1.33939	0.651927	1.16954	0.630066	0.103553	1.79311	0.351382	1.12978
259	11.89	12.28	40.42	33.6	30.71	sp|P12277|KCRB_HUMAN	Creatine kinase B-type OS=Homo sapiens GN=CKB PE=1 SV=1	HUMAN	7	1.03113	0.726409	1.23728	0.833384	1.2758	1.76888	0.00224597	1.29096	1.3702	2.28356	0.809829	0.801191	7.70783	0.105066	6.24203	1.21609	0.035703	1.19281	1.01952	1.45057	0.968974	0.767569	1.29647	0.747395	1.25624	1.01186	0.898656	1.25385	0.807003	1.26871	1.41513	0.694046	8.51052	0.16628	12.0435
260	11.86	13.53	14.37	2.993	1.871	sp|Q07954|LRP1_HUMAN	Prolow-density lipoprotein receptor-related protein 1 OS=Homo sapiens GN=LRP1 PE=1 SV=2	HUMAN	6	0.944828	0.240692	1.1076	0.853038	1.04649	1.01294	0.843386	1.15369	0.877995	1.16861	0.947767	0.569165	1.22799	0.771802	1.16385	1.30554	0.0789795	1.35594	0.962832	1.77023	1.19669	0.249338	1.39069	0.860496	1.66423	1.03027	0.710045	1.19218	0.864192	1.22828	1.18125	0.735084	2.99282	0.394695	3.53526
261	11.75	12	34.68	32.43	29.28	sp|P04179|SODM_HUMAN	Superoxide dismutase [Mn], mitochondrial OS=Homo sapiens GN=SOD2 PE=1 SV=2	HUMAN	8	0.978694	0.738515	1.16985	0.836597	1.14493	0.458695	0.00161955	1.38314	0.331632	0.63444	1.90304	0.00465615	1.40606	1.35346	2.67579	0.738642	0.00434475	1.171	0.630779	0.86495	1.22488	0.100185	1.29562	0.945397	1.58698	0.790841	0.0118969	1.16924	0.676372	0.924682	0.918526	0.813429	2.40677	0.381643	2.21068
262	11.7	12.43	35.45	16.37	8.119	sp|P19320|VCAM1_HUMAN	Vascular cell adhesion protein 1 OS=Homo sapiens GN=VCAM1 PE=1 SV=1	HUMAN	6	0.987718	0.787231	1.10441	0.894342	1.09084	0.875221	0.189596	1.23488	0.708749	1.08079	1.26468	0.000917581	1.11927	1.12991	1.41552	1.29527	0.00197066	1.14889	1.12741	1.48813	1.39794	0.000183234	1.13841	1.22798	1.59143	1.29208	0.002369	1.15188	1.12172	1.48832	1.42555	0.544463	3.52235	0.404717	5.02131
263	11.7	12.11	37.15	28.82	23.61	sp|P27105|STOM_HUMAN	Erythrocyte band 7 integral membrane protein OS=Homo sapiens GN=STOM PE=1 SV=3	HUMAN	7	1.05982	0.393081	1.1734	0.903209	1.2436	0.893505	0.742276	2.29974	0.388524	2.05483	0.857009	0.0577392	1.17556	0.729022	1.00747	0.90162	0.152631	1.17109	0.769899	1.05588	1.60183	0.00567534	1.29892	1.2332	2.08064	0.823046	0.0716162	1.24568	0.660719	1.02525	1.39781	0.564063	4.03438	0.346474	5.63929
264	11.65	12.01	42.46	31.38	27.38	sp|P18065|IBP2_HUMAN	Insulin-like growth factor-binding protein 2 OS=Homo sapiens GN=IGFBP2 PE=1 SV=2	HUMAN	8	1.03563	0.549042	1.14059	0.90798	1.18123	0.831688	0.173447	1.33325	0.623803	1.10885	1.06642	0.60451	1.32379	0.805578	1.41172	1.29094	0.00605937	1.16847	1.10482	1.50843	1.64949	0.00030916	1.19697	1.37805	1.9744	1.31776	0.0515601	1.32106	0.9975	1.74085	0.676955	0.191927	1.89446	0.357334	1.28247
265	11.61	11.99	51.71	39.74	33.76	sp|P25787|PSA2_HUMAN	Proteasome subunit alpha type-2 OS=Homo sapiens GN=PSMA2 PE=1 SV=2	HUMAN	10	1.10574	0.179796	1.1708	0.944426	1.2946	0.749447	0.283532	1.78348	0.420216	1.33663	1.03498	0.873194	1.61783	0.639731	1.67442	1.02114	0.929937	1.702	0.599967	1.73799	0.864363	0.606528	1.87215	0.461694	1.61822	1.27633	0.00842339	1.17594	1.08537	1.50089	1.0317	0.944622	2.72914	0.37803	2.81565
266	11.6	13.47	26.16	13.44	10.44	sp|P15144|AMPN_HUMAN	Aminopeptidase N OS=Homo sapiens GN=ANPEP PE=1 SV=4	HUMAN	9	1.02448	0.672431	1.14247	0.89672	1.17043	0.652791	0.021591	1.40292	0.465308	0.915816	1.09495	0.524771	1.38928	0.788139	1.52119	0.942407	0.532738	1.24528	0.756783	1.17356	0.936396	0.685204	1.45906	0.641779	1.36626	0.894731	0.228627	1.22514	0.730306	1.09617	1.30026	0.617705	3.3916	0.383377	4.40997
267	11.59	11.76	12.74	6.947	5.07	sp|Q8WXI7|MUC16_HUMAN	Mucin-16 OS=Homo sapiens GN=MUC16 PE=1 SV=2	HUMAN	14	1.01494	0.850447	1.18624	0.855597	1.20397	1.14874	0.250426	1.28816	0.891768	1.47975	0.465933	0.0859858	2.44355	0.190679	1.13853	0.679108	0.0282466	1.39996	0.48509	0.950727	0.395135	0.00111118	1.58068	0.249977	0.624583	0.419461	0.00333377	1.65823	0.252956	0.695565	0.96635	0.959323	4.29886	0.224792	4.15421
268	11.47	23.9	79.84	52.42	33.87	sp|P67936|TPM4_HUMAN	Tropomyosin alpha-4 chain OS=Homo sapiens GN=TPM4 PE=1 SV=3	HUMAN	16	0.992339	0.874214	1.11271	0.891819	1.10419	1.47892	0.000269824	1.16583	1.26855	1.72417	1.98031	7.69715e-05	1.25419	1.57895	2.48369	1.01025	0.912041	1.22517	0.824581	1.23773	1.49389	0.00371371	1.26341	1.18243	1.8874	1.80958	0.000169923	1.24402	1.45462	2.25117	1.04616	0.915633	2.55237	0.40988	2.6702
269	11.47	11.78	94.57	63.04	57.61	sp|P80511|S10AC_HUMAN	Protein S100-A12 OS=Homo sapiens GN=S100A12 PE=1 SV=2	HUMAN	18	0.929188	0.228636	1.13874	0.81598	1.0581	0.287839	0.00448129	2.0844	0.138092	0.599971	0.828035	0.161974	1.32637	0.624287	1.09828	1.10449	0.348633	1.25886	0.877374	1.39039	0.935996	0.656899	1.39192	0.67245	1.30283	0.51623	0.0215895	1.70851	0.302152	0.881984	1.51472	0.513346	4.05544	0.373504	6.14287
270	11.44	12.17	86.67	66.67	62.96	sp|Q01469|FABP5_HUMAN	Fatty acid-binding protein, epidermal OS=Homo sapiens GN=FABP5 PE=1 SV=3	HUMAN	10	1.03293	0.67327	1.19598	0.863673	1.23536	4.17553	0.0012915	1.85241	2.25411	7.73478	0.615408	0.0384419	1.56777	0.392538	0.964817	0.856678	0.151192	1.25884	0.680529	1.07842	1.51667	0.0150272	1.35306	1.12092	2.05215	0.823883	0.038503	1.19664	0.6885	0.985889	1.05634	0.896774	2.69404	0.392102	2.84583
271	11.42	21.71	65.99	58.7	33.2	sp|P61981|1433G_HUMAN	14-3-3 protein gamma OS=Homo sapiens GN=YWHAG PE=1 SV=2	HUMAN	18	0.944229	0.320023	1.13521	0.831769	1.07189	1.32313	0.0724697	1.36806	0.967154	1.81012	1.14805	0.154402	1.22694	0.935704	1.40858	0.966852	0.576883	1.14599	0.843682	1.108	0.925643	0.400086	1.22627	0.754843	1.13509	1.17399	0.0374382	1.15959	1.01242	1.36135	1.73905	0.427458	4.72874	0.367761	8.22351
272	11.41	11.96	64.32	51.1	41.41	sp|Q96S96|PEBP4_HUMAN	Phosphatidylethanolamine-binding protein 4 OS=Homo sapiens GN=PEBP4 PE=1 SV=3	HUMAN	8	0.96194	0.58126	1.18446	0.812137	1.13937	2.34995	0.0748247	2.66136	0.882989	6.25408	0.619479	0.182127	2.21436	0.279755	1.37175	1.85463	0.0117034	1.50659	1.23102	2.79417	2.30237	0.0509639	2.31453	0.994746	5.32892	0.721435	0.00962227	1.22899	0.587014	0.886638	1.29438	0.702276	5.14658	0.251503	6.66162
273	11.32	12.69	37.37	21.53	13.52	sp|P36871|PGM1_HUMAN	Phosphoglucomutase-1 OS=Homo sapiens GN=PGM1 PE=1 SV=3	HUMAN	7	1.00287	0.955441	1.12132	0.894365	1.12453	1.26057	0.014908	1.1887	1.06046	1.49844	0.987449	0.902762	1.25981	0.783805	1.244	1.1944	0.0170278	1.14623	1.04203	1.36906	1.37693	0.0292996	1.32106	1.04229	1.819	0.955197	0.561182	1.19049	0.802356	1.13715	0.874128	0.777745	2.95795	0.295518	2.58563
274	11.31	11.51	50.67	32.21	25.5	sp|Q9HC38-2|GLOD4_HUMAN	Isoform 2 of Glyoxalase domain-containing protein 4 OS=Homo sapiens GN=GLOD4	HUMAN	6	1.00084	0.988928	1.15225	0.868594	1.15322	2.26145	0.000857032	1.38459	1.6333	3.13118	0.641467	0.202983	2.13912	0.299875	1.37217	0.900401	0.461285	1.38577	0.649749	1.24775	0.794015	0.110659	1.35229	0.587163	1.07374	0.754319	0.209501	1.63376	0.461707	1.23238	1.44535	0.421203	2.94852	0.490195	4.26163
275	11.29	18.66	25.47	6.621	2.624	sp|Q13813-2|SPTN1_HUMAN	Isoform 2 of Spectrin alpha chain, non-erythrocytic 1 OS=Homo sapiens GN=SPTAN1	HUMAN	8	1.02353	0.679625	1.13621	0.90083	1.16294	0.633157	0.00886461	1.3514	0.468521	0.855645	1.23401	0.157943	1.3697	0.900939	1.69023	0.873354	0.181055	1.24063	0.703959	1.08351	1.10808	0.305608	1.24559	0.889599	1.38022	0.906196	0.300904	1.23191	0.7356	1.11636	1.32343	0.527541	2.78105	0.475875	3.68054
276	11.23	11.3	64	49.14	36.57	sp|P02792|FRIL_HUMAN	Ferritin light chain OS=Homo sapiens GN=FTL PE=1 SV=2	HUMAN	11	1.10849	0.0904747	1.13215	0.979102	1.25498	1.87592	6.64122e-06	1.13291	1.65584	2.12526	1.94559	6.71198e-05	1.20633	1.61281	2.34703	1.02533	0.892066	1.52253	0.673433	1.56109	6.68274	4.06692e-05	1.64133	4.07154	10.9686	2.75358	2.54393e-05	1.27882	2.15322	3.52133	3.06682	0.00133697	1.67449	1.8315	5.13535
277	11.18	11.24	41.21	37.36	37.36	sp|Q9UBQ0|VPS29_HUMAN	Vacuolar protein sorting-associated protein 29 OS=Homo sapiens GN=VPS29 PE=1 SV=1	HUMAN	7	1.27367	0.234803	1.61692	0.787712	2.05941	2.64864	0.000189213	1.22697	2.15868	3.2498	0.771732	0.503333	2.66234	0.28987	2.05462	0.986626	0.971175	2.64382	0.373182	2.60846	0.60912	0.258504	2.8453	0.214079	1.73313	1.27376	0.407229	2.06688	0.616275	2.63271	4.16588	0.422962	84.9797	0.049022	354.015
278	11.15	11.42	46.61	40.27	37.1	tr|G3V3D1|G3V3D1_HUMAN	Epididymal secretory protein E1 (Fragment) OS=Homo sapiens GN=NPC2 PE=1 SV=1	HUMAN	12	0.935469	0.318986	1.16212	0.804971	1.08712	3.59944	0.000706692	1.63637	2.19964	5.89003	0.655097	0.395268	3.09762	0.211484	2.02924	0.861842	0.478249	1.61807	0.532637	1.39452	1.9787	0.0831707	2.23517	0.885255	4.42272	0.675345	0.0796533	1.5774	0.428139	1.06529	0.753125	0.46185	2.41776	0.311497	1.82087
279	11.13	11.66	48.96	27.39	23.24	sp|P78417|GSTO1_HUMAN	Glutathione S-transferase omega-1 OS=Homo sapiens GN=GSTO1 PE=1 SV=2	HUMAN	10	1.00441	0.928768	1.11424	0.901431	1.11914	2.59949	5.31145e-07	1.18817	2.18781	3.08862	0.735038	0.0112817	1.24525	0.590273	0.915308	0.946371	0.435006	1.16487	0.81243	1.10239	0.960076	0.712423	1.27409	0.75354	1.22322	0.832529	0.0040219	1.1143	0.747134	0.927683	0.681884	0.281552	2.12997	0.320138	1.45239
280	11.08	11.65	30.02	21.17	17.71	sp|P53634|CATC_HUMAN	Dipeptidyl peptidase 1 OS=Homo sapiens GN=CTSC PE=1 SV=2	HUMAN	9	0.913522	0.189089	1.16536	0.783896	1.06458	1.79492	0.00228376	1.30073	1.37994	2.33471	0.988999	0.932244	1.37458	0.719491	1.35946	0.668803	0.0123502	1.31077	0.510238	0.876643	1.00879	0.897887	1.18137	0.853917	1.19175	0.617995	0.0145843	1.40216	0.440747	0.866526	0.930196	0.920238	5.85269	0.158935	5.44414
281	10.98	11.42	51.75	34.62	32.87	sp|P52907|CAZA1_HUMAN	F-actin-capping protein subunit alpha-1 OS=Homo sapiens GN=CAPZA1 PE=1 SV=3	HUMAN	6	0.964147	0.586518	1.17539	0.820278	1.13325	1.00405	0.971481	1.31865	0.761424	1.32399	0.742675	0.207431	1.69627	0.437829	1.25978	0.818614	0.202676	1.42065	0.576225	1.16296	0.588418	0.017947	1.48216	0.397001	0.872129	0.599874	0.0556398	1.6975	0.353386	1.01829	1.00519	0.993728	5.01296	0.200518	5.03897
282	10.95	11.32	28.41	16.82	11.78	tr|K7ELL7|K7ELL7_HUMAN	Glucosidase 2 subunit beta OS=Homo sapiens GN=PRKCSH PE=1 SV=1	HUMAN	6	0.995454	0.922433	1.107	0.899234	1.10197	0.784641	0.0278592	1.23393	0.63589	0.968189	0.949825	0.735219	1.39068	0.682993	1.3209	1.00349	0.974225	1.2642	0.793777	1.26861	1.33277	0.0662057	1.36402	0.977085	1.81792	1.07954	0.562643	1.32946	0.812011	1.4352	1.16492	0.753836	2.87231	0.405568	3.346
283	10.88	11.96	30.89	13.32	10.83	tr|G8JLA8|G8JLA8_HUMAN	Transforming growth factor-beta-induced protein ig-h3 OS=Homo sapiens GN=TGFBI PE=4 SV=1	HUMAN	6	0.988038	0.818859	1.12715	0.87658	1.11367	0.755073	0.0543577	1.33362	0.566183	1.00698	0.857861	0.278269	1.36136	0.630149	1.16786	1.98265	4.24942e-05	1.19692	1.65646	2.37306	0.851307	0.17243	1.28474	0.662632	1.09371	0.780607	0.0416839	1.2654	0.616888	0.987777	0.897812	0.705614	1.91124	0.469754	1.71594
284	10.79	11.18	31.44	18.91	13.71	sp|Q96IY4|CBPB2_HUMAN	Carboxypeptidase B2 OS=Homo sapiens GN=CPB2 PE=1 SV=2	HUMAN	6	1.02781	0.635167	1.14382	0.898582	1.17563	0.843317	0.1963	1.33227	0.632991	1.12353	1.05851	0.652929	1.34199	0.788759	1.42051	1.74332	0.000214849	1.1873	1.46831	2.06984	0.781702	0.117863	1.39137	0.561822	1.08764	1.29141	0.00668117	1.16683	1.10677	1.50685	1.12966	0.815102	3.56655	0.316736	4.02898
285	10.78	11.73	9.559	3.381	2.425	sp|P22105|TENX_HUMAN	Tenascin-X OS=Homo sapiens GN=TNXB PE=1 SV=3	HUMAN	7	0.967031	0.64102	1.17674	0.82179	1.13794	0.869939	0.448425	1.50743	0.5771	1.31137	1.65321	0.000256057	1.19144	1.38757	1.96969	1.45169	0.00087174	1.17257	1.23804	1.70221	1.09562	0.433391	1.29679	0.84487	1.4208	1.25941	0.110145	1.34753	0.934606	1.6971	1.84827	0.101039	2.17383	0.850237	4.01783
286	10.77	12	33.88	13.17	8.728	sp|P07225|PROS_HUMAN	Vitamin K-dependent protein S OS=Homo sapiens GN=PROS1 PE=1 SV=1	HUMAN	6	0.905135	0.106415	1.13572	0.796974	1.02798	1.07443	0.709898	1.54987	0.693243	1.66523	1.17424	0.481681	1.66742	0.704226	1.95795	0.971137	0.85241	1.43164	0.678338	1.39032	0.97233	0.886131	1.5634	0.621935	1.52014	1.12035	0.469948	1.42173	0.788017	1.59284	1.44214	0.46683	3.0816	0.467986	4.44411
287	10.73	11.64	43.1	21.07	12.84	sp|P00390|GSHR_HUMAN	Glutathione reductase, mitochondrial OS=Homo sapiens GN=GSR PE=1 SV=2	HUMAN	7	0.905901	0.13416	1.14993	0.787789	1.04172	1.2673	0.162762	1.43963	0.880294	1.82443	0.820765	0.240042	1.4487	0.566552	1.18904	1.05598	0.62536	1.29578	0.814939	1.36832	1.52961	0.055082	1.54922	0.987346	2.3697	0.821361	0.200365	1.39763	0.58768	1.14796	0.953194	0.889314	2.32047	0.410777	2.21185
288	10.72	12.24	13.17	4.732	3.763	sp|P39060|COIA1_HUMAN	Collagen alpha-1(XVIII) chain OS=Homo sapiens GN=COL18A1 PE=1 SV=5	HUMAN	6	0.972359	0.721572	1.25585	0.774264	1.22114	0.760206	0.214433	1.74309	0.436126	1.32511	1.39503	0.0655731	1.45183	0.960875	2.02534	1.45837	0.0234205	1.32377	1.10168	1.93055	2.69295	0.0750931	3.243	0.830387	8.73323	1.12983	0.187602	1.2566	0.899111	1.41975	0.911326	0.759022	2.40956	0.378212	2.1959
289	10.69	11.24	32.82	20.23	14.12	sp|P05186|PPBT_HUMAN	Alkaline phosphatase, tissue-nonspecific isozyme OS=Homo sapiens GN=ALPL PE=1 SV=4	HUMAN	6	1.01195	0.832634	1.13668	0.890268	1.15027	0.925204	0.423193	1.24133	0.745334	1.14848	0.853425	0.329291	1.4298	0.596883	1.22023	1.0384	0.728952	1.28025	0.811092	1.32941	1.63035	0.00253718	1.28696	1.26683	2.09819	0.976377	0.75503	1.19033	0.82026	1.16221	0.567886	0.205113	2.64934	0.21435	1.50452
290	10.64	10.82	95.28	84.91	80.19	sp|P01834|IGKC_HUMAN	Ig kappa chain C region OS=Homo sapiens GN=IGKC PE=1 SV=1	HUMAN	32	0.959395	0.61865	1.26923	0.755886	1.2177	0.461563	0.00477007	1.38364	0.333587	0.638637	0.490037	0.0764113	2.3481	0.208695	1.15065	1.21515	0.276063	1.59487	0.761914	1.93801	0.607759	0.137807	2.1986	0.27643	1.33622	0.791309	0.0520767	1.26868	0.623728	1.00392	1.08678	0.932464	17.7595	0.0611945	19.3006
291	10.62	10.97	56.19	33.63	20.35	sp|P16401|H15_HUMAN	Histone H1.5 OS=Homo sapiens GN=HIST1H1B PE=1 SV=3	HUMAN	6	1.0486	0.718642	3.57632	0.293206	3.75013	0.273668	0.227308	465.046	0.000588475	127.268	0.617305	0.526804	787.159	0.000784218	485.917	0.644498	0.309207	19.037	0.033855	12.2693	1.03551	0.937913	92.8739	0.0111496	96.1716	0.406518	0.228613	73.2024	0.00555335	29.7581	0.530263	0.115572	4.39116	0.120757	2.32847
292	10.58	10.7	49.53	36.92	34.58	sp|B9A064|IGLL5_HUMAN	Immunoglobulin lambda-like polypeptide 5 OS=Homo sapiens GN=IGLL5 PE=2 SV=2	HUMAN	11	0.994268	0.942431	1.26268	0.787426	1.25544	0.41097	0.00244112	1.34518	0.305514	0.552826	0.41813	0.00127359	1.26238	0.331223	0.52784	0.9774	0.774797	1.26164	0.774708	1.23312	0.529837	0.00473879	1.30496	0.406019	0.691413	0.717329	0.0504689	1.39577	0.513931	1.00123	0.838208	0.811106	8.61172	0.0973334	7.21841
293	10.46	11.17	49.04	35.25	19.92	sp|P25789|PSA4_HUMAN	Proteasome subunit alpha type-4 OS=Homo sapiens GN=PSMA4 PE=1 SV=1	HUMAN	8	1.05356	0.37991	1.14423	0.920761	1.20551	0.638373	0.0109807	1.35345	0.471662	0.864007	1.21631	0.0405566	1.2022	1.01173	1.46225	1.15296	0.0415053	1.14425	1.00761	1.31928	0.935743	0.696248	1.48686	0.629341	1.39132	1.21928	0.171494	1.36679	0.892078	1.6665	1.55622	0.509103	4.6743	0.332932	7.27426
294	10.46	10.64	45.11	31.52	27.17	sp|Q04760|LGUL_HUMAN	Lactoylglutathione lyase OS=Homo sapiens GN=GLO1 PE=1 SV=4	HUMAN	5	1.01889	0.752885	1.14903	0.886738	1.17073	2.84997	0.000424739	1.4424	1.97585	4.1108	0.797475	0.291685	1.61462	0.493908	1.28762	0.88194	0.361214	1.36491	0.646152	1.20377	1.17595	0.315885	1.43692	0.818383	1.68976	1.043	0.756707	1.37396	0.759123	1.43305	2.70664	0.24804	6.71657	0.40298	18.1793
295	10.43	11.2	41.49	25.8	18.09	sp|P35237|SPB6_HUMAN	Serpin B6 OS=Homo sapiens GN=SERPINB6 PE=1 SV=3	HUMAN	7	0.921032	0.288791	1.19516	0.770638	1.10078	1.21233	0.0492007	1.21116	1.00096	1.46833	1.31941	0.106748	1.43745	0.917888	1.89659	1.32685	0.0125994	1.21074	1.0959	1.60646	1.07402	0.727146	1.6444	0.65314	1.76612	1.20808	0.193731	1.38245	0.873873	1.67011	1.21878	0.805877	7.12136	0.171144	8.67935
296	10.43	10.94	42.79	35.1	28.85	sp|Q96DA0|ZG16B_HUMAN	Zymogen granule protein 16 homolog B OS=Homo sapiens GN=ZG16B PE=1 SV=3	HUMAN	6	0.867916	0.102539	1.20492	0.720312	1.04577	3.85507	0.000577684	1.45829	2.64356	5.62179	0.472324	0.122599	2.90499	0.162591	1.3721	0.603664	0.0307409	1.5346	0.39337	0.926381	0.47325	0.0230403	1.78446	0.265206	0.844496	0.795245	0.106472	1.35841	0.585421	1.08027	0.388211	0.10029	3.43357	0.113063	1.33295
297	10.42	13.85	54.55	39.39	27.27	sp|P32119|PRDX2_HUMAN	Peroxiredoxin-2 OS=Homo sapiens GN=PRDX2 PE=1 SV=5	HUMAN	8	1.01164	0.841051	1.14485	0.883648	1.15818	1.47105	0.0695591	1.53451	0.958644	2.25735	0.543125	0.00819745	1.46998	0.369477	0.798385	0.600348	0.0154008	1.4515	0.413605	0.871407	1.20561	0.456656	1.77751	0.67826	2.14298	0.788553	0.0125392	1.17964	0.668472	0.930205	1.14488	0.821875	4.3325	0.264253	4.96017
298	10.36	11.79	36.43	18.45	12.4	sp|P13667|PDIA4_HUMAN	Protein disulfide-isomerase A4 OS=Homo sapiens GN=PDIA4 PE=1 SV=2	HUMAN	6	1.13274	0.398939	1.36697	0.828646	1.54842	0.965092	0.547789	1.1344	0.850751	1.0948	1.5617	6.84655e-05	1.17187	1.33266	1.8301	1.18655	0.0183942	1.14587	1.0355	1.35962	1.14788	0.174305	1.23244	0.931387	1.41469	1.40829	0.000887671	1.18189	1.19155	1.66445	0.998328	0.996842	2.49684	0.399837	2.49267
299	10.32	11.43	22.81	16.77	14.35	tr|D6RAR4|D6RAR4_HUMAN	Hepatocyte growth factor activator OS=Homo sapiens GN=HGFAC PE=3 SV=1	HUMAN	7	0.988695	0.854345	1.16327	0.849925	1.15012	0.738785	0.0992384	1.46981	0.50264	1.08587	1.21251	0.276671	1.50065	0.807993	1.81956	1.27212	0.10818	1.37267	0.926745	1.74621	1.0451	0.747582	1.39579	0.748755	1.45874	0.91849	0.377009	1.25304	0.733012	1.1509	0.732391	0.487765	2.91403	0.251333	2.13421
300	10.3	10.48	43.32	28.16	28.16	sp|P16152|CBR1_HUMAN	Carbonyl reductase [NADPH] 1 OS=Homo sapiens GN=CBR1 PE=1 SV=3	HUMAN	7	1.14559	0.240341	1.29079	0.887512	1.47872	2.72531	0.02009	2.18481	1.24739	5.95428	1.47545	0.0600618	1.5092	0.977633	2.22674	1.31437	0.0979854	1.40727	0.933986	1.84967	1.24288	0.21189	1.46353	0.849236	1.819	1.22981	0.120096	1.32246	0.92994	1.62638	1.87151	0.117399	2.31456	0.808583	4.33172
301	10.21	10.72	58.09	46.47	39.42	sp|P28066|PSA5_HUMAN	Proteasome subunit alpha type-5 OS=Homo sapiens GN=PSMA5 PE=1 SV=3	HUMAN	9	1.00733	0.921837	1.21438	0.829506	1.22329	0.867908	0.531405	1.7767	0.488495	1.54201	1.14463	0.195536	1.27324	0.898991	1.45739	0.967521	0.821966	1.46456	0.660621	1.41699	0.922764	0.56159	1.42327	0.64834	1.31334	1.13667	0.290183	1.33908	0.848844	1.52208	0.865157	0.860733	8.58265	0.100803	7.42534
302	10.19	11.21	18.89	8.21	7.122	sp|O00754|MA2B1_HUMAN	Lysosomal alpha-mannosidase OS=Homo sapiens GN=MAN2B1 PE=1 SV=3	HUMAN	7	1.04028	0.575535	1.19729	0.868863	1.24551	0.888855	0.234632	1.26357	0.703447	1.12313	1.2967	0.0159048	1.19669	1.08358	1.55175	1.05445	0.770466	1.60227	0.6581	1.68952	1.13901	0.58881	1.85088	0.615388	2.10817	1.33378	0.143356	1.55271	0.859002	2.07098	1.71483	0.489882	7.18044	0.23882	12.3132
303	10.17	10.37	68.49	40.41	36.3	sp|P12273|PIP_HUMAN	Prolactin-inducible protein OS=Homo sapiens GN=PIP PE=1 SV=1	HUMAN	7	0.974159	0.676086	1.15715	0.841857	1.12725	4.47526	0.000113932	1.51165	2.96051	6.76503	0.381837	0.024027	2.1934	0.174084	0.83752	0.51583	0.00127985	1.32981	0.387897	0.685956	0.455949	0.00288469	1.48762	0.306496	0.678279	0.798387	0.279008	1.58886	0.50249	1.26853	0.860463	0.78712	3.67732	0.233992	3.1642
304	10.12	15.12	36.8	24.03	16.45	sp|P68104|EF1A1_HUMAN	Elongation factor 1-alpha 1 OS=Homo sapiens GN=EEF1A1 PE=1 SV=1	HUMAN	8	0.966229	0.497875	1.11804	0.864214	1.08029	1.85363	3.39276e-05	1.18742	1.56105	2.20103	0.905311	0.393192	1.28943	0.702103	1.16733	0.848398	0.0356124	1.16211	0.730052	0.985928	0.865633	0.269174	1.32347	0.654063	1.14564	1.2907	0.00621701	1.17339	1.09998	1.51449	1.17996	0.585231	1.98221	0.595273	2.33892
305	10.12	13.69	62.96	43.06	27.31	sp|P23284|PPIB_HUMAN	Peptidyl-prolyl cis-trans isomerase B OS=Homo sapiens GN=PPIB PE=1 SV=2	HUMAN	7	1.04153	0.642713	1.21492	0.857286	1.26537	0.66525	0.00118555	1.21119	0.549254	0.805745	0.689042	0.0106856	1.29618	0.531596	0.893119	0.754888	0.0107576	1.21667	0.620455	0.918448	0.846033	0.116124	1.24463	0.679745	1.053	0.669033	0.000140501	1.14646	0.583565	0.767019	0.550801	0.251629	3.04333	0.180986	1.67627
306	10.12	10.29	16.25	9.524	8.824	tr|E7EPC6|E7EPC6_HUMAN	CD44 antigen OS=Homo sapiens GN=CD44 PE=1 SV=2	HUMAN	10	0.992017	0.915398	1.21739	0.814869	1.20768	1.94193	0.0073211	1.44211	1.34659	2.80048	0.644043	0.0231599	1.38499	0.465015	0.891996	1.51217	0.020058	1.35887	1.11281	2.05484	1.78684	0.00478992	1.32906	1.34444	2.37481	0.645511	0.0180634	1.34366	0.480414	0.867344	0.288099	0.0493471	3.45049	0.083495	0.994082
307	10.04	10.64	61.29	52.69	47.31	sp|Q9H299|SH3L3_HUMAN	SH3 domain-binding glutamic acid-rich-like protein 3 OS=Homo sapiens GN=SH3BGRL3 PE=1 SV=1	HUMAN	6	1.02601	0.695959	1.17281	0.874829	1.20331	1.91727	0.00054599	1.23838	1.54821	2.37431	0.473774	0.0411818	2.0198	0.234565	0.956931	0.894757	0.638711	1.77274	0.50473	1.58617	0.864025	0.591952	1.92841	0.44805	1.66619	0.481896	0.00317352	1.42427	0.338346	0.686349	1.36466	0.620595	4.55476	0.299612	6.21571
308	10.03	10.61	59.05	44.76	44.76	sp|P31949|S10AB_HUMAN	Protein S100-A11 OS=Homo sapiens GN=S100A11 PE=1 SV=2	HUMAN	8	0.987009	0.85238	1.20072	0.822014	1.18512	3.36702	0.000484902	1.38324	2.43416	4.65739	0.30287	0.0174424	2.33672	0.129613	0.707722	0.51662	0.0129096	1.53568	0.336412	0.793362	0.691852	0.136281	1.73252	0.399332	1.19865	0.538053	0.000732053	1.20231	0.447517	0.646905	1.28305	0.500373	2.54717	0.503717	3.26816
309	9.97	12.99	38.72	10.04	6.375	sp|P06737|PYGL_HUMAN	Glycogen phosphorylase, liver form OS=Homo sapiens GN=PYGL PE=1 SV=4	HUMAN	7	0.999251	0.989751	1.13527	0.880189	1.13442	0.612886	0.0026524	1.3164	0.465577	0.806803	0.892999	0.389206	1.32328	0.674838	1.18169	0.928467	0.654946	1.43193	0.648402	1.3295	0.68125	0.0826035	1.55796	0.437271	1.06136	0.855109	0.218363	1.3041	0.655709	1.11515	1.47911	0.501489	3.49272	0.423484	5.16612
310	9.96	10.55	43.5	26.91	25.11	sp|P02743|SAMP_HUMAN	Serum amyloid P-component OS=Homo sapiens GN=APCS PE=1 SV=2	HUMAN	10	0.988011	0.831974	1.13828	0.867984	1.12464	0.365595	0.017365	2.15565	0.169598	0.788093	1.65532	0.000106433	1.16493	1.42096	1.92834	0.669881	0.014204	1.33941	0.500132	0.897245	0.636692	0.0117276	1.37124	0.46432	0.873056	0.590145	0.00319213	1.32852	0.444214	0.784017	0.830597	0.75908	4.11573	0.20181	3.41852
311	9.82	12.66	22.39	7.785	4.768	sp|P46940|IQGA1_HUMAN	Ras GTPase-activating-like protein IQGAP1 OS=Homo sapiens GN=IQGAP1 PE=1 SV=1	HUMAN	5	0.958297	0.611306	1.22408	0.78287	1.17303	0.839735	0.358371	1.55916	0.538581	1.30928	0.773722	0.154672	1.48237	0.52195	1.14694	0.614214	0.0823426	1.78246	0.344587	1.09481	0.734162	0.0833738	1.44503	0.508061	1.06088	0.773302	0.160957	1.49464	0.517384	1.15581	1.02297	0.975542	6.12408	0.167041	6.26477
312	9.82	10.74	30.37	15.08	11.78	tr|G3V2W1|G3V2W1_HUMAN	Protein Z-dependent protease inhibitor OS=Homo sapiens GN=SERPINA10 PE=3 SV=1	HUMAN	5	1.01377	0.873745	1.2514	0.810113	1.26864	0.59784	0.0409929	1.61644	0.369849	0.966374	2.44657	0.000926533	1.32679	1.84397	3.2461	1.21825	0.0568516	1.22953	0.990826	1.49788	1.11027	0.271671	1.256	0.883972	1.39449	1.22652	0.0347626	1.19765	1.0241	1.46894	1.28257	0.734644	6.6902	0.191708	8.58063
313	9.72	10.47	48.42	35.79	18.95	sp|O94760|DDAH1_HUMAN	N(G),N(G)-dimethylarginine dimethylaminohydrolase 1 OS=Homo sapiens GN=DDAH1 PE=1 SV=3	HUMAN	5	1.03776	0.552768	1.15522	0.898326	1.19884	2.31129	0.00137624	1.44174	1.60312	3.33228	1.0664	0.485199	1.23558	0.863074	1.31762	0.999319	0.99151	1.16203	0.859979	1.16124	1.85956	0.00206533	1.34092	1.38678	2.49351	1.12057	0.193917	1.2098	0.926238	1.35566	2.30333	0.456786	13.0326	0.176736	30.0183
314	9.72	10.27	61.54	61.54	51.65	sp|P11684|UTER_HUMAN	Uteroglobin OS=Homo sapiens GN=SCGB1A1 PE=1 SV=1	HUMAN	18	0.923061	0.450372	1.2747	0.724143	1.17662	2.23607	0.000643874	1.35537	1.64979	3.0307	0.251228	0.166606	8.56676	0.0293259	2.15221	0.427556	0.00999762	1.75203	0.244035	0.749091	0.265522	0.0059662	2.18285	0.12164	0.579595	0.187026	0.0184444	3.59426	0.0520346	0.672222	2.68566	0.356823	11.2725	0.238249	30.2741
315	9.65	10.06	22.69	11.83	10.21	sp|P09172|DOPO_HUMAN	Dopamine beta-hydroxylase OS=Homo sapiens GN=DBH PE=1 SV=3	HUMAN	5	1.01246	0.839311	1.16068	0.872292	1.17514	0.640085	0.00431684	1.26129	0.507486	0.807331	1.54031	0.00159422	1.19621	1.28766	1.84253	1.0782	0.514235	1.31775	0.818215	1.4208	0.685233	0.0312121	1.38733	0.49392	0.950646	0.983735	0.868643	1.27406	0.772126	1.25334	1.17504	0.815493	5.39832	0.217668	6.34323
316	9.64	9.92	22.98	15.22	10.87	sp|Q9Y5Y7|LYVE1_HUMAN	Lymphatic vessel endothelial hyaluronic acid receptor 1 OS=Homo sapiens GN=LYVE1 PE=1 SV=2	HUMAN	7	0.973011	0.64987	1.1505	0.84573	1.11945	1.1532	0.0487949	1.152	1.00103	1.32849	1.02456	0.898377	1.56151	0.656133	1.59986	2.46545	0.0107963	1.83332	1.3448	4.51996	2.56491	0.0156053	1.99375	1.28648	5.1138	1.14646	0.0552519	1.15132	0.99578	1.31994	1.19861	0.516339	1.90226	0.630098	2.28007
317	9.6	11.19	38.68	23.98	17.02	sp|P05091|ALDH2_HUMAN	Aldehyde dehydrogenase, mitochondrial OS=Homo sapiens GN=ALDH2 PE=1 SV=2	HUMAN	10	0.98151	0.713165	1.11769	0.878162	1.09702	3.84963	1.64811e-08	1.17719	3.27017	4.53176	0.726838	0.250658	1.8	0.403798	1.30831	0.979177	0.78445	1.18399	0.827013	1.15934	1.41412	0.00849892	1.26345	1.11926	1.78667	1.30175	0.0593762	1.3186	0.98722	1.71648	1.4483	0.475476	3.08058	0.470138	4.4616
318	9.48	9.73	31.26	20.29	18.38	sp|P16930|FAAA_HUMAN	Fumarylacetoacetase OS=Homo sapiens GN=FAH PE=1 SV=2	HUMAN	6	0.957888	0.509406	1.16857	0.819707	1.11936	0.880886	0.172723	1.22763	0.717549	1.0814	0.893438	0.56578	1.60231	0.557594	1.43157	1.00246	0.981531	1.29636	0.773288	1.29955	1.49882	0.0409671	1.46261	1.02476	2.19219	0.825179	0.182545	1.37624	0.59959	1.13564	0.980474	0.964922	2.99474	0.327399	2.93626
319	9.46	9.8	59.87	40.13	40.13	tr|G8JLA2|G8JLA2_HUMAN	Myosin light polypeptide 6 OS=Homo sapiens GN=MYL6 PE=1 SV=1	HUMAN	6	1.01265	0.871207	1.22371	0.827521	1.23918	1.73653	0.00477744	1.31034	1.32526	2.27544	0.584007	0.0340652	1.6031	0.364297	0.936224	0.640884	0.0293809	1.45066	0.441789	0.929703	0.73861	0.0787633	1.43097	0.516162	1.05693	0.857318	0.148955	1.27064	0.674712	1.08935	1.2822	0.698919	5.25782	0.243865	6.74158
320	9.43	9.74	32.88	18.79	16.06	sp|P08253|MMP2_HUMAN	72 kDa type IV collagenase OS=Homo sapiens GN=MMP2 PE=1 SV=2	HUMAN	7	1.06919	0.292015	1.15227	0.927894	1.232	0.705394	0.0160047	1.29334	0.545404	0.912316	1.38299	0.00177738	1.1605	1.19172	1.60496	1.5399	0.00281768	1.2427	1.23915	1.91363	1.07206	0.27857	1.15366	0.929265	1.2368	1.30164	0.10696	1.40563	0.926023	1.82963	0.470391	0.346265	6.08613	0.0772889	2.86286
321	9.41	9.64	43.22	26.01	20.51	sp|P40306|PSB10_HUMAN	Proteasome subunit beta type-10 OS=Homo sapiens GN=PSMB10 PE=1 SV=1	HUMAN	7	0.941806	0.571758	1.46954	0.640886	1.38402	0.518211	0.0599288	2.06575	0.250859	1.0705	1.14957	0.255853	1.46333	0.785581	1.6822	0.838332	0.186227	1.46696	0.571473	1.2298	0.877946	0.585547	2.38619	0.367928	2.09495	0.921619	0.713818	2.29681	0.40126	2.11679	0.885758	0.931092	209.317	0.00423166	185.404
322	9.35	10.15	37.22	20.24	15.27	sp|Q13740|CD166_HUMAN	CD166 antigen OS=Homo sapiens GN=ALCAM PE=1 SV=2	HUMAN	8	0.950778	0.431886	1.16402	0.816809	1.10672	1.23248	0.0154457	1.16071	1.06183	1.43056	0.740824	0.131669	1.53474	0.482702	1.13698	1.10704	0.38886	1.3194	0.839049	1.46063	1.28348	0.136389	1.43602	0.89378	1.8431	0.823912	0.125434	1.31115	0.628389	1.08027	1.01754	0.976298	4.18449	0.243169	4.25787
323	9.34	10.48	27.61	15.07	7.324	sp|P48147|PPCE_HUMAN	Prolyl endopeptidase OS=Homo sapiens GN=PREP PE=1 SV=2	HUMAN	4	0.940996	0.241861	1.11735	0.842163	1.05143	1.35662	0.00352518	1.18804	1.1419	1.61173	0.733418	0.0116095	1.24562	0.588799	0.913557	0.973787	0.786736	1.24473	0.782326	1.21211	1.01959	0.781106	1.16838	0.87265	1.19126	0.775192	0.0236946	1.23461	0.627886	0.957057	0.963806	0.930673	2.57786	0.373879	2.48455
324	9.23	12.89	41.24	18.53	9.516	sp|P43652|AFAM_HUMAN	Afamin OS=Homo sapiens GN=AFM PE=1 SV=1	HUMAN	7	0.970501	0.495927	1.0981	0.883797	1.06571	0.541972	0.000165747	1.27343	0.4256	0.690163	1.1914	0.0219462	1.15555	1.03102	1.37672	1.31685	4.50903e-05	1.09789	1.19944	1.44576	1.44699	4.22956e-06	1.10201	1.31304	1.5946	1.05611	0.310342	1.11962	0.943278	1.18245	1.32003	0.613819	3.2438	0.40694	4.28192
325	9.22	9.52	58.54	32.68	22.44	sp|Q9Y5Z4|HEBP2_HUMAN	Heme-binding protein 2 OS=Homo sapiens GN=HEBP2 PE=1 SV=1	HUMAN	7	1.0225	0.688219	1.13405	0.901638	1.15957	1.38913	0.00465932	1.20959	1.14843	1.68027	0.911761	0.595332	1.48101	0.615636	1.35032	0.985172	0.872338	1.23611	0.796994	1.21778	0.950493	0.649061	1.28744	0.738283	1.2237	0.726911	0.0020005	1.17075	0.620896	0.851028	1.58334	0.562715	5.98376	0.264606	9.47433
326	9.18	9.98	14.36	6.581	4.786	sp|P07996|TSP1_HUMAN	Thrombospondin-1 OS=Homo sapiens GN=THBS1 PE=1 SV=2	HUMAN	7	0.956786	0.589781	1.26314	0.757467	1.20855	0.778622	0.28062	1.83396	0.424558	1.42796	1.32747	0.102237	1.47259	0.901456	1.95482	1.5863	0.0502886	1.58793	0.998976	2.51894	1.67761	0.0673724	1.79707	0.933523	3.01477	1.64084	0.0254259	1.46186	1.12244	2.39867	0.829013	0.845249	16.5487	0.0500953	13.7191
327	9.14	9.83	38.35	28.07	16.79	sp|Q9Y279|VSIG4_HUMAN	V-set and immunoglobulin domain-containing protein 4 OS=Homo sapiens GN=VSIG4 PE=1 SV=1	HUMAN	8	1.02542	0.7411	1.21744	0.842274	1.24839	1.61524	0.00930214	1.3273	1.21694	2.14391	0.718794	0.148216	1.66946	0.430556	1.19999	2.02783	0.000573669	1.21811	1.66473	2.47011	1.70748	0.0284267	1.55681	1.09678	2.65822	0.928759	0.354593	1.21669	0.763347	1.13001	2.29507	0.506691	23.7093	0.0968002	54.4145
328	9.06	9.59	24.24	17.69	13.32	sp|Q8N4F0|BPIB2_HUMAN	BPI fold-containing family B member 2 OS=Homo sapiens GN=BPIFB2 PE=1 SV=2	HUMAN	6	1.03275	0.605441	1.16231	0.888534	1.20038	2.13464	0.000125945	1.20076	1.77774	2.56318	0.829698	0.429123	1.74748	0.474797	1.44988	0.703598	0.00243406	1.17387	0.599384	0.825931	0.73639	0.013574	1.23482	0.596352	0.909311	1.00242	0.968618	1.16229	0.862454	1.16511	1.30994	0.385139	2.07435	0.631491	2.71727
329	9.03	15.1	29.68	19.42	14.57	sp|P07686|HEXB_HUMAN	Beta-hexosaminidase subunit beta OS=Homo sapiens GN=HEXB PE=1 SV=3	HUMAN	10	1.00044	0.996076	1.2221	0.818629	1.22264	2.50154	7.95234e-06	1.23319	2.02852	3.08486	1.69361	0.0061884	1.39075	1.21777	2.35539	0.817348	0.092639	1.27584	0.640636	1.0428	1.09829	0.327628	1.23043	0.892602	1.35137	1.09802	0.10934	1.12717	0.974139	1.23765	0.595398	0.265729	2.71635	0.219191	1.61731
330	8.94	9.31	23.33	10.95	10.95	sp|O96009|NAPSA_HUMAN	Napsin-A OS=Homo sapiens GN=NAPSA PE=1 SV=1	HUMAN	5	0.975014	0.792309	1.28346	0.759679	1.25139	1.53623	0.0974787	1.73873	0.883535	2.67108	0.86999	0.430378	1.55463	0.559612	1.35251	0.924543	0.730457	1.80283	0.512828	1.6668	2.01223	0.0334666	1.84043	1.09335	3.70338	1.21766	0.204202	1.43435	0.848933	1.74655	2.08574	0.438196	10.7236	0.194501	22.3666
331	8.93	9.23	42.95	29.17	18.91	sp|O00764|PDXK_HUMAN	Pyridoxal kinase OS=Homo sapiens GN=PDXK PE=1 SV=1	HUMAN	7	0.869914	0.163138	1.24514	0.698649	1.08316	2.1289	0.000707273	1.30001	1.6376	2.76761	0.631992	0.0291625	1.47651	0.428033	0.93314	0.719895	0.0441254	1.37158	0.524865	0.987396	0.677669	0.0332044	1.40941	0.480816	0.955116	0.760828	0.00893551	1.18467	0.642228	0.90133	1.25588	0.67797	3.78021	0.332224	4.74748
332	8.86	9.36	42.65	36.03	25.74	sp|Q71DI3|H32_HUMAN	Histone H3.2 OS=Homo sapiens GN=HIST2H3A PE=1 SV=3	HUMAN	7	1.07444	0.444757	1.29736	0.828176	1.39394	0.0881568	0.0153926	4.69075	0.0187938	0.413521	2.68482	0.00522888	1.53457	1.74955	4.12005	0.241028	0.00326787	1.68942	0.142669	0.407197	0.647779	0.0638241	1.61718	0.400561	1.04757	2.27276	0.0347668	2.03393	1.11742	4.62265	0.370959	0.167918	5.71411	0.0649199	2.1197
333	8.81	10.65	44.33	25.27	22.7	sp|P33241-3|LSP1_HUMAN	Isoform 3 of Lymphocyte-specific protein 1 OS=Homo sapiens GN=LSP1	HUMAN	7	0.86855	0.423814	1.49468	0.581094	1.2982	0.848075	0.470713	1.68863	0.502228	1.43208	0.562545	0.0504592	1.78049	0.315949	1.00161	0.889326	0.494801	1.48435	0.599133	1.32007	0.670284	0.137042	1.7693	0.378841	1.18593	0.535296	0.0123031	1.54138	0.347285	0.825092	0.682608	0.550642	4.38507	0.155667	2.99328
334	8.81	9.32	36.12	9.316	6.654	tr|C9JIZ6|C9JIZ6_HUMAN	Prosaposin OS=Homo sapiens GN=PSAP PE=1 SV=1	HUMAN	7	0.79021	0.0965028	1.33996	0.589729	1.05885	6.15891	0.00112735	2.14654	2.86923	13.2203	0.571777	0.367473	4.07054	0.140467	2.32744	0.559753	0.0713384	1.91391	0.292466	1.07132	0.596066	0.0600375	1.72879	0.344787	1.03048	0.690214	0.217043	1.93055	0.357521	1.3325	0.755824	0.752056	8.63687	0.0875113	6.52796
335	8.71	9.65	35.11	14.6	10.85	sp|Q96KN2|CNDP1_HUMAN	Beta-Ala-His dipeptidase OS=Homo sapiens GN=CNDP1 PE=1 SV=4	HUMAN	4	1.03245	0.667042	1.19693	0.862581	1.23576	0.813881	0.366266	1.70431	0.477542	1.38711	1.63884	0.000406823	1.16463	1.40718	1.90864	1.52041	0.000854047	1.16362	1.30662	1.76918	0.794113	0.314174	1.69872	0.467477	1.34898	0.747277	0.169373	1.59459	0.468631	1.1916	1.41348	0.654786	6.50735	0.217213	9.19804
336	8.69	10.12	25.36	12.03	8.986	sp|O95436|NPT2B_HUMAN	Sodium-dependent phosphate transport protein 2B OS=Homo sapiens GN=SLC34A2 PE=1 SV=3	HUMAN	6	0.959178	0.620901	1.27294	0.753512	1.22098	0.795914	0.177488	1.51258	0.526197	1.20388	0.666735	0.0514705	1.50705	0.442412	1.0048	1.29312	0.0723933	1.35045	0.957547	1.74629	4.0824	0.00431443	1.76932	2.30733	7.22306	0.778642	0.102667	1.40848	0.552823	1.0967	0.976314	0.977441	12.0011	0.081352	11.7169
337	8.69	9.66	49.85	35.44	23.42	sp|P07711|CATL1_HUMAN	Cathepsin L1 OS=Homo sapiens GN=CTSL PE=1 SV=2	HUMAN	9	1.08107	0.430242	1.28002	0.844572	1.38378	2.43486	0.0270551	2.06406	1.17965	5.02571	4.10527	0.00471179	1.99175	2.06114	8.17666	1.00759	0.953743	1.40494	0.717176	1.4156	1.17509	0.194638	1.3335	0.881207	1.56698	1.99459	0.017952	1.64035	1.21595	3.27184	0.997095	0.996724	6.3788	0.156314	6.36027
338	8.68	9.11	60.96	43.49	26.71	tr|Q32Q12|Q32Q12_HUMAN	Nucleoside diphosphate kinase OS=Homo sapiens GN=NME1-NME2 PE=1 SV=1	HUMAN	5	0.918537	0.126384	1.12088	0.819482	1.02956	1.37235	0.00017756	1.12437	1.22055	1.54302	0.725764	0.0226992	1.30243	0.557239	0.945254	0.718679	0.00171285	1.18496	0.606501	0.851606	0.779807	0.0235755	1.2297	0.634146	0.958926	0.896365	0.109821	1.14971	0.779645	1.03056	0.60229	0.0317284	1.56843	0.384009	0.944648
339	8.67	11.04	50.68	27.89	21.43	sp|P06748|NPM_HUMAN	Nucleophosmin OS=Homo sapiens GN=NPM1 PE=1 SV=2	HUMAN	8	0.950566	0.614929	1.33426	0.712431	1.2683	0.60393	0.144785	2.26712	0.266386	1.36919	1.16742	0.651334	2.67713	0.43607	3.12533	0.727177	0.256069	2.06312	0.352465	1.50025	0.807468	0.413992	2.05323	0.393268	1.65791	1.26027	0.465955	2.41972	0.520835	3.04951	0.92354	0.926886	12.6689	0.0728983	11.7002
340	8.65	8.72	51.06	47.52	41.84	sp|P09228|CYTT_HUMAN	Cystatin-SA OS=Homo sapiens GN=CST2 PE=1 SV=1	HUMAN	7	0.881856	0.405824	1.67842	0.525409	1.48012	12.2182	0.0325368	7.32755	1.66744	89.5296	0.359746	0.613832	1686.59	0.000213298	606.743	1.03755	0.77738	1.63415	0.634915	1.69551	0.874868	0.319938	1.55039	0.564287	1.35639	0.960338	0.728011	1.54599	0.621179	1.48467	0.935826	0.956513	103.155	0.00907201	96.5354
341	8.63	23.56	60.16	45.12	38.21	sp|Q04917|1433F_HUMAN	14-3-3 protein eta OS=Homo sapiens GN=YWHAH PE=1 SV=4	HUMAN	21	1.09121	0.445765	1.49013	0.732293	1.62604	1.77332	0.0688509	1.97894	0.896093	3.50929	1.07959	0.502973	1.50203	0.718758	1.62157	1.00208	0.98409	1.48804	0.673421	1.49114	0.835426	0.390526	2.03743	0.410039	1.70212	1.16241	0.353136	1.71573	0.677501	1.99438	0.749029	0.516178	4.90604	0.152675	3.67477
342	8.63	10	44.72	26.74	17.75	tr|C9JEU5|C9JEU5_HUMAN	Fibrinogen gamma chain OS=Homo sapiens GN=FGG PE=1 SV=1	HUMAN	9	0.970858	0.573021	1.12308	0.864463	1.09035	0.514388	0.000471	1.31051	0.392509	0.674112	0.421764	0.00146563	1.52208	0.277097	0.641958	0.430643	0.00327897	1.59985	0.269177	0.688964	0.435384	0.000456531	1.40024	0.310935	0.609643	0.594612	0.0242648	1.54131	0.385783	0.916483	0.734556	0.482057	2.67204	0.274904	1.96276
343	8.52	8.77	45.16	28.23	24.19	sp|P11226|MBL2_HUMAN	Mannose-binding protein C OS=Homo sapiens GN=MBL2 PE=1 SV=2	HUMAN	7	0.972984	0.717124	1.21588	0.800234	1.18303	0.502256	0.016813	1.62243	0.30957	0.814876	2.21676	0.00357191	1.43338	1.54653	3.17745	0.989272	0.964075	1.86781	0.529644	1.84777	1.60388	0.159464	2.13809	0.750147	3.42925	1.31385	0.380611	2.15908	0.608523	2.83672	0.956728	0.95241	6.91462	0.138363	6.61541
344	8.5	9.73	30.74	17.18	12.66	sp|Q6P4A8|PLBL1_HUMAN	Phospholipase B-like 1 OS=Homo sapiens GN=PLBD1 PE=1 SV=2	HUMAN	5	0.983355	0.775254	1.14742	0.857017	1.12832	0.621867	0.000882795	1.20985	0.514003	0.752366	0.574687	0.0305858	1.61874	0.355021	0.93027	0.650018	0.0242621	1.42235	0.457004	0.924552	0.422545	0.00549997	1.64599	0.256713	0.695504	0.400324	0.0115299	1.867	0.214421	0.747405	1.04614	0.946504	4.84413	0.21596	5.06762
345	8.4	9.49	36.02	23.12	21.51	sp|O75367|H2AY_HUMAN	Core histone macro-H2A.1 OS=Homo sapiens GN=H2AFY PE=1 SV=4	HUMAN	9	1.06682	0.298105	1.14907	0.928419	1.22585	0.454085	0.000415516	1.31655	0.344906	0.597824	2.11004	0.00109472	1.36614	1.54452	2.88261	0.751653	0.028782	1.27661	0.588786	0.95957	0.983185	0.871345	1.27829	0.769139	1.2568	2.39423	0.00126466	1.45508	1.64543	3.48378	0.637039	0.405741	3.43567	0.185419	2.18865
346	8.36	11.23	50.76	45.08	38.26	sp|P28070|PSB4_HUMAN	Proteasome subunit beta type-4 OS=Homo sapiens GN=PSMB4 PE=1 SV=4	HUMAN	11	1.0512	0.470143	1.1718	0.897082	1.2318	0.574284	0.0577897	1.78572	0.321598	1.02551	1.36638	0.0105186	1.23174	1.1093	1.68302	1.23862	0.0558276	1.24773	0.992697	1.54546	0.852741	0.310643	1.42204	0.599662	1.21263	1.21529	0.062512	1.2324	0.986122	1.49772	0.924685	0.883183	3.6772	0.251465	3.40025
347	8.32	8.52	40.98	34.63	27.8	sp|P49720|PSB3_HUMAN	Proteasome subunit beta type-3 OS=Homo sapiens GN=PSMB3 PE=1 SV=2	HUMAN	5	0.958519	0.568593	1.20873	0.793	1.15859	0.642296	0.0422942	1.51845	0.422994	0.975295	1.19181	0.0632605	1.21043	0.984617	1.44261	1.09441	0.25691	1.2087	0.905448	1.32281	0.919267	0.531128	1.40673	0.653477	1.29316	1.15612	0.101641	1.20948	0.95588	1.3983	0.721338	0.581957	4.55375	0.158405	3.28479
348	8.3	12.9	31.21	18.48	17.04	sp|Q9NZP8|C1RL_HUMAN	Complement C1r subcomponent-like protein OS=Homo sapiens GN=C1RL PE=1 SV=2	HUMAN	12	1.01832	0.757914	1.14761	0.887338	1.16863	0.915743	0.462861	1.31617	0.695762	1.20527	1.50827	0.00618212	1.27608	1.18196	1.92468	1.75335	0.000622642	1.23473	1.42002	2.16491	0.921088	0.527282	1.34964	0.682472	1.24313	0.986889	0.821414	1.14677	0.860581	1.13173	1.51165	0.345868	2.7765	0.544445	4.19709
349	8.3	8.37	58.42	50.5	39.6	tr|C9JFR7|C9JFR7_HUMAN	Cytochrome c (Fragment) OS=Homo sapiens GN=CYCS PE=1 SV=1	HUMAN	4	0.7936	0.0146924	1.17665	0.674455	0.933793	0.849369	0.0493108	1.17652	0.721931	0.999303	1.54533	0.00335207	1.23803	1.24821	1.91317	0.654454	0.0790756	1.64117	0.398774	1.07407	0.853104	0.457212	1.66066	0.513715	1.41671	1.68848	0.00112963	1.22307	1.38053	2.06513	0.593277	0.389007	4.15176	0.142897	2.46314
350	8.2	8.92	20.58	10.06	7.977	sp|O43490|PROM1_HUMAN	Prominin-1 OS=Homo sapiens GN=PROM1 PE=1 SV=1	HUMAN	4	0.918404	0.499891	1.33668	0.687077	1.22761	0.56816	0.0241109	1.58669	0.35808	0.901492	0.95199	0.900302	2.61152	0.364535	2.48614	0.996339	0.989168	1.88541	0.528447	1.87851	0.980182	0.954391	2.35393	0.416403	2.30728	0.664546	0.0828109	1.62515	0.408912	1.07999	0.9067	0.87348	4.23039	0.21433	3.8357
351	8.17	9.03	12.68	4.951	2.775	sp|P20908|CO5A1_HUMAN	Collagen alpha-1(V) chain OS=Homo sapiens GN=COL5A1 PE=1 SV=3	HUMAN	4	1.01783	0.795759	1.19403	0.852434	1.21532	0.747249	0.0445746	1.32298	0.564821	0.988598	0.864745	0.207945	1.30852	0.660855	1.13154	3.25109	0.000518086	1.3778	2.35963	4.47934	1.49966	0.0101988	1.27855	1.17294	1.91738	1.19834	0.671297	3.00049	0.399383	3.59562	1.25834	0.690184	4.42749	0.284211	5.5713
352	8.1	8.71	22.94	9.765	6.353	sp|O95834-3|EMAL2_HUMAN	Isoform 3 of Echinoderm microtubule-associated protein-like 2 OS=Homo sapiens GN=EML2	HUMAN	4	0.989991	0.851526	1.13032	0.875853	1.119	1.58716	0.00577546	1.32175	1.20081	2.09783	1.1942	0.0821476	1.22993	0.970946	1.46878	1.02119	0.820153	1.23383	0.82766	1.25998	1.20186	0.09376	1.25149	0.960339	1.50412	1.06537	0.422948	1.19243	0.893448	1.27037	1.32053	0.619319	3.54425	0.372584	4.6803
353	8.09	8.5	41.82	23.27	15.09	sp|Q92820|GGH_HUMAN	Gamma-glutamyl hydrolase OS=Homo sapiens GN=GGH PE=1 SV=2	HUMAN	4	0.975796	0.736582	1.20753	0.808092	1.17831	0.873095	0.160539	1.24486	0.70136	1.08688	1.48395	0.0259756	1.3734	1.08049	2.03805	0.996189	0.96701	1.27233	0.782962	1.26749	1.19647	0.472281	1.87405	0.638439	2.24224	0.824866	0.057324	1.224	0.673909	1.00964	0.898738	0.884851	6.82694	0.131646	6.13563
354	8.07	10.71	21.55	11.29	9.064	sp|Q6EMK4|VASN_HUMAN	Vasorin OS=Homo sapiens GN=VASN PE=1 SV=1	HUMAN	8	1.0139	0.862194	1.26161	0.80365	1.27914	0.65142	0.100281	1.78653	0.364628	1.16378	1.07654	0.669027	1.64382	0.654902	1.76964	1.40422	0.07952	1.5121	0.928654	2.12332	1.19583	0.146334	1.33897	0.893101	1.60118	0.954354	0.683137	1.39132	0.685936	1.32781	0.792349	0.520815	2.77698	0.285327	2.20034
355	8.01	8.48	29.07	24.71	21.8	sp|P40199|CEAM6_HUMAN	Carcinoembryonic antigen-related cell adhesion molecule 6 OS=Homo sapiens GN=CEACAM6 PE=1 SV=3	HUMAN	4	0.91033	0.388961	1.34645	0.676095	1.22572	1.03419	0.925553	2.86918	0.360449	2.96729	0.677913	0.133783	1.83262	0.369915	1.24236	0.795133	0.47438	2.44538	0.325157	1.9444	1.15231	0.516485	1.85001	0.622869	2.13178	0.685723	0.118715	1.73989	0.394118	1.19308	1.03711	0.902791	2.39486	0.433055	2.48373
356	7.99	8.3	88.64	70.45	70.45	sp|P62328|TYB4_HUMAN	Thymosin beta-4 OS=Homo sapiens GN=TMSB4X PE=1 SV=2	HUMAN	9	1.01772	0.930063	1.68518	0.603923	1.71503	1.45379	0.106354	1.64878	0.881732	2.39698	0.0899534	0.0224466	6.35493	0.0141549	0.571647	0.546123	0.326884	4.50189	0.12131	2.45859	0.467565	0.290511	5.66403	0.0825499	2.6483	0.297746	0.00921876	2.0413	0.145861	0.607787	0.427963	0.33748	8.70636	0.0491552	3.726
357	7.96	21.94	82.99	76.19	74.83	sp|P02042|HBD_HUMAN	Hemoglobin subunit delta OS=Homo sapiens GN=HBD PE=1 SV=2	HUMAN	37	1.08255	0.581588	1.50662	0.718532	1.63099	7.49356	0.00014267	1.29404	5.79082	9.69696	1.51368	0.329089	3.11005	0.486704	4.70761	1.27276	0.110626	1.40792	0.903999	1.79194	1.27429	0.0671049	1.31541	0.96874	1.67621	1.39142	0.0317822	1.31766	1.05598	1.83341	6.08696	0.0834122	9.46292	0.643243	57.6004
358	7.95	8.19	34.53	19.22	19.22	tr|A6NC48|A6NC48_HUMAN	ADP-ribosyl cyclase/cyclic ADP-ribose hydrolase 2 OS=Homo sapiens GN=BST1 PE=4 SV=1	HUMAN	9	1.02151	0.774694	1.21279	0.842285	1.23887	0.467011	0.00336371	1.40326	0.332805	0.655337	0.685912	0.139068	1.76434	0.388765	1.21018	0.924403	0.721021	1.76711	0.523115	1.63353	0.585352	0.0614264	1.77992	0.328864	1.04188	0.418714	0.00580153	1.56817	0.267008	0.656616	1.59883	0.642573	13.4542	0.118835	21.5109
359	7.93	8.75	11.07	4.795	3.273	sp|Q99102|MUC4_HUMAN	Mucin-4 OS=Homo sapiens GN=MUC4 PE=1 SV=4	HUMAN	5	0.945301	0.43359	1.1967	0.789922	1.13125	0.774363	0.120677	1.43478	0.539709	1.11104	0.400397	0.0955932	3.2214	0.124293	1.28984	0.705122	0.0791148	1.51277	0.466112	1.06669	0.515885	0.0156725	1.57678	0.327175	0.813439	0.439252	0.0383508	2.11891	0.207301	0.930734	0.342328	0.112752	4.34479	0.0787904	1.48734
360	7.9	8.01	24	18.53	12.42	tr|B1AVQ5|B1AVQ5_HUMAN	Mucin-1 subunit alpha OS=Homo sapiens GN=MUC1 PE=4 SV=1	HUMAN	7	1.00409	0.946562	1.16051	0.865214	1.16525	1.02895	0.844056	1.42505	0.722044	1.46631	0.727436	0.113152	1.53184	0.474877	1.11432	1.0417	0.519503	1.16381	0.895078	1.21235	2.29322	0.000663223	1.32874	1.72586	3.04709	0.740725	0.00360921	1.16157	0.637691	0.860406	0.800945	0.73018	4.77941	0.167582	3.82804
361	7.87	8.96	20.91	10.77	7.764	sp|Q14697-2|GANAB_HUMAN	Isoform 2 of Neutral alpha-glucosidase AB OS=Homo sapiens GN=GANAB	HUMAN	5	1.03953	0.586144	1.19966	0.866526	1.24708	1.12341	0.383596	1.39155	0.807306	1.56329	0.873769	0.344988	1.4193	0.615633	1.24014	1.16475	0.196302	1.3143	0.886211	1.53083	1.02216	0.822548	1.28936	0.792769	1.31793	1.13266	0.131806	1.20082	0.943243	1.36012	1.24725	0.802992	9.98435	0.124921	12.453
362	7.87	7.89	49.23	43.85	26.15	tr|X6R3S7|X6R3S7_HUMAN	Trefoil factor 3 OS=Homo sapiens GN=TFF3 PE=4 SV=1	HUMAN	7	1.0911	0.449753	1.49568	0.729506	1.63194	2.07069	0.0162579	1.49827	1.38206	3.10245	0.809233	0.701224	7.82352	0.103436	6.33105	0.923846	0.805619	3.37443	0.273779	3.11746	1.81805	0.489337	21.3754	0.0850534	38.8615	0.740991	0.200419	1.9839	0.373501	1.47006	12.7154	0.289575	2131.39	0.00596577	27101.5
363	7.77	8.4	49.68	26.9	16.77	sp|O60218|AK1BA_HUMAN	Aldo-keto reductase family 1 member B10 OS=Homo sapiens GN=AKR1B10 PE=1 SV=2	HUMAN	5	0.982507	0.798918	1.19717	0.820691	1.17623	7.39521	0.00866935	3.18342	2.32304	23.5421	1.29556	0.813288	17.2841	0.0749567	22.3926	1.4792	0.0279209	1.37994	1.07193	2.04121	1.1413	0.409007	1.48917	0.766402	1.69959	1.18787	0.0563189	1.19673	0.992601	1.42156	2.37002	0.250757	5.96058	0.397616	14.1267
364	7.74	10.69	31.97	15.83	9.875	sp|P03952|KLKB1_HUMAN	Plasma kallikrein OS=Homo sapiens GN=KLKB1 PE=1 SV=1	HUMAN	8	0.972279	0.620156	1.14076	0.852305	1.10914	0.702605	0.232091	1.91514	0.366869	1.34559	0.988574	0.947722	1.50887	0.655175	1.49163	1.03428	0.736281	1.26336	0.818678	1.30667	0.675235	0.0132338	1.31861	0.512081	0.890372	0.935388	0.259401	1.14023	0.820348	1.06656	0.970727	0.862964	1.49713	0.648392	1.4533
365	7.74	8.37	34.59	20.89	15.07	tr|G3V4C1|G3V4C1_HUMAN	Heterogeneous nuclear ribonucleoproteins C1/C2 OS=Homo sapiens GN=HNRNPC PE=1 SV=1	HUMAN	5	1.09831	0.166811	1.16079	0.946174	1.27491	0.467178	0.00124473	1.34829	0.346497	0.629892	0.894444	0.206669	1.21866	0.733956	1.09003	0.741004	0.0670336	1.3916	0.532485	1.03118	0.707749	0.00187292	1.1602	0.610021	0.821133	0.90715	0.40832	1.3201	0.687185	1.19752	0.771108	0.536783	2.74079	0.281345	2.11345
366	7.7	8.98	31.84	16.67	13.93	sp|P04278|SHBG_HUMAN	Sex hormone-binding globulin OS=Homo sapiens GN=SHBG PE=1 SV=2	HUMAN	4	1.02622	0.744892	1.25966	0.814681	1.29268	0.421549	0.0315043	2.05225	0.205408	0.865126	0.475406	0.0401916	1.97552	0.240649	0.939172	0.784537	0.19564	1.59257	0.492623	1.24943	0.801864	0.0558339	1.25995	0.636424	1.01031	0.473861	0.0500395	2.11061	0.224513	1.00014	0.925356	0.925059	11.1986	0.0826315	10.3627
367	7.65	8.26	23.72	9.241	8.552	tr|G3XAK1|G3XAK1_HUMAN	Hepatocyte growth factor-like protein alpha chain OS=Homo sapiens GN=MST1 PE=3 SV=1	HUMAN	6	1.11433	0.148208	1.16882	0.95338	1.30246	0.606991	0.00486244	1.34832	0.450185	0.818416	1.34592	0.0185062	1.26168	1.06676	1.69812	1.42013	0.000295057	1.14222	1.24331	1.6221	1.82635	0.000684066	1.2963	1.4089	2.36749	1.13168	0.218978	1.23846	0.913784	1.40154	0.81461	0.667779	2.89041	0.281832	2.35456
368	7.57	7.68	24.37	17.93	11.48	sp|Q8NFJ5|RAI3_HUMAN	Retinoic acid-induced protein 3 OS=Homo sapiens GN=GPRC5A PE=1 SV=2	HUMAN	5	0.974726	0.713798	1.19774	0.813801	1.16747	1.25726	0.22006	1.54898	0.811671	1.94747	0.845286	0.14346	1.29287	0.653807	1.09284	1.30396	0.0639814	1.33652	0.97564	1.74278	4.47771	0.000843151	1.58771	2.82022	7.10932	1.10879	0.190879	1.19994	0.924036	1.33048	1.47417	0.202339	2.02834	0.726785	2.99012
369	7.56	8.9	26.73	8.756	6.682	sp|Q8WUM4|PDC6I_HUMAN	Programmed cell death 6-interacting protein OS=Homo sapiens GN=PDCD6IP PE=1 SV=1	HUMAN	5	1.15336	0.462922	1.56111	0.73881	1.80052	1.42167	0.0342745	1.37106	1.03691	1.9492	0.929506	0.632036	1.42578	0.651928	1.32527	0.901667	0.364981	1.29497	0.696286	1.16763	1.33488	0.211145	1.65696	0.80562	2.21185	1.06434	0.479614	1.22442	0.86926	1.30319	1.45028	0.517538	3.94944	0.367212	5.7278
370	7.56	7.79	33.72	18.99	16.28	sp|P22692|IBP4_HUMAN	Insulin-like growth factor-binding protein 4 OS=Homo sapiens GN=IGFBP4 PE=1 SV=2	HUMAN	4	0.911137	0.221365	1.18687	0.76768	1.0814	1.05389	0.587272	1.26215	0.835001	1.33017	1.39962	0.0817346	1.48826	0.940443	2.08301	1.33359	0.0668662	1.37312	0.971209	1.83118	4.57546	0.00273572	2.03825	2.2448	9.32592	1.17396	0.0872746	1.21447	0.966641	1.42574	3.94724	0.141572	7.56728	0.52162	29.8699
371	7.53	8.43	30.12	11.59	6.595	sp|P11413-2|G6PD_HUMAN	Isoform Long of Glucose-6-phosphate 1-dehydrogenase OS=Homo sapiens GN=G6PD	HUMAN	4	0.969402	0.629506	1.16836	0.829711	1.13261	0.914539	0.196819	1.16686	0.783761	1.06714	0.627866	0.0158297	1.39654	0.449586	0.876841	0.570935	0.000233518	1.16627	0.489539	0.665865	0.562073	0.00774847	1.41175	0.39814	0.793506	0.642676	0.000780173	1.16977	0.549405	0.75178	0.429099	0.0815921	2.71817	0.157863	1.16636
372	7.52	8.3	32.76	21.98	17.24	tr|A6NFX8|A6NFX8_HUMAN	ADP-sugar pyrophosphatase OS=Homo sapiens GN=NUDT5 PE=1 SV=1	HUMAN	4	1.04751	0.59796	1.28565	0.814771	1.34674	1.73316	0.0154341	1.41954	1.22093	2.46029	1.22074	0.34888	1.77367	0.688258	2.16519	1.16031	0.433223	1.68895	0.686998	1.9597	1.113	0.705927	2.2717	0.48994	2.5284	1.17713	0.136284	1.29244	0.910781	1.52137	2.18967	0.493669	24.7443	0.088492	54.1819
373	7.51	7.62	24.42	13.53	13.53	sp|Q9UBR2|CATZ_HUMAN	Cathepsin Z OS=Homo sapiens GN=CTSZ PE=1 SV=1	HUMAN	4	0.93812	0.501103	1.27132	0.737911	1.19265	1.56051	0.140271	1.95992	0.796212	3.05847	1.31659	0.406056	2.27733	0.57813	2.99831	0.767158	0.217396	1.65381	0.463874	1.26873	0.838188	0.415977	1.71702	0.488165	1.43918	0.8774	0.569862	1.79903	0.487708	1.57847	0.758284	0.334915	2.01635	0.376067	1.52897
374	7.48	7.9	18.59	9.07	6.916	sp|P12830|CADH1_HUMAN	Cadherin-1 OS=Homo sapiens GN=CDH1 PE=1 SV=3	HUMAN	5	1.05	0.418206	1.14726	0.915223	1.20463	1.20482	0.0880323	1.25111	0.962996	1.50736	0.979904	0.850889	1.28804	0.76077	1.26216	1.46282	0.000501983	1.14707	1.27527	1.67796	1.09267	0.514363	1.36756	0.798989	1.49429	1.18335	0.0236128	1.14652	1.03212	1.35674	1.37612	0.474111	2.78227	0.494605	3.82876
375	7.38	7.83	23.08	13.19	9.67	sp|Q13867|BLMH_HUMAN	Bleomycin hydrolase OS=Homo sapiens GN=BLMH PE=1 SV=1	HUMAN	4	0.990536	0.891073	1.19835	0.826581	1.18701	0.897809	0.263721	1.25903	0.713093	1.13037	1.27104	0.261198	1.66411	0.763797	2.11515	1.44931	0.0311479	1.37193	1.05641	1.98836	1.1915	0.0542846	1.19766	0.994855	1.42701	1.03602	0.661642	1.23147	0.841286	1.27583	1.59945	0.48886	5.54245	0.288581	8.86485
376	7.33	24.08	58.9	49.39	37.42	sp|P01859|IGHG2_HUMAN	Ig gamma-2 chain C region OS=Homo sapiens GN=IGHG2 PE=1 SV=2	HUMAN	18	1.14943	0.424816	4.03143	0.285117	4.63383	0.714125	0.529164	108.76	0.00656604	77.6685	0.872277	0.872652	5237.06	0.000166559	4568.17	2.28579	0.4392	5811.76	0.000393305	13284.5	1.77757	0.750782	48996392	3.62797e-08	8.70946e+07	1.08616	0.774521	17.1149	0.0634629	18.5895	0.701929	0.753839	62598.4	1.12132e-05	43939.7
377	7.32	7.96	31.43	13.25	11.95	sp|Q01459|DIAC_HUMAN	Di-N-acetylchitobiase OS=Homo sapiens GN=CTBS PE=1 SV=1	HUMAN	5	0.911454	0.441622	1.33025	0.685175	1.21246	1.29355	0.0401359	1.27165	1.01722	1.64495	1.00722	0.953345	1.35101	0.745534	1.36077	1.14736	0.466252	1.56571	0.732801	1.79643	1.45872	0.257022	2.13597	0.68293	3.11577	0.947261	0.646854	1.33114	0.711617	1.26093	0.581858	0.00450559	1.32923	0.437741	0.773423
378	7.29	7.35	23.24	15.14	8.955	sp|P27918|PROP_HUMAN	Properdin OS=Homo sapiens GN=CFP PE=1 SV=2	HUMAN	3	0.957936	0.767369	1.4576	0.657202	1.39628	0.540573	0.132222	2.47185	0.218691	1.33621	0.873666	0.189951	1.2684	0.688794	1.10816	0.895939	0.380958	1.36355	0.657064	1.22166	1.10744	0.660589	1.81916	0.608763	2.0146	0.597641	0.0460045	1.6486	0.362513	0.985273	1.2521	0.635392	3.38075	0.370362	4.23303
379	7.26	11.82	19.1	8.507	8.507	sp|P35527|K1C9_HUMAN	Keratin, type I cytoskeletal 9 OS=Homo sapiens GN=KRT9 PE=1 SV=3	HUMAN	6	0.849146	0.51206	2.43531	0.348681	2.06793	0.793409	0.110144	1.43479	0.55298	1.13837	1.09288	0.398856	1.43223	0.763058	1.56525	2.9933	0.0057612	1.43282	2.0891	4.28885	1.33701	0.0742766	1.43482	0.931836	1.91837	0.837007	0.461199	2.33132	0.359027	1.95133	1.93996	0.0682196	2.19361	0.884371	4.25551
380	7.23	7.4	24.39	11.15	9.074	sp|Q6UX71|PXDC2_HUMAN	Plexin domain-containing protein 2 OS=Homo sapiens GN=PLXDC2 PE=1 SV=1	HUMAN	4	0.968792	0.608873	1.16118	0.834315	1.12494	1.01823	0.77328	1.16498	0.874028	1.18622	1.21232	0.373778	1.6604	0.73014	2.01293	2.00936	0.000328264	1.22842	1.63573	2.46834	1.47129	0.00117856	1.16162	1.26658	1.70908	1.00627	0.96375	1.40022	0.718655	1.409	1.53727	0.64841	9.78788	0.157059	15.0466
381	7.18	7.22	46.2	33.15	25	sp|P62834|RAP1A_HUMAN	Ras-related protein Rap-1A OS=Homo sapiens GN=RAP1A PE=1 SV=1	HUMAN	4	0.921739	0.398792	1.30245	0.707698	1.20051	0.767182	0.0397081	1.27316	0.602582	0.976743	0.674868	0.039406	1.42938	0.472141	0.964642	0.751172	0.0334154	1.27588	0.58875	0.958402	1.0446	0.80234	1.66186	0.628569	1.73598	0.859888	0.240337	1.38948	0.618856	1.1948	1.11997	0.915338	22.6737	0.0493952	25.3939
382	7.1	7.89	48.11	25.19	16.88	sp|P48595|SPB10_HUMAN	Serpin B10 OS=Homo sapiens GN=SERPINB10 PE=1 SV=1	HUMAN	7	0.975903	0.7591	1.25999	0.774533	1.22963	0.365324	0.0187451	1.99156	0.183437	0.727565	0.472786	0.00658792	1.4221	0.332457	0.67235	0.570271	0.0257684	1.54162	0.369916	0.879143	0.549098	0.0219251	1.54455	0.355506	0.848111	0.629097	0.272846	3.00712	0.209202	1.89177	0.564692	0.403637	6.51997	0.0866096	3.68178
383	7.06	7.62	14.52	6.501	5.959	sp|P52790|HXK3_HUMAN	Hexokinase-3 OS=Homo sapiens GN=HK3 PE=1 SV=2	HUMAN	5	0.980185	0.801513	1.26112	0.777234	1.23613	0.791976	0.080917	1.33147	0.594812	1.05449	0.859199	0.282171	1.44668	0.593911	1.24299	0.773747	0.15696	1.54427	0.501044	1.19488	0.696383	0.388778	3.14322	0.221551	2.18888	0.885479	0.438149	1.54329	0.573761	1.36655	0.26238	0.0776958	5.01792	0.0522885	1.3166
384	7.06	7.32	47.79	21.29	16.06	sp|Q06323|PSME1_HUMAN	Proteasome activator complex subunit 1 OS=Homo sapiens GN=PSME1 PE=1 SV=1	HUMAN	4	1.08516	0.423528	1.32493	0.81903	1.43775	1.28123	0.0670119	1.32329	0.968213	1.69544	0.675658	0.321097	2.86386	0.235925	1.93499	0.644823	0.195069	2.31635	0.278378	1.49364	0.584193	0.192278	2.77419	0.210581	1.62066	1.15161	0.206514	1.32258	0.870724	1.5231	0.953312	0.964989	24.3541	0.0391438	23.217
385	7.01	7.11	38.52	38.52	34.84	sp|Q15848|ADIPO_HUMAN	Adiponectin OS=Homo sapiens GN=ADIPOQ PE=1 SV=1	HUMAN	13	0.925125	0.382941	1.2328	0.750429	1.14049	0.375897	0.18321	5.09935	0.0737149	1.91683	1.09999	0.289493	1.22983	0.894426	1.35279	2.52936	0.0159781	1.94949	1.29745	4.93098	1.4934	0.201139	2.01525	0.74105	3.00957	1.75073	0.0207427	1.54061	1.13639	2.69719	1.0269	0.977199	9.7002	0.105864	9.96117
386	6.93	7.6	86.9	86.9	80.95	sp|P30047|GFRP_HUMAN	GTP cyclohydrolase 1 feedback regulatory protein OS=Homo sapiens GN=GCHFR PE=1 SV=3	HUMAN	6	0.889135	0.646846	11.1287	0.0798956	9.89493	2.47717	0.0847772	4.68333	0.528935	11.6014	1.77225	0.186548	8.9689	0.197599	15.8951	1.5719	0.298725	18.4237	0.0853194	28.9604	1.54747	0.172089	4.65184	0.332657	7.19858	1.61077	0.158891	4.68312	0.343952	7.54345	6.68351	0.635675	1.87225e+16	3.56977e-16	1.25132e+17
387	6.93	7.22	51.67	31.67	19.58	sp|Q96C19|EFHD2_HUMAN	EF-hand domain-containing protein D2 OS=Homo sapiens GN=EFHD2 PE=1 SV=1	HUMAN	5	1.0749	0.349148	1.19702	0.897978	1.28667	1.57075	0.00494793	1.27457	1.23237	2.00204	0.446879	0.0235859	1.90416	0.234686	0.850929	0.523769	0.0346006	1.78137	0.294026	0.933025	0.482548	0.00606693	1.50833	0.319922	0.727841	0.617543	0.0342772	1.53593	0.402063	0.948505	0.593112	0.550549	8.16282	0.0726603	4.84147
388	6.92	7.08	44.63	31.64	19.77	tr|H0YN26|H0YN26_HUMAN	Acidic leucine-rich nuclear phosphoprotein 32 family member A OS=Homo sapiens GN=ANP32A PE=1 SV=1	HUMAN	4	1.01891	0.819468	1.23788	0.823109	1.26128	0.557167	0.0741816	1.96582	0.283427	1.09529	1.07204	0.432426	1.24789	0.859083	1.33778	0.735144	0.0185959	1.24974	0.588239	0.918737	0.778067	0.217856	1.61101	0.482967	1.25348	0.917861	0.255368	1.19647	0.767138	1.0982	0.696214	0.14861	1.7555	0.396589	1.22221
389	6.88	7.16	17.34	8.877	7.351	tr|B1AHL2|B1AHL2_HUMAN	Fibulin-1 OS=Homo sapiens GN=FBLN1 PE=3 SV=1	HUMAN	4	1.00132	0.987869	1.29074	0.775775	1.29245	1.02876	0.94696	3.48664	0.295057	3.58691	0.95085	0.755728	1.60091	0.593944	1.52222	0.94607	0.779358	1.77855	0.531932	1.68264	0.912109	0.342926	1.29757	0.702937	1.18352	1.12165	0.387809	1.4369	0.780605	1.6117	0.918811	0.910696	9.12101	0.100736	8.38048
390	6.84	6.9	67.33	40.59	26.73	sp|P26447|S10A4_HUMAN	Protein S100-A4 OS=Homo sapiens GN=S100A4 PE=1 SV=1	HUMAN	4	1.00094	0.991269	1.28596	0.77836	1.28717	3.25298	0.00386324	1.58493	2.05244	5.15576	0.464204	0.119969	3.10299	0.149599	1.44042	0.646957	0.145088	2.02908	0.318842	1.31273	0.644347	0.240278	2.60535	0.247317	1.67875	0.909824	0.312281	1.28162	0.709903	1.16605	1.30372	0.784661	16.8664	0.0772969	21.9891
391	6.81	9.49	45.25	21.84	11.71	sp|P15121|ALDR_HUMAN	Aldose reductase OS=Homo sapiens GN=AKR1B1 PE=1 SV=3	HUMAN	6	1.00217	0.96722	1.12516	0.890687	1.12761	4.19939	2.38997e-06	1.32275	3.17475	5.55473	0.721102	0.076442	1.44888	0.497696	1.04479	0.884464	0.213486	1.23303	0.717311	1.09057	1.67453	0.0508311	1.6785	0.997632	2.8107	1.00941	0.903615	1.18868	0.849191	1.19986	1.55373	0.313235	2.60949	0.595415	4.05443
392	6.81	7.4	51.52	29.09	14.24	sp|P05089-2|ARGI1_HUMAN	Isoform 2 of Arginase-1 OS=Homo sapiens GN=ARG1	HUMAN	4	1.0639	0.25893	1.12472	0.945921	1.19659	0.43687	0.0158819	1.87129	0.233459	0.817514	0.509204	0.000841968	1.35041	0.377075	0.687633	0.638779	0.00338291	1.28578	0.496801	0.821332	0.531343	0.00188543	1.37823	0.385526	0.732311	0.462713	0.00039834	1.35746	0.340867	0.628113	1.94098	0.401189	5.61276	0.345816	10.8943
393	6.79	6.89	64.57	34.65	34.65	sp|P61970|NTF2_HUMAN	Nuclear transport factor 2 OS=Homo sapiens GN=NUTF2 PE=1 SV=1	HUMAN	5	1.04224	0.579234	1.1966	0.870997	1.24715	2.18873	0.000336451	1.26129	1.7353	2.76063	0.515526	0.0354849	1.81486	0.284059	0.935608	0.793203	0.178111	1.46278	0.542257	1.16028	0.819435	0.298509	1.55497	0.526978	1.2742	0.801213	0.0676884	1.27781	0.627019	1.0238	1.71381	0.550332	8.70654	0.196842	14.9214
394	6.77	7.02	26.88	16.13	13.98	sp|P14151|LYAM1_HUMAN	L-selectin OS=Homo sapiens GN=SELL PE=1 SV=2	HUMAN	4	1.07461	0.29221	1.16476	0.922598	1.25167	0.429668	0.00601278	1.64563	0.261096	0.707074	1.64646	0.00251853	1.27805	1.28825	2.10426	1.35419	0.287976	1.88981	0.716573	2.55917	1.51811	0.260762	2.27698	0.666723	3.4567	0.929625	0.846842	2.42413	0.383487	2.25353	1.06087	0.896089	3.02169	0.351086	3.20562
395	6.76	7.04	18.93	8.747	6.005	sp|P27487|DPP4_HUMAN	Dipeptidyl peptidase 4 OS=Homo sapiens GN=DPP4 PE=1 SV=2	HUMAN	4	1.02229	0.720743	1.1616	0.880066	1.18749	1.52424	0.00388966	1.23866	1.23055	1.88801	1.31487	0.0932992	1.40505	0.935818	1.84745	1.372	0.0123588	1.23713	1.10901	1.69735	1.92431	0.000758234	1.25952	1.52782	2.4237	0.885378	0.202308	1.23784	0.715263	1.09595	1.70033	0.159045	2.28222	0.745036	3.88052
396	6.74	6.96	17.32	10.5	10.5	sp|P26022|PTX3_HUMAN	Pentraxin-related protein PTX3 OS=Homo sapiens GN=PTX3 PE=1 SV=3	HUMAN	4	1.07727	0.461239	1.4249	0.756027	1.535	1.08615	0.918214	21.4162	0.0507164	23.2612	2.68473	0.0100821	1.53719	1.74652	4.12692	1.64098	0.0296576	1.45562	1.12734	2.38864	1.24749	0.115898	1.42707	0.874157	1.78025	1.27072	0.100499	1.42489	0.891806	1.81064	1.07659	0.899399	9.21363	0.116847	9.9193
397	6.72	8.04	19.45	8.077	5.632	sp|Q9NZ08|ERAP1_HUMAN	Endoplasmic reticulum aminopeptidase 1 OS=Homo sapiens GN=ERAP1 PE=1 SV=3	HUMAN	4	0.939266	0.390718	1.19828	0.783847	1.1255	0.65317	0.0127613	1.31746	0.495781	0.860522	1.38377	0.0321932	1.32283	1.04606	1.83049	1.22664	0.0678204	1.2563	0.976394	1.54103	1.40142	0.138777	1.66156	0.843434	2.32855	1.37981	0.0852417	1.48116	0.931579	2.04372	1.21264	0.852577	14.8919	0.0814299	18.0585
398	6.72	7.41	81.5	55.51	24.23	sp|P80723|BASP1_HUMAN	Brain acid soluble protein 1 OS=Homo sapiens GN=BASP1 PE=1 SV=2	HUMAN	6	1.08503	0.288954	1.20378	0.901358	1.30613	0.481715	0.0163942	1.66426	0.289447	0.8017	0.447415	0.11641	3.21986	0.138955	1.44061	0.698539	0.00799077	1.22491	0.570277	0.855648	0.558304	0.0222301	1.56231	0.357357	0.872246	0.391833	0.0880772	3.30288	0.118634	1.29418	0.532569	0.310457	4.51478	0.117961	2.40443
399	6.71	6.93	34.02	19.67	19.67	sp|P09417|DHPR_HUMAN	Dihydropteridine reductase OS=Homo sapiens GN=QDPR PE=1 SV=2	HUMAN	4	1.01858	0.828239	1.28097	0.795162	1.30477	1.35928	0.030428	1.28668	1.05642	1.74896	0.732466	0.28791	2.15715	0.339553	1.58004	0.856589	0.37724	1.61033	0.531935	1.37939	1.331	0.156109	1.6209	0.821151	2.15741	1.03753	0.83409	1.6711	0.620865	1.73381	1.83455	0.655974	50.3071	0.0364669	92.2907
400	6.67	7.97	20.75	6.863	4.493	sp|O00533-2|CHL1_HUMAN	Isoform 2 of Neural cell adhesion molecule L1-like protein OS=Homo sapiens GN=CHL1	HUMAN	5	1.07199	0.570362	1.55976	0.687277	1.67204	0.754139	0.162332	1.75035	0.430851	1.32001	1.204	0.16858	1.45865	0.825421	1.75622	3.00258	0.00640153	1.46281	2.05262	4.39219	1.37688	0.113287	1.66092	0.82899	2.28688	1.0251	0.804615	1.46028	0.701988	1.49694	0.908181	0.773301	3.52193	0.257864	3.19855
401	6.67	7.24	53.85	39.16	35.66	tr|B0QYF8|B0QYF8_HUMAN	Myoglobin (Fragment) OS=Homo sapiens GN=MB PE=3 SV=1	HUMAN	4	1.00729	0.937398	1.31136	0.768126	1.32093	1.32403	0.109593	1.48639	0.890772	1.96803	0.432129	0.0907878	2.95899	0.146039	1.27866	0.814729	0.419045	2.00932	0.405475	1.63705	0.712664	0.274794	2.24515	0.317424	1.60003	3.5479	0.000653811	1.31014	2.70804	4.64824	0.989768	0.992161	21.527	0.045978	21.3067
402	6.64	7.96	35.59	9.831	5.932	sp|P31948-2|STIP1_HUMAN	Isoform 2 of Stress-induced-phosphoprotein 1 OS=Homo sapiens GN=STIP1	HUMAN	5	1.01708	0.749987	1.12846	0.901305	1.14773	2.25271	0.000144915	1.29472	1.73992	2.91662	0.655197	0.0168503	1.37786	0.475518	0.90277	0.716987	0.00167454	1.17265	0.611424	0.840776	0.882258	0.251262	1.26731	0.696163	1.1181	0.785133	0.00411283	1.1465	0.684811	0.900152	0.836675	0.224325	1.38005	0.606264	1.15465
403	6.62	7.14	26.42	16.87	9.756	sp|Q9UHL4|DPP2_HUMAN	Dipeptidyl peptidase 2 OS=Homo sapiens GN=DPP7 PE=1 SV=3	HUMAN	4	1.00231	0.972228	1.17628	0.852105	1.179	1.69914	0.000511936	1.18738	1.431	2.01753	1.43454	0.0023572	1.17745	1.21834	1.68909	0.94781	0.609112	1.28764	0.73608	1.22044	1.14994	0.0779306	1.17633	0.977564	1.35271	1.04994	0.760854	1.47655	0.711071	1.55029	2.25898	0.409306	10.2532	0.22032	23.1618
404	6.61	6.87	35.75	20.11	11.45	sp|O14745|NHRF1_HUMAN	Na(+)/H(+) exchange regulatory cofactor NHE-RF1 OS=Homo sapiens GN=SLC9A3R1 PE=1 SV=4	HUMAN	4	1.04698	0.440444	1.14569	0.91384	1.19951	1.28716	0.00954384	1.17923	1.09153	1.51786	1.28815	0.543795	2.61981	0.491697	3.3747	0.990684	0.91042	1.21553	0.815023	1.20421	0.954267	0.663316	1.28442	0.742957	1.22568	0.74454	0.00707497	1.19747	0.621758	0.891567	1.32466	0.268712	1.78813	0.740806	2.36866
405	6.55	181.44	68.06	58.94	51.49	sp|P0C0L4|CO4A_HUMAN	Complement C4-A OS=Homo sapiens GN=C4A PE=1 SV=2	HUMAN	204	1.03205	0.790447	1.56489	0.659501	1.61503	0.438445	0.0950313	3.25278	0.134791	1.42617	1.45012	0.626314	16.5574	0.0875813	24.0102	0.975118	0.927341	2.86443	0.340423	2.79316	0.702152	0.354138	3.56726	0.196832	2.50476	0.741794	0.323814	2.6917	0.275585	1.99669	1.39334	0.825436	296.74	0.00469549	413.459
406	6.52	6.62	36	23	18	sp|P10451-5|OSTP_HUMAN	Isoform 5 of Osteopontin OS=Homo sapiens GN=SPP1	HUMAN	5	0.990822	0.905693	1.22494	0.808876	1.21369	0.702388	0.0729974	1.50041	0.468132	1.05387	1.93251	0.0178248	1.60196	1.20634	3.09581	1.32827	0.0551765	1.34172	0.989981	1.78217	1.22518	0.423295	1.88278	0.650726	2.30674	0.647744	0.00431274	1.22971	0.526747	0.796535	1.05709	0.944961	8.14931	0.129716	8.61458
407	6.49	6.62	35.83	20.08	17.72	sp|P01903|DRA_HUMAN	HLA class II histocompatibility antigen, DR alpha chain OS=Homo sapiens GN=HLA-DRA PE=1 SV=1	HUMAN	4	1.02915	0.699294	1.21179	0.849281	1.24711	1.68281	0.00348315	1.26338	1.33199	2.12602	0.693421	0.0543483	1.45798	0.475603	1.011	0.662879	0.00745738	1.25608	0.527738	0.832626	1.17617	0.101741	1.23717	0.950696	1.45513	0.93141	0.771145	1.88458	0.494227	1.75531	0.700012	0.605101	5.85158	0.119628	4.09617
408	6.48	6.58	40.82	29.08	21.94	tr|A2ACR1|A2ACR1_HUMAN	Proteasome subunit beta type OS=Homo sapiens GN=PSMB9 PE=1 SV=1	HUMAN	4	0.962744	0.644706	1.26683	0.759961	1.21964	0.692585	0.106674	1.6687	0.415044	1.15572	1.45464	0.0399689	1.40829	1.03292	2.04855	1.05356	0.534442	1.26777	0.831038	1.33567	0.991169	0.947827	1.48773	0.666228	1.47459	1.34786	0.0277494	1.26697	1.06384	1.7077	1.32556	0.652597	6.05086	0.21907	8.02078
409	6.44	7.71	32.3	20.96	14.09	sp|P17936|IBP3_HUMAN	Insulin-like growth factor-binding protein 3 OS=Homo sapiens GN=IGFBP3 PE=1 SV=2	HUMAN	4	0.93674	0.383344	1.20375	0.778182	1.1276	0.765947	0.79966	15.3234	0.0499853	11.7369	2.10543	0.00870261	1.53934	1.36775	3.24096	1.29958	0.0821342	1.37034	0.948365	1.78087	1.04765	0.905257	2.77196	0.377947	2.90404	0.978211	0.89538	1.54748	0.632132	1.51376	1.43301	0.758465	20.7624	0.0690197	29.7528
410	6.44	6.74	30.56	13.31	6.861	sp|P18428|LBP_HUMAN	Lipopolysaccharide-binding protein OS=Homo sapiens GN=LBP PE=1 SV=3	HUMAN	4	0.981695	0.74649	1.14287	0.858975	1.12195	0.759049	0.00813733	1.18971	0.638012	0.903049	1.29137	0.0140381	1.20037	1.07581	1.55013	0.955147	0.575124	1.20866	0.790255	1.15445	1.04854	0.518484	1.18427	0.885385	1.24175	2.53359	0.000295514	1.3556	1.86898	3.43454	0.712287	0.480448	3.01578	0.236186	2.1481
411	6.42	8.68	36.61	20.47	16.14	tr|V9GYE7|V9GYE7_HUMAN	Complement factor H-related protein 2 OS=Homo sapiens GN=CFHR2 PE=4 SV=1	HUMAN	4	0.998602	0.982777	1.17179	0.852205	1.17015	0.276423	0.00439069	1.95752	0.141211	0.541103	0.381921	0.0238898	2.16494	0.176412	0.826835	0.503842	0.00519415	1.45146	0.347129	0.731304	0.530087	0.000675254	1.24385	0.426168	0.659347	0.544762	0.0071102	1.42761	0.381591	0.777706	0.496636	0.200299	3.38784	0.146594	1.68252
412	6.41	6.82	41.67	32.25	18.12	tr|J3KPA1|J3KPA1_HUMAN	Cysteine-rich secretory protein 3 OS=Homo sapiens GN=CRISP3 PE=4 SV=1	HUMAN	4	0.970797	0.715786	1.23425	0.786548	1.19821	2.97653	0.000138177	1.23547	2.40922	3.67743	0.283896	0.0610241	3.86647	0.0734252	1.09767	0.534914	0.0359249	1.74845	0.305936	0.935272	0.266161	0.0133561	2.38309	0.111687	0.634287	0.336859	0.0104354	1.9429	0.173379	0.654484	0.948985	0.90671	3.20538	0.29606	3.04186
413	6.4	6.64	58.75	49.58	14.58	sp|P51858|HDGF_HUMAN	Hepatoma-derived growth factor OS=Homo sapiens GN=HDGF PE=1 SV=1	HUMAN	4	1.02927	0.652559	1.1562	0.890219	1.19005	1.01441	0.9499	1.68132	0.603339	1.70555	0.802481	0.0886627	1.30125	0.616701	1.04423	1.05138	0.684545	1.32273	0.794855	1.39069	1.17907	0.216063	1.33175	0.885353	1.57023	0.740254	0.0590539	1.3715	0.539742	1.01525	1.10728	0.870346	4.15167	0.266707	4.59706
414	6.38	6.51	16.26	6.595	6.595	sp|Q9NPY3|C1QR1_HUMAN	Complement component C1q receptor OS=Homo sapiens GN=CD93 PE=1 SV=3	HUMAN	4	1.07641	0.388759	1.26242	0.852656	1.35888	0.534741	0.141624	2.73024	0.195859	1.45997	1.06595	0.687357	1.58105	0.674203	1.68532	1.78644	0.00420133	1.26264	1.41485	2.25563	1.71863	0.0466425	1.69273	1.0153	2.90917	0.947623	0.782724	1.76435	0.537094	1.67194	1.7938	0.565719	17.9849	0.0997395	32.2613
415	6.35	6.44	30.27	17.24	11.49	sp|Q14847|LASP1_HUMAN	LIM and SH3 domain protein 1 OS=Homo sapiens GN=LASP1 PE=1 SV=2	HUMAN	3	0.926699	0.339346	1.21526	0.762552	1.12618	1.95207	0.0195707	1.63603	1.19318	3.19364	0.584084	0.0450255	1.67924	0.347826	0.980818	0.727132	0.080694	1.46296	0.497029	1.06376	0.764036	0.0327199	1.26245	0.605199	0.96456	0.664317	0.0629473	1.55942	0.426004	1.03595	0.801694	0.70012	4.40223	0.182111	3.52924
416	6.34	7.39	36.54	11.98	6.287	sp|P09622|DLDH_HUMAN	Dihydrolipoyl dehydrogenase, mitochondrial OS=Homo sapiens GN=DLD PE=1 SV=2	HUMAN	3	0.971254	0.781055	1.31307	0.739684	1.27532	1.01841	0.902587	1.47486	0.690512	1.50202	1.14834	0.176511	1.26395	0.908535	1.45144	1.05728	0.597103	1.30957	0.807349	1.38459	1.25679	0.0315589	1.21603	1.03351	1.52829	1.30312	0.0299696	1.24958	1.04285	1.62834	1.37002	0.663588	6.44977	0.212414	8.83634
417	6.34	6.64	48.89	40	24.44	sp|P06703|S10A6_HUMAN	Protein S100-A6 OS=Homo sapiens GN=S100A6 PE=1 SV=1	HUMAN	8	1.00794	0.921637	1.23308	0.817411	1.24287	2.95813	9.35593e-05	1.20979	2.44515	3.57873	0.286307	0.00468088	1.83873	0.155709	0.526442	0.505759	0.00955913	1.50038	0.337087	0.758832	0.641126	0.106031	1.80994	0.354225	1.1604	0.696737	0.0171719	1.29117	0.539615	0.899608	0.841613	0.734338	3.72604	0.225873	3.13589
418	6.32	6.6	42.04	21.02	15.61	sp|Q9BRF8|CPPED_HUMAN	Serine/threonine-protein phosphatase CPPED1 OS=Homo sapiens GN=CPPED1 PE=1 SV=3	HUMAN	4	1.00146	0.99081	3.61449	0.277068	3.61977	1.57049	0.156133	4.2018	0.373767	6.5989	0.723553	0.193415	3.62925	0.199367	2.62595	0.876969	0.419607	3.641	0.240859	3.19305	0.987249	0.965579	20.3423	0.048532	20.0829	0.824418	0.51439	13.0233	0.0633034	10.7366	0.904484	0.958452	299355712	3.02144e-09	2.70763e+08
419	6.32	6.42	47.37	31.58	27.19	sp|P08118|MSMB_HUMAN	Beta-microseminoprotein OS=Homo sapiens GN=MSMB PE=1 SV=1	HUMAN	12	1.04859	0.908988	2.95052	0.355391	3.09387	6.47732	0.0041056	2.40535	2.69288	15.5802	0.509149	0.632682	57.4417	0.00886375	29.2463	0.462719	0.0203071	1.77469	0.260733	0.821181	0.249892	0.0971574	5.95505	0.0419631	1.48812	0.287381	0.0498605	3.47475	0.0827056	0.998576	1.29708	0.753949	11.1364	0.116472	14.4448
420	6.29	11.07	35.75	19	15.25	sp|P08727|K1C19_HUMAN	Keratin, type I cytoskeletal 19 OS=Homo sapiens GN=KRT19 PE=1 SV=4	HUMAN	7	1.04412	0.549978	1.20179	0.868801	1.25481	0.533749	0.078194	2.09689	0.254543	1.11922	0.747626	0.368184	2.21826	0.337032	1.65843	0.668365	0.111612	1.73275	0.385724	1.15811	0.887493	0.692601	2.17998	0.407111	1.93472	0.954252	0.639867	1.29333	0.737826	1.23416	0.754904	0.605732	4.03612	0.187037	3.04688
421	6.22	8.1	27.61	17.96	13.14	sp|P15104|GLNA_HUMAN	Glutamine synthetase OS=Homo sapiens GN=GLUL PE=1 SV=4	HUMAN	4	1.03755	0.674367	1.23687	0.838853	1.28331	3.1519	0.00147223	1.59645	1.97432	5.03185	1.04304	0.782076	1.44941	0.719632	1.5118	1.26833	0.0266609	1.21742	1.04182	1.5441	1.15551	0.34807	1.43192	0.806966	1.65459	0.891447	0.363114	1.34361	0.663469	1.19776	1.69564	0.530658	7.5127	0.225702	12.7388
422	6.22	6.4	21.78	20.63	16.62	sp|P31997|CEAM8_HUMAN	Carcinoembryonic antigen-related cell adhesion molecule 8 OS=Homo sapiens GN=CEACAM8 PE=1 SV=2	HUMAN	7	1.04036	0.624651	1.26075	0.825193	1.31163	0.610841	0.208459	2.66947	0.228825	1.63062	1.22057	0.519161	2.38906	0.510899	2.91601	0.967625	0.943803	3.92781	0.246352	3.80065	0.748264	0.161538	1.64706	0.454304	1.23243	0.797427	0.623633	3.74919	0.212693	2.98971	2.10932	0.413	12.2411	0.172315	25.8205
423	6.21	6.36	39.77	23.86	17.05	sp|P31025|LCN1_HUMAN	Lipocalin-1 OS=Homo sapiens GN=LCN1 PE=1 SV=1	HUMAN	3	0.944253	0.504097	1.27268	0.741939	1.20173	3.37681	0.000520104	1.27169	2.65537	4.29425	0.404051	0.0439569	2.36308	0.170985	0.954806	0.663663	0.0123131	1.27206	0.521724	0.844217	0.455896	0.0132407	1.60526	0.284002	0.731829	0.681256	0.24532	2.33436	0.291838	1.5903	1.33539	0.53199	3.6939	0.361513	4.93279
424	6.19	6.38	33.22	17.28	12.62	tr|B1AK88|B1AK88_HUMAN	Capping protein (Actin filament) muscle Z-line, beta, isoform CRA_d OS=Homo sapiens GN=CAPZB PE=1 SV=1	HUMAN	5	0.961526	0.628795	1.26196	0.761933	1.2134	0.959656	0.613263	1.2625	0.760126	1.21156	0.626295	0.016842	1.36038	0.460384	0.851997	0.826426	0.0790531	1.26062	0.65557	1.04181	0.702448	0.0194169	1.27737	0.549919	0.897283	0.662758	0.0139707	1.28751	0.514758	0.85331	0.391454	0.214317	6.68727	0.0585372	2.61776
425	6.18	9.91	30.1	12.67	10.3	sp|P50995|ANX11_HUMAN	Annexin A11 OS=Homo sapiens GN=ANXA11 PE=1 SV=1	HUMAN	5	0.989763	0.899673	1.26986	0.779424	1.25686	1.41452	0.0969052	1.58737	0.891114	2.24536	0.868051	0.577879	2.06192	0.420992	1.78985	1.05617	0.513153	1.26507	0.834872	1.33614	1.73628	0.0193266	1.46487	1.18528	2.54344	0.937373	0.63586	1.47983	0.633432	1.38715	1.23174	0.852829	26.6572	0.0462068	32.8348
426	6.18	6.29	39.02	31.71	26.83	sp|Q9BRA2|TXD17_HUMAN	Thioredoxin domain-containing protein 17 OS=Homo sapiens GN=TXNDC17 PE=1 SV=1	HUMAN	4	0.955344	0.667723	1.48373	0.64388	1.41747	1.64054	0.08865	1.97449	0.830867	3.23923	0.379515	0.117554	4.81379	0.0788393	1.82691	0.784653	0.251376	1.92224	0.408198	1.50829	0.743288	0.0836452	1.48348	0.501044	1.10265	0.639062	0.154083	2.36061	0.270719	1.50857	0.62363	0.506472	12.5779	0.0495813	7.84397
427	6.17	6.96	37.12	31.06	25.76	tr|J3KQ18|J3KQ18_HUMAN	D-dopachrome decarboxylase OS=Homo sapiens GN=DDT PE=1 SV=1	HUMAN	3	1.06682	0.449014	1.26741	0.84173	1.3521	1.56193	0.00936954	1.2679	1.2319	1.98038	1.04094	0.877901	2.14675	0.484892	2.23464	1.44952	0.188921	2.00872	0.721615	2.91167	1.50969	0.0115129	1.26617	1.19233	1.91151	0.988355	0.91855	1.39862	0.706667	1.38233	1.26672	0.670759	4.96564	0.255096	6.29007
428	6.13	6.4	46.6	19.42	16.5	sp|P30043|BLVRB_HUMAN	Flavin reductase (NADPH) OS=Homo sapiens GN=BLVRB PE=1 SV=3	HUMAN	3	1.00842	0.902948	1.19624	0.842991	1.20631	1.98235	0.000549843	1.2079	1.64115	2.39448	1.11143	0.57241	1.61225	0.689365	1.79189	0.95239	0.641736	1.3093	0.727402	1.24697	1.11352	0.390653	1.36395	0.816398	1.51879	0.936086	0.36146	1.19496	0.783363	1.11858	1.60846	0.527923	6.76034	0.237926	10.8738
429	6.1	6.49	29.21	17.78	14.92	sp|Q9H0W9|CK054_HUMAN	Ester hydrolase C11orf54 OS=Homo sapiens GN=C11orf54 PE=1 SV=1	HUMAN	4	1.07063	0.432982	1.27179	0.84183	1.36161	2.41279	0.00348546	1.39361	1.73133	3.36248	0.750691	0.626528	5.41328	0.138676	4.0637	0.802591	0.419891	2.11796	0.378944	1.69986	1.3164	0.244841	1.8338	0.717855	2.41401	0.955697	0.590839	1.27169	0.751519	1.21535	0.27313	0.100421	5.80218	0.0470738	1.58475
430	6.09	6.14	55.56	37.61	37.61	sp|P06309|KV205_HUMAN	Ig kappa chain V-II region GM607 (Fragment) OS=Homo sapiens PE=4 SV=1	HUMAN	3	0.98469	0.877775	1.46404	0.672585	1.44162	0.523235	0.099745	2.5937	0.201733	1.35712	0.593024	0.140786	2.57713	0.23011	1.5283	1.32138	0.236504	2.04873	0.644973	2.70715	0.603498	0.0982928	2.08916	0.288871	1.2608	0.961121	0.696778	1.46109	0.657809	1.40429	1.91356	0.737347	1413.67	0.00135361	2705.15
431	6.07	6.25	21.55	8.304	5.124	tr|C9JC60|C9JC60_HUMAN	Nicotinate phosphoribosyltransferase OS=Homo sapiens GN=NAPRT1 PE=1 SV=1	HUMAN	3	1.03712	0.654705	1.26417	0.820402	1.3111	0.887017	0.201449	1.26357	0.70199	1.12081	0.671382	0.19702	2.15377	0.311725	1.446	0.704107	0.0796921	1.53377	0.45907	1.07994	0.735939	0.529279	3.95674	0.185997	2.91192	0.904858	0.267575	1.26398	0.715881	1.14372	0.838774	0.845397	13.9254	0.0602336	11.6802
432	6.06	20.95	35.09	16.31	13.01	sp|ALBU_BOVIN			16	0.86856					0.538213					0.754354					0.880832					1.49331					1.11392					0.411515
433	6.06	10.84	32.9	20.52	16.29	tr|F8W6I7|F8W6I7_HUMAN	Heterogeneous nuclear ribonucleoprotein A1 OS=Homo sapiens GN=HNRNPA1 PE=1 SV=2	HUMAN	7	1.0592	0.548591	1.27633	0.829878	1.35189	1.3084	0.166792	1.55614	0.840798	2.03605	1.14469	0.627546	2.04415	0.559982	2.33992	0.870522	0.429386	1.55003	0.561617	1.34934	0.99377	0.982358	2.09083	0.4753	2.0778	0.961636	0.817207	1.55271	0.619327	1.49314	0.783123	0.661725	4.21533	0.18578	3.30112
434	6.02	6.51	15.21	7.229	7.229	sp|Q14515|SPRL1_HUMAN	SPARC-like protein 1 OS=Homo sapiens GN=SPARCL1 PE=1 SV=2	HUMAN	3	1.17179	0.628606	3.33969	0.350867	3.9134	0.890811	0.594835	2.21186	0.402743	1.97035	1.72082	0.382763	8.20892	0.209628	14.1261	1.58014	0.14536	2.32966	0.67827	3.68118	1.36439	0.568503	7.2174	0.189042	9.84737	2.24352	0.0359592	1.96947	1.13915	4.41854	0.299635	0.189189	14.1136	0.0212302	4.22894
435	6.02	6.21	22.86	16.33	16.33	sp|P02747|C1QC_HUMAN	Complement C1q subcomponent subunit C OS=Homo sapiens GN=C1QC PE=1 SV=3	HUMAN	4	0.999987	1	3.52891	0.283369	3.52887	0.912042	0.768634	21.6696	0.0420886	19.7635	1.55451	0.14049	3.51656	0.442054	5.46653	1.79135	0.216759	13.7941	0.129864	24.71	1.03529	0.891648	12.9923	0.0796854	13.4508	0.907869	0.507853	3.52111	0.257836	3.1967	1.30999	0.73215	2137.76	0.000612788	2800.45
436	6.01	19.97	66.67	58.71	50.25	sp|P19652|A1AG2_HUMAN	Alpha-1-acid glycoprotein 2 OS=Homo sapiens GN=ORM2 PE=1 SV=2	HUMAN	28	1.02631	0.885709	6.16282	0.166533	6.32499	0.746327	0.278815	5.70276	0.130871	4.25613	2.79612	0.0622967	3.60582	0.775446	10.0823	5.40863	0.256945	9502.28	0.000569193	51394.3	2.64094	0.0659409	3.60632	0.73231	9.52409	1.54482	0.474685	164.523	0.00938969	254.159	1.87599	0.448849	900.007	0.00208442	1688.4
437	6	6.04	47.22	31.48	31.48	sp|Q9HD89|RETN_HUMAN	Resistin OS=Homo sapiens GN=RETN PE=2 SV=1	HUMAN	4	1.03412	0.728893	1.43685	0.719711	1.48588	0.674526	0.126847	1.95193	0.34557	1.31663	0.39901	0.159229	6.05022	0.0659497	2.4141	0.439064	0.143521	4.52395	0.0970533	1.98631	0.387288	0.0427736	2.3927	0.161862	0.926665	0.361695	0.124433	5.51389	0.0655971	1.99435	0.436674	0.111895	3.6869	0.118439	1.60997
438	5.97	6.84	66.67	45.58	29.93	sp|P55008|AIF1_HUMAN	Allograft inflammatory factor 1 OS=Homo sapiens GN=AIF1 PE=1 SV=1	HUMAN	4	0.813532	0.335988	1.64651	0.494094	1.33949	1.39423	0.20804	1.80626	0.771887	2.51834	0.441702	0.00614461	1.58772	0.278199	0.701299	0.542801	0.0708406	1.98702	0.273173	1.07856	0.576256	0.0854561	1.93986	0.297061	1.11785	0.580847	0.0296801	1.58993	0.365328	0.923508	0.612581	0.519018	6.15611	0.0995078	3.77112
439	5.97	6.14	33.08	14.1	8.718	sp|Q9UJ70-2|NAGK_HUMAN	Isoform 2 of N-acetyl-D-glucosamine kinase OS=Homo sapiens GN=NAGK	HUMAN	3	1.05535	0.463176	1.20266	0.877512	1.26922	0.882861	0.396596	1.44	0.613097	1.27132	1.32043	0.127875	1.49591	0.882689	1.97524	1.04138	0.663189	1.27093	0.81938	1.32352	0.795709	0.22126	1.5499	0.513393	1.23327	1.55571	0.0402605	1.50687	1.03241	2.34425	0.892568	0.903199	11.4267	0.0781128	10.1991
440	5.97	6.04	32.81	19.76	19.76	sp|P02746|C1QB_HUMAN	Complement C1q subcomponent subunit B OS=Homo sapiens GN=C1QB PE=1 SV=3	HUMAN	8	1.01149	0.902118	1.42412	0.71026	1.44049	0.562972	0.116754	2.52958	0.222556	1.42408	1.25685	0.277874	1.94709	0.645502	2.4472	1.58389	0.192403	2.77819	0.570115	4.40035	0.771786	0.10792	1.49072	0.517728	1.15051	1.26645	0.415123	2.70944	0.467419	3.43136	1.23584	0.854888	80.8743	0.015281	99.9474
441	5.96	6.16	43.66	30.99	22.54	sp|O60234|GMFG_HUMAN	Glia maturation factor gamma OS=Homo sapiens GN=GMFG PE=1 SV=1	HUMAN	3	0.982954	0.833593	1.26985	0.774074	1.2482	1.74768	0.00568668	1.28309	1.36208	2.24243	0.491721	0.0567777	2.11282	0.232732	1.03892	0.69941	0.017347	1.26834	0.551439	0.887087	0.714694	0.111239	1.61241	0.443245	1.15238	0.562725	0.00458202	1.26888	0.443481	0.714033	0.60384	0.0363258	1.5586	0.387425	0.941144
442	5.94	7.52	21.14	6.93	2.807	sp|Q16531|DDB1_HUMAN	DNA damage-binding protein 1 OS=Homo sapiens GN=DDB1 PE=1 SV=1	HUMAN	3	0.961834	0.483182	1.1279	0.852766	1.08485	1.16528	0.042342	1.15764	1.0066	1.34897	1.38213	0.000627294	1.15368	1.19802	1.59454	1.00327	0.962372	1.16434	0.861659	1.16815	1.54206	0.0305736	1.46575	1.05207	2.26028	0.969364	0.576191	1.12904	0.858575	1.09445	1.0143	0.964057	2.02242	0.501528	2.05135
443	5.93	11.12	38.1	18.43	9.731	sp|P05787|K2C8_HUMAN	Keratin, type II cytoskeletal 8 OS=Homo sapiens GN=KRT8 PE=1 SV=7	HUMAN	5	1.13095	0.202434	1.24079	0.911477	1.40327	0.5304	0.0570584	1.93883	0.273567	1.02835	0.813816	0.148294	1.36353	0.596847	1.10966	0.696554	0.229031	1.97124	0.353359	1.37307	0.709247	0.13241	1.63518	0.433742	1.15975	0.930911	0.392646	1.21754	0.764586	1.13342	0.920281	0.916597	6.95601	0.1323	6.40148
444	5.93	6.97	30.89	9.287	9.287	sp|P61978|HNRPK_HUMAN	Heterogeneous nuclear ribonucleoprotein K OS=Homo sapiens GN=HNRNPK PE=1 SV=1	HUMAN	4	1.03285	0.765216	1.50261	0.687374	1.55197	0.553347	0.0632311	1.9594	0.282406	1.08423	0.529847	0.214591	4.58634	0.115527	2.43006	0.67491	0.214339	2.56515	0.263107	1.73125	0.671319	0.200727	2.48855	0.269763	1.67061	0.601301	0.0345156	1.5182	0.396063	0.912893	0.64967	0.673898	44.8874	0.0144733	29.162
445	5.89	6.08	26.91	11.44	8.686	tr|H3BVD9|H3BVD9_HUMAN	Kunitz-type protease inhibitor 1 (Fragment) OS=Homo sapiens GN=SPINT1 PE=1 SV=1	HUMAN	4	1.06873	0.312949	1.16458	0.917698	1.24463	1.35911	0.007291	1.19834	1.13416	1.62868	0.938586	0.542584	1.28343	0.731308	1.20461	1.31156	0.00878965	1.18229	1.10933	1.55065	1.7271	0.00526523	1.3471	1.28209	2.32658	0.782294	0.0151828	1.19037	0.657184	0.931221	0.759812	0.520319	2.77872	0.27344	2.11131
446	5.89	6.01	31.22	25.37	20.98	sp|P04792|HSPB1_HUMAN	Heat shock protein beta-1 OS=Homo sapiens GN=HSPB1 PE=1 SV=2	HUMAN	3	0.970431	0.699697	1.2522	0.774979	1.21518	2.13443	0.0268246	1.80994	1.17928	3.86319	0.987755	0.872854	1.25251	0.78862	1.23717	0.848169	0.358519	1.62312	0.522555	1.37668	0.840377	0.0908336	1.25221	0.671117	1.05232	1.43886	0.10154	1.64133	0.876644	2.36165	1.04937	0.877085	2.48757	0.421845	2.61037
447	5.84	23.4	72.36	63.82	42.28	sp|P31946|1433B_HUMAN	14-3-3 protein beta/alpha OS=Homo sapiens GN=YWHAB PE=1 SV=3	HUMAN	25	1.05997	0.449661	1.20042	0.883	1.27242	1.25728	0.0232839	1.2001	1.04764	1.50886	0.759004	0.161095	1.53915	0.493132	1.16822	0.671606	0.103804	1.6743	0.401126	1.12447	0.671293	0.0587968	1.5224	0.440944	1.02198	0.913594	0.260026	1.20077	0.760839	1.09702	0.30973	0.0346391	2.84841	0.108738	0.882239
448	5.84	7.67	32.88	13.15	8.704	tr|E7EUC7|E7EUC7_HUMAN	UTP--glucose-1-phosphate uridylyltransferase OS=Homo sapiens GN=UGP2 PE=1 SV=1	HUMAN	4	0.989048	0.871849	1.19462	0.827921	1.18153	1.00833	0.903711	1.19567	0.843316	1.20563	0.922497	0.56355	1.42775	0.646121	1.31709	0.938706	0.649279	1.43014	0.656376	1.34248	0.845941	0.371502	1.58701	0.533041	1.34252	0.967389	0.632687	1.19502	0.809518	1.15605	0.981977	0.975477	4.68222	0.209725	4.59783
449	5.83	5.9	28.37	20.21	14.54	sp|Q16270|IBP7_HUMAN	Insulin-like growth factor-binding protein 7 OS=Homo sapiens GN=IGFBP7 PE=1 SV=1	HUMAN	3	1.05612	0.679147	3.51805	0.300199	3.71548	0.584702	0.116643	3.53781	0.165272	2.06857	1.31321	0.221975	3.5203	0.373038	4.62289	1.2771	0.244883	3.51881	0.362936	4.49387	1.08988	0.570503	3.92467	0.277701	4.27744	1.56599	0.138307	3.51818	0.445113	5.50942	0.727297	0.290519	7.28735	0.0998026	5.30007
450	5.77	10.56	19.64	11.43	6.964	sp|Q14520|HABP2_HUMAN	Hyaluronan-binding protein 2 OS=Homo sapiens GN=HABP2 PE=1 SV=1	HUMAN	7	0.930269	0.496679	1.277	0.728477	1.18796	0.678646	0.0062847	1.25959	0.538782	0.854817	2.05014	0.00994412	1.60518	1.27721	3.29084	0.874071	0.363656	1.3981	0.625185	1.22204	1.00056	0.997666	1.56494	0.639356	1.56581	1.63508	0.00416728	1.30765	1.2504	2.13811	1.72836	0.540671	7.88264	0.219262	13.6241
451	5.76	6.15	35.14	22.7	12.43	tr|E7EMM4|E7EMM4_HUMAN	Acid ceramidase OS=Homo sapiens GN=ASAH1 PE=1 SV=1	HUMAN	3	1.12221	0.442561	1.68621	0.66552	1.89228	4.46105	0.00101793	1.44831	3.08018	6.46098	2.0531	0.036602	1.88652	1.0883	3.87322	1.08555	0.876554	7.44731	0.145764	8.08445	1.40861	0.0564848	1.43369	0.982505	2.01951	1.42298	0.814275	79.7693	0.0178387	113.51	1.68822	0.655837	29.3691	0.057483	49.5815
452	5.72	5.96	45.31	21.35	21.35	sp|P15153|RAC2_HUMAN	Ras-related C3 botulinum toxin substrate 2 OS=Homo sapiens GN=RAC2 PE=1 SV=1	HUMAN	4	1.00901	0.907011	1.25219	0.8058	1.26347	0.851602	0.546579	2.12612	0.400544	1.8106	0.654406	0.0226057	1.36484	0.479473	0.893163	0.720914	0.0341006	1.32426	0.54439	0.954677	0.70687	0.15172	1.7809	0.396918	1.25886	0.742368	0.0656244	1.39618	0.531715	1.03648	1.1681	0.839958	9.45839	0.123499	11.0484
453	5.7	17.65	45.64	37.36	26.85	sp|P31150|GDIA_HUMAN	Rab GDP dissociation inhibitor alpha OS=Homo sapiens GN=GDI1 PE=1 SV=2	HUMAN	16	0.986528	0.875336	1.28771	0.766112	1.27036	1.94332	0.00710301	1.37806	1.41018	2.67802	0.76319	0.201827	1.69542	0.450148	1.29393	0.720742	0.118338	1.61601	0.446001	1.16473	1.2796	0.0531822	1.28769	0.99372	1.64772	0.716757	0.164454	1.7836	0.401859	1.27841	0.475265	0.232619	4.88882	0.0972147	2.32349
454	5.68	8.05	18.24	10.73	9.657	sp|P04066|FUCO_HUMAN	Tissue alpha-L-fucosidase OS=Homo sapiens GN=FUCA1 PE=1 SV=4	HUMAN	4	0.992962	0.94163	1.44417	0.687565	1.43401	1.67176	0.026577	1.44464	1.15722	2.41509	1.94368	0.0533668	1.99072	0.976371	3.86931	1.33581	0.0763066	1.44111	0.926932	1.92505	1.0857	0.600128	1.77443	0.611861	1.9265	0.923785	0.452589	1.44593	0.638885	1.33573	0.444325	0.40917	29.0911	0.0152735	12.9259
455	5.67	5.84	26.89	15.13	15.13	sp|Q9UNN8|EPCR_HUMAN	Endothelial protein C receptor OS=Homo sapiens GN=PROCR PE=1 SV=1	HUMAN	3	0.995763	0.972929	1.44313	0.690002	1.43702	1.41995	0.0844595	1.55073	0.915663	2.20197	1.36907	0.0906913	1.50075	0.912256	2.05463	1.48261	0.0140965	1.27472	1.16309	1.8899	1.60957	0.0326701	1.49444	1.07704	2.4054	1.14302	0.217591	1.31441	0.86961	1.5024	2.7977	0.0755822	3.40522	0.821592	9.52678
456	5.66	6.47	30.59	18.82	12.16	sp|P08311|CATG_HUMAN	Cathepsin G OS=Homo sapiens GN=CTSG PE=1 SV=2	HUMAN	3	0.934894	0.4914	1.31526	0.710806	1.22963	0.335043	0.0276645	2.37686	0.14096	0.796352	0.916449	0.695705	1.90499	0.481079	1.74582	0.571765	0.0458964	1.71569	0.333257	0.980969	0.555525	0.00428092	1.26846	0.437953	0.704662	0.503036	0.0536332	2.02813	0.24803	1.02022	1.03045	0.926549	2.59357	0.397308	2.67254
457	5.65	6.27	44.37	16.35	7.006	sp|P23381|SYWC_HUMAN	Tryptophan--tRNA ligase, cytoplasmic OS=Homo sapiens GN=WARS PE=1 SV=2	HUMAN	7	0.963872	0.488689	1.12221	0.858905	1.08167	0.550684	0.00048362	1.28899	0.42722	0.709828	0.812605	0.0694603	1.25588	0.647039	1.02054	0.52322	0.0111955	1.58542	0.330021	0.829522	0.393539	0.000105802	1.38032	0.285107	0.543208	0.874234	0.151041	1.21379	0.720254	1.06113	0.955385	0.915417	2.61218	0.365742	2.49564
458	5.65	5.71	50.5	33.66	33.66	sp|P31151|S10A7_HUMAN	Protein S100-A7 OS=Homo sapiens GN=S100A7 PE=1 SV=4	HUMAN	4	1.02029	0.872852	1.61073	0.633431	1.64341	0.854825	0.697411	4.49671	0.1901	3.8439	1.53553	0.0750894	1.70983	0.898062	2.6255	0.760935	0.0779045	1.41744	0.536838	1.07858	0.508363	0.058798	2.09367	0.24281	1.06434	0.549408	0.0310656	1.59223	0.345055	0.874786	0.394036	0.355827	28.9241	0.0136231	11.3971
459	5.62	8.39	21.97	7.183	4.507	sp|Q53GD3|CTL4_HUMAN	Choline transporter-like protein 4 OS=Homo sapiens GN=SLC44A4 PE=2 SV=2	HUMAN	6	1.03728	0.710037	1.44428	0.718201	1.49813	0.406372	0.00900655	1.44807	0.280629	0.588456	0.380082	0.0411684	2.39106	0.15896	0.908801	0.56879	0.167004	3.12775	0.181852	1.77904	0.6516	0.194502	2.60855	0.249794	1.69973	0.486695	0.0729669	2.42609	0.200608	1.18077	0.750611	0.781207	49.0441	0.0153048	36.813
460	5.62	6.44	16.46	7.819	6.893	sp|P07333|CSF1R_HUMAN	Macrophage colony-stimulating factor 1 receptor OS=Homo sapiens GN=CSF1R PE=1 SV=2	HUMAN	5	1.13693	0.421465	3.56397	0.319008	4.05201	0.807054	0.278832	3.58081	0.225383	2.8899	1.05064	0.899955	52.5136	0.020007	55.1729	2.15747	0.0823259	3.56274	0.605563	7.68649	0.991695	0.97612	16.8352	0.0589062	16.6953	1.07439	0.74456	8.57437	0.125302	9.21218	0.684107	0.829205	41716820	1.63988e-08	2.85388e+07
461	5.54	6.62	31.72	21.15	13.6	sp|P25774|CATS_HUMAN	Cathepsin S OS=Homo sapiens GN=CTSS PE=1 SV=3	HUMAN	5	1.08786	0.345313	1.27105	0.855873	1.38272	1.45462	0.0157015	1.27153	1.14399	1.8496	0.792189	0.17824	1.52704	0.518775	1.2097	0.801695	0.171784	1.48203	0.540943	1.18814	0.714641	0.0320503	1.3251	0.53931	0.946973	0.654334	0.010441	1.26446	0.51748	0.827381	1.0621	0.876881	3.11871	0.340556	3.31237
462	5.46	5.51	31.15	19.26	15.98	tr|J3KQY0|J3KQY0_HUMAN	Folate receptor gamma OS=Homo sapiens GN=FOLR3 PE=4 SV=1	HUMAN	4	1.0469	0.609011	1.29198	0.810306	1.35256	0.309289	0.0170694	2.17191	0.142404	0.671749	0.470176	0.00186204	1.25788	0.373784	0.591426	1.3936	0.181747	1.84013	0.757338	2.56441	0.353819	0.0176426	2.0039	0.176565	0.709017	0.385629	0.00738789	1.59412	0.241906	0.61474	0.545397	0.34959	5.72461	0.0952724	3.12218
463	5.45	5.76	45.02	31.17	16.45	sp|P16083|NQO2_HUMAN	Ribosyldihydronicotinamide dehydrogenase [quinone] OS=Homo sapiens GN=NQO2 PE=1 SV=5	HUMAN	3	0.961701	0.559568	1.17436	0.818916	1.12938	1.43386	0.00221338	1.17449	1.22083	1.68405	0.640525	0.0603332	1.60614	0.398798	1.02877	0.724401	0.113199	1.54056	0.470219	1.11598	0.781434	0.369608	1.90287	0.410661	1.48697	0.625243	0.0526427	1.61213	0.387836	1.00797	1.12973	0.819793	3.69223	0.305976	4.17124
464	5.44	5.93	27.16	17.28	10.49	sp|Q9NUQ9|FA49B_HUMAN	Protein FAM49B OS=Homo sapiens GN=FAM49B PE=1 SV=1	HUMAN	3	1.04308	0.690419	1.48317	0.703277	1.54707	0.943969	0.825897	2.69753	0.349938	2.54638	1.18325	0.649036	3.91967	0.301876	4.63797	0.930178	0.849271	4.23931	0.219417	3.94331	0.693399	0.392624	4.29369	0.161493	2.97724	0.65301	0.124786	2.04763	0.31891	1.33712	0.352552	0.279486	21.1781	0.016647	7.4664
465	5.42	6.02	25.27	14.35	10.49	sp|Q9BTY2|FUCO2_HUMAN	Plasma alpha-L-fucosidase OS=Homo sapiens GN=FUCA2 PE=1 SV=2	HUMAN	4	0.919817	0.198631	1.15206	0.798409	1.05969	1.01101	0.903442	1.2359	0.818038	1.24951	2.26579	0.00253012	1.49603	1.51454	3.38968	1.6466	0.0142385	1.4296	1.15179	2.35399	1.10507	0.402368	1.31178	0.842422	1.44961	1.19126	0.100109	1.24667	0.955554	1.4851	0.817521	0.756587	4.56946	0.17891	3.73563
466	5.4	8.21	63.09	41.61	26.17	sp|P16949|STMN1_HUMAN	Stathmin OS=Homo sapiens GN=STMN1 PE=1 SV=3	HUMAN	4	1.07727	0.33325	1.20673	0.89272	1.29998	0.753817	0.0235386	1.24636	0.604813	0.93953	1.08993	0.356865	1.2583	0.866199	1.37146	1.02074	0.814856	1.25588	0.812764	1.28192	1.25712	0.16473	1.45366	0.864797	1.82743	0.89092	0.298064	1.30773	0.681274	1.16508	0.935728	0.931121	7.42207	0.126074	6.94504
467	5.34	5.51	25.06	10.6	10.6	sp|P52597|HNRPF_HUMAN	Heterogeneous nuclear ribonucleoprotein F OS=Homo sapiens GN=HNRNPF PE=1 SV=3	HUMAN	5	1.02339	0.740765	1.19836	0.85399	1.22639	1.28565	0.0190275	1.20121	1.07029	1.54433	0.7984	0.374354	1.86949	0.427068	1.4926	0.753505	0.271735	1.85302	0.406637	1.39626	0.755324	0.309804	1.95484	0.386387	1.47654	0.792413	0.252712	1.62211	0.488508	1.28538	1.17341	0.879185	15.4999	0.0757045	18.1877
468	5.33	5.43	36.15	26.15	26.15	tr|E9PR17|E9PR17_HUMAN	CD59 glycoprotein OS=Homo sapiens GN=CD59 PE=1 SV=1	HUMAN	3	0.991469	0.946976	3.68375	0.269147	3.65232	0.760846	0.227762	3.66325	0.207697	2.78717	0.475354	0.466688	4958.56	9.58653e-05	2357.07	0.79372	0.525437	24.0437	0.0330116	19.084	1.25406	0.752419	1118.57	0.00112113	1402.76	0.493885	0.196824	17.5149	0.028198	8.65031	0.908148	0.822482	71.9432	0.0126231	65.3351
469	5.32	6.39	36.67	15.13	9.744	sp|Q15782|CH3L2_HUMAN	Chitinase-3-like protein 2 OS=Homo sapiens GN=CHI3L2 PE=1 SV=1	HUMAN	4	1.05683	0.549272	1.2988	0.813701	1.37261	2.36799	0.0102764	1.60674	1.47378	3.80475	1.35034	0.557096	4.26651	0.316497	5.76123	0.956804	0.805146	1.68491	0.567865	1.61213	0.864018	0.4241	1.65518	0.522009	1.4301	0.808832	0.437791	2.13028	0.379683	1.72304	1.40523	0.750821	22.4344	0.0626372	31.5255
470	5.3	5.35	37.78	14.44	14.44	sp|P18510-3|IL1RA_HUMAN	Isoform 3 of Interleukin-1 receptor antagonist protein OS=Homo sapiens GN=IL1RN	HUMAN	4	0.988931	0.929017	3.53633	0.279649	3.49719	1.73586	0.113864	3.54968	0.489018	6.16174	0.668118	0.154705	3.56206	0.187565	2.37988	0.618232	0.149767	4.32564	0.142923	2.67425	0.406386	0.0700955	3.54257	0.114715	1.43965	0.920287	0.746854	12.3414	0.0745694	11.3576	0.389123	0.0688446	3.67656	0.105839	1.43063
471	5.29	5.62	15.85	8.432	5.565	sp|P28799|GRN_HUMAN	Granulins OS=Homo sapiens GN=GRN PE=1 SV=2	HUMAN	3	1.05485	0.52883	1.27032	0.830384	1.34	0.979702	0.921182	1.83499	0.533901	1.79774	2.49169	0.0646525	2.76284	0.901861	6.88415	0.923041	0.715741	1.89001	0.488379	1.74456	0.78451	0.345273	1.99604	0.393033	1.56591	1.96773	0.0654846	2.13313	0.92246	4.19742	0.976192	0.955142	3.50949	0.278158	3.42593
472	5.21	5.21	21.21	20.45	19.7	sp|P03973|SLPI_HUMAN	Antileukoproteinase OS=Homo sapiens GN=SLPI PE=1 SV=2	HUMAN	3	0.767804	0.380606	2.27021	0.338209	1.74308	0.348643	0.00582507	1.60711	0.216937	0.560308	0.233451	0.0209335	2.82052	0.0827687	0.658452	0.467052	0.0668546	2.36242	0.197701	1.10337	0.513699	0.209345	3.78224	0.135819	1.94293	0.295904	0.00998183	1.94053	0.152486	0.574208	0.444769	0.234611	5.68574	0.0782253	2.52884
473	5.19	10.34	68.85	45.08	45.08	sp|P0DJI9|SAA2_HUMAN	Serum amyloid A-2 protein OS=Homo sapiens GN=SAA2 PE=1 SV=1	HUMAN	13	0.819699	0.396078	6.12086	0.133919	5.01727	0.771224	0.430294	14.11	0.054658	10.882	0.960761	0.759347	3.59941	0.266922	3.45818	1.52375	0.545008	476.827	0.00319561	726.567	1.58285	0.26797	13.6291	0.116138	21.5727	1.03774	0.94168	167.972	0.00617805	174.311	1.38746	0.529299	95.8411	0.0144767	132.976
474	5.19	5.34	29.96	13	13	sp|Q99436|PSB7_HUMAN	Proteasome subunit beta type-7 OS=Homo sapiens GN=PSMB7 PE=1 SV=1	HUMAN	4	1.0177	0.852888	1.43184	0.710764	1.45719	0.797012	0.345356	2.21922	0.35914	1.76875	1.07792	0.704254	2.09059	0.515607	2.2535	1.29517	0.23029	1.92071	0.674316	2.48764	1.49312	0.250185	2.93379	0.508939	4.38052	1.44424	0.0474341	1.4295	1.01031	2.06455	2.52895	0.347469	26.5299	0.0953246	67.093
475	5.15	5.6	36.78	18.01	16.09	sp|P30040|ERP29_HUMAN	Endoplasmic reticulum resident protein 29 OS=Homo sapiens GN=ERP29 PE=1 SV=4	HUMAN	4	0.961019	0.6164	1.25503	0.765735	1.2061	0.753012	0.0472998	1.31955	0.570659	0.993634	1.03926	0.629303	1.25698	0.826793	1.30632	0.785491	0.0610232	1.29985	0.604291	1.02102	0.736693	0.023188	1.25396	0.587493	0.923784	0.938569	0.438632	1.25414	0.748378	1.1771	0.531771	0.239676	3.94983	0.134631	2.1004
476	5.15	5.54	22.76	7.542	5.462	sp|P05107|ITB2_HUMAN	Integrin beta-2 OS=Homo sapiens GN=ITGB2 PE=1 SV=2	HUMAN	3	1.00016	0.998169	1.19511	0.836872	1.1953	0.690207	0.208127	1.98655	0.34744	1.37113	0.737603	0.101078	1.48898	0.495375	1.09827	0.676437	0.0182826	1.32548	0.510335	0.896601	0.837245	0.228778	1.41539	0.591528	1.18503	0.744653	0.0282993	1.2758	0.583673	0.950031	0.773633	0.70166	5.64379	0.137077	4.36623
477	5.11	5.12	43.55	40.32	25.81	sp|Q14508|WFDC2_HUMAN	WAP four-disulfide core domain protein 2 OS=Homo sapiens GN=WFDC2 PE=1 SV=2	HUMAN	4	0.876223	0.312966	1.41555	0.618999	1.24034	1.4733	0.418512	3.73578	0.394375	5.50392	0.781802	0.824646	25.5762	0.0305675	19.9956	0.54432	0.174937	2.9852	0.18234	1.6249	0.683997	0.612245	8.52732	0.0802124	5.83266	0.194502	0.115997	10.766	0.0180664	2.09401	6.36954	0.373014	281.641	0.0226158	1793.93
478	5.09	7.39	68.97	64.37	44.83	sp|P07108|ACBP_HUMAN	Acyl-CoA-binding protein OS=Homo sapiens GN=DBI PE=1 SV=2	HUMAN	6	0.989332	0.900158	1.28432	0.770316	1.27062	2.6809	0.00866777	1.66632	1.60887	4.46724	0.246486	0.0246752	2.8913	0.085251	0.712667	0.831232	0.296616	1.59461	0.521275	1.32549	1.14595	0.453007	1.6554	0.692251	1.897	0.481014	0.00632726	1.40381	0.342648	0.675254	0.633763	0.635115	15.7604	0.0402124	9.98837
479	5.02	5.6	20.39	9.47	4.173	sp|Q9NQW7|XPP1_HUMAN	Xaa-Pro aminopeptidase 1 OS=Homo sapiens GN=XPNPEP1 PE=1 SV=3	HUMAN	2	0.90403	0.264094	1.26398	0.715226	1.14267	1.89326	0.00296695	1.25554	1.50793	2.37705	0.759275	0.0314652	1.25746	0.603818	0.954757	1.07895	0.368926	1.25759	0.857944	1.35687	0.960232	0.667663	1.31291	0.731379	1.26069	0.842532	0.0978326	1.25774	0.669878	1.05969	2.58645	0.525149	67.845	0.0381229	175.477
480	5.02	5.49	23.29	7.534	6.507	tr|F6S8M0|F6S8M0_HUMAN	N-acetylglucosamine-6-sulfatase OS=Homo sapiens GN=GNS PE=1 SV=1	HUMAN	4	0.992818	0.928147	1.26384	0.785558	1.25476	1.08446	0.601482	1.55798	0.696068	1.68957	1.14411	0.349964	1.47377	0.776317	1.68617	0.614568	0.0892226	1.8673	0.329122	1.14758	0.824414	0.0788267	1.26399	0.652234	1.04205	0.974255	0.906914	1.92142	0.507051	1.87195	0.662108	0.498363	5.519	0.119969	3.65417
481	5.02	5.36	21.9	9.246	8.637	sp|Q9UGT4|SUSD2_HUMAN	Sushi domain-containing protein 2 OS=Homo sapiens GN=SUSD2 PE=1 SV=1	HUMAN	4	1.03874	0.763815	1.44431	0.719192	1.50026	3.38863	0.159427	8.04454	0.421234	27.26	1.17245	0.755192	4.40201	0.266345	5.16114	1.03584	0.84619	1.69946	0.609512	1.76038	1.83845	0.0400348	1.74484	1.05365	3.2078	1.38994	0.351686	2.59211	0.53622	3.60288	1.63351	0.613557	16.1195	0.101338	26.3314
482	5	31.06	42.82	32.73	22.24	sp|P08238|HS90B_HUMAN	Heat shock protein HSP 90-beta OS=Homo sapiens GN=HSP90AB1 PE=1 SV=4	HUMAN	19	1.09401	0.337618	1.25756	0.869945	1.37579	1.38987	0.0870851	1.4995	0.926891	2.08411	1.13522	0.204913	1.26206	0.899495	1.43272	0.644974	0.109924	1.81194	0.355958	1.16865	0.575359	0.0494021	1.73384	0.33184	0.997581	1.78577	0.00372201	1.3037	1.36977	2.3281	0.502312	0.320098	5.39414	0.0931217	2.70954
483	5	5.27	76.85	68.52	29.63	sp|P62942|FKB1A_HUMAN	Peptidyl-prolyl cis-trans isomerase FKBP1A OS=Homo sapiens GN=FKBP1A PE=1 SV=2	HUMAN	7	1.18812	0.482753	2.38164	0.498866	2.82967	1.41918	0.0616211	1.48039	0.958649	2.10094	0.770499	0.483389	3.72387	0.206908	2.86924	0.781712	0.256717	1.96287	0.398249	1.5344	0.781387	0.208295	1.78456	0.437859	1.39443	0.724312	0.17962	1.98184	0.365474	1.43547	5.22592	0.492629	5143.81	0.00101596	26881.2
484	4.98	9.5	79.25	66.98	62.26	sp|P0CG05|LAC2_HUMAN	Ig lambda-2 chain C regions OS=Homo sapiens GN=IGLC2 PE=1 SV=1	HUMAN	9	1.03314	0.72762	1.41963	0.72775	1.46667	0.41227	0.0287615	1.93666	0.212877	0.798425	0.365015	0.011755	1.60701	0.22714	0.58658	0.75044	0.0720147	1.42014	0.528427	1.06573	0.469222	0.0243543	1.67805	0.279624	0.787376	0.614294	0.0270148	1.42162	0.432108	0.873293	0.565382	0.526121	25.1353	0.0224936	14.211
485	4.95	5.9	19.79	9.158	6.795	sp|P16278|BGAL_HUMAN	Beta-galactosidase OS=Homo sapiens GN=GLB1 PE=1 SV=2	HUMAN	4	0.856078	0.128139	1.26734	0.675492	1.08494	2.34569	0.00684023	1.50094	1.56281	3.52075	1.18405	0.280634	1.50603	0.786209	1.78321	0.8953	0.467899	1.52883	0.585611	1.36876	1.13856	0.254973	1.34196	0.848432	1.52791	1.08244	0.669128	1.70579	0.634568	1.84641	1.10755	0.937225	44.7111	0.0247713	49.52
486	4.94	8.83	18.52	3.791	2.61	sp|P11047|LAMC1_HUMAN	Laminin subunit gamma-1 OS=Homo sapiens GN=LAMC1 PE=1 SV=3	HUMAN	4	1.02421	0.849031	1.4436	0.709485	1.47854	0.800761	0.376846	1.98023	0.404378	1.58569	1.59877	0.186468	2.39885	0.666475	3.83522	1.93179	0.0224071	1.61834	1.19369	3.1263	1.39938	0.359136	2.69078	0.520066	3.76544	0.883785	0.192866	1.26482	0.698741	1.11783	3.26124	0.376036	37.6267	0.0866737	122.71
487	4.94	5.17	20.5	8.2	8.2	sp|Q8N6C8|LIRA3_HUMAN	Leukocyte immunoglobulin-like receptor subfamily A member 3 OS=Homo sapiens GN=LILRA3 PE=1 SV=3	HUMAN	3	1.00624	0.938604	1.26713	0.794113	1.27504	0.482395	0.0733973	2.35643	0.204714	1.13673	1.37183	0.0384834	1.32913	1.03213	1.82335	1.19306	0.103546	1.27458	0.936039	1.52065	0.792432	0.358043	1.98076	0.400065	1.56962	0.926676	0.531607	1.41016	0.657144	1.30676	0.655209	0.465285	5.01471	0.130657	3.28568
488	4.92	5.7	37.54	12.32	8.798	sp|Q9Y376|CAB39_HUMAN	Calcium-binding protein 39 OS=Homo sapiens GN=CAB39 PE=1 SV=1	HUMAN	3	0.930299	0.382417	1.25254	0.74273	1.16524	1.31813	0.0297998	1.25234	1.05254	1.65074	0.647181	0.0980863	1.7915	0.36125	1.15943	0.795632	0.110326	1.38246	0.575519	1.09993	0.856296	0.197943	1.34929	0.634629	1.15539	0.603906	0.0151692	1.3761	0.438853	0.831036	1.14638	0.803371	4.94829	0.231673	5.67264
489	4.92	5.24	16.1	8.293	5.122	sp|P13473|LAMP2_HUMAN	Lysosome-associated membrane glycoprotein 2 OS=Homo sapiens GN=LAMP2 PE=1 SV=2	HUMAN	2	1.00583	0.95151	1.43948	0.698745	1.44787	0.626591	0.0667292	1.72874	0.362455	1.08321	0.877997	0.265663	1.44187	0.608928	1.26596	0.74257	0.0715387	1.43662	0.516889	1.06679	0.790527	0.115179	1.45734	0.542446	1.15206	0.58583	0.0239562	1.43718	0.407625	0.841942	0.196505	0.0487686	4.98016	0.0394577	0.978628
490	4.92	5.08	42.48	20.68	6.391	sp|P04229|2B11_HUMAN	HLA class II histocompatibility antigen, DRB1-1 beta chain OS=Homo sapiens GN=HLA-DRB1 PE=1 SV=2	HUMAN	2	1.08918	0.546224	3.51041	0.310272	3.82348	4.45532	0.201707	505.024	0.00882199	2250.04	1.32779	0.751433	6327.04	0.00020986	8401	1.03861	0.876173	11.5124	0.0902166	11.9569	0.941277	0.692099	4.32292	0.217741	4.06906	0.756894	0.519365	42.9982	0.0176029	32.5451	1.13191	0.428956	3.51518	0.322007	3.97888
491	4.87	5.61	26.86	11.18	5.294	sp|Q6UX06|OLFM4_HUMAN	Olfactomedin-4 OS=Homo sapiens GN=OLFM4 PE=1 SV=1	HUMAN	3	1.00521	0.94915	1.26983	0.79161	1.27645	0.20298	0.0401359	4.30279	0.047174	0.873377	0.408205	0.100262	3.36341	0.121366	1.37296	0.426509	0.0522955	2.38179	0.17907	1.01586	0.303698	0.0364263	2.85639	0.106322	0.867478	0.247241	0.0158484	2.45672	0.100639	0.607404	0.200242	0.0289411	3.65275	0.0548196	0.731436
492	4.86	5.88	23.72	8.023	3.953	sp|Q92598-4|HS105_HUMAN	Isoform 4 of Heat shock protein 105 kDa OS=Homo sapiens GN=HSPH1	HUMAN	3	1.115	0.394266	1.35037	0.825698	1.50565	0.844155	0.320893	1.48509	0.568421	1.25364	1.19286	0.157428	1.31367	0.908036	1.56701	1.21098	0.0525324	1.21475	0.9969	1.47103	1.08235	0.671088	1.57056	0.689147	1.6999	1.29621	0.0186092	1.21458	1.06721	1.57436	2.69596	0.452509	22.9056	0.117699	61.7527
493	4.8	6.11	19.79	5.208	2.17	sp|P11215|ITAM_HUMAN	Integrin alpha-M OS=Homo sapiens GN=ITGAM PE=1 SV=2	HUMAN	2	0.948015	0.511834	1.25722	0.754059	1.19186	0.688117	0.284915	2.49924	0.275331	1.71977	0.834169	0.115017	1.29963	0.641849	1.08411	0.746679	0.154276	1.63284	0.457289	1.21921	0.747845	0.136546	1.58014	0.473278	1.1817	0.809013	0.0571569	1.25102	0.646681	1.01209	1.73865	0.590071	18.676	0.0930955	32.471
494	4.79	5.01	43.93	13.08	13.08	sp|Q13630|FCL_HUMAN	GDP-L-fucose synthase OS=Homo sapiens GN=TSTA3 PE=1 SV=1	HUMAN	3	0.944722	0.586236	1.46329	0.645614	1.3824	1.63348	0.0294211	1.44833	1.12784	2.36582	0.76072	0.598309	6.66665	0.114108	5.07145	0.888711	0.830745	8.08786	0.109882	7.18777	0.756494	0.267998	2.20402	0.343235	1.66733	0.860016	0.686474	4.01374	0.214268	3.45188	1.12687	0.925499	129.614	0.00869404	146.057
495	4.75	7.12	44.95	23.85	21.56	sp|P09488|GSTM1_HUMAN	Glutathione S-transferase Mu 1 OS=Homo sapiens GN=GSTM1 PE=1 SV=3	HUMAN	5	0.912946					9.68631					0.38953					1.36953					0.993133					0.875672					0.103239
496	4.75	5.19	12.08	6.377	4.478	tr|C9JIF9|C9JIF9_HUMAN	Acylamino-acid-releasing enzyme OS=Homo sapiens GN=APEH PE=1 SV=1	HUMAN	3	1.02115	0.801587	1.27473	0.801071	1.3017	0.637086	0.283345	3.00531	0.211987	1.91464	1.07377	0.615075	1.49932	0.716168	1.60992	0.843779	0.111462	1.27357	0.662532	1.07461	0.908255	0.476555	1.45848	0.622739	1.32467	0.970744	0.722763	1.27435	0.761758	1.23706	0.61238	0.581242	12.5728	0.0487068	7.69931
497	4.74	4.89	14.87	8.467	5.492	sp|Q8N6Q3|CD177_HUMAN	CD177 antigen OS=Homo sapiens GN=CD177 PE=1 SV=2	HUMAN	2	1.03127	0.840523	4.61372	0.223523	4.758	0.391345	0.0668257	3.51096	0.111464	1.37399	1.01918	0.939072	12.3612	0.0824501	12.5983	0.59288	0.119013	3.51278	0.168778	2.08266	0.762614	0.222635	3.51069	0.217226	2.67731	0.506883	0.0919832	3.51194	0.144331	1.78014	0.340059	0.422323	44851.2	7.58194e-06	15252.1
498	4.73	5.26	35.14	7.095	4.054	sp|P32455|GBP1_HUMAN	Interferon-induced guanylate-binding protein 1 OS=Homo sapiens GN=GBP1 PE=1 SV=2	HUMAN	4	0.993639	0.947805	1.26924	0.78286	1.26117	0.445539	0.00661027	1.59287	0.279709	0.709685	0.982974	0.950134	1.95739	0.502185	1.92407	0.577566	0.0047191	1.33864	0.431458	0.773151	0.520995	0.00076606	1.25903	0.413808	0.655946	0.85977	0.402779	1.5298	0.562014	1.31528	0.427496	0.194542	4.30193	0.0993732	1.83906
499	4.7	4.92	38.81	31.34	22.39	sp|Q16378|PROL4_HUMAN	Proline-rich protein 4 OS=Homo sapiens GN=PRR4 PE=1 SV=3	HUMAN	21	0.725758	0.418332	3.91138	0.18555	2.83872	21.2579	0.0283557	9.61468	2.21099	204.388	0.671569	0.291098	3.33765	0.20121	2.24146	0.546477	0.0313312	1.60222	0.341074	0.875577	0.449023	0.0541196	2.30671	0.194659	1.03577	0.742086	0.604151	8.21132	0.0903735	6.09351	0.740736	0.792017	73.2916	0.0101067	54.2897
500	4.64	5.29	15.71	4.659	4.009	sp|O14786|NRP1_HUMAN	Neuropilin-1 OS=Homo sapiens GN=NRP1 PE=1 SV=3	HUMAN	3	1.05861	0.490179	1.26004	0.840143	1.33389	1.09307	0.570951	1.56275	0.699457	1.7082	1.37744	0.130821	1.63779	0.841031	2.25596	1.91157	0.00657672	1.3558	1.40993	2.59171	1.34656	0.0264109	1.26044	1.06832	1.69726	1.14058	0.274625	1.36876	0.83329	1.56118	0.802033	0.490401	2.4491	0.327481	1.96426
501	4.63	5.48	27.76	10.07	8.845	sp|P41218|MNDA_HUMAN	Myeloid cell nuclear differentiation antigen OS=Homo sapiens GN=MNDA PE=1 SV=1	HUMAN	3	0.969777	0.825763	4.01078	0.241792	3.88957	0.239381	0.117745	29.9245	0.00799949	7.16335	0.57735	0.426853	253.456	0.00227791	146.333	0.371316	0.0688172	3.9198	0.0947283	1.45549	0.440153	0.301197	207.999	0.00211613	91.5514	0.432274	0.116889	7.23481	0.0597492	3.12742	0.716214	0.668367	1621.48	0.000441703	1161.33
502	4.63	4.75	38.36	17.81	17.81	tr|H7C2Z6|H7C2Z6_HUMAN	Grancalcin (Fragment) OS=Homo sapiens GN=GCA PE=1 SV=1	HUMAN	3	0.960189	0.690962	1.46287	0.656374	1.40463	0.812962	0.34415	2.06513	0.393662	1.67887	0.840359	0.379809	1.95299	0.430294	1.64121	0.806963	0.437329	2.60852	0.309357	2.10498	0.862195	0.669758	3.63088	0.237462	3.13053	0.542927	0.121356	2.74535	0.197762	1.49053	0.565154	0.505589	21.1714	0.0266942	11.9651
503	4.61	5.23	49.47	36.84	24.21	sp|P25815|S100P_HUMAN	Protein S100-P OS=Homo sapiens GN=S100P PE=1 SV=2	HUMAN	4	0.973393	0.777376	1.43236	0.679572	1.39425	0.936445	0.514567	1.4331	0.653442	1.34202	0.362517	0.166133	7.71862	0.0469666	2.79813	0.537993	0.0849269	2.29624	0.234293	1.23536	0.435547	0.108241	3.60843	0.120703	1.57164	0.296161	0.0626931	3.96158	0.0747585	1.17327	0.582279	0.560513	28.8807	0.0201615	16.8166
504	4.59	4.85	27.91	14.91	6.504	sp|P50502|F10A1_HUMAN	Hsc70-interacting protein OS=Homo sapiens GN=ST13 PE=1 SV=2	HUMAN	2	0.9871	0.857337	1.20689	0.81789	1.19132	2.03886	0.000797909	1.2418	1.64187	2.53185	0.790735	0.208531	1.54519	0.511738	1.22184	0.895509	0.537696	1.57628	0.568115	1.41158	1.07818	0.610108	1.45978	0.738588	1.5739	1.10424	0.418281	1.35707	0.813694	1.49853	0.847012	0.842847	8.84185	0.0957957	7.48915
505	4.59	4.79	59.02	53.55	18.58	sp|P02794|FRIH_HUMAN	Ferritin heavy chain OS=Homo sapiens GN=FTH1 PE=1 SV=2	HUMAN	4	0.894941	0.169668	1.20225	0.74439	1.07594	1.30762	0.193521	1.61113	0.811618	2.10674	1.37386	0.125926	1.57938	0.869871	2.16985	0.828963	0.414831	1.77347	0.467424	1.47014	3.04205	0.000367052	1.31885	2.3066	4.01201	1.70458	0.032932	1.58851	1.07307	2.70774	3.12129	0.38591	25.7754	0.121096	80.4524
506	4.52	5.15	40.37	18.81	11.01	sp|P00492|HPRT_HUMAN	Hypoxanthine-guanine phosphoribosyltransferase OS=Homo sapiens GN=HPRT1 PE=1 SV=2	HUMAN	2	1.10936	0.241195	1.25443	0.884354	1.39163	1.1786	0.577877	2.3172	0.508632	2.73106	1.16812	0.395123	1.64775	0.708916	1.92476	0.899233	0.500534	1.55652	0.577719	1.39968	0.724433	0.244844	2.03622	0.355773	1.47511	1.41092	0.315748	2.48843	0.566993	3.51097	0.691908	0.600962	7.47069	0.0926164	5.16903
507	4.52	4.72	37.02	23.2	10.5	tr|F8WCF6|F8WCF6_HUMAN	Protein ARPC4-TTLL3 OS=Homo sapiens GN=ARPC4-TTLL3 PE=4 SV=1	HUMAN	3	1.06813	0.33612	1.1727	0.910829	1.2526	0.785981	0.0346636	1.24002	0.633847	0.974628	1.00663	0.919692	1.17383	0.85756	1.18161	0.750651	0.00570151	1.17279	0.640057	0.880355	0.538389	0.004403	1.38216	0.389526	0.744143	1.1058	0.164916	1.17239	0.943208	1.29643	6.03129	0.181447	19.6382	0.307121	118.444
508	4.5	4.76	41.49	26.06	20.74	tr|Q5W0H4|Q5W0H4_HUMAN	Translationally-controlled tumor protein OS=Homo sapiens GN=TPT1 PE=1 SV=1	HUMAN	3	0.992223	0.938795	1.34703	0.736599	1.33656	1.96676	0.00489844	1.33204	1.4765	2.61981	0.97771	0.926419	2.04422	0.478279	1.99866	1.20466	0.331966	1.67071	0.721044	2.01263	1.49472	0.245055	2.42815	0.615579	3.62941	0.8302	0.420453	1.88873	0.439555	1.56802	1.73245	0.673921	43.1424	0.0401566	74.7422
509	4.49	5.08	41.62	25.43	9.249	tr|J3KNB4|J3KNB4_HUMAN	Cathelicidin antimicrobial peptide OS=Homo sapiens GN=CAMP PE=4 SV=1	HUMAN	3	0.98511	0.857655	1.27693	0.771469	1.25791	0.328381	0.0378544	2.70661	0.121326	0.888799	0.259101	0.00145419	1.45861	0.177635	0.377928	0.338629	0.00808773	1.72826	0.195936	0.58524	0.178741	0.00268939	1.81034	0.0987333	0.323582	0.246382	0.000347315	1.27324	0.193507	0.313705	0.878216	0.865381	9.38921	0.0935346	8.24576
510	4.48	11.18	15.51	4.182	2.743	sp|P12259|FA5_HUMAN	Coagulation factor V OS=Homo sapiens GN=F5 PE=1 SV=4	HUMAN	7	1.18539	0.180961	1.43691	0.824959	1.70331	0.819783	0.585297	3.76858	0.217531	3.08942	2.05981	0.0373878	1.85655	1.10948	3.82415	1.31624	0.0822854	1.43605	0.916568	1.8902	1.33104	0.0764685	1.43523	0.927403	1.91035	0.906265	0.416267	1.51672	0.597516	1.37455	0.766474	0.776326	33.9936	0.0225476	26.0552
511	4.48	4.54	45.31	14.29	6.939	sp|P02745|C1QA_HUMAN	Complement C1q subcomponent subunit A OS=Homo sapiens GN=C1QA PE=1 SV=2	HUMAN	2	0.970419	0.750197	1.27683	0.760022	1.23906	0.505726	0.0688765	2.15099	0.235113	1.08781	1.11762	0.432878	1.4253	0.784128	1.59294	1.48344	0.00527683	1.21959	1.21635	1.80919	0.810373	0.117023	1.34023	0.604654	1.08608	0.761241	0.100926	1.42847	0.532906	1.08741	1.70893	0.651179	21.0974	0.081002	36.0541
512	4.47	4.7	72.55	38.24	30.39	sp|P61604|CH10_HUMAN	10 kDa heat shock protein, mitochondrial OS=Homo sapiens GN=HSPE1 PE=1 SV=2	HUMAN	3	0.986813	0.853347	1.20556	0.818551	1.18966	1.11961	0.169332	1.20599	0.928379	1.35024	1.35004	0.0638377	1.38785	0.972763	1.87365	0.628507	0.0221539	1.42635	0.440639	0.896473	1.3392	0.0122901	1.20561	1.11081	1.61456	1.09734	0.240693	1.20603	0.909879	1.32343	0.920249	0.874623	3.9435	0.233359	3.629
513	4.46	5.1	32.74	14.29	7.143	tr|B4DT77|B4DT77_HUMAN	Annexin OS=Homo sapiens GN=ANXA7 PE=1 SV=1	HUMAN	2	1.16406	0.362013	1.50712	0.772378	1.75438	1.74751	0.0132363	1.44086	1.21283	2.51791	1.38914	0.423083	2.78314	0.499128	3.86618	1.09318	0.529244	1.43252	0.763115	1.566	1.98247	0.000733631	1.22574	1.61737	2.42999	0.897289	0.352695	1.33155	0.673866	1.19479	1.17172	0.822824	6.29861	0.186027	7.38018
514	4.42	6.56	19.48	2.991	1.338	sp|Q9Y490|TLN1_HUMAN	Talin-1 OS=Homo sapiens GN=TLN1 PE=1 SV=3	HUMAN	2	0.943268	0.665349	3.59385	0.262467	3.38996	0.755928	0.576854	93.4052	0.00809299	70.6076	0.665207	0.61837	1958.37	0.000339673	1302.72	0.67365	0.47213	99.2986	0.00678408	66.8924	0.68512	0.414367	38.8398	0.0176396	26.6099	0.92051	0.557836	3.53733	0.260228	3.25614	0.47172	0.611678	856192	5.50952e-07	403883
515	4.4	5.04	16.74	6.222	2.941	tr|E7EUF1|E7EUF1_HUMAN	Ectonucleotide pyrophosphatase/phosphodiesterase family member 2 OS=Homo sapiens GN=ENPP2 PE=4 SV=1	HUMAN	4	1.03215	0.740232	1.43028	0.721639	1.47625	0.603473	0.0246389	1.41565	0.426288	0.854304	1.43676	0.171538	2.10725	0.681814	3.02761	1.51844	0.131564	2.06588	0.735008	3.1369	1.53119	0.0932055	1.82699	0.838097	2.79747	1.47122	0.218207	2.55222	0.576449	3.75488	1.04286	0.977787	313.444	0.00332711	326.878
516	4.39	5.24	27.4	5.853	3.736	sp|P14625|ENPL_HUMAN	Endoplasmin OS=Homo sapiens GN=HSP90B1 PE=1 SV=1	HUMAN	3	0.998568	0.984352	1.20994	0.825306	1.2082	0.840043	0.346478	1.57442	0.533556	1.32259	0.96175	0.808859	1.52045	0.632544	1.46229	0.885036	0.304832	1.33416	0.663365	1.18078	0.740391	0.272393	1.92733	0.384153	1.42698	1.23365	0.0622183	1.25499	0.982993	1.54821	0.931279	0.903356	4.61106	0.201966	4.29419
517	4.39	4.81	51.15	30.53	15.27	tr|E5RHG6|E5RHG6_HUMAN	Tubulin-specific chaperone A OS=Homo sapiens GN=TBCA PE=1 SV=2	HUMAN	2	1.13078	0.245441	1.28516	0.879876	1.45324	1.74224	0.000969354	1.19428	1.45882	2.08071	0.822583	0.556095	2.32826	0.353304	1.91519	1.06058	0.662747	1.41525	0.749394	1.501	0.946937	0.822313	1.88008	0.503668	1.78032	0.741312	0.0251683	1.269	0.584169	0.940726	1.04533	0.924241	3.37259	0.309948	3.52546
518	4.37	5.5	23.8	6.297	2.348	tr|E9PL22|E9PL22_HUMAN	Hypoxia up-regulated protein 1 OS=Homo sapiens GN=HYOU1 PE=1 SV=1	HUMAN	2	0.957076	0.793144	1.62786	0.587935	1.55799	0.80506	0.0665752	1.27688	0.630491	1.02796	1.23383	0.477753	2.28538	0.53988	2.81977	1.20945	0.300138	1.6231	0.745147	1.96306	1.15946	0.538236	1.97297	0.587674	2.28759	1.23806	0.248662	1.60952	0.769215	1.99269	1.35701	0.771246	21.1888	0.0640434	28.7533
519	4.35	4.84	32.1	11.5	5.423	sp|P13489|RINI_HUMAN	Ribonuclease inhibitor OS=Homo sapiens GN=RNH1 PE=1 SV=2	HUMAN	2	0.967293	0.668836	1.25102	0.773203	1.2101	1.05749	0.651558	1.42741	0.740847	1.50947	0.961818	0.640512	1.27042	0.757087	1.22191	1.07932	0.461855	1.33461	0.808715	1.44047	0.890878	0.450114	1.52879	0.582734	1.36197	0.716979	0.138594	1.69538	0.422902	1.21555	0.771673	0.202612	1.66116	0.464539	1.28187
520	4.32	4.46	19.92	16.33	7.968	sp|P20160|CAP7_HUMAN	Azurocidin OS=Homo sapiens GN=AZU1 PE=1 SV=3	HUMAN	2	1.0917	0.431854	1.47209	0.741601	1.60709	0.284185	0.1463	10.3312	0.0275074	2.93597	1.82716	0.0865846	2.26429	0.806948	4.13722	0.418884	0.0892995	3.32305	0.126054	1.39197	0.511687	0.109541	2.83453	0.180519	1.45039	0.50289	0.0882342	2.56543	0.196026	1.29013	0.261604	0.108804	7.9782	0.0327898	2.08713
521	4.31	5.77	24.32	7.402	3.927	sp|P20591|MX1_HUMAN	Interferon-induced GTP-binding protein Mx1 OS=Homo sapiens GN=MX1 PE=1 SV=4	HUMAN	2	0.700132	0.220311	2.08492	0.335807	1.45972	0.58411	0.35695	4.83259	0.120869	2.82276	1.34437	0.560264	4.22805	0.317965	5.68408	0.878508	0.535296	1.80455	0.486828	1.58531	1.65442	0.061698	1.73219	0.955105	2.86576	1.86417	0.40484	7.76217	0.240161	14.47	1.48344	0.397282	3.5754	0.414903	5.3039
522	4.29	4.55	30.54	16.32	8.368	sp|P28072|PSB6_HUMAN	Proteasome subunit beta type-6 OS=Homo sapiens GN=PSMB6 PE=1 SV=4	HUMAN	2	1.09718	0.164489	1.15413	0.95065	1.26629	1.18915	0.580327	2.06585	0.575622	2.4566	1.23349	0.0100069	1.14858	1.07392	1.41676	1.48875	0.000402664	1.14777	1.29708	1.70874	1.68911	0.135286	2.10351	0.802997	3.55305	1.32661	0.0301633	1.2774	1.03852	1.69461	1.95673	0.297522	4.22141	0.463526	8.26015
523	4.28	5.01	27.99	18.18	10.29	sp|P61158|ARP3_HUMAN	Actin-related protein 3 OS=Homo sapiens GN=ACTR3 PE=1 SV=3	HUMAN	3	0.991308	0.947021	1.46959	0.674548	1.45682	0.759882	0.0377606	1.27798	0.594594	0.971117	0.861775	0.300555	1.46123	0.589759	1.25926	0.661678	0.0349795	1.43044	0.46257	0.946489	0.492326	0.00504196	1.35446	0.363485	0.666838	1.11859	0.272031	1.30429	0.857624	1.45896	0.370996	0.219155	7.66723	0.0483872	2.84451
524	4.26	4.33	31	18.82	18.82	sp|Q8IYS5-4|OSCAR_HUMAN	Isoform 4 of Osteoclast-associated immunoglobulin-like receptor OS=Homo sapiens GN=OSCAR	HUMAN	3	1.02645	0.835885	3.5189	0.291697	3.61198	1.5471	0.180285	5.02073	0.308142	7.76758	1.32894	0.21309	3.51397	0.378187	4.66985	1.34623	0.204518	3.51531	0.382963	4.73242	1.2101	0.33564	4.0989	0.295227	4.9601	1.09334	0.742086	14.0671	0.0777232	15.3801	0.687228	0.168048	3.6259	0.189533	2.49182
525	4.24	4.93	24.27	8.806	6.458	sp|Q9NZK5|CECR1_HUMAN	Adenosine deaminase CECR1 OS=Homo sapiens GN=CECR1 PE=1 SV=2	HUMAN	3	1.07467	0.438462	1.29318	0.831026	1.38974	1.3837	0.144545	1.69326	0.817182	2.34296	2.25969	0.00370764	1.36862	1.65107	3.09266	1.85862	0.00320968	1.25487	1.48113	2.33232	1.3177	0.0304088	1.2542	1.05063	1.65266	2.90588	0.00130969	1.33344	2.17924	3.87481	0.631448	0.561763	9.47801	0.0666224	5.98488
526	4.22	4.49	26.48	11.83	5.634	sp|P27169|PON1_HUMAN	Serum paraoxonase/arylesterase 1 OS=Homo sapiens GN=PON1 PE=1 SV=3	HUMAN	2	1.00044	0.995032	1.20127	0.832818	1.2018	0.958654	0.942113	4.55767	0.210339	4.36922	0.77774	0.056044	1.29919	0.598634	1.01043	0.633527	0.0233717	1.42606	0.44425	0.903446	0.55026	0.0617155	1.90453	0.288921	1.04799	1.29637	0.0207952	1.21486	1.06709	1.57491	1.2545	0.758975	6.79205	0.184701	8.52064
527	4.2	4.28	38.78	19.9	15.82	sp|O75594|PGRP1_HUMAN	Peptidoglycan recognition protein 1 OS=Homo sapiens GN=PGLYRP1 PE=1 SV=1	HUMAN	2	0.911758	0.246883	1.20835	0.754546	1.10173	0.440964	0.0169883	1.78102	0.24759	0.785367	0.7383	0.230044	1.81362	0.407087	1.33899	0.714129	0.167795	1.74293	0.409728	1.24468	0.576555	0.0225093	1.52682	0.377618	0.880294	0.520249	0.0583554	1.99461	0.260827	1.0377	1.53939	0.352138	3.12145	0.493165	4.80513
528	4.2	4.25	38.26	34.78	29.57	tr|S4R394|S4R394_HUMAN	Uncharacterized protein (Fragment) OS=Homo sapiens PE=4 SV=2	HUMAN	3	0.96122	0.774644	3.89574	0.246736	3.74466	0.789452	0.288021	4.30613	0.183332	3.39948	0.77489	0.425972	12.9696	0.0597464	10.05	1.11022	0.552203	4.78978	0.23179	5.31773	0.758147	0.236269	3.93175	0.192827	2.98084	1.00225	0.987342	4.19766	0.238764	4.20709	0.896226	0.954461	273771904	3.27362e-09	2.45361e+08
529	4.17	4.61	25	10.08	8.065	sp|Q15056|IF4H_HUMAN	Eukaryotic translation initiation factor 4H OS=Homo sapiens GN=EIF4H PE=1 SV=5	HUMAN	2	1.14354	0.240308	1.41811	0.80638	1.62166	1.81936	0.222184	4.35538	0.417728	7.92402	1.6954	0.421359	9.62182	0.176204	16.3129	1.32405	0.290096	2.33339	0.567437	3.08952	1.30604	0.251038	2.05183	0.636524	2.67978	1.20751	0.528956	2.9283	0.41236	3.53596	0.992024	0.993892	53.9445	0.0183897	53.5143
530	4.17	4.55	21.47	7.93	5.803	sp|P42785-2|PCP_HUMAN	Isoform 2 of Lysosomal Pro-X carboxypeptidase OS=Homo sapiens GN=PRCP	HUMAN	2	1.14862	0.448209	4.45961	0.25756	5.12237	0.957681	0.856717	11.0201	0.0869032	10.5537	1.6379	0.138139	3.98337	0.411185	6.52435	1.36512	0.313445	8.34256	0.163633	11.3886	1.062	0.755331	6.61742	0.160485	7.02768	0.902137	0.520366	4.03537	0.223558	3.64046	3.37569	0.708224	40501579350016	8.3347e-14	136720650190153
531	4.16	4.85	24.91	16.98	10.94	tr|H7C579|H7C579_HUMAN	Omega-amidase NIT2 (Fragment) OS=Homo sapiens GN=NIT2 PE=1 SV=2	HUMAN	2	1.01948	0.844881	1.45338	0.701458	1.48169	1.8742	0.0902144	2.39178	0.783604	4.48268	0.721471	0.0620078	1.44355	0.499789	1.04148	0.97631	0.808439	1.45319	0.671837	1.41877	0.930531	0.49227	1.45023	0.641642	1.34949	0.93835	0.539088	1.45177	0.646349	1.36227	0.804483	0.842796	63.9702	0.0125759	51.4629
532	4.16	4.55	63.21	39.62	30.19	sp|P35754|GLRX1_HUMAN	Glutaredoxin-1 OS=Homo sapiens GN=GLRX PE=1 SV=2	HUMAN	2	0.860614	0.222668	1.4472	0.594675	1.24548	1.6502	0.0367667	1.52974	1.07875	2.52437	0.593168	0.296792	4.98631	0.118959	2.95772	0.685646	0.403395	4.68631	0.146308	3.21315	1.55343	0.277937	3.61131	0.430156	5.60991	0.79561	0.396617	2.50793	0.317238	1.99533	0.561516	0.520204	24.8057	0.0226366	13.9288
533	4.15	4.35	19.5	9.129	7.469	sp|O60635|TSN1_HUMAN	Tetraspanin-1 OS=Homo sapiens GN=TSPAN1 PE=1 SV=2	HUMAN	2	1.0233	0.892901	1.91654	0.53393	1.96119	0.335268	0.0165353	1.84468	0.181749	0.618461	0.316874	0.0599025	3.55388	0.0891629	1.12613	0.624589	0.0783394	1.82735	0.3418	1.14134	0.407468	0.0338427	2.0737	0.196493	0.844966	0.310563	0.0374555	2.72427	0.113999	0.846057	1.15486	0.910243	129.158	0.00894148	149.159
534	4.15	4.33	27.13	8.966	5.057	tr|B4DNX3|B4DNX3_HUMAN	Advanced glycosylation end product-specific receptor OS=Homo sapiens GN=AGER PE=2 SV=1	HUMAN	2	0.943258	0.61005	1.38752	0.679813	1.30879	0.803232	0.109189	1.36187	0.589802	1.0939	2.36095	0.00874037	1.56226	1.51124	3.68841	1.12687	0.440831	1.5356	0.73383	1.73041	2.56601	0.0208546	1.95567	1.31209	5.01826	1.67216	0.0306481	1.52709	1.095	2.55354	2.02273	0.109175	2.69911	0.749406	5.45957
535	4.15	4.27	43.26	16.29	13.48	sp|O15145|ARPC3_HUMAN	Actin-related protein 2/3 complex subunit 3 OS=Homo sapiens GN=ARPC3 PE=1 SV=3	HUMAN	3	1.00366	0.963279	1.26156	0.795565	1.26618	1.1449	0.161497	1.26214	0.907113	1.44503	0.987543	0.928814	1.50841	0.654692	1.48962	1.01189	0.962577	2.09215	0.48366	2.11702	1.12514	0.834176	5.17742	0.217317	5.82535	1.07502	0.628465	1.53507	0.700312	1.65023	1.33083	0.740909	12.277	0.108401	16.3387
536	4.14	4.3	22.54	7.914	5.995	sp|P11279|LAMP1_HUMAN	Lysosome-associated membrane glycoprotein 1 OS=Homo sapiens GN=LAMP1 PE=1 SV=3	HUMAN	2	1.00544	0.960495	1.5184	0.66217	1.52667	0.883275	0.515722	1.97839	0.446461	1.74746	1.33369	0.0711453	1.41825	0.94038	1.89151	1.25531	0.209623	1.70958	0.734278	2.14605	1.71728	0.0389625	1.60517	1.06984	2.75653	0.936467	0.504074	1.41867	0.660104	1.32853	1.12892	0.808644	6.63604	0.17012	7.49157
537	4.13	5.57	12.54	3.736	0.4981	sp|P13611-2|CSPG2_HUMAN	Isoform V1 of Versican core protein OS=Homo sapiens GN=VCAN	HUMAN	1	1.0975	0.0903652	1.11787	0.981775	1.22687	0.785179	0.0134434	1.19318	0.658058	0.936856	1.69874	0.000223088	1.21257	1.40094	2.05985	2.06199	9.50931e-06	1.18464	1.7406	2.44272	1.17491	0.0480535	1.17285	1.00176	1.37799	0.831712	0.0500257	1.20237	0.691727	1.00003	1.99737	0.280477	3.96833	0.503327	7.92621
538	4.13	4.31	23.72	7.278	5.93	sp|P13746-2|1A11_HUMAN	Isoform 2 of HLA class I histocompatibility antigen, A-11 alpha chain OS=Homo sapiens GN=HLA-A	HUMAN	3	1.07382	0.433174	1.28536	0.835427	1.38025	0.768933	0.0451142	1.28655	0.59767	0.989272	2.53104	0.04083	2.35279	1.07576	5.95501	1.67211	0.091628	1.94939	0.857765	3.2596	1.18466	0.495865	2.00892	0.589699	2.37989	1.81356	0.0147862	1.45257	1.24851	2.63432	1.6139	0.621635	16.0816	0.100357	25.9541
539	4.12	4.62	25.69	9.945	5.525	sp|P55263|ADK_HUMAN	Adenosine kinase OS=Homo sapiens GN=ADK PE=1 SV=2	HUMAN	2	0.916574	0.540063	3.51039	0.261103	3.21753	1.99434	0.0962542	3.80515	0.524116	7.58877	0.757034	0.217216	3.51079	0.21563	2.65779	0.875877	0.507688	5.61299	0.156045	4.91629	0.983407	0.946712	12.6026	0.0780319	12.3935	1.03732	0.77398	3.51056	0.295486	3.64158	2.12796	0.0828481	3.51059	0.606156	7.4704
540	4.1	4.99	23.89	6.643	3.147	sp|P13639|EF2_HUMAN	Elongation factor 2 OS=Homo sapiens GN=EEF2 PE=1 SV=4	HUMAN	3	0.999173	0.991717	1.26306	0.791071	1.26202	1.47936	0.012915	1.26345	1.17089	1.86909	1.01355	0.923877	1.51055	0.67098	1.53101	0.919245	0.396284	1.31177	0.700768	1.20584	1.0212	0.904758	1.67072	0.611233	1.70614	1.11694	0.230664	1.26448	0.883322	1.41235	1.75991	0.556822	15.3075	0.11497	26.9399
541	4.1	4.78	19.93	2.351	2.351	sp|Q32MZ4|LRRF1_HUMAN	Leucine-rich repeat flightless-interacting protein 1 OS=Homo sapiens GN=LRRFIP1 PE=1 SV=2	HUMAN	2	1.19006	0.158768	1.34528	0.884617	1.60096	0.862695	0.206953	1.34032	0.643646	1.15629	1.08429	0.653683	1.67983	0.645474	1.82142	1.06435	0.609939	1.41841	0.750382	1.50968	1.08504	0.696486	1.83043	0.592779	1.98609	1.19377	0.282282	1.53894	0.775704	1.83714	1.09769	0.931398	23.8544	0.0460163	26.1847
542	4.09	6.49	18.47	7.528	5.114	sp|Q8IWA5-3|CTL2_HUMAN	Isoform 3 of Choline transporter-like protein 2 OS=Homo sapiens GN=SLC44A2	HUMAN	5	0.874263	0.240092	1.4187	0.616243	1.24032	0.949362	0.715551	1.70386	0.557182	1.61758	0.918809	0.655009	2.0157	0.455826	1.85205	1.16586	0.199884	1.41914	0.821524	1.65452	2.53059	0.013879	1.60903	1.57275	4.07179	0.909603	0.637476	2.09829	0.433498	1.90861	2.42959	0.56493	267.723	0.00907501	650.457
543	4.09	4.2	72.45	42.86	30.61	sp|P01040|CYTA_HUMAN	Cystatin-A OS=Homo sapiens GN=CSTA PE=1 SV=1	HUMAN	3	0.918418	0.457995	1.49404	0.61472	1.37216	1.77705	0.0254692	1.49565	1.18814	2.65786	0.539129	0.138548	3.02876	0.178003	1.63289	1.42242	0.063592	1.49446	0.951791	2.12575	1.24232	0.437043	2.63594	0.4713	3.27467	0.456624	0.0820384	2.80293	0.16291	1.27989	0.511378	0.43947	20.3841	0.0250871	10.424
544	4.08	4.29	13.61	4.32	4.32	sp|Q6UXB8|PI16_HUMAN	Peptidase inhibitor 16 OS=Homo sapiens GN=PI16 PE=1 SV=1	HUMAN	4	1.29842	0.530511	4.4563	0.291366	5.78613	0.800403	0.45196	2.81208	0.28463	2.2508	0.975452	0.894575	2.04078	0.477981	1.99068	1.33416	0.114608	1.58494	0.84177	2.11456	1.05179	0.701326	1.63377	0.64378	1.71838	0.821601	0.451019	2.48506	0.330616	2.04173	1.27111	0.848244	116.057	0.0109525	147.521
545	4.08	4.18	12.63	5.155	5.155	sp|P20142|PEPC_HUMAN	Gastricsin OS=Homo sapiens GN=PGC PE=1 SV=1	HUMAN	5	1.10273	0.312916	1.29324	0.852688	1.42609	1.94262	0.00446368	1.31331	1.47919	2.55126	1.10798	0.318399	1.31434	0.842991	1.45626	2.53496	0.0153626	1.80678	1.40303	4.58012	0.863995	0.47475	1.76959	0.488245	1.52892	2.34801	0.00229506	1.3214	1.77692	3.10266	3.08943	0.497419	105.834	0.0291914	326.965
546	4.07	4.28	21.49	8.145	8.145	sp|Q9BY67|CADM1_HUMAN	Cell adhesion molecule 1 OS=Homo sapiens GN=CADM1 PE=1 SV=2	HUMAN	2	0.939943	0.656988	3.73007	0.251991	3.50605	1.54373	0.149742	3.75143	0.411504	5.7912	1.2048	0.667049	60.705	0.0198468	73.1376	1.47837	0.165784	3.75696	0.393502	5.5542	2.32476	0.0781129	3.75039	0.619873	8.71877	1.20575	0.436257	6.98129	0.172711	8.41767	0.648537	0.795547	15238800	4.25582e-08	9.88292e+06
547	4.07	4.27	60.55	41.28	31.19	sp|P04206|KV307_HUMAN	Ig kappa chain V-III region GOL OS=Homo sapiens PE=1 SV=1	HUMAN	3	1.0319					0.777134					0.90173					1.21688					1.06975					0.85293					0.576366
548	4.07	4.09	28.37	13.49	13.49	tr|U3KPS2|U3KPS2_HUMAN	Myeloblastin OS=Homo sapiens GN=PRTN3 PE=1 SV=1	HUMAN	3	0.8986	0.49476	3.80498	0.236164	3.41915	0.488403	0.799863	1450292019200	3.36762e-13	7.08326e+11	0.419043	0.606414	5597416	7.48637e-08	2.34556e+06	0.415555	0.515498	122342	3.39665e-06	50840	0.348686	0.401567	17615.2	1.97946e-05	6142.19	0.431977	0.424969	4477.92	9.64681e-05	1934.36	6.30759	0.640607	1.11745e+16	5.64463e-16	7.04842e+16
549	4.06	9.66	30	13.9	7.797	sp|P13647|K2C5_HUMAN	Keratin, type II cytoskeletal 5 OS=Homo sapiens GN=KRT5 PE=1 SV=3	HUMAN	6	1.17762					0.426701					1.01595					0.898652					0.759767					0.614586					0.988676
550	4.06	4.3	20.08	8.108	8.108	sp|Q9H0R4|HDHD2_HUMAN	Haloacid dehalogenase-like hydrolase domain-containing protein 2 OS=Homo sapiens GN=HDHD2 PE=1 SV=1	HUMAN	2	0.863269	0.380399	3.5655	0.242117	3.07799	1.26935	0.252733	3.56264	0.356293	4.52222	0.740699	0.664509	702.302	0.00105467	520.195	0.700184	0.5024	95.8554	0.00730458	67.1164	0.649542	0.422257	72.5202	0.00895671	47.1049	0.859166	0.369396	3.54058	0.242662	3.04195	1.11706	0.938017	1796226	6.21894e-07	2.0065e+06
551	4.05	4.66	23.3	14.25	9.729	tr|B4DW79|B4DW79_HUMAN	Macrophage receptor MARCO OS=Homo sapiens GN=MARCO PE=2 SV=1	HUMAN	3	1.00927	0.964589	8.20938	0.122941	8.28546	0.716476	0.190133	3.68486	0.194437	2.64012	1.33053	0.219006	3.66919	0.362623	4.88198	1.74732	0.294126	34.1584	0.0511534	59.6856	0.793742	0.607358	62.7729	0.0126447	49.8255	0.835321	0.361409	4.29754	0.194372	3.58983	1.58941	0.478431	245.047	0.00648614	389.48
552	4.05	4.53	40.95	18.53	15.95	tr|F8W1A4|F8W1A4_HUMAN	Adenylate kinase 2, mitochondrial OS=Homo sapiens GN=AK2 PE=1 SV=1	HUMAN	3	1.05155	0.850628	14.4677	0.0726828	15.2135	0.858265	0.394139	3.99012	0.215098	3.42458	1.15438	0.671724	24.9839	0.046205	28.8409	0.859977	0.567315	10.7173	0.0802417	9.21665	1.17961	0.368805	3.94718	0.298848	4.65611	1.64776	0.354461	51.9367	0.0317264	85.5794	1.57516	0.852596	43065708544	3.65757e-11	6.78354e+10
553	4.05	4.19	20.3	8.485	8.485	tr|B4DUT8|B4DUT8_HUMAN	Calponin-2 OS=Homo sapiens GN=CNN2 PE=1 SV=1	HUMAN	2	0.984559	0.905761	3.76576	0.261451	3.70761	0.872488	0.479331	5.07403	0.171952	4.42703	0.725173	0.301343	8.09514	0.0895812	5.87038	0.709674	0.275907	7.51111	0.0944832	5.33043	1.04381	0.764732	4.08173	0.255728	4.26056	0.608122	0.144255	4.29323	0.141647	2.6108	1.12228	0.599291	7.48375	0.149962	8.39884
554	4.04	4.96	29.33	16.35	13.94	tr|F8W9U3|F8W9U3_HUMAN	Alpha/beta hydrolase domain-containing protein 14B OS=Homo sapiens GN=ABHD14B PE=1 SV=1	HUMAN	3	0.903567	0.336809	1.41653	0.637875	1.27993	2.76315	0.0251274	2.02719	1.36305	5.60144	1.09298	0.761299	3.00575	0.36363	3.28522	1.11385	0.612054	2.18026	0.510881	2.42849	1.51375	0.228667	2.83159	0.534593	4.2863	1.07264	0.477772	1.41687	0.757055	1.51979	4.24752	0.057359	4.75116	0.893996	20.1806
555	4.02	4.63	17.44	10.85	8.915	sp|O95336|6PGL_HUMAN	6-phosphogluconolactonase OS=Homo sapiens GN=PGLS PE=1 SV=2	HUMAN	2	1.06441	0.689555	4.4611	0.238598	4.74844	1.63181	0.257089	14.2789	0.114281	23.3004	0.757832	0.32574	7.23204	0.104788	5.48067	1.16774	0.37563	3.74109	0.31214	4.36864	0.951431	0.812152	8.01508	0.118705	7.62579	0.807613	0.28896	3.76041	0.214767	3.03696	2.22431	0.775387	955490828288	2.32793e-12	2.12531e+12
556	4.02	4.41	30.42	7.887	6.761	sp|P04899|GNAI2_HUMAN	Guanine nucleotide-binding protein G(i) subunit alpha-2 OS=Homo sapiens GN=GNAI2 PE=1 SV=3	HUMAN	2	1.10689	0.499945	3.63321	0.304658	4.02157	0.68572	0.166538	3.60909	0.189998	2.47483	0.720386	0.189184	3.58279	0.201068	2.58099	0.839248	0.331833	3.59163	0.233667	3.01427	1.25677	0.265015	3.61061	0.348076	4.53771	0.680853	0.163715	3.61286	0.188453	2.45983	0.592425	0.182835	7.13309	0.0830531	4.22582
557	4.02	4.26	25.7	9.16	7.888	sp|Q99536|VAT1_HUMAN	Synaptic vesicle membrane protein VAT-1 homolog OS=Homo sapiens GN=VAT1 PE=1 SV=2	HUMAN	3	0.9675	0.807126	3.8305	0.252578	3.706	1.77453	0.125619	4.29269	0.413385	7.6175	0.851021	0.370045	3.84439	0.221367	3.27166	0.951282	0.876644	25.3797	0.0374821	24.1432	0.854926	0.375884	3.79889	0.225046	3.24777	1.22123	0.73944	348.614	0.00350309	425.737	1.31812	0.486897	29.0167	0.0454261	38.2474
558	4.01	4.62	18.03	8.607	5.943	sp|Q15084-5|PDIA6_HUMAN	Isoform 5 of Protein disulfide-isomerase A6 OS=Homo sapiens GN=PDIA6	HUMAN	2	0.85729	0.971147	5.42966e+18	1.5789e-19	4.65479e+18	1.17343	0.970029	5.39634e+18	2.1745e-19	6.33223e+18	1.01254	0.997835	1.70412e+20	5.9417e-21	1.72548e+20	0.515131	0.896571	2.14505e+22	2.40149e-23	1.10498e+22	0.783901	0.95804	2.25994e+20	3.46868e-21	1.77157e+20	0.950633	0.990748	1.67185e+19	5.68612e-20	1.58932e+19	0.103239
559	4.01	4.51	24.02	14.41	12.23	sp|P68402|PA1B2_HUMAN	Platelet-activating factor acetylhydrolase IB subunit beta OS=Homo sapiens GN=PAFAH1B2 PE=1 SV=1	HUMAN	6	0.939673	0.81428	13.9126	0.067541	13.0733	5.01958	0.257746	6533.76	0.000768252	32796.7	0.479411	0.607681	534511	8.96915e-07	256250	0.880026	0.596554	9.11402	0.0965574	8.02057	0.991044	0.982388	62.2367	0.0159238	61.6793	1.35323	0.217364	3.9188	0.345317	5.30304	2.44689	0.0768898	3.97456	0.615639	9.72532
560	4.01	4.06	26.09	19.88	19.88	sp|P10153|RNAS2_HUMAN	Non-secretory ribonuclease OS=Homo sapiens GN=RNASE2 PE=1 SV=2	HUMAN	3	0.921	0.582557	3.89334	0.236558	3.58577	0.468725	0.112651	5.59383	0.0837932	2.62197	1.23994	0.527834	19.7404	0.0628126	24.477	1.30702	0.241503	3.88166	0.336718	5.07341	0.898161	0.49738	3.87102	0.232022	3.4768	0.789332	0.387324	8.11503	0.0972679	6.40545	0.471479	0.611163	844105	5.58555e-07	397978
561	4	74.9	87.61	81.3	73.95	tr|D6RF35|D6RF35_HUMAN	Vitamin D-binding protein OS=Homo sapiens GN=GC PE=1 SV=1	HUMAN	132	1.08644	0.560259	3.57643	0.303777	3.88557	0.654416	0.219189	6.9024	0.09481	4.51704	0.21646	0.0415201	3.56075	0.0607904	0.77076	0.240078	0.183692	217.262	0.00110502	52.16	1.19471	0.334892	3.7153	0.321565	4.4387	0.24097	0.108671	22.5755	0.010674	5.44001	0.103239	0.0298418	3.87064	0.0266724	0.399602
562	4	4.51	21.43	9.74	6.818	tr|F5GXS5|F5GXS5_HUMAN	Apolipoprotein F OS=Homo sapiens GN=APOF PE=4 SV=1	HUMAN	2	1.00161	0.989867	3.62054	0.276647	3.62638	0.677329	0.443196	62.6286	0.010815	42.4202	1.18149	0.431584	5.50884	0.214472	6.50863	1.59662	0.29412	19.3033	0.0827122	30.8199	0.958651	0.852378	9.70115	0.0988183	9.30002	1.46844	0.636369	1990.39	0.000737765	2922.75	2.18162	0.230786	42.9158	0.0508349	93.6259
563	4	4.27	13.79	4.598	4.598	sp|P34059|GALNS_HUMAN	N-acetylgalactosamine-6-sulfatase OS=Homo sapiens GN=GALNS PE=1 SV=1	HUMAN	2	1.10834	0.492979	3.59107	0.308637	3.98013	0.777305	0.244272	3.64096	0.213489	2.83014	1.3119	0.226881	3.61156	0.36325	4.73802	0.559481	0.108867	3.5762	0.156446	2.00082	0.344832	0.0949846	7.64091	0.0451297	2.63483	0.587141	0.179488	7.09759	0.0827239	4.16729	0.640108	0.789073	14326750	4.46792e-08	9.17066e+06
564	4	4.15	20.58	9.877	9.877	tr|H0Y8X4|H0Y8X4_HUMAN	2'-deoxynucleoside 5'-phosphate N-hydrolase 1 (Fragment) OS=Homo sapiens GN=DNPH1 PE=1 SV=1	HUMAN	2	1.05491	0.687417	3.5618	0.296172	3.75738	1.98967	0.213348	20.9948	0.0947696	41.7726	1.23194	0.632912	58.8619	0.0209293	72.514	1.20105	0.587572	21.6643	0.0554391	26.0198	1.14848	0.420117	3.91552	0.293315	4.49689	1.0616	0.805459	11.1066	0.0955827	11.7907	2.78721	0.332586	1806.47	0.0015429	5035.02
565	4	4.15	24.35	17.39	17.39	sp|P14174|MIF_HUMAN	Macrophage migration inhibitory factor OS=Homo sapiens GN=MIF PE=1 SV=4	HUMAN	6	0.958138	0.771509	4.25602	0.225125	4.07785	1.2592	0.413544	9.24765	0.136165	11.6447	0.820466	0.465195	9.51989	0.0861843	7.81075	0.827999	0.546193	16.0248	0.0516698	13.2685	1.00253	0.985952	4.28598	0.233909	4.29683	0.576685	0.41723	216.29	0.00266626	124.731	2.56091	0.157432	20.4189	0.125419	52.2912
566	4	4.13	27.27	13.13	13.13	sp|P31431|SDC4_HUMAN	Syndecan-4 OS=Homo sapiens GN=SDC4 PE=1 SV=2	HUMAN	2	0.994514	0.965168	3.5833	0.277541	3.56364	1.86079	0.610958	77882	2.38924e-05	144922	1.30155	0.391217	10.6241	0.12251	13.8278	1.13511	0.426861	3.58606	0.316534	4.07058	1.72005	0.117063	3.60254	0.477457	6.19656	1.74119	0.189826	8.72009	0.199676	15.1833	2.28864	0.307751	250.275	0.00914448	572.788
567	4	4.08	44.16	16.88	16.88	sp|P50238|CRIP1_HUMAN	Cysteine-rich protein 1 OS=Homo sapiens GN=CRIP1 PE=1 SV=3	HUMAN	2	0.975934	0.846145	3.51027	0.278023	3.42579	9.80194	0.0275459	3.51027	2.79236	34.4074	0.326586	0.148526	29.3369	0.0111323	9.58101	1.19715	0.319759	3.5107	0.341	4.20283	1.63693	0.125996	3.51042	0.466305	5.74631	1.3462	0.345637	9.76994	0.13779	13.1523	2.03615	0.49186	6678.26	0.000304893	13598
568	4	4.03	17.01	10.82	10.82	sp|O95998|I18BP_HUMAN	Interleukin-18-binding protein OS=Homo sapiens GN=IL18BP PE=1 SV=2	HUMAN	2	0.900743	0.626854	7.39205	0.121853	6.65834	0.671422	0.30743	14.2084	0.0472555	9.53981	1.35435	0.47821	36.5533	0.0370512	49.5059	0.771204	0.332673	6.69458	0.115198	5.16289	0.976486	0.865598	4.09889	0.238232	4.00251	1.65176	0.197304	7.70613	0.214344	12.7287	2.42667	0.605331	7130982	3.403e-07	1.73046e+07
569	3.99	22.04	50.83	22.68	16.06	sp|P35241-5|RADI_HUMAN	Isoform 5 of Radixin OS=Homo sapiens GN=RDX	HUMAN	22	1.43804	0.108146	1.75173	0.820926	2.51907	2.16024	0.0113673	1.42818	1.51258	3.08523	1.81127	0.0899509	2.27786	0.795164	4.12582	1.44947	0.186888	2.24469	0.645734	3.25361	2.0294	0.0135065	1.42984	1.41932	2.90171	1.5967	0.0300534	1.42928	1.11714	2.28213	1.06773	0.74055	2.10073	0.508268	2.24303
570	3.89	3.95	87.32	33.1	9.155	sp|Q05315|LEG10_HUMAN	Galectin-10 OS=Homo sapiens GN=CLC PE=1 SV=3	HUMAN	2	0.996861	0.958459	1.14768	0.868589	1.14408	0.1861	0.000916275	2.06341	0.0901904	0.384	0.276049	0.000558327	1.66504	0.165792	0.459631	0.24214	0.000456204	1.72146	0.14066	0.416834	0.21723	0.000368015	1.75837	0.123541	0.381969	0.206023	0.000265195	1.73945	0.118442	0.358366	0.574653	0.231779	2.72018	0.211255	1.56316
571	3.88	4.47	16	2.221	1.914	sp|P12821|ACE_HUMAN	Angiotensin-converting enzyme OS=Homo sapiens GN=ACE PE=1 SV=1	HUMAN	2	1.08538	0.447318	1.4563	0.745299	1.58064	1.61482	0.09035	1.9461	0.829774	3.14259	1.08101	0.84683	4.61377	0.2343	4.98751	1.19984	0.443987	2.29029	0.523881	2.74799	1.13925	0.627766	2.6887	0.423716	3.06309	0.931225	0.811724	3.09855	0.300535	2.88545	1.35935	0.816468	148.897	0.00912945	202.404
572	3.87	4.63	30.87	14.48	6.831	sp|A8MVU1|NCF1C_HUMAN	Putative neutrophil cytosol factor 1C OS=Homo sapiens GN=NCF1C PE=5 SV=1	HUMAN	2	0.945663	0.601831	1.47939	0.639223	1.39901	0.441991	0.154275	4.79446	0.0921878	2.11911	0.582041	0.286438	5.03701	0.115553	2.93175	0.490632	0.201743	5.12827	0.0956719	2.51609	0.379015	0.17394	7.49307	0.0505821	2.83999	0.97667	0.934646	2.99428	0.326179	2.92442	0.922629	0.881347	7.77129	0.118723	7.17002
573	3.86	4.16	33.64	18.22	9.346	sp|Q92882|OSTF1_HUMAN	Osteoclast-stimulating factor 1 OS=Homo sapiens GN=OSTF1 PE=1 SV=2	HUMAN	2	0.925981	0.480235	1.46902	0.630341	1.36028	1.55992	0.0374739	1.464	1.06552	2.28372	0.672579	0.33196	3.83546	0.175358	2.57965	0.573141	0.0955596	2.22295	0.257829	1.27407	0.615304	0.183945	2.84779	0.216064	1.75226	0.551761	0.0922918	2.30799	0.239065	1.27346	0.398988	0.360897	28.9174	0.0137975	11.5377
574	3.85	4.22	27.34	15.63	15.63	sp|Q9NP55|BPIA1_HUMAN	BPI fold-containing family A member 1 OS=Homo sapiens GN=BPIFA1 PE=1 SV=1	HUMAN	3	0.910576	0.521266	3.57002	0.255062	3.25077	1.16496	0.567429	11.0416	0.105507	12.8631	0.238939	0.19702	335.649	0.000711872	80.1995	0.726642	0.765836	37365.8	1.94467e-05	27151.6	0.471303	0.496193	12638.8	3.72902e-05	5956.69	0.388122	0.162737	23.1678	0.0167527	8.99192	0.311357	0.0544409	3.56411	0.0873589	1.10971
575	3.83	4.2	33.58	12.04	6.569	sp|P15559|NQO1_HUMAN	NAD(P)H dehydrogenase [quinone] 1 OS=Homo sapiens GN=NQO1 PE=1 SV=1	HUMAN	3	0.970986	0.722669	1.22333	0.793721	1.18784	6.42948	0.000809947	1.9452	3.3053	12.5067	0.842727	0.824015	6.53598	0.128937	5.50805	1.3164	0.0729003	1.36622	0.963533	1.79848	1.4995	0.00134864	1.17576	1.27535	1.76305	0.975092	0.88653	1.54028	0.633063	1.50191	1.76512	0.395885	4.82505	0.365823	8.51678
576	3.8	6.11	46.1	36.88	33.33	sp|P01037|CYTN_HUMAN	Cystatin-SN OS=Homo sapiens GN=CST1 PE=1 SV=3	HUMAN	7	0.980946	0.836142	1.42247	0.689607	1.39537	5.19951	0.0392662	4.25757	1.22124	22.1373	1.1179	0.401392	1.57425	0.710114	1.75985	1.24205	0.117783	1.42191	0.873509	1.76608	1.20654	0.532956	2.94941	0.40908	3.55859	1.02022	0.830012	1.42358	0.716661	1.45237	2.45689	0.387131	34	0.0722614	83.5342
577	3.8	5.06	26.47	11.34	11.34	tr|F8VYK9|F8VYK9_HUMAN	Insulin-like growth factor-binding protein 6 OS=Homo sapiens GN=IGFBP6 PE=4 SV=1	HUMAN	5	1.20539	0.379059	4.99242	0.241444	6.01781	0.94055	0.831213	17.6038	0.0534287	16.5573	0.827323	0.7448	293.834	0.00281562	243.096	1.84442	0.121368	4.48657	0.411098	8.27511	2.00684	0.107257	4.50595	0.445376	9.04271	1.53001	0.181945	4.89297	0.312697	7.48632	0.706284	0.753878	51707.1	1.36593e-05	36519.9
578	3.79	4.17	41.26	25.21	10.89	sp|Q6IBS0|TWF2_HUMAN	Twinfilin-2 OS=Homo sapiens GN=TWF2 PE=1 SV=2	HUMAN	3
579	3.78	25.31	24.22	13.5	8.435	sp|P20742|PZP_HUMAN	Pregnancy zone protein OS=Homo sapiens GN=PZP PE=1 SV=4	HUMAN	19	1.09289	0.317079	1.2662	0.863126	1.38383	0.625966	0.00837558	1.27079	0.492581	0.79547	0.532644	0.0565551	1.94001	0.274557	1.03334	0.839882	0.108642	1.2781	0.657133	1.07345	0.81565	0.0758375	1.27514	0.639658	1.04006	1.1316	0.423799	1.53099	0.739127	1.73246	0.949414	0.949294	10.9372	0.0868063	10.3839
580	3.77	4.75	23.12	7.81	5.054	sp|P33908|MA1A1_HUMAN	Mannosyl-oligosaccharide 1,2-alpha-mannosidase IA OS=Homo sapiens GN=MAN1A1 PE=1 SV=3	HUMAN	3	1.09717	0.525812	3.58904	0.305699	3.93778	1.25975	0.474133	14.951	0.0842586	18.8346	2.29861	0.344173	571.416	0.00402265	1313.46	1.86934	0.293784	52.08	0.0358937	97.3553	1.09111	0.545264	3.58877	0.304034	3.91574	1.14337	0.492597	5.27649	0.216692	6.033	3.12195	0.0734417	5.34512	0.584076	16.6872
581	3.77	4.01	60.58	54.81	29.81	sp|THIO_HUMAN			8	0.861331	0.460543	1.66217	0.518196	1.43168	2.28891	0.0282901	1.98186	1.15493	4.53628	0.275806	0.00199185	1.64532	0.167631	0.453788	0.547121	0.0203225	1.56676	0.349205	0.857209	0.924266	0.798768	2.23103	0.414277	2.06207	0.508575	0.00808812	1.46763	0.346527	0.746401	0.601872	0.415916	4.73361	0.127149	2.84903
582	3.75	3.98	31.84	16.14	12.56	sp|P09936|UCHL1_HUMAN	Ubiquitin carboxyl-terminal hydrolase isozyme L1 OS=Homo sapiens GN=UCHL1 PE=1 SV=2	HUMAN	2	1.82234	0.215291	3.38474	0.538397	6.16813	5.98706	0.0335363	4.59972	1.30161	27.5388	1.22164	0.883741	54.8939	0.0222546	67.0606	1.41078	0.0276551	1.31317	1.07433	1.85259	1.15216	0.148816	1.26267	0.91248	1.45479	1.28965	0.0824408	1.37007	0.941308	1.76691	3.67114	0.154938	8.91635	0.411732	32.7332
583	3.74	3.82	34.78	28.7	23.48	sp|P04433|KV309_HUMAN	Ig kappa chain V-III region VG (Fragment) OS=Homo sapiens PE=1 SV=1	HUMAN	2	0.915944					0.435184					0.552283					0.978518					0.624102					0.745522					0.321085
584	3.7	13	34.26	21.45	19.72	tr|E9PG94|E9PG94_HUMAN	Low affinity immunoglobulin gamma Fc region receptor III-A OS=Homo sapiens GN=FCGR3A PE=4 SV=1	HUMAN	10	0.963347	0.696781	1.42914	0.674076	1.37675	1.00932	0.972279	2.76573	0.364936	2.7915	0.85816	0.453778	2.0416	0.420337	1.75202	1.59089	0.104586	2.01868	0.788084	3.21148	0.720032	0.080956	1.53513	0.469035	1.10534	1.02237	0.958205	5.00019	0.204467	5.11206	0.170202	0.0355338	4.37524	0.0389011	0.744674
585	3.68	7.03	21.8	2.174	0.3659	sp|Q14204|DYHC1_HUMAN	Cytoplasmic dynein 1 heavy chain 1 OS=Homo sapiens GN=DYNC1H1 PE=1 SV=5	HUMAN	2	0.875747	0.552809	1.8842	0.464784	1.65008	2.06	0.283509	5.8394	0.352776	12.0292	1.60108	0.60626	13.5968	0.117754	21.7694	1.35941	0.444162	3.03937	0.447267	4.13174	1.31432	0.259331	1.87144	0.702302	2.45967	1.12344	0.541296	1.71414	0.655392	1.92573	1.09	0.944012	36.446	0.0299073	39.7263
586	3.68	4.11	45.3	45.3	25.64	sp|P01764|HV303_HUMAN	Ig heavy chain V-III region VH26 OS=Homo sapiens PE=1 SV=1	HUMAN	2	1.09123	0.67746	7.38083	0.147847	8.05418	1.87897	0.542658	9575.16	0.000196234	17991.4	0.995014	0.991574	121.326	0.00820113	120.722	1.39249	0.227682	4.81713	0.289071	6.70782	1.27742	0.585489	59.3123	0.0215371	75.7667	1.28666	0.306803	5.33956	0.240968	6.87022	0.456805	0.594571	700247	6.52348e-07	319876
587	3.65	3.7	44.74	23.68	23.68	sp|P01625|KV402_HUMAN	Ig kappa chain V-IV region Len OS=Homo sapiens PE=1 SV=2	HUMAN	3	1.07677	0.50274	1.48095	0.727081	1.59465	0.750314	0.39511	3.16024	0.237423	2.37117	1.09027	0.763375	2.94384	0.370355	3.20957	1.20079	0.565172	3.16764	0.37908	3.80365	0.768649	0.231952	1.94941	0.394298	1.49841	1.14482	0.58339	2.45462	0.466395	2.8101	2.62494	0.547593	326.466	0.00804046	856.954
588	3.59	4.32	27.16	7.819	5.761	sp|Q9H4A9|DPEP2_HUMAN	Dipeptidase 2 OS=Homo sapiens GN=DPEP2 PE=1 SV=2	HUMAN	2	0.900061	0.51774	4.11472	0.218742	3.7035	1.09628	0.533791	3.66587	0.299051	4.01883	1.03249	0.903302	14.2119	0.0726499	14.6736	1.07343	0.615314	3.68425	0.291357	3.95478	1.2745	0.323422	5.56164	0.229158	7.08829	0.91556	0.735155	12.6433	0.0724147	11.5757	3.11489	0.71947	19725430030336	1.57912e-13	61442546691564
589	3.58	6.43	26.47	9.559	8.088	sp|P05455|LA_HUMAN	Lupus La protein OS=Homo sapiens GN=SSB PE=1 SV=2	HUMAN	3	1.20956	0.188678	1.51759	0.797029	1.83562	4.25936	0.0209795	2.50347	1.70138	10.6632	1.25316	0.121324	1.45219	0.862944	1.81982	0.955463	0.916811	5.26242	0.181563	5.02805	0.957652	0.875089	2.84557	0.336542	2.72506	1.39266	0.214586	2.21269	0.629396	3.08151	0.668254	0.750993	117.951	0.00566551	78.8215
590	3.57	3.66	27.04	18.24	9.434	sp|P01591|IGJ_HUMAN	Immunoglobulin J chain OS=Homo sapiens GN=IGJ PE=1 SV=4	HUMAN	2	1.09289	0.728755	12.0195	0.090926	13.136	0.419239	0.282788	191.872	0.002185	80.4402	0.302413	0.365225	18388.5	1.64457e-05	5560.93	0.516035	0.168372	9.74301	0.0529647	5.02774	0.372533	0.392277	7221.98	5.15832e-05	2690.42	0.553313	0.136919	5.16911	0.107042	2.86014	0.213467	0.204438	683.346	0.000312385	145.872
591	3.55	3.65	60.58	17.31	17.31	sp|P61457|PHS_HUMAN	Pterin-4-alpha-carbinolamine dehydratase OS=Homo sapiens GN=PCBD1 PE=1 SV=2	HUMAN	2	1.0345	0.725626	1.43577	0.720519	1.48531	1.98735	0.0497801	1.98422	1.00158	3.94334	1.47507	0.202201	2.44442	0.603442	3.60569	1.1529	0.232293	1.43526	0.803267	1.65471	1.16253	0.215631	1.43674	0.809145	1.67026	1.33928	0.372787	3.01546	0.444138	4.03853	0.823925	0.843841	41.5697	0.0198203	34.2503
592	3.49	3.69	55.42	39.76	31.33	sp|P02654|APOC1_HUMAN	Apolipoprotein C-I OS=Homo sapiens GN=APOC1 PE=1 SV=1	HUMAN	3	0.902781	0.505028	3.74418	0.241116	3.38017	0.451061	0.265268	87.997	0.00512586	39.692	0.644931	0.318914	21.1453	0.0304999	13.6373	0.622628	0.309971	24.2198	0.0257074	15.0799	0.684876	0.169198	3.70323	0.18494	2.53625	0.592481	0.194554	8.15179	0.0726811	4.82978	0.52101	0.670468	2081240	2.50336e-07	1.08435e+06
593	3.49	3.6	37.44	17.44	9.231	sp|Q9ULZ3|ASC_HUMAN	Apoptosis-associated speck-like protein containing a CARD OS=Homo sapiens GN=PYCARD PE=1 SV=2	HUMAN	3	1.11449	0.363741	1.49166	0.747142	1.66244	1.442	0.0470767	1.42529	1.01173	2.05527	0.77329	0.0896838	1.42717	0.541834	1.10362	0.760849	0.0804482	1.42674	0.533277	1.08554	0.723201	0.0595852	1.42836	0.506317	1.03299	0.732747	0.0634259	1.42482	0.514272	1.04404	0.969188	0.953035	7.57863	0.127884	7.34512
594	3.48	4.15	11.16	2.214	1.347	sp|E9PAV3|NACAM_HUMAN	Nascent polypeptide-associated complex subunit alpha, muscle-specific form OS=Homo sapiens GN=NACA PE=1 SV=1	HUMAN	2	1.01235	0.942735	1.91813	0.527783	1.94183	1.74034	0.209838	3.69758	0.47067	6.43505	1.02058	0.940468	2.82755	0.360943	2.88574	1.08095	0.765639	2.67101	0.404698	2.88723	1.00807	0.96868	2.18333	0.461715	2.20095	1.06976	0.494809	1.41981	0.753457	1.51886	0.26542	0.183559	17.3644	0.0152853	4.60885
595	3.47	3.71	23.32	13.04	10.28	tr|D6RHI9|D6RHI9_HUMAN	Ribonuclease T2 (Fragment) OS=Homo sapiens GN=RNASET2 PE=1 SV=2	HUMAN	4	0.953178	0.638667	1.45721	0.654114	1.38898	1.38157	0.124462	1.72065	0.802936	2.37719	0.831123	0.279554	1.71907	0.483472	1.42876	0.629131	0.0296687	1.42097	0.442748	0.893975	0.570048	0.0847724	2.12311	0.268497	1.21028	0.819794	0.135848	1.42202	0.576501	1.16576	0.495606	0.434025	22.4482	0.0220778	11.1255
596	3.46	4.75	10.25	3.492	2.452	sp|Q8IZF2|GP116_HUMAN	Probable G-protein coupled receptor 116 OS=Homo sapiens GN=GPR116 PE=1 SV=3	HUMAN	3	1.10582	0.831462	111.508	0.00991694	123.307	1.20928	0.31866	3.74616	0.322805	4.53014	1.7755	0.113661	3.72969	0.476045	6.62206	1.52652	0.297388	15.04	0.101497	22.9587	2.85054	0.197594	71.4518	0.0398946	203.676	1.3309	0.587131	120.589	0.0110367	160.492	2.87838	0.733997	13807299592192	2.08468e-13	3.97427e+13
597	3.46	3.52	11.51	5.755	5.755	tr|K7ELJ7|K7ELJ7_HUMAN	Calpain small subunit 1 OS=Homo sapiens GN=CAPNS1 PE=1 SV=1	HUMAN	2	0.894759	0.464235	3.53413	0.253177	3.16219	0.856955	0.364013	3.53308	0.242552	3.02769	0.970162	0.811486	3.531	0.274756	3.42564	0.88705	0.440961	3.53848	0.250687	3.13881	1.25014	0.265736	3.51847	0.355309	4.3986	1.04313	0.743975	3.53051	0.295462	3.68279	1.5208	0.147393	3.51069	0.433191	5.33906
598	3.41	3.65	14.03	8.881	4.085	sp|O14773|TPP1_HUMAN	Tripeptidyl-peptidase 1 OS=Homo sapiens GN=TPP1 PE=1 SV=2	HUMAN	2	1.00845	0.931344	1.45045	0.695263	1.4627	1.51149	0.224684	2.784	0.54292	4.20799	2.18284	0.0606734	2.38065	0.916906	5.19657	1.10836	0.343042	1.43223	0.773869	1.58742	0.837944	0.254866	1.61848	0.517737	1.35619	1.37575	0.263983	2.44182	0.563413	3.35934	1.483	0.756167	117.8	0.0125891	174.698
599	3.36	3.68	29.35	8.191	6.485	sp|P15880|RS2_HUMAN	40S ribosomal protein S2 OS=Homo sapiens GN=RPS2 PE=1 SV=2	HUMAN	2	1.05491	0.742666	4.89263	0.215612	5.16128	3.70858	0.0605484	4.89717	0.75729	18.1616	2.35386	0.244176	80.5836	0.0292102	189.683	1.43053	0.40513	28.8353	0.0496104	41.2496	1.39631	0.228222	4.90014	0.284952	6.8421	1.86167	0.320567	77.4988	0.0240219	144.277	1.2592	0.917503	5746809856	2.19113e-10	7.2364e+09
600	3.36	3.41	24.72	8.989	6.461	sp|Q12907|LMAN2_HUMAN	Vesicular integral-membrane protein VIP36 OS=Homo sapiens GN=LMAN2 PE=1 SV=1	HUMAN	2	1.07639	0.607528	1.50637	0.714561	1.62144	0.97335	0.984845	64.6548	0.0150546	62.9317	2.03302	0.237853	4.64414	0.437759	9.44162	2.48272	0.12623	3.95927	0.627064	9.82975	1.87732	0.110692	2.44408	0.768107	4.58832	0.628412	0.258164	2.89195	0.217297	1.81734	2.52743	0.533888	67.3522	0.0375256	170.228
601	3.35	19.11	79.37	65.08	61.11	sp|Q8N257|H2B3B_HUMAN	Histone H2B type 3-B OS=Homo sapiens GN=HIST3H2BB PE=1 SV=3	HUMAN	43	1.18765					0.244822					2.1591					0.254809					0.414272					2.38775					0.103239
602	3.35	3.63	12.84	2.883	2.883	sp|Q16853|AOC3_HUMAN	Membrane primary amine oxidase OS=Homo sapiens GN=AOC3 PE=1 SV=3	HUMAN	2	1.09844	0.517043	3.5207	0.311996	3.86729	0.552005	0.221595	15.4794	0.0356606	8.54471	1.35452	0.201263	3.52977	0.383743	4.78115	1.66685	0.159741	5.28056	0.315658	8.80191	1.04405	0.739052	3.52722	0.295998	3.68258	1.06948	0.621167	3.52806	0.303134	3.77318	0.423541	0.191022	29.2922	0.0144592	12.4064
603	3.33	3.36	46.73	35.51	35.51	tr|B8ZZQ6|B8ZZQ6_HUMAN	Uncharacterized protein OS=Homo sapiens GN=PTMA PE=1 SV=1	HUMAN	3	1.07976					0.950918					0.394859					1.42178					0.804089					0.640104					0.779975
604	3.32	4.19	13.69	3.923	1.744	tr|E7ER45|E7ER45_HUMAN	Maltase-glucoamylase, intestinal OS=Homo sapiens GN=MGAM PE=4 SV=2	HUMAN	2	0.974732	0.781713	1.41641	0.68817	1.38062	0.260686	0.0109892	1.8432	0.141431	0.480496	0.337492	0.0549401	3.1368	0.107592	1.05864	0.358652	0.0359695	2.36364	0.151737	0.847725	0.466586	0.038975	1.94887	0.239413	0.909317	0.3272	0.0118116	1.69408	0.193143	0.554302	0.941525	0.957278	72.7842	0.0129358	68.5282
605	3.32	3.54	48.44	16.44	7.111	sp|P24534|EF1B_HUMAN	Elongation factor 1-beta OS=Homo sapiens GN=EEF1B2 PE=1 SV=3	HUMAN	2	0.975388	0.715044	1.193	0.817594	1.16364	1.67483	0.0235094	1.49441	1.12073	2.50288	0.961622	0.664339	1.26147	0.762304	1.21305	0.844998	0.146132	1.29648	0.651764	1.09552	0.791122	0.0501336	1.26426	0.62576	1.00018	0.883258	0.121485	1.19217	0.740883	1.05299	0.823186	0.737764	4.50276	0.182818	3.70661
606	3.32	3.47	17.55	3.878	3.878	sp|Q8IV08|PLD3_HUMAN	Phospholipase D3 OS=Homo sapiens GN=PLD3 PE=1 SV=1	HUMAN	2	0.943128	0.747221	5.89536	0.159978	5.56008	4.52991	0.0424171	3.59963	1.25844	16.306	0.898164	0.559366	5.18746	0.173141	4.65919	1.08031	0.763514	12.4215	0.0869706	13.419	1.64405	0.152034	4.65494	0.353184	7.65295	0.960455	0.79583	4.68022	0.205216	4.49514	0.520914	0.472365	1991.38	0.000261585	1037.33
607	3.31	6.15	21.83	6.628	5.458	tr|B3KUE5|B3KUE5_HUMAN	Phospholipid transfer protein OS=Homo sapiens GN=PLTP PE=1 SV=1	HUMAN	3	1.10803	0.389359	1.49897	0.739195	1.6609	0.770212	0.111882	1.50851	0.510579	1.16187	0.610516	0.38631	6.90091	0.088469	4.21312	2.57536	0.0225406	1.86209	1.38305	4.79555	0.867335	0.631416	2.98087	0.290967	2.58542	0.878563	0.670184	3.08812	0.284497	2.71311	1.13315	0.936436	392.138	0.00288968	444.353
608	3.28	3.65	23.05	14.94	8.117	tr|J3KR44|J3KR44_HUMAN	Ubiquitin thioesterase OTUB1 OS=Homo sapiens GN=OTUB1 PE=1 SV=1	HUMAN	2	1.06647	0.707383	1.89626	0.562407	2.02231	1.85588	0.0920113	2.38264	0.778916	4.4219	1.49392	0.135961	2.03727	0.733297	3.04353	1.37729	0.104443	1.62243	0.848904	2.23456	1.05902	0.749683	1.96365	0.53931	2.07954	1.31385	0.0885767	1.45492	0.903038	1.91155	1.8383	0.751228	1356.33	0.00135535	2493.35
609	3.26	3.4	17.35	8.673	8.673	tr|E7ETP9|E7ETP9_HUMAN	Lysosome-associated membrane glycoprotein 3 OS=Homo sapiens GN=LAMP3 PE=4 SV=1	HUMAN	3	0.952167	0.543764	1.25664	0.75771	1.19653	1.90572	0.0275884	1.66535	1.14434	3.1737	1.04003	0.641371	1.27372	0.816526	1.32471	1.22474	0.0662525	1.25613	0.97501	1.53842	1.87388	0.0507286	1.88072	0.996362	3.52424	1	1	1.25568	0.796382	1.25568	1.24904	0.787686	11.0671	0.112861	13.8233
610	3.25	3.41	25.71	10	7.714	sp|P08567|PLEK_HUMAN	Pleckstrin OS=Homo sapiens GN=PLEK PE=1 SV=3	HUMAN	2	0.889636	0.293862	1.42874	0.62267	1.27106	0.543976	0.127427	2.82098	0.192832	1.53455	0.804622	0.461718	2.8167	0.285661	2.26638	0.845111	0.709158	5.38953	0.156806	4.55475	0.615088	0.345975	5.53085	0.111211	3.40196	0.701159	0.28766	2.89875	0.241883	2.03249	0.187973	0.00648585	1.78973	0.105029	0.336421
611	3.24	4.49	23.66	13.36	13.36	sp|P06870|KLK1_HUMAN	Kallikrein-1 OS=Homo sapiens GN=KLK1 PE=1 SV=2	HUMAN	4	1.02366	0.902428	6.84451	0.149559	7.00646	7.55972	0.151846	517.716	0.0146021	3913.79	1.0603	0.987056	7.72841e+15	1.37195e-16	8.19444e+15	1.58658	0.276831	15.2445	0.104075	24.1867	1.22282	0.294296	3.57368	0.342173	4.36997	1.10745	0.49351	3.56284	0.310832	3.94565	1.63645	0.322184	32.0861	0.0510019	52.5073
612	3.24	4.32	31.36	8.21	1.806	sp|P12956|XRCC6_HUMAN	X-ray repair cross-complementing protein 6 OS=Homo sapiens GN=XRCC6 PE=1 SV=2	HUMAN	1	0.967977	0.729101	1.42176	0.68083	1.37623	0.668775	0.094186	1.77277	0.377248	1.18559	1.1163	0.310398	1.42127	0.785426	1.58657	0.727572	0.221119	2.17976	0.333786	1.58593	0.596959	0.0794056	1.94622	0.306727	1.16182	1.17595	0.1864	1.42251	0.826676	1.6728	4.77241	0.553294	13684.8	0.000348739	65309.3
613	3.23	4.21	43.33	21	3.667	sp|O15144|ARPC2_HUMAN	Actin-related protein 2/3 complex subunit 2 OS=Homo sapiens GN=ARPC2 PE=1 SV=1	HUMAN	1	1.01603	0.745473	1.11529	0.910997	1.13317	1.09135	0.444018	1.28449	0.849632	1.40183	0.886745	0.0483591	1.12648	0.787185	0.998897	0.744703	0.000692588	1.1357	0.655723	0.845758	0.647272	0.00377602	1.28244	0.50472	0.830087	0.978723	0.730218	1.14897	0.851828	1.12452	1.38905	0.623868	4.41973	0.314284	6.13922
614	3.2	4.94	15.71	3.114	2.284	sp|P23470|PTPRG_HUMAN	Receptor-type tyrosine-protein phosphatase gamma OS=Homo sapiens GN=PTPRG PE=1 SV=4	HUMAN	3	0.995132	0.968703	3.52627	0.282205	3.50911	0.997129	0.98156	3.52873	0.282574	3.5186	0.955926	0.728392	3.52523	0.271167	3.36986	1.58347	0.257432	12.1732	0.130078	19.276	1.6777	0.316415	35.3832	0.0474152	59.3624	0.738213	0.200907	3.52243	0.209575	2.6003	0.617983	0.148357	4.26941	0.144747	2.63842
615	3.15	5.6	18.34	3.351	1.587	sp|Q8NI35-5|INADL_HUMAN	Isoform 5 of InaD-like protein OS=Homo sapiens GN=INADL	HUMAN	3
616	3.14	4.87	23.7	7.196	3.226	sp|P55072|TERA_HUMAN	Transitional endoplasmic reticulum ATPase OS=Homo sapiens GN=VCP PE=1 SV=4	HUMAN	3	1.07396	0.48685	1.43783	0.746932	1.54417	1.82618	0.19004	3.76903	0.484524	6.88294	1.22874	0.296044	1.88205	0.652875	2.31255	0.923334	0.570448	1.66566	0.554334	1.53796	0.767076	0.139558	1.61252	0.475701	1.23692	2.34638	0.0477866	2.29879	1.0207	5.39385	0.638829	0.616616	26.7007	0.0239256	17.0572
617	3.13	4.35	18.71	5.521	5.521	sp|P07359|GP1BA_HUMAN	Platelet glycoprotein Ib alpha chain OS=Homo sapiens GN=GP1BA PE=1 SV=2	HUMAN	5	1.07422	0.47982	1.43001	0.751199	1.53616	0.714084	0.329812	3.11031	0.229586	2.22102	1.35727	0.495218	4.9014	0.276915	6.65254	1.33683	0.118581	1.60536	0.832734	2.14609	0.920694	0.736486	2.51013	0.366791	2.31107	1.07888	0.457271	1.42975	0.754594	1.54252	1.12048	0.918678	69.5602	0.0161081	77.941
618	3.13	3.25	26.58	20.25	12.03	sp|P10124|SRGN_HUMAN	Serglycin OS=Homo sapiens GN=SRGN PE=1 SV=3	HUMAN	3	0.918568	0.774603	18.5373	0.0495523	17.0278	1.07121	0.736409	7.3077	0.146587	7.82809	5.8511	0.0583466	7.86987	0.743481	46.0474	1.21606	0.535716	16.139	0.0753489	19.6259	1.34376	0.32575	8.23444	0.163188	11.0651	4.3056	0.104533	21.618	0.199167	93.0784	2.48383	0.755276	2572184977408	9.6565e-13	6.38887e+12
619	3.13	3.19	35.76	22.42	17.58	tr|E9PNQ8|E9PNQ8_HUMAN	Thy-1 membrane glycoprotein (Fragment) OS=Homo sapiens GN=THY1 PE=4 SV=1	HUMAN	2	0.913746	0.530458	3.53029	0.25883	3.22579	0.848617	0.517431	9.05321	0.0937365	7.68271	1.59706	0.2041	7.20824	0.22156	11.512	1.66441	0.122569	3.5323	0.471197	5.87919	1.37353	0.193402	3.54044	0.387955	4.86291	1.16168	0.372205	3.52651	0.329414	4.09668	0.774067	0.235867	3.53942	0.218699	2.73975
620	3.12	3.26	26.24	11.7	8.156	sp|Q9UBX7|KLK11_HUMAN	Kallikrein-11 OS=Homo sapiens GN=KLK11 PE=1 SV=2	HUMAN	2	0.974997	0.788659	1.42805	0.682748	1.39234	2.58173	0.00756125	1.42891	1.80678	3.68905	0.307457	0.00488449	1.4276	0.215366	0.438926	0.757142	0.0781995	1.42759	0.530363	1.08089	0.652907	0.125477	2.05312	0.318007	1.3405	0.517521	0.0647576	2.13537	0.242356	1.1051	1.4094	0.597556	10.7522	0.13108	15.1542
621	3.12	3.18	15.28	10	5.278	sp|O00115|DNS2A_HUMAN	Deoxyribonuclease-2-alpha OS=Homo sapiens GN=DNASE2 PE=1 SV=2	HUMAN	2	0.959645	0.629805	1.27765	0.751101	1.22609	1.97993	0.00311093	1.28084	1.5458	2.53597	0.876347	0.508948	1.75378	0.499691	1.53692	0.655562	0.0347959	1.44091	0.454963	0.944608	0.733281	0.183464	1.77376	0.413405	1.30066	0.775688	0.0468538	1.28061	0.605719	0.993351	0.531011	0.139436	2.73867	0.193894	1.45426
622	3.1	3.83	26.69	8.953	5.405	sp|P31939|PUR9_HUMAN	Bifunctional purine biosynthesis protein PURH OS=Homo sapiens GN=ATIC PE=1 SV=3	HUMAN	3	0.936446	0.637635	3.68375	0.25421	3.44964	1.07833	0.793599	17.3097	0.0622963	18.6656	1.12174	0.465088	3.69801	0.303337	4.14822	1.15	0.405992	3.72813	0.308466	4.28734	0.973255	0.83582	3.691	0.263683	3.59228	1.82506	0.439672	553.98	0.00329446	1011.05	1.17043	0.773977	219.908	0.00532235	257.385
623	3.09	4.92	19.72	3.595	3.595	sp|P40189|IL6RB_HUMAN	Interleukin-6 receptor subunit beta OS=Homo sapiens GN=IL6ST PE=1 SV=2	HUMAN	3	0.977854	0.862989	1.63666	0.59747	1.60041	1.89342	0.0706948	2.16392	0.874993	4.09721	1.98074	0.369125	12.9047	0.15349	25.5609	1.44334	0.0536552	1.46416	0.985784	2.11328	1.80696	0.0284137	1.55044	1.16545	2.80157	1.10618	0.369674	1.45959	0.757867	1.61457	2.90798	0.510678	326.585	0.0089042	949.701
624	3.07	4.3	14.74	2.732	0.4313	sp|O75694|NU155_HUMAN	Nuclear pore complex protein Nup155 OS=Homo sapiens GN=NUP155 PE=1 SV=1	HUMAN	1	0.935141					1.02867					0.532548					0.878574					0.999192					0.690347					0.552514
625	3.06	3.38	19.33	10.98	9.547	sp|P14324|FPPS_HUMAN	Farnesyl pyrophosphate synthase OS=Homo sapiens GN=FDPS PE=1 SV=4	HUMAN	4	1.07781	0.474671	1.44669	0.745017	1.55925	1.27779	0.134706	1.54045	0.829492	1.96837	0.772102	0.0996564	1.46283	0.527814	1.12945	1.16018	0.239332	1.47078	0.788822	1.70637	1.06009	0.566414	1.4463	0.732969	1.53321	1.20326	0.16398	1.44702	0.831542	1.74114	1.20711	0.875647	96.5221	0.012506	116.512
626	3.06	3.26	28.9	11.69	5.844	sp|Q12841|FSTL1_HUMAN	Follistatin-related protein 1 OS=Homo sapiens GN=FSTL1 PE=1 SV=1	HUMAN	2	0.98921	0.892175	1.26392	0.782655	1.25028	1.00724	0.966389	1.65115	0.610021	1.66309	1.01572	0.922328	1.59758	0.635787	1.62269	1.85069	0.0199217	1.53839	1.203	2.84709	1.63506	0.0707206	1.76622	0.925739	2.88789	1.26882	0.0771545	1.33129	0.953076	1.68916	0.938039	0.937262	10.815	0.0867351	10.1449
627	3.02	3.11	25.65	12.04	12.04	sp|Q99828|CIB1_HUMAN	Calcium and integrin-binding protein 1 OS=Homo sapiens GN=CIB1 PE=1 SV=4	HUMAN	2	0.969252	0.858451	5.78448	0.167561	5.60662	0.270307	0.210033	296.463	0.000911773	80.1359	0.317108	0.124221	17.8888	0.0177266	5.6727	0.738437	0.466378	32.0027	0.0230742	23.632	0.599332	0.137578	4.17038	0.143711	2.49945	0.320904	0.104238	10.87	0.0295221	3.48822	0.888902	0.950911	257708192	3.44926e-09	2.29077e+08
628	3	3.74	40.3	10.65	8.745	tr|C9J9K3|C9J9K3_HUMAN	40S ribosomal protein SA (Fragment) OS=Homo sapiens GN=RPSA PE=1 SV=2	HUMAN	2	0.887238					2.53084					1.08601					1.14326					1.15365					1.26699					0.867632
629	2.99	3.1	42.17	31.33	26.2	sp|P29966|MARCS_HUMAN	Myristoylated alanine-rich C-kinase substrate OS=Homo sapiens GN=MARCKS PE=1 SV=4	HUMAN	6	1.08801	0.524187	1.37286	0.792515	1.49368	0.546418	0.0284513	1.66462	0.328255	0.909575	1.24206	0.171854	1.41861	0.875551	1.762	0.997867	0.986062	1.34848	0.739994	1.3456	0.737951	0.74753	9.93908	0.0742474	7.33456	0.967857	0.974565	12.264	0.0789183	11.8698	1.11171	0.888253	6.30785	0.176243	7.01252
630	2.98	4.35	16.33	3.759	1.719	sp|O60462|NRP2_HUMAN	Neuropilin-2 OS=Homo sapiens GN=NRP2 PE=1 SV=2	HUMAN	2	1.01198	0.924187	3.54307	0.285624	3.58553	1.25171	0.265795	3.54453	0.353139	4.43673	1.48492	0.312049	14.5924	0.10176	21.6684	1.83418	0.286026	41.1146	0.0446115	75.4116	1.50716	0.338033	21.3463	0.0706052	32.1724	1.23864	0.277008	3.53963	0.349935	4.38434	3.31947	0.344129	9411.34	0.00035271	31240.7
631	2.97	3.85	53	22.12	4.608	sp|P62993|GRB2_HUMAN	Growth factor receptor-bound protein 2 OS=Homo sapiens GN=GRB2 PE=1 SV=1	HUMAN	1	1.02575	0.704341	1.1766	0.871789	1.2069	1.23834	0.0739981	1.27628	0.970278	1.58047	1.01205	0.944927	1.52818	0.662258	1.54659	0.906901	0.375236	1.29461	0.70052	1.17409	0.891338	0.342225	1.3257	0.672354	1.18165	0.7942	0.0138885	1.17325	0.676922	0.931797	0.480947	0.235049	4.0331	0.11925	1.93971
632	2.97	3.11	14.18	8	8	sp|P13598|ICAM2_HUMAN	Intercellular adhesion molecule 2 OS=Homo sapiens GN=ICAM2 PE=1 SV=2	HUMAN	3	1.01445	0.879033	1.43094	0.708944	1.45162	0.716294	0.0564437	1.42814	0.501557	1.02297	1.21576	0.258705	1.71297	0.70974	2.08257	1.43273	0.0986483	1.69164	0.846948	2.42367	1.03691	0.765275	1.57896	0.656707	1.63725	1.07941	0.458411	1.43462	0.752403	1.54854	1.20528	0.871603	80.4726	0.0149775	96.9917
633	2.95	4.3	24.32	12.46	9.422	sp|O00151|PDLI1_HUMAN	PDZ and LIM domain protein 1 OS=Homo sapiens GN=PDLIM1 PE=1 SV=4	HUMAN	3	0.996692					3.02478					0.561977					0.867725					0.922849					0.798176					0.37511
634	2.92	3.66	28.24	10.12	4.941	tr|Q5STU3|Q5STU3_HUMAN	Spliceosome RNA helicase DDX39B OS=Homo sapiens GN=DDX39B PE=1 SV=2	HUMAN	2	0.973328	0.830609	3.5267	0.275988	3.43264	2.00374	0.0902084	3.52462	0.5685	7.06243	0.955163	0.903213	44.89	0.0212779	42.8773	0.815372	0.652364	71.3487	0.011428	58.1757	0.532539	0.279411	42.8765	0.0124203	22.8334	1.70166	0.167296	6.15359	0.27653	10.4713	2.25364	0.772893	1073771970560	2.0988e-12	2.41989e+12
635	2.92	3.21	16.45	3.656	2.742	sp|P32942|ICAM3_HUMAN	Intercellular adhesion molecule 3 OS=Homo sapiens GN=ICAM3 PE=1 SV=2	HUMAN	2	0.996091	0.974862	3.52415	0.282648	3.51037	0.55904	0.413235	272.257	0.00205335	152.203	1.03726	0.833142	5.65444	0.183441	5.8651	0.886541	0.569826	6.74556	0.131426	5.98021	0.887939	0.548104	5.79802	0.153145	5.14828	0.661635	0.346858	24.0594	0.0275001	15.9185	1.03042	0.955707	235.79	0.00437004	242.962
636	2.91	3.19	46.74	11.63	9.535	sp|P00505|AATM_HUMAN	Aspartate aminotransferase, mitochondrial OS=Homo sapiens GN=GOT2 PE=1 SV=3	HUMAN	2	1.07349	0.476412	1.42065	0.755637	1.52505	0.686046	0.046967	1.43958	0.476559	0.98762	1.27902	0.09531	1.42282	0.89893	1.81981	1.17609	0.471898	2.21125	0.531866	2.60064	1.00742	0.946342	1.52025	0.662671	1.53154	1.44767	0.160731	2.07351	0.69817	3.00176	0.730907	0.131921	1.72537	0.423623	1.26108
637	2.9	4.11	13.46	3.441	1.945	sp|Q12913|PTPRJ_HUMAN	Receptor-type tyrosine-protein phosphatase eta OS=Homo sapiens GN=PTPRJ PE=1 SV=3	HUMAN	2	1.18832	0.0966738	1.25815	0.944498	1.49508	0.784459	0.122375	1.43581	0.546354	1.12633	1.26697	0.169282	1.51856	0.834324	1.92397	1.37828	0.103434	1.55386	0.887	2.14165	2.22032	0.29669	7.49313	0.296314	16.6371	1.7051	0.266394	3.47816	0.490229	5.9306	2.48512	0.479712	36.5378	0.068015	90.8007
638	2.89	3.45	20.7	4.566	2.131	sp|Q86SF2|GALT7_HUMAN	N-acetylgalactosaminyltransferase 7 OS=Homo sapiens GN=GALNT7 PE=1 SV=1	HUMAN	2	0.899088	0.801191	65.7848	0.0136671	59.1464	1.71786	0.899169	4.93498e+18	3.48098e-19	8.4776e+18	0.830998	0.829016	5148.4	0.000161409	4278.3	1.03857	0.873993	10.9981	0.094432	11.4223	0.928135	0.736421	8.63998	0.107423	8.01907	1.03146	0.827332	4.11848	0.250448	4.24806	1.65607	0.135899	4.01248	0.41273	6.64496
639	2.85	3.74	30.99	14.65	8.451	sp|Q14103|HNRPD_HUMAN	Heterogeneous nuclear ribonucleoprotein D0 OS=Homo sapiens GN=HNRNPD PE=1 SV=1	HUMAN	4	1.02344	0.807459	1.43234	0.714523	1.46592	1.28478	0.0959864	1.43413	0.895858	1.84254	1.07333	0.598614	1.63445	0.656688	1.7543	0.63606	0.258669	3.47762	0.182901	2.21198	0.776213	0.0922412	1.42789	0.543607	1.10835	0.993891	0.948273	1.43323	0.693461	1.42448	0.993615	0.995154	55.7405	0.0178257	55.3846
640	2.84	3.11	26.77	10.41	7.807	sp|Q01105-4|SET_HUMAN	Isoform 4 of Protein SET OS=Homo sapiens GN=SET	HUMAN	2	1.08739	0.421326	1.43229	0.7592	1.55745	0.602664	0.209501	3.29953	0.182652	1.98851	1.48083	0.0468302	1.46087	1.01367	2.1633	0.751693	0.296861	2.40666	0.312339	1.80907	0.52975	0.0716113	2.16798	0.244352	1.14849	1.10632	0.351673	1.4348	0.771063	1.58734	1.40489	0.793964	136.004	0.0103298	191.07
641	2.83	3	14.26	9.438	6.225	tr|X6R8A1|X6R8A1_HUMAN	Lysosomal protective protein OS=Homo sapiens GN=CTSA PE=4 SV=1	HUMAN	3	0.99186	0.966673	2.10813	0.470494	2.09097	2.92751	0.132391	6.50872	0.449783	19.0543	1.22439	0.576269	3.73113	0.328155	4.56835	0.933938	0.801124	2.78639	0.335178	2.60232	0.682867	0.0470842	1.44678	0.471992	0.987956	0.84225	0.209066	1.49799	0.562255	1.26168	0.902019	0.904672	26.48	0.0340642	23.8854
642	2.78	2.97	21.72	14.61	12.73	sp|P08246|ELNE_HUMAN	Neutrophil elastase OS=Homo sapiens GN=ELANE PE=1 SV=1	HUMAN	2	0.952983					1.00148					0.606194					0.593637					0.709266					0.581679					0.417931
643	2.76	2.98	34.87	20	5.641	tr|Q4JM47|Q4JM47_HUMAN	AGR2 OS=Homo sapiens GN=AGR2 PE=4 SV=1	HUMAN	1	1.01228	0.88031	1.26766	0.798543	1.28323	2.60619	0.00239317	1.37336	1.89768	3.57922	0.796631	0.0633967	1.28529	0.619808	1.0239	1.5261	0.0169562	1.32143	1.15489	2.01664	0.987208	0.892655	1.32209	0.746704	1.30518	0.906498	0.276767	1.26563	0.716241	1.1473	2.28438	0.489291	28.3551	0.0805631	64.7738
644	2.76	2.98	45.6	29.53	13.47	sp|P61586|RHOA_HUMAN	Transforming protein RhoA OS=Homo sapiens GN=RHOA PE=1 SV=1	HUMAN	2	1.00856	0.941698	1.40686	0.716885	1.4189	2.14731	0.0110662	1.53984	1.3945	3.3065	0.701541	0.264248	2.27821	0.307936	1.59826	0.734121	0.214585	1.87142	0.39228	1.37385	1.15155	0.143929	1.25649	0.916482	1.44691	0.827516	0.33567	1.69326	0.488712	1.4012	1.38192	0.749124	18.8513	0.0733065	26.051
645	2.76	2.97	35.35	14.48	9.764	sp|P25325|THTM_HUMAN	3-mercaptopyruvate sulfurtransferase OS=Homo sapiens GN=MPST PE=1 SV=3	HUMAN	2	0.862397	0.21241	1.4225	0.606255	1.22676	1.90219	0.0328973	1.67301	1.13698	3.1824	0.912371	0.529553	1.68776	0.540581	1.53986	0.979659	0.824638	1.42056	0.689626	1.39167	0.956964	0.64329	1.41983	0.673999	1.35873	0.906636	0.586405	1.92802	0.470243	1.74801	0.815105	0.842762	49.7404	0.0163872	40.5436
646	2.74	3.72	55.45	37.27	25.45	sp|P81605|DCD_HUMAN	Dermcidin OS=Homo sapiens GN=DCD PE=1 SV=2	HUMAN	3	1.36223	0.0631559	1.42067	0.958859	1.93528	0.714223	0.324077	3.05426	0.233844	2.18142	2.25122	0.0115707	1.46067	1.54122	3.2883	3.59874	0.0241502	2.39218	1.50438	8.60884	1.12646	0.573103	2.15441	0.522862	2.42686	0.99836	0.994166	2.35434	0.424051	2.35048	2.60281	0.551112	328.342	0.00792714	854.613
647	2.73	5.04	16.72	2.149	1.015	sp|Q00610|CLH1_HUMAN	Clathrin heavy chain 1 OS=Homo sapiens GN=CLTC PE=1 SV=5	HUMAN	2	0.978579	0.82372	1.4447	0.677356	1.41376	1.3242	0.393074	3.06126	0.432567	4.05371	0.777975	0.0979041	1.44113	0.539839	1.12116	0.599827	0.0750736	1.89491	0.316546	1.13662	0.507438	0.130177	3.22442	0.157373	1.6362	0.976102	0.921543	2.54756	0.383151	2.48668	0.75975	0.448795	3.5449	0.214322	2.69324
648	2.73	3.14	15.88	2.977	2.536	tr|S4R389|S4R389_HUMAN	Neural cell adhesion molecule 1 (Fragment) OS=Homo sapiens GN=NCAM1 PE=4 SV=1	HUMAN	3	0.950461	0.697876	3.51353	0.270515	3.33947	0.581728	0.377415	103.263	0.00563345	60.0711	1.91857	0.302839	71.1629	0.0269603	136.531	1.61848	0.424413	123.188	0.0131383	199.376	1.33296	0.530805	55.8885	0.0238503	74.497	1.25845	0.258541	3.51139	0.35839	4.41889	1.05419	0.979677	1316226048	8.00921e-10	1.38756e+09
649	2.72	4.04	14.57	2.128	0.8029	sp|P11717|MPRI_HUMAN	Cation-independent mannose-6-phosphate receptor OS=Homo sapiens GN=IGF2R PE=1 SV=3	HUMAN	2	0.964242					0.52919					0.764478					0.777215					1.04314					0.77058					0.103239
650	2.7	2.78	23.93	9.402	9.402	tr|J3KQE5|J3KQE5_HUMAN	GTP-binding nuclear protein Ran (Fragment) OS=Homo sapiens GN=RAN PE=1 SV=1	HUMAN	2	1.05085	0.643814	1.4857	0.707307	1.56125	2.33344	0.00896941	1.41575	1.6482	3.30355	0.738749	0.217929	2.08369	0.354538	1.53933	0.841489	0.450062	2.21999	0.379051	1.8681	0.716859	0.0540758	1.41529	0.506511	1.01456	1.08286	0.548585	1.6141	0.670875	1.74784	0.644367	0.331654	4.42951	0.145471	2.85423
651	2.68	2.78	53.13	29.69	19.53	sp|P02775|CXCL7_HUMAN	Platelet basic protein OS=Homo sapiens GN=PPBP PE=1 SV=3	HUMAN	2	1.01997	0.829886	1.41695	0.719832	1.44525	0.849741	0.565357	2.79139	0.304415	2.37196	1.097	0.759054	3.11006	0.352726	3.41173	1.21342	0.340866	1.95723	0.619968	2.37493	2.17572	0.0127583	1.46446	1.48569	3.18626	1.20066	0.560058	3.11369	0.385608	3.7385	1.72815	0.297778	5.40638	0.31965	9.34304
652	2.65	2.73	29.11	29.11	22.78	sp|P00995|ISK1_HUMAN	Pancreatic secretory trypsin inhibitor OS=Homo sapiens GN=SPINK1 PE=1 SV=2	HUMAN	2	0.894927	0.515912	4.40557	0.203135	3.94267	1.09419	0.581652	4.40327	0.248494	4.81799	0.913308	0.581636	4.45186	0.205152	4.06592	0.392525	0.20707	54.9898	0.00713814	21.5849	11.4782	0.0448157	8.9039	1.28912	102.201	2.46987	0.108011	7.15675	0.34511	17.6762	1.6995	0.833452	85079179264	1.99755e-11	1.44592e+11
653	2.64	2.92	21.47	10.21	2.618	sp|Q9UGM5|FETUB_HUMAN	Fetuin-B OS=Homo sapiens GN=FETUB PE=1 SV=2	HUMAN	1	1.08326	0.367203	1.27154	0.851924	1.37741	0.839921	0.103522	1.27092	0.660875	1.06747	0.965856	0.869537	1.85614	0.520358	1.79276	0.75591	0.207481	1.74339	0.433587	1.31784	0.525611	0.0965588	2.35275	0.223403	1.23663	0.6896	0.0705417	1.53648	0.448817	1.05956	0.587468	0.231415	3.0988	0.189579	1.82045
654	2.64	2.81	25.65	12.04	12.04	sp|P60953|CDC42_HUMAN	Cell division control protein 42 homolog OS=Homo sapiens GN=CDC42 PE=1 SV=2	HUMAN	2	0.97549	0.886351	5.73965	0.169956	5.59897	1.6151	0.133977	3.67358	0.439653	5.93321	0.7145	0.225908	4.86822	0.146768	3.47834	0.974314	0.902275	8.47357	0.114983	8.25592	1.07549	0.603522	3.6242	0.296752	3.89779	0.985318	0.908555	3.66698	0.2687	3.61314	1.00126	0.99273	4.06783	0.246141	4.07296
655	2.58	2.76	31.72	17.18	12.33	sp|Q92520|FAM3C_HUMAN	Protein FAM3C OS=Homo sapiens GN=FAM3C PE=1 SV=1	HUMAN	2	1.03182	0.804726	3.51303	0.293711	3.6248	1.23272	0.737667	437.816	0.0028156	539.702	1.08275	0.7792	16.3623	0.0661738	17.7163	1.4565	0.163617	3.51041	0.414909	5.11289	1.26262	0.70229	353.214	0.00357466	445.975	1.06089	0.656973	3.51202	0.302073	3.72586	2.49833	0.563543	1503631	1.66153e-06	3.75656e+06
656	2.57	3	25.46	7.87	4.63	sp|P23526|SAHH_HUMAN	Adenosylhomocysteinase OS=Homo sapiens GN=AHCY PE=1 SV=4	HUMAN	3	1.04883	0.63004	1.43947	0.728623	1.50975	1.8902	0.0173411	1.4413	1.31146	2.72433	0.866887	0.302093	1.56209	0.554954	1.35415	0.877363	0.428056	1.76994	0.495702	1.55288	1.15229	0.234203	1.43648	0.802164	1.65525	0.972928	0.897372	2.24651	0.433084	2.18569	0.725269	0.389761	3.55659	0.203922	2.57948
657	2.57	2.66	36.36	23.64	20	sp|P05161|ISG15_HUMAN	Ubiquitin-like protein ISG15 OS=Homo sapiens GN=ISG15 PE=1 SV=5	HUMAN	2	0.981256	0.88245	3.62267	0.270865	3.55477	1.39195	0.440962	32.6835	0.0425888	45.4939	3.22871	0.0548218	3.61695	0.892663	11.6781	0.995513	0.984613	10.6282	0.0936669	10.5805	0.674156	0.271926	9.77989	0.0689329	6.59318	5.68923	0.0389976	3.87633	1.46768	22.0533	1.17501	0.593042	15.7465	0.0746207	18.5023
658	2.55	2.62	34.04	19.15	19.15	sp|P59665|DEF1_HUMAN	Neutrophil defensin 1 OS=Homo sapiens GN=DEFA1 PE=1 SV=1	HUMAN	6	1.07843	0.613338	3.97673	0.271186	4.28864	0.316825	0.629885	4485933056	7.06264e-11	1.42126e+09	0.388557	0.293679	391.709	0.000991955	152.201	0.358125	0.246352	203.781	0.00175741	72.979	0.265586	0.252423	1156.33	0.000229679	307.106	0.310026	0.216883	195.387	0.00158673	60.5751	0.651908	0.825445	247599392	2.63291e-09	1.61412e+08
659	2.53	3.07	35	8.81	6.19	sp|P80303-2|NUCB2_HUMAN	Isoform 2 of Nucleobindin-2 OS=Homo sapiens GN=NUCB2	HUMAN	2	0.766652	0.133932	1.48178	0.517385	1.13601	0.85969	0.804661	4.89569	0.175601	4.20878	1.30194	0.338249	1.96205	0.663561	2.55448	1.33853	0.232328	1.77801	0.752822	2.37991	0.690232	0.160776	1.81985	0.379279	1.25612	0.87547	0.236413	1.3038	0.671474	1.14144	0.667877	0.377116	3.09243	0.215971	2.06537
660	2.51	2.74	29.17	29.17	15.83	sp|P01766|HV305_HUMAN	Ig heavy chain V-III region BRO OS=Homo sapiens PE=1 SV=1	HUMAN	5	0.951236	0.757341	4.8792	0.194957	4.64128	0.948403	0.952436	8042.95	0.000117917	7627.96	0.663892	0.647978	4597.52	0.000144402	3052.25	0.899341	0.494762	3.76599	0.238806	3.38691	0.535787	0.298285	55.3149	0.00968612	29.637	1.07208	0.825467	23.2063	0.0461978	24.879	0.681204	0.835655	105397296	6.4632e-09	7.17971e+07
661	2.51	2.61	22.57	15.63	6.25	sp|Q8NCW5|NNRE_HUMAN	NAD(P)H-hydrate epimerase OS=Homo sapiens GN=APOA1BP PE=1 SV=2	HUMAN	1	1.03446	0.760918	1.51986	0.680628	1.57222	1.66854	0.0432478	1.6058	1.03907	2.67934	0.885139	0.290782	1.44633	0.61199	1.2802	0.875283	0.268254	1.45867	0.600057	1.27674	1.20828	0.239008	1.63356	0.739658	1.9738	0.964234	0.794087	1.69324	0.56946	1.63268	0.657737	0.639654	27.109	0.0242627	17.8306
662	2.5	3.02	13.86	1.625	0.5736	sp|O15294|OGT1_HUMAN	UDP-N-acetylglucosamine--peptide N-acetylglucosaminyltransferase 110 kDa subunit OS=Homo sapiens GN=OGT PE=1 SV=3	HUMAN	1
663	2.5	2.84	29.87	11.69	2.597	sp|Q16775|GLO2_HUMAN	Hydroxyacylglutathione hydrolase, mitochondrial OS=Homo sapiens GN=HAGH PE=1 SV=2	HUMAN	1	1.07774	0.426898	1.29678	0.831092	1.3976	2.38122	0.0186816	1.80911	1.31624	4.30787	0.881377	0.673716	2.37356	0.371331	2.092	0.885751	0.708205	2.55402	0.346806	2.26223	1.117	0.652687	2.02782	0.550838	2.26508	0.874689	0.455209	1.6455	0.531563	1.4393	0.898745	0.788797	3.19118	0.281634	2.86805
664	2.49	3.53	16.54	4.134	1.083	sp|Q9Y6C2|EMIL1_HUMAN	EMILIN-1 OS=Homo sapiens GN=EMILIN1 PE=1 SV=2	HUMAN	1	0.70686					0.944436					2.08197					1.42506					1.34995					1.25229					3.02808
665	2.49	3.39	16.75	3.828	1.435	tr|B4DGP8|B4DGP8_HUMAN	Calnexin OS=Homo sapiens GN=CANX PE=1 SV=1	HUMAN	1	1.09799	0.52819	3.66184	0.299848	4.02068	0.999697	0.998109	3.65388	0.273599	3.65277	0.831294	0.632818	36.9206	0.0225157	30.6918	0.869768	0.401905	3.65528	0.237948	3.17925	1.12603	0.45362	3.68021	0.305968	4.14401	0.828414	0.315665	3.64652	0.22718	3.02083	0.242838	0.278278	4460.81	5.44381e-05	1083.26
666	2.48	3.32	20.22	11.24	3.09	sp|Q15365|PCBP1_HUMAN	Poly(rC)-binding protein 1 OS=Homo sapiens GN=PCBP1 PE=1 SV=2	HUMAN	1	0.953623	0.715792	3.52734	0.270352	3.36375	0.905253	0.498044	3.51494	0.257545	3.18191	0.736671	0.711863	2938.15	0.000250726	2164.45	0.699462	0.377714	21.386	0.0327066	14.9587	0.688214	0.293469	10.57	0.0651099	7.27445	0.992684	0.987921	136.569	0.00726873	135.57	0.759123	0.262603	4.62897	0.163994	3.51396
667	2.48	2.9	18.64	4.449	2.331	sp|Q9Y646|CBPQ_HUMAN	Carboxypeptidase Q OS=Homo sapiens GN=CPQ PE=1 SV=1	HUMAN	1	0.813535					2.40159					0.902372					0.817391					1.2664					1.00422					1.18817
668	2.46	4.66	31.87	17.93	10.76	sp|Q92688|AN32B_HUMAN	Acidic leucine-rich nuclear phosphoprotein 32 family member B OS=Homo sapiens GN=ANP32B PE=1 SV=1	HUMAN	2	0.964884	0.647245	1.25167	0.770876	1.20772	0.497398	0.00249664	1.2645	0.393356	0.628959	1.01572	0.839188	1.25166	0.811502	1.27133	0.780979	0.0397255	1.25269	0.623439	0.978328	0.756258	0.166399	1.62998	0.463968	1.23269	0.944211	0.475545	1.25178	0.754293	1.18195	0.634518	0.0432691	1.53564	0.413194	0.974394
669	2.46	2.7	18.86	11.84	4.386	tr|G8JLH6|G8JLH6_HUMAN	CD9 antigen (Fragment) OS=Homo sapiens GN=CD9 PE=1 SV=1	HUMAN	1	1.04809	0.650939	1.46764	0.714133	1.53821	0.745084	0.367083	2.98985	0.249205	2.22769	0.591528	0.0294663	1.48682	0.397847	0.879497	1.32904	0.0740247	1.42323	0.93382	1.89153	3.72721	0.00386373	1.42322	2.61886	5.30464	1.26062	0.308927	2.08974	0.603243	2.63437	0.689204	0.351456	3.77812	0.18242	2.6039
670	2.45	2.59	26.5	11.58	9.577	sp|Q15113|PCOC1_HUMAN	Procollagen C-endopeptidase enhancer 1 OS=Homo sapiens GN=PCOLCE PE=1 SV=2	HUMAN	3	0.906942					0.848684					1.00725					1.46423					1.29411					0.963625					0.252826
671	2.44	2.59	42.45	20.28	9.906	tr|B7Z3X4|B7Z3X4_HUMAN	Glucosamine-6-phosphate isomerase 1 OS=Homo sapiens GN=GNPDA1 PE=1 SV=1	HUMAN	2	0.986767	0.884831	1.41849	0.695645	1.39972	1.0677	0.852826	3.81756	0.279683	4.07602	1.32924	0.382026	3.00931	0.441711	4.00009	1.44177	0.0457298	1.41729	1.01728	2.0434	0.789522	0.297035	2.06994	0.381423	1.63426	1.59055	0.0715255	1.75915	0.90416	2.79803	1.00995	0.986751	9.71292	0.10398	9.80957
672	2.42	2.83	25.05	6.072	2.277	sp|O60506-4|HNRPQ_HUMAN	Isoform 4 of Heterogeneous nuclear ribonucleoprotein Q OS=Homo sapiens GN=SYNCRIP	HUMAN	1	1.18246	0.572281	2.93782	0.402495	3.47385	1.15664	0.220468	1.42727	0.810383	1.65084	1.07037	0.69524	1.90908	0.56067	2.04342	0.807667	0.267386	1.82911	0.441563	1.47731	0.745717	0.0812562	1.46768	0.508092	1.09447	1.05104	0.790386	2.02705	0.518509	2.13051	1.28743	0.831085	88.7252	0.0145103	114.227
673	2.42	2.83	17.18	5.728	2.322	sp|P43121|MUC18_HUMAN	Cell surface glycoprotein MUC18 OS=Homo sapiens GN=MCAM PE=1 SV=2	HUMAN	1	0.991534	0.915673	1.26508	0.783771	1.25437	0.737962	0.413599	2.77664	0.265775	2.04906	0.951813	0.712194	1.47314	0.646114	1.40215	1.00518	0.973591	1.5796	0.636349	1.58778	1.04234	0.862037	2.0089	0.518863	2.09396	0.824355	0.212295	1.4756	0.558659	1.21642	1.09832	0.934343	28.0851	0.039107	30.8465
674	2.42	2.47	18.58	13.44	4.743	tr|X6RA14|X6RA14_HUMAN	S-formylglutathione hydrolase OS=Homo sapiens GN=ESD PE=4 SV=1	HUMAN	1	0.916706	0.30278	1.24979	0.733486	1.14569	2.12697	0.0022706	1.27827	1.66394	2.71884	0.681171	0.144237	1.86252	0.365725	1.2687	0.870083	0.358692	1.50606	0.577723	1.31039	1.15558	0.160786	1.2817	0.901603	1.48111	0.726605	0.108239	1.56566	0.464089	1.13762	2.33326	0.25034	6.66465	0.350095	15.5504
675	2.41	2.52	40.67	21.53	8.612	sp|P26583|HMGB2_HUMAN	High mobility group protein B2 OS=Homo sapiens GN=HMGB2 PE=1 SV=2	HUMAN	2	0.99684	0.972202	1.30507	0.763822	1.30094	0.809601	0.596217	3.11928	0.259547	2.52537	0.612542	0.171389	2.39001	0.256293	1.46398	0.65023	0.135156	1.96249	0.331329	1.27607	0.727382	0.460446	3.31825	0.219206	2.41364	0.445915	0.0756984	2.61834	0.170305	1.16756	0.745126	0.511034	3.52141	0.211599	2.62389
676	2.41	2.47	26.01	9.865	6.726	tr|I3L297|I3L297_HUMAN	Adapter molecule crk OS=Homo sapiens GN=CRK PE=1 SV=1	HUMAN	1	0.860019	0.378057	3.64601	0.235879	3.13564	1.09996	0.661373	7.82213	0.140621	8.60399	1.19541	0.413483	5.59694	0.213582	6.69061	1.03389	0.799397	3.66637	0.281994	3.79063	1.40471	0.325746	11.2999	0.124312	15.873	1.12209	0.462323	3.66907	0.305825	4.11704	1.30565	0.241687	3.86552	0.337769	5.04704
677	2.4	2.64	22.14	8.571	6.429	tr|K7ES70|K7ES70_HUMAN	Microfibril-associated glycoprotein 4 OS=Homo sapiens GN=MFAP4 PE=4 SV=1	HUMAN	1	0.986601	0.914166	3.53769	0.278883	3.49029	0.697083	0.312339	11.5794	0.0602003	8.07179	1.6617	0.122896	3.53017	0.470713	5.86606	2.0138	0.089694	3.53076	0.570359	7.11024	3.87793	0.0465583	3.53122	1.09818	13.6938	1.42028	0.301723	9.84195	0.144309	13.9783	1.54464	0.613932	2877.51	0.000536798	4444.74
678	2.37	2.48	49.63	28.15	8.889	sp|P09382|LEG1_HUMAN	Galectin-1 OS=Homo sapiens GN=LGALS1 PE=1 SV=2	HUMAN	2	0.990572	0.912411	1.28683	0.769778	1.27469	2.55331	0.0245618	2.03281	1.25605	5.1904	0.881789	0.710435	2.66544	0.330823	2.35036	0.867346	0.181508	1.29862	0.667896	1.12636	1.58493	0.076964	1.73829	0.911776	2.75506	1.12456	0.614926	1.94983	0.576748	2.19271	1.40295	0.721156	15.6015	0.0899237	21.888
679	2.36	2.41	14.72	10.15	5.584	tr|D6RFZ9|D6RFZ9_HUMAN	Guanine nucleotide-binding protein subunit beta-2-like 1 (Fragment) OS=Homo sapiens GN=GNB2L1 PE=1 SV=2	HUMAN	1	0.949485	0.588981	1.41881	0.669212	1.34714	1.23174	0.265212	1.79574	0.685922	2.21188	0.871265	0.450327	1.89128	0.460674	1.64781	0.935432	0.498095	1.41904	0.659202	1.32741	0.904782	0.796018	4.31105	0.209875	3.90056	0.820145	0.411865	2.29239	0.357769	1.88009	1.46517	0.0425713	1.41966	1.03206	2.08005
680	2.32	2.44	48.31	19.49	14.41	sp|P58546|MTPN_HUMAN	Myotrophin OS=Homo sapiens GN=MTPN PE=1 SV=2	HUMAN	2	1.16707					2.29628					0.419552					0.550892					0.708652					0.584418					0.103239
681	2.31	3.6	15.79	0.5902	0.4058	sp|P01266-2|THYG_HUMAN	Isoform 2 of Thyroglobulin OS=Homo sapiens GN=TG	HUMAN	1	0.966688	0.789996	3.51584	0.274952	3.39872	0.676793	0.200502	5.03303	0.13447	3.40632	1.06866	0.809144	15.3261	0.0697282	16.3783	0.893878	0.459863	3.51183	0.254534	3.13915	0.858349	0.800694	401.543	0.00213763	344.664	0.777554	0.524574	31.6174	0.0245926	24.5842	1.32636	0.385588	12.0033	0.1105	15.9207
682	2.31	2.82	35.44	8.861	3.797	sp|P31153|METK2_HUMAN	S-adenosylmethionine synthase isoform type-2 OS=Homo sapiens GN=MAT2A PE=1 SV=1	HUMAN	1	1.04587	0.762811	4.29763	0.24336	4.49476	1.27588	0.425326	11.5072	0.110877	14.6818	1.64022	0.140175	4.08447	0.401574	6.69941	1.237	0.535721	20.5753	0.0601207	25.4516	0.967834	0.932724	50.2199	0.0192719	48.6045	1.27754	0.270353	4.08472	0.31276	5.21838	1.81798	0.81756	155831599104	1.16663e-11	2.83299e+11
683	2.31	2.49	26.57	8.213	5.314	sp|P61006|RAB8A_HUMAN	Ras-related protein Rab-8A OS=Homo sapiens GN=RAB8A PE=1 SV=1	HUMAN	1	1.0355					1.87696					0.925551					0.896581					1.31805					0.993207					0.499581
684	2.28	5.79	13.86	2.986	0.9954	sp|Q12802|AKP13_HUMAN	A-kinase anchor protein 13 OS=Homo sapiens GN=AKAP13 PE=1 SV=2	HUMAN	3	1.08047					0.805309					1.20739					1.18896					1.22687					1.59722					1.58694
685	2.27	3.58	26.79	6.579	2.99	sp|Q15063|POSTN_HUMAN	Periostin OS=Homo sapiens GN=POSTN PE=1 SV=2	HUMAN	1	1.02058	0.828254	1.42688	0.715249	1.45625	0.660442	0.10231	1.85812	0.355435	1.22718	0.727444	0.184044	1.98577	0.366329	1.44453	1.44795	0.0468324	1.42955	1.01287	2.06991	1.20073	0.469085	2.43131	0.493862	2.91936	0.736754	0.0972024	1.55707	0.473167	1.14718	1.85597	0.176893	3.66265	0.50673	6.79777
686	2.27	2.87	16.8	15.2	4.4	sp|P13284|GILT_HUMAN	Gamma-interferon-inducible lysosomal thiol reductase OS=Homo sapiens GN=IFI30 PE=1 SV=3	HUMAN	3	0.858309					1.0678					2.27739					0.926881					0.885087					2.09669					2.77967
687	2.27	2.46	24.44	14.44	8.333	sp|P30626-3|SORCN_HUMAN	Isoform 3 of Sorcin OS=Homo sapiens GN=SRI	HUMAN	2	1.00199	0.983254	1.43485	0.698323	1.4377	2.56652	0.0202979	1.79823	1.42725	4.6152	0.976534	0.806529	1.44251	0.676971	1.40866	1.01707	0.858043	1.43217	0.710165	1.45662	1.18203	0.292919	1.66343	0.710599	1.96624	0.866045	0.227713	1.43327	0.604245	1.24128	1.83074	0.353752	8.78233	0.208457	16.0781
688	2.26	4.27	45.45	27.88	21.21	sp|P60981|DEST_HUMAN	Destrin OS=Homo sapiens GN=DSTN PE=1 SV=3	HUMAN	3	1.27943	0.252243	3.70553	0.345276	4.74097	2.8468	0.0623055	3.68821	0.771865	10.4996	1.42059	0.58337	334.953	0.00424115	475.83	1.21274	0.311811	3.6935	0.328346	4.47927	1.71665	0.362628	81.2211	0.0211356	139.428	1.01039	0.936224	3.69157	0.273701	3.72991	4.23402	0.680112	310216394539008	1.36486e-14	1.31346e+15
689	2.25	2.98	45.75	21.7	13.21	sp|P68036-3|UB2L3_HUMAN	Isoform 3 of Ubiquitin-conjugating enzyme E2 L3 OS=Homo sapiens GN=UBE2L3	HUMAN	2	0.855125	0.600871	15.5639	0.054943	13.309	1.14891	0.838249	890.325	0.00129043	1022.9	0.472903	0.373336	556.609	0.000849613	263.222	0.584514	0.327203	47.0881	0.0124132	27.5237	0.742545	0.640959	395.331	0.00187829	293.551	0.532345	0.115228	4.33178	0.122893	2.306	0.187001	0.15977	235.467	0.00079417	44.0326
690	2.25	2.47	11.86	3.234	0.8383	sp|P48960|CD97_HUMAN	CD97 antigen OS=Homo sapiens GN=CD97 PE=1 SV=4	HUMAN	1	0.98393	0.870549	1.45875	0.674503	1.43531	4.12366	0.0221766	2.51751	1.63799	10.3813	0.967402	0.945613	6.36821	0.151911	6.16062	1.29106	0.471413	3.48434	0.370531	4.49848	2.02962	0.311753	9.68188	0.20963	19.6505	0.989539	0.960279	2.23643	0.442464	2.21304	1.91248	0.651629	202.026	0.0094665	386.372
691	2.25	2.3	33.99	13.79	9.36	sp|P07203|GPX1_HUMAN	Glutathione peroxidase 1 OS=Homo sapiens GN=GPX1 PE=1 SV=4	HUMAN	1	0.89667	0.315903	1.42451	0.629457	1.27732	5.01306	0.00261561	1.42683	3.51342	7.1528	0.814102	0.466361	2.69595	0.301972	2.19478	1.14607	0.23898	1.42423	0.804698	1.63227	1.06953	0.604948	1.60895	0.664737	1.72081	1.40351	0.0545744	1.42685	0.983644	2.0026	2.39698	0.67776	2475.55	0.000968259	5933.85
692	2.24	3.49	10.4	1.269	0.111	sp|Q8WXG9|GPR98_HUMAN	G-protein coupled receptor 98 OS=Homo sapiens GN=GPR98 PE=1 SV=2	HUMAN	1
693	2.24	2.93	14.31	4.076	1.988	sp|Q6UXY8|TMC5_HUMAN	Transmembrane channel-like protein 5 OS=Homo sapiens GN=TMC5 PE=2 SV=3	HUMAN	1	1.15061	0.392762	3.54084	0.324953	4.07411	0.977999	0.900051	5.96299	0.164011	5.8318	0.874448	0.407807	3.56348	0.245392	3.11608	1.09461	0.72504	12.0847	0.0905786	13.228	1.17534	0.35247	3.55698	0.330432	4.18066	0.833816	0.319478	3.55034	0.234855	2.96033	1.88751	0.809546	232177500160	8.1296e-12	4.38237e+11
694	2.24	2.82	16.15	2.234	1.031	sp|P42566-2|EPS15_HUMAN	Isoform 2 of Epidermal growth factor receptor substrate 15 OS=Homo sapiens GN=EPS15	HUMAN	1
695	2.23	3.27	26.7	2.634	1.362	sp|P53396|ACLY_HUMAN	ATP-citrate synthase OS=Homo sapiens GN=ACLY PE=1 SV=3	HUMAN	1	1.42015	0.0725605	1.5378	0.923495	2.18391	3.10651	0.108342	5.76069	0.539261	17.8957	1.31659	0.199574	1.87147	0.703506	2.46395	1.01734	0.941058	2.42475	0.419563	2.46679	0.700519	0.294302	2.96629	0.23616	2.07794	0.885507	0.863578	14.6821	0.060312	13.0011	1.87071	0.744047	1335.99	0.00140024	2499.25
696	2.23	2.92	19.61	4.622	2.521	sp|P07384|CAN1_HUMAN	Calpain-1 catalytic subunit OS=Homo sapiens GN=CAPN1 PE=1 SV=1	HUMAN	1	0.93778					1.04091					1.16978					0.942225					0.658239					0.943665					1.12299
697	2.22	2.55	31.13	11.64	7.233	tr|G5EA09|G5EA09_HUMAN	Syndecan binding protein (Syntenin), isoform CRA_a OS=Homo sapiens GN=SDCBP PE=1 SV=1	HUMAN	2	1.05014	0.588838	1.29433	0.811337	1.35922	0.76159	0.838804	49.8738	0.0152703	37.9834	0.64536	0.250403	2.6661	0.242061	1.7206	0.959219	0.887537	2.36663	0.405311	2.27011	1.35924	0.439159	2.99721	0.453501	4.07392	0.623366	0.010177	1.29575	0.481084	0.807727	0.84674	0.861032	16.0844	0.0526436	13.6193
698	2.22	2.33	49.47	18.95	12.63	tr|H7BZT4|H7BZT4_HUMAN	Uncharacterized protein OS=Homo sapiens PE=4 SV=1	HUMAN	1	1.06114	0.516292	1.29354	0.820338	1.37262	1.34916	0.0338071	1.29197	1.04426	1.74308	0.555811	0.080078	2.04953	0.271189	1.13915	0.737744	0.105655	1.5251	0.483734	1.12514	0.725546	0.202085	1.8724	0.387495	1.35851	0.542314	0.0523201	1.86512	0.290766	1.01148	1.02701	0.945545	3.13737	0.327347	3.22211
699	2.21	4.78	23.31	9.524	5.013	sp|P61160-2|ARP2_HUMAN	Isoform 2 of Actin-related protein 2 OS=Homo sapiens GN=ACTR2	HUMAN	2	0.940424	0.778323	8.58511	0.109541	8.07364	1.94963	0.582109	60559.3	3.21937e-05	118068	0.805874	0.841961	49950.3	1.61335e-05	40253.6	0.809222	0.426654	8.42913	0.096003	6.82103	0.644136	0.575866	1223	0.000526686	787.779	0.721669	0.263986	6.19912	0.116415	4.47371	0.731156	0.630118	428.081	0.00170799	312.994
700	2.21	3.06	23.29	3.428	0.7092	sp|Q15398|DLGP5_HUMAN	Disks large-associated protein 5 OS=Homo sapiens GN=DLGAP5 PE=1 SV=2	HUMAN	1	1.02095					0.651892					2.2504					1.39683					0.599198					1.18762					0.241587
701	2.21	2.4	33.51	13.3	6.915	sp|O75223|GGCT_HUMAN	Gamma-glutamylcyclotransferase OS=Homo sapiens GN=GGCT PE=1 SV=1	HUMAN	1	1.04359	0.603561	1.26456	0.825261	1.31968	1.71435	0.0191269	1.44997	1.18234	2.48576	0.672119	0.0494985	1.48532	0.452508	0.998311	0.891145	0.232528	1.27864	0.696946	1.13946	0.960428	0.79443	1.57043	0.611572	1.50828	0.764987	0.0362452	1.26551	0.604488	0.9681	0.561068	0.381511	6.03267	0.0930049	3.38473
702	2.2	3.49	23.74	2.08	2.08	RRRRRsp|P26038|MOES_HUMAN	REVERSED Moesin OS=Homo sapiens GN=MSN PE=1 SV=3	HUMAN	2
703	2.2	2.79	21.54	6.026	4.359	sp|P17858|PFKAL_HUMAN	ATP-dependent 6-phosphofructokinase, liver type OS=Homo sapiens GN=PFKL PE=1 SV=6	HUMAN	2
704	2.17	5.73	19.32	1.948	0.298	sp|Q5THJ4-2|VP13D_HUMAN	Isoform 2 of Vacuolar protein sorting-associated protein 13D OS=Homo sapiens GN=VPS13D	HUMAN	2
705	2.17	2.51	20.39	5.702	2.412	sp|P30520|PURA2_HUMAN	Adenylosuccinate synthetase isozyme 2 OS=Homo sapiens GN=ADSS PE=1 SV=3	HUMAN	1	1.03907	0.766031	3.54267	0.293302	3.68109	0.709633	0.319757	10.9551	0.0647767	7.77408	0.839859	0.435496	6.09928	0.137698	5.12254	0.693938	0.170491	3.57466	0.194127	2.48059	0.568752	0.111539	3.55822	0.159842	2.02374	0.654131	0.146668	3.54288	0.184632	2.31751	1.01995	0.992249	897505920	1.13643e-09	9.15414e+08
706	2.17	2.43	21.79	4.808	3.205	tr|Q9NZE6|Q9NZE6_HUMAN	BM-010 OS=Homo sapiens GN=EIF4A2 PE=1 SV=1	HUMAN	1	0.929565					2.25643					0.980241					0.995248					0.902327					1.46861					0.714625
707	2.16	2.75	21.51	7.263	3.631	sp|Q15257|PTPA_HUMAN	Serine/threonine-protein phosphatase 2A activator OS=Homo sapiens GN=PPP2R4 PE=1 SV=3	HUMAN	2	0.857121	0.372206	3.65662	0.234403	3.13416	1.59009	0.137746	3.65225	0.435374	5.80741	1.42507	0.177496	3.62703	0.392903	5.16878	1.21603	0.557889	19.7651	0.0615243	24.035	1.13468	0.655779	14.4987	0.0782611	16.4514	1.1776	0.355697	3.6642	0.32138	4.31497	1.10081	0.930457	67984.8	1.6192e-05	74838.2
708	2.15	2.26	17.41	5.119	2.73	sp|P55212|CASP6_HUMAN	Caspase-6 OS=Homo sapiens GN=CASP6 PE=1 SV=2	HUMAN	1	1.01435					1.42798					0.295458					0.60675					0.802289					0.661044					0.474294
709	2.15	2.26	17.62	8.808	5.181	sp|P17900|SAP3_HUMAN	Ganglioside GM2 activator OS=Homo sapiens GN=GM2A PE=1 SV=4	HUMAN	2	0.800466	0.266058	3.51066	0.22801	2.81016	2.35789	0.112862	7.04752	0.33457	16.6172	0.876732	0.410636	3.51709	0.249278	3.08354	1.20582	0.309413	3.51235	0.343308	4.23524	1.08881	0.578782	4.00773	0.271677	4.36366	0.975311	0.942959	34.3126	0.0284243	33.4654	3.5268	0.373183	41547.1	8.48869e-05	146528
710	2.15	2.25	10.57	2.114	1.057	sp|Q9HCU0|CD248_HUMAN	Endosialin OS=Homo sapiens GN=CD248 PE=1 SV=1	HUMAN	1	1.06017	0.736557	5.42184	0.195537	5.74807	1.48949	0.590368	854.731	0.00174265	1273.12	1.43401	0.497861	94.588	0.0151606	135.64	1.97288	0.358494	232.869	0.00847206	459.422	2.15585	0.248342	55.324	0.0389677	119.27	1.11064	0.647841	8.66472	0.128179	9.62336	1.72963	0.58288	8598.12	0.000201163	14871.5
711	2.14	2.91	19.35	7.097	4.086	tr|S4R3R5|S4R3R5_HUMAN	Aldehyde dehydrogenase OS=Homo sapiens GN=ALDH3B1 PE=1 SV=1	HUMAN	4	0.988351					0.647087					0.44175					0.572326					0.75664					0.551165					1.48596
712	2.14	2.78	26.23	6.148	3.279	tr|B3KVR1|B3KVR1_HUMAN	Small nuclear ribonucleoprotein-associated protein OS=Homo sapiens GN=SNRPN PE=2 SV=1	HUMAN	1	0.953704	0.715317	3.51086	0.271644	3.34832	0.488149	0.166254	11.418	0.0427524	5.57371	1.04261	0.928189	107.768	0.00967453	112.36	0.542295	0.396105	264.219	0.00205244	143.285	0.54111	0.186923	10.5841	0.051125	5.72713	0.933354	0.822011	21.1646	0.0440998	19.7541	3.22835	0.714362	27113769926656	1.19067e-13	87532795264285
713	2.14	2.72	40.88	11.05	6.077	sp|P61204|ARF3_HUMAN	ADP-ribosylation factor 3 OS=Homo sapiens GN=ARF3 PE=1 SV=2	HUMAN	1	1.03081	0.891135	9.3228	0.110568	9.61001	1.14108	0.749086	56.3746	0.0202411	64.328	0.823747	0.714553	167.533	0.00491692	138.005	0.849616	0.777817	295.995	0.00287037	251.482	1.43961	0.259043	7.35365	0.195768	10.5864	1.36023	0.21504	3.94729	0.344598	5.36922	2.6914	0.610207	60099968	4.4782e-08	1.61753e+08
714	2.14	2.29	21.94	6.329	3.376	tr|H3BN98|H3BN98_HUMAN	Uncharacterized protein (Fragment) OS=Homo sapiens PE=4 SV=2	HUMAN	1	1.08584					1.80712					1.25828					1.02593					0.949309					1.39581					1.33355
715	2.14	2.21	36.11	26.85	12.96	tr|F5GY98|F5GY98_HUMAN	Hematological and neurological-expressed 1 protein OS=Homo sapiens GN=HN1 PE=1 SV=1	HUMAN	1	0.991778	0.960924	5.51118	0.179958	5.46587	1.10981	0.496473	3.70325	0.299685	4.1099	0.862352	0.505271	6.77387	0.127306	5.84146	0.820196	0.588167	28.0576	0.0292326	23.0127	0.965263	0.860912	7.56301	0.127629	7.3003	0.725657	0.198571	3.72025	0.195056	2.69963	1.20281	0.932621	3906243072	3.0792e-10	4.69847e+09
716	2.13	60.56	78.28	74.76	63.41	sp|P19961|AMY2B_HUMAN	Alpha-amylase 2B OS=Homo sapiens GN=AMY2B PE=1 SV=1	HUMAN	123
717	2.13	2.29	19.77	2.5	2.5	sp|P04180|LCAT_HUMAN	Phosphatidylcholine-sterol acyltransferase OS=Homo sapiens GN=LCAT PE=1 SV=1	HUMAN	1	1.00104	0.993388	3.55403	0.281663	3.55771	0.74882	0.409875	15.774	0.0474716	11.8119	1.58794	0.135672	3.56623	0.445273	5.66298	1.26938	0.252663	3.56179	0.356389	4.52127	0.791846	0.258089	3.57047	0.221776	2.82727	0.96016	0.754279	3.5651	0.269322	3.42307	0.790592	0.255304	3.54633	0.222932	2.8037
718	2.13	2.28	20.57	5.674	3.901	tr|K7ERQ8|K7ERQ8_HUMAN	Uncharacterized protein (Fragment) OS=Homo sapiens PE=3 SV=1	HUMAN	1	1.07461					0.968905					1.06861					1.11883					1.88545					1.0514					0.36891
719	2.13	2.27	36.09	18.8	6.767	tr|V9GYM3|V9GYM3_HUMAN	Apolipoprotein A-II OS=Homo sapiens GN=APOA2 PE=1 SV=1	HUMAN	2	1.01393	0.90023	1.52167	0.666328	1.54287	0.422492	0.180917	6.27192	0.0673624	2.64984	0.419714	0.00919999	1.4345	0.292585	0.602081	0.56423	0.0701496	1.99178	0.28328	1.12382	0.482753	0.0226755	1.61621	0.298695	0.780229	0.950353	0.865176	3.12269	0.304338	2.96766	0.925882	0.946114	76.8544	0.0120472	71.1582
720	2.12	13.8	47.76	29.39	22.86	sp|P27348|1433T_HUMAN	14-3-3 protein theta OS=Homo sapiens GN=YWHAQ PE=1 SV=1	HUMAN	16	1.12531	0.465048	3.8334	0.293554	4.31375	1.61863	0.327446	31.7446	0.050989	51.3827	0.86712	0.506136	6.33982	0.136774	5.49738	1.23511	0.290835	3.73883	0.330348	4.61788	0.851052	0.55113	11.1118	0.0765896	9.45676	2.30383	0.383897	1482.99	0.0015535	3416.57	1.96319	0.800925	326019284992	6.02171e-12	6.40039e+11
721	2.12	2.62	36.22	13.39	8.661	sp|P53999|TCP4_HUMAN	Activated RNA polymerase II transcriptional coactivator p15 OS=Homo sapiens GN=SUB1 PE=1 SV=3	HUMAN	1	1.38332	0.53838	104.865	0.0131915	145.062	1.01013	0.946842	4.61797	0.218739	4.66475	2.82088	0.0939479	7.09063	0.397833	20.0018	1.06918	0.641296	3.83915	0.278493	4.10473	0.817133	0.556488	21.4811	0.0380397	17.5529	1.60834	0.403172	84.1783	0.0191063	135.387	2.57818	0.246833	136.25	0.0189224	351.278
722	2.11	5.59	15.14	1.261	0.2759	tr|E9PF99|E9PF99_HUMAN	Centrosomal protein of 192 kDa OS=Homo sapiens GN=CEP192 PE=1 SV=1	HUMAN	1	1.15872					0.63752					20.0366					1.84917					0.985245					1.67659					1.24614
723	2.11	2.36	20.31	2.428	2.428	tr|B4DJV2|B4DJV2_HUMAN	Citrate synthase OS=Homo sapiens GN=CS PE=1 SV=1	HUMAN	1	0.869479	0.383547	1.72212	0.504888	1.49735	0.703299	0.118729	1.77594	0.396016	1.24901	0.660085	0.241311	2.96016	0.22299	1.95396	0.79949	0.404624	2.50641	0.318979	2.00385	0.896792	0.749455	3.59914	0.249168	3.22768	0.690154	0.0935254	1.6915	0.408013	1.16739	0.694263	0.716599	42.8245	0.0162118	29.7314
724	2.11	2.29	21.16	13.76	9.524	tr|B5MCZ3|B5MCZ3_HUMAN	Interleukin-6 OS=Homo sapiens GN=IL6 PE=4 SV=1	HUMAN	1	1.0305	0.820475	3.7337	0.275998	3.84756	0.514059	0.187258	12.9516	0.0396906	6.65792	0.953064	0.957667	9625.5	9.90145e-05	9173.73	1.00598	0.978756	9.65921	0.104147	9.71693	2.30847	0.522106	88855.3	2.59802e-05	205120	1.57207	0.144372	3.76731	0.417291	5.92247	2.43491	0.565916	1120860	2.17236e-06	2.7292e+06
725	2.11	2.24	39.1	8.333	3.846	sp|P07998|RNAS1_HUMAN	Ribonuclease pancreatic OS=Homo sapiens GN=RNASE1 PE=1 SV=4	HUMAN	1	1.02609					1.43438					0.644948					1.76113					2.21232					0.857808					1.23806
726	2.1	7.71	18.56	2.037	1.499	sp|O75369|FLNB_HUMAN	Filamin-B OS=Homo sapiens GN=FLNB PE=1 SV=2	HUMAN	3	0.848691					0.919447					1.45046					1.4183					0.882477					1.53699					0.103239
727	2.1	2.46	21.41	7.668	4.473	sp|Q15485|FCN2_HUMAN	Ficolin-2 OS=Homo sapiens GN=FCN2 PE=1 SV=2	HUMAN	1	1.19982	0.361829	4.38533	0.273598	5.2616	0.518022	0.09506	3.51576	0.147343	1.82124	1.02467	0.92043	11.7569	0.0871549	12.0469	1.07623	0.59314	3.51162	0.306477	3.77931	1.8227	0.342383	94.5941	0.0192686	172.416	0.748258	0.209581	3.52151	0.212482	2.635	1	1	747622016	1.33757e-09	747622016
728	2.09	2.44	23.85	7.339	3.364	sp|P62140|PP1B_HUMAN	Serine/threonine-protein phosphatase PP1-beta catalytic subunit OS=Homo sapiens GN=PPP1CB PE=1 SV=3	HUMAN	1	0.949601					1.43616					0.63853					0.807273					0.789279					1.05512					0.103239
729	2.09	2.32	16.58	3.266	2.01	sp|P15291|B4GT1_HUMAN	Beta-1,4-galactosyltransferase 1 OS=Homo sapiens GN=B4GALT1 PE=1 SV=5	HUMAN	1	0.978217					1.9513					0.919368					0.694413					1.06633					1.63116					0.822561
730	2.08	3.32	19.79	3.883	0.9709	RRRRRtr|G3V599|G3V599_HUMAN	REVERSED cTAGE family member 5 OS=Homo sapiens GN=CTAGE5 PE=4 SV=1	HUMAN	2	0.433478					0.308699					0.73846					1.17497					0.520587					0.678054					0.178003
731	2.08	2.69	16.82	2.804	1.636	sp|Q9Y546|LRC42_HUMAN	Leucine-rich repeat-containing protein 42 OS=Homo sapiens GN=LRRC42 PE=1 SV=1	HUMAN	1	0.822909	0.417099	6.70583	0.122715	5.51829	0.896909	0.667706	11.0617	0.0810824	9.92133	0.863041	0.838492	1363.79	0.000632827	1177	0.839731	0.656585	40.7428	0.0206106	34.213	0.842283	0.669398	45.3787	0.0185612	38.2217	0.759563	0.496726	31.7705	0.0239078	24.1317	1.6479	0.269482	17.4511	0.0944294	28.7576
732	2.08	2.45	21.58	5.602	2.905	sp|P19971|TYPH_HUMAN	Thymidine phosphorylase OS=Homo sapiens GN=TYMP PE=1 SV=2	HUMAN	1	0.942836	0.796783	9.61053	0.0981044	9.06116	0.822903	0.305329	3.62598	0.226946	2.98383	1.35906	0.272545	5.92309	0.229451	8.04983	0.985786	0.911363	3.66197	0.269196	3.60992	0.785099	0.305476	4.95214	0.158537	3.88792	1.35719	0.262517	5.46055	0.248545	7.41101	1.24994	0.489321	15.504	0.0806203	19.3791
733	2.08	2.43	13.02	3.311	2.208	sp|Q9Y6X5|ENPP4_HUMAN	Bis(5'-adenosyl)-triphosphatase ENPP4 OS=Homo sapiens GN=ENPP4 PE=1 SV=3	HUMAN	1	0.804739	0.474611	12.7866	0.062936	10.2899	2.02964	0.0989039	4.09041	0.496194	8.30206	0.565287	0.496551	1299.4	0.000435039	734.531	0.601342	0.327819	38.7318	0.0155258	23.2911	0.701216	0.514236	111.744	0.00627518	78.3569	0.897723	0.706204	15.7465	0.057011	14.136	0.739599	0.526798	64.7027	0.0114307	47.854
734	2.07	22.45	56.57	40.67	36.39	sp|P01861|IGHG4_HUMAN	Ig gamma-4 chain C region OS=Homo sapiens GN=IGHG4 PE=1 SV=1	HUMAN	17	1.19643					1.34978					1.5132					2.21041					1.15238					1.4084					0.388443
735	2.07	3.34	34.98	14.78	9.852	sp|P28074-2|PSB5_HUMAN	Isoform 2 of Proteasome subunit beta type-5 OS=Homo sapiens GN=PSMB5	HUMAN	2	1.00514	0.969241	3.85137	0.260983	3.87119	0.822797	0.320837	3.92229	0.209775	3.22725	1.05944	0.72721	4.98305	0.212609	5.27924	1.43174	0.183177	3.85564	0.371337	5.52027	1.01203	0.929405	3.91277	0.258647	3.95983	1.25825	0.276712	3.87727	0.324519	4.87858	0.989105	0.966229	13.7565	0.071901	13.6066
736	2.07	3.05	8.501	3.53	0.5043	sp|P39059|COFA1_HUMAN	Collagen alpha-1(XV) chain OS=Homo sapiens GN=COL15A1 PE=1 SV=2	HUMAN	1
737	2.06	3.03	14.12	3.356	1.777	sp|P13637|AT1A3_HUMAN	Sodium/potassium-transporting ATPase subunit alpha-3 OS=Homo sapiens GN=ATP1A3 PE=1 SV=3	HUMAN	1	0.983786					1.68626					0.997548					1.48561					1.1088					1.92385					2.78849
738	2.06	2.4	29.53	6.736	4.145	sp|Q14116|IL18_HUMAN	Interleukin-18 OS=Homo sapiens GN=IL18 PE=1 SV=1	HUMAN	1	0.835911					1.75995					0.66528					0.910428					0.897778					0.735705					0.339904
739	2.06	2.22	17.03	7.121	2.786	sp|P31995|FCG2C_HUMAN	Low affinity immunoglobulin gamma Fc region receptor II-c OS=Homo sapiens GN=FCGR2C PE=1 SV=1	HUMAN	1	1.0766					1.46031					1.0591					1.90761					1.51832					0.970475					1.52999
740	2.05	7.18	49.3	26.76	20.19	sp|P16403|H12_HUMAN	Histone H1.2 OS=Homo sapiens GN=HIST1H1C PE=1 SV=2	HUMAN	7	1.09589					0.153631					0.386387					0.4736					0.624156					0.315119					0.158687
741	2.05	2.7	29.68	1.984	1.249	sp|Q92954-6|PRG4_HUMAN	Isoform F of Proteoglycan 4 OS=Homo sapiens GN=PRG4	HUMAN	1	0.892776					0.349957					0.913735					0.973702					0.631938					0.986269					0.103239
742	2.05	2.48	20.26	5.229	4.139	sp|Q687X5|STEA4_HUMAN	Metalloreductase STEAP4 OS=Homo sapiens GN=STEAP4 PE=1 SV=1	HUMAN	1	0.925793					0.603736					1.61954					1.91116					2.01917					1.38704					6.80261
743	2.05	2.36	13.48	1.404	1.404	sp|Q7Z404|TMC4_HUMAN	Transmembrane channel-like protein 4 OS=Homo sapiens GN=TMC4 PE=2 SV=3	HUMAN	1	0.981542	0.881507	3.51508	0.279238	3.4502	0.551043	0.104786	3.51737	0.156663	1.93822	0.665245	0.151644	3.51666	0.18917	2.33944	0.889499	0.446799	3.51783	0.252855	3.12911	0.905248	0.634197	7.05314	0.128347	6.38484	0.750225	0.341943	8.7982	0.0852703	6.60063	0.670397	0.400317	40.2613	0.0166511	26.9911
744	2.05	2.36	23.5	9.677	4.608	tr|F8VWK8|F8VWK8_HUMAN	CD63 antigen (Fragment) OS=Homo sapiens GN=CD63 PE=1 SV=1	HUMAN	1	0.963907	0.640877	1.25391	0.768723	1.20865	0.740646	0.272313	2.03852	0.363325	1.50982	0.852356	0.481983	1.88715	0.451664	1.60852	0.983643	0.94939	2.14129	0.459369	2.10627	1.92297	0.068151	2.10535	0.913373	4.04854	0.853699	0.271308	1.45391	0.587174	1.2412	1.22436	0.56237	2.69618	0.454108	3.3011
745	2.05	2.18	15.35	2.032	2.032	sp|P14384|CBPM_HUMAN	Carboxypeptidase M OS=Homo sapiens GN=CPM PE=1 SV=2	HUMAN	1	0.822136					1.31129					1.18172					1.59216					1.86109					1.13535					2.86424
746	2.04	2.51	23.86	2.03	2.03	sp|Q9UQ80|PA2G4_HUMAN	Proliferation-associated protein 2G4 OS=Homo sapiens GN=PA2G4 PE=1 SV=3	HUMAN	1	1.1272	0.449477	3.65912	0.308053	4.12456	2.17229	0.0837586	3.68552	0.589413	8.00601	0.918144	0.72426	10.45	0.0878609	9.59458	1.01864	0.913985	5.61909	0.181282	5.72383	0.983932	0.909829	4.23488	0.23234	4.16683	0.781099	0.249155	3.65233	0.213863	2.85283	0.430394	0.568295	595664	7.22545e-07	256370
747	2.04	2.51	11.75	1.679	1.679	sp|P28300|LYOX_HUMAN	Protein-lysine 6-oxidase OS=Homo sapiens GN=LOX PE=1 SV=2	HUMAN	1	0.948287	0.687071	3.52598	0.268943	3.34364	0.645152	0.141469	3.51922	0.183323	2.27043	1.13312	0.68038	18.0368	0.0628223	20.4378	2.36145	0.326539	468.283	0.00504279	1105.83	1.13543	0.863505	1654.44	0.000686294	1878.5	1.11741	0.529358	4.69763	0.237868	5.24919	1.38306	0.214352	4.23056	0.326923	5.85113
748	2.04	2.4	24.67	3.084	3.084	sp|P42167|LAP2B_HUMAN	Lamina-associated polypeptide 2, isoforms beta/gamma OS=Homo sapiens GN=TMPO PE=1 SV=2	HUMAN	1	1.09898					0.729801					1.45551					1.43133					1.4479					1.17804					1.29491
749	2.04	2.28	36.4	14.64	5.858	sp|O15400-2|STX7_HUMAN	Isoform 2 of Syntaxin-7 OS=Homo sapiens GN=STX7	HUMAN	1	1.08112	0.441005	1.42197	0.760303	1.53732	0.794388	0.205015	1.70648	0.465511	1.35561	1.47263	0.291871	3.23573	0.455114	4.76501	1.29644	0.517636	4.19771	0.308845	5.44208	1.69712	0.101606	2.19628	0.772727	3.72736	1.02256	0.883268	1.78152	0.573982	1.8217	1.42411	0.776991	110.192	0.0129239	156.926
750	2.04	2.24	31.79	9.877	5.864	sp|P67809|YBOX1_HUMAN	Nuclease-sensitive element-binding protein 1 OS=Homo sapiens GN=YBX1 PE=1 SV=3	HUMAN	2	1.05041					0.973339					1.457					0.93862					0.68513					1.02812					0.877936
751	2.04	2.21	22.22	8.333	6.944	sp|Q53H82|LACB2_HUMAN	Beta-lactamase-like protein 2 OS=Homo sapiens GN=LACTB2 PE=1 SV=2	HUMAN	1	0.86431	0.402533	3.88632	0.222398	3.35899	2.11008	0.137912	8.07004	0.261471	17.0285	1.16787	0.69169	42.4368	0.0275202	49.5607	0.860963	0.539205	8.60315	0.100075	7.40699	1.13464	0.44444	3.8446	0.295125	4.36222	0.825735	0.363069	4.76125	0.173428	3.93153	1.28404	0.911284	6849347072	1.87469e-10	8.79482e+09
752	2.04	2.18	25.34	10.27	6.849	sp|P62249|RS16_HUMAN	40S ribosomal protein S16 OS=Homo sapiens GN=RPS16 PE=1 SV=2	HUMAN	1	1.1984					3.5882					0.73372					0.727379					0.357273					1.60495					0.103239
753	2.04	2.04	23.08	18.27	18.27	sp|Q96QR1|SG3A1_HUMAN	Secretoglobin family 3A member 1 OS=Homo sapiens GN=SCGB3A1 PE=1 SV=2	HUMAN	3	0.950246					2.17686					0.382349					0.606281					0.511932					0.66303					0.979462
754	2.03	4.18	20.31	15.23	8.203	sp|P30048|PRDX3_HUMAN	Thioredoxin-dependent peroxide reductase, mitochondrial OS=Homo sapiens GN=PRDX3 PE=1 SV=3	HUMAN	2	1.15171					0.557165					0.930226					0.59161					0.524386					0.971572					0.601839
755	2.03	3.45	17.25	1.916	0.6098	sp|P35251|RFC1_HUMAN	Replication factor C subunit 1 OS=Homo sapiens GN=RFC1 PE=1 SV=4	HUMAN	1
756	2.03	2.35	16.75	3.11	1.675	sp|P15309-2|PPAP_HUMAN	Isoform 2 of Prostatic acid phosphatase OS=Homo sapiens GN=ACPP	HUMAN	1	0.790364					1.37487					1.13488					1.10159					1.53981					0.819285					2.45038
757	2.03	2.23	35.76	7.947	7.947	tr|B1AKZ3|B1AKZ3_HUMAN	Astrocytic phosphoprotein PEA-15 OS=Homo sapiens GN=PEA15 PE=1 SV=1	HUMAN	1	0.990713					2.86697					0.659595					0.995982					1.4356					1.30451					1.6978
758	2.03	2.2	40.13	5.263	5.263	sp|P62269|RS18_HUMAN	40S ribosomal protein S18 OS=Homo sapiens GN=RPS18 PE=1 SV=3	HUMAN	1	1.05694					2.35093					1.46498					1.26697					1.126					2.17719					0.981721
759	2.03	2.18	27.19	19.3	14.04	sp|P05386|RLA1_HUMAN	60S acidic ribosomal protein P1 OS=Homo sapiens GN=RPLP1 PE=1 SV=1	HUMAN	1	0.947884					1.49768					1.06511					0.803311					0.958704					1.57171					1.08699
760	2.03	2.12	13.58	4.913	4.913	sp|P31942|HNRH3_HUMAN	Heterogeneous nuclear ribonucleoprotein H3 OS=Homo sapiens GN=HNRNPH3 PE=1 SV=2	HUMAN	1	0.952717					1.38807					1.32769					1.39575					1.67402					1.23912					0.103239
761	2.03	2.08	16.84	2.632	2.632	sp|P50552|VASP_HUMAN	Vasodilator-stimulated phosphoprotein OS=Homo sapiens GN=VASP PE=1 SV=3	HUMAN	1	0.928965	0.592213	3.51138	0.264558	3.26195	0.909962	0.514814	3.51123	0.259157	3.19509	0.813344	0.284043	3.51027	0.231704	2.85506	0.736852	0.199272	3.5106	0.209893	2.58679	1.09349	0.893896	854.072	0.00128032	933.916	0.852335	0.434161	5.19826	0.163965	4.43066	1.1994	0.9033	3585853	3.34482e-07	4.30089e+06
762	2.02	12.08	46.13	22.89	15.14	sp|P09493-8|TPM1_HUMAN	Isoform 8 of Tropomyosin alpha-1 chain OS=Homo sapiens GN=TPM1	HUMAN	11	1.6352	0.205802	8.11217	0.201574	13.265	1.09282	0.576392	4.20833	0.25968	4.59895	1.42973	0.192765	4.13296	0.345934	5.90902	0.958124	0.852066	9.94231	0.0963684	9.52597	1.39998	0.538438	124.613	0.0112347	174.456	1.28696	0.699237	529.822	0.00242904	681.86	2.37657	0.763113	1735310049280	1.36954e-12	4.12408e+12
763	2.02	4.44	18.98	9.036	6.325	sp|Q53FA7|QORX_HUMAN	Quinone oxidoreductase PIG3 OS=Homo sapiens GN=TP53I3 PE=1 SV=2	HUMAN	3	0.884034					1.47073					0.934263					0.784943					1.14094					0.907901					1.70265
764	2.02	3	27.7	2.703	2.703	tr|H3BT71|H3BT71_HUMAN	RNA-binding motif protein, X chromosome, N-terminally processed OS=Homo sapiens GN=RBMX PE=1 SV=1	HUMAN	2	1.07957					0.273039					0.418697					0.776151					0.85091					0.556127					0.249558
765	2.02	2.67	17.12	2.74	1.712	sp|Q14974|IMB1_HUMAN	Importin subunit beta-1 OS=Homo sapiens GN=KPNB1 PE=1 SV=2	HUMAN	1	1.14274					1.20067					0.879299					0.537721					0.486318					1.09419					0.103239
766	2.02	2.67	28.74	5.09	3.593	sp|Q9NZL9|MAT2B_HUMAN	Methionine adenosyltransferase 2 subunit beta OS=Homo sapiens GN=MAT2B PE=1 SV=1	HUMAN	1	1.06243					1.57058					1.76739					1.48781					1.05985					1.5219					2.48573
767	2.02	2.43	13.45	7.848	4.484	tr|K7N7A8|K7N7A8_HUMAN	Uncharacterized protein (Fragment) OS=Homo sapiens PE=3 SV=1	HUMAN	1	0.93232					0.647926					2.35292					2.43288					3.04482					1.53397					0.103239
768	2.02	2.34	24.44	15.41	3.383	sp|P01912|2B13_HUMAN	HLA class II histocompatibility antigen, DRB1-3 chain OS=Homo sapiens GN=HLA-DRB1 PE=1 SV=2	HUMAN	1	0.863751					1.58471					1.26412					0.881438					1.10064					1.72766					1.02052
769	2.02	2.26	21.11	7.222	4.444	sp|P07741|APT_HUMAN	Adenine phosphoribosyltransferase OS=Homo sapiens GN=APRT PE=1 SV=2	HUMAN	1	1.10039					2.30739					3.06504					1.46728					1.06087					1.62711					2.54426
770	2.02	2.24	18.77	5.538	3.692	sp|Q96CX2|KCD12_HUMAN	BTB/POZ domain-containing protein KCTD12 OS=Homo sapiens GN=KCTD12 PE=1 SV=1	HUMAN	1	0.930214					0.886538					0.781987					0.889467					0.636616					1.27454					0.103239
771	2.02	2.24	13.87	8.394	4.745	sp|Q9H0E2|TOLIP_HUMAN	Toll-interacting protein OS=Homo sapiens GN=TOLLIP PE=1 SV=1	HUMAN	1	1.02323					0.989716					1.6674					1.34601					1.84537					1.05594					1.22826
772	2.02	2.2	22.05	5.136	3.625	sp|Q9Y266|NUDC_HUMAN	Nuclear migration protein nudC OS=Homo sapiens GN=NUDC PE=1 SV=1	HUMAN	1	0.996427					1.50376					0.678407					0.857944					0.677953					0.99779					0.926933
773	2.01	4.85	43.81	14.29	10	tr|Q5T9B7|Q5T9B7_HUMAN	Adenylate kinase isoenzyme 1 OS=Homo sapiens GN=AK1 PE=1 SV=1	HUMAN	2	1.11349					2.73532					0.881167					1.13695					1.60146					1.27074					0.177668
774	2.01	4.25	22.59	6.627	6.627	tr|R4GMT0|R4GMT0_HUMAN	Alpha-centractin OS=Homo sapiens GN=ACTR1A PE=1 SV=1	HUMAN	2	0.912642					1.85397					0.954887					0.798146					1.08011					1.71112					0.262627
775	2.01	2.42	17.9	3.125	1.705	sp|Q96NY7|CLIC6_HUMAN	Chloride intracellular channel protein 6 OS=Homo sapiens GN=CLIC6 PE=2 SV=3	HUMAN	1	0.939525	0.644429	3.55509	0.264276	3.3401	1.84763	0.102364	3.54361	0.521397	6.54726	0.485259	0.184638	15.5167	0.0312733	7.52962	1.019	0.956966	34.1746	0.0298173	34.8238	1.04488	0.735224	3.53558	0.295532	3.69425	0.717627	0.186127	3.55717	0.201741	2.55272	0.103239	0.0281345	3.58188	0.0288226	0.369791
776	2.01	2.33	21.31	11.48	1.434	sp|P00742|FA10_HUMAN	Coagulation factor X OS=Homo sapiens GN=F10 PE=1 SV=2	HUMAN	1	0.956505	0.763698	1.46752	0.651783	1.40369	0.911005	0.61907	1.61748	0.563226	1.47353	0.95454	0.656479	1.30896	0.729237	1.24945	1.44442	0.110931	1.64929	0.875782	2.38227	1.55125	0.152692	1.99643	0.77701	3.09696	0.782036	0.108538	1.39294	0.561427	1.08933	1.73652	0.557272	10.9745	0.158233	19.0573
777	2.01	2.19	23.2	4.902	4.902	sp|P50897|PPT1_HUMAN	Palmitoyl-protein thioesterase 1 OS=Homo sapiens GN=PPT1 PE=1 SV=1	HUMAN	1	1.39602					4.37516					1.33844					1.74146					1.56793					1.46617					0.103239
778	2.01	2.07	11.98	7.373	7.373	sp|O95484|CLD9_HUMAN	Claudin-9 OS=Homo sapiens GN=CLDN9 PE=2 SV=1	HUMAN	1	0.918744					0.847465					0.993652					0.763403					5.43928					1.0222					0.103239
779	2	16.3	37.94	31.76	25	sp|P01877|IGHA2_HUMAN	Ig alpha-2 chain C region OS=Homo sapiens GN=IGHA2 PE=1 SV=3	HUMAN	11	0.992236					0.936308					0.44161					0.874514					0.376232					0.656049					0.103239
780	2	6.31	21.83	14.45	14.45	sp|O00757|F16P2_HUMAN	Fructose-1,6-bisphosphatase isozyme 2 OS=Homo sapiens GN=FBP2 PE=1 SV=2	HUMAN	5	1.02182					2.47485					1.02009					0.869589					1.01559					1.4729					1.78151
781	2	5.2	42.2	21.56	19.27	sp|P28161|GSTM2_HUMAN	Glutathione S-transferase Mu 2 OS=Homo sapiens GN=GSTM2 PE=1 SV=2	HUMAN	3	1.21607					2.2668					0.501688					1.41623					1.3754					1.1352					0.103239
782	2	4.1	27.83	8.962	6.604	sp|P45877|PPIC_HUMAN	Peptidyl-prolyl cis-trans isomerase C OS=Homo sapiens GN=PPIC PE=1 SV=1	HUMAN	2	1.15234					3.25584					0.608343					0.986366					0.832112					1.47081					0.103239
783	2	3.29	14.92	2.041	2.041	sp|P33151|CADH5_HUMAN	Cadherin-5 OS=Homo sapiens GN=CDH5 PE=1 SV=5	HUMAN	2	1.19667					0.863171					1.00157					1.20325					0.756962					1.54894					0.867395
784	2	3.12	20.49	6.422	1.835	RRRRRsp|O75436|VP26A_HUMAN	REVERSED Vacuolar protein sorting-associated protein 26A OS=Homo sapiens GN=VPS26A PE=1 SV=2	HUMAN	1
785	2	3.01	15.34	3.741	2.494	tr|R4GMU1|R4GMU1_HUMAN	GDH/6PGL endoplasmic bifunctional protein OS=Homo sapiens GN=H6PD PE=4 SV=1	HUMAN	1	0.982931					1.25232					0.960826					1.36683					0.907539					1.0426					0.824667
786	2	2.8	11.25	2.422	1.709	sp|Q04446|GLGB_HUMAN	1,4-alpha-glucan-branching enzyme OS=Homo sapiens GN=GBE1 PE=1 SV=3	HUMAN	1	1.22033					0.562721					1.10084					1.4184					1.24546					0.77166					0.103239
787	2	2.7	24.46	3.442	2.536	sp|Q9UQB8|BAIP2_HUMAN	Brain-specific angiogenesis inhibitor 1-associated protein 2 OS=Homo sapiens GN=BAIAP2 PE=1 SV=1	HUMAN	1	0.877454					0.72955					1.1061					0.701843					1.18235					0.78442					0.103239
788	2	2.56	29.63	22.22	16.67	sp|P01598|KV106_HUMAN	Ig kappa chain V-I region EU OS=Homo sapiens PE=1 SV=1	HUMAN	2	0.968233					0.973643					0.804095					0.928251					0.741422					0.904304					1.18467
789	2	2.54	36.11	22.22	16.67	sp|P04430|KV122_HUMAN	Ig kappa chain V-I region BAN OS=Homo sapiens PE=1 SV=1	HUMAN	1	0.990286					1.02614					1.40509					1.36888					1.00998					0.928271					0.103239
790	2	2.51	26.19	20.63	12.7	sp|P01772|HV311_HUMAN	Ig heavy chain V-III region KOL OS=Homo sapiens PE=1 SV=1	HUMAN	1
791	2	2.32	18.18	6.061	3.896	sp|Q15102|PA1B3_HUMAN	Platelet-activating factor acetylhydrolase IB subunit gamma OS=Homo sapiens GN=PAFAH1B3 PE=1 SV=1	HUMAN	1	0.886505					2.1972					0.884093					1.07065					0.938623					1.21629					4.70512
792	2	2.28	26.69	12.84	4.73	sp|P53004|BIEA_HUMAN	Biliverdin reductase A OS=Homo sapiens GN=BLVRA PE=1 SV=2	HUMAN	1	0.982994	0.862408	1.45601	0.675127	1.43125	2.18438	0.0410025	2.01895	1.08193	4.41016	0.977693	0.820549	1.45688	0.671087	1.42438	1.02917	0.770348	1.44891	0.710307	1.49118	0.991609	0.952404	1.71274	0.578961	1.69837	0.994146	0.952171	1.45215	0.684601	1.44365	5.30519	0.245845	83.1914	0.0637709	441.346
793	2	2.26	18.95	9.677	9.677	sp|Q8WVN6|SCTM1_HUMAN	Secreted and transmembrane protein 1 OS=Homo sapiens GN=SECTM1 PE=1 SV=2	HUMAN	2	0.746602					0.914853					0.929925					0.751927					0.734851					1.00465					0.338092
794	2	2.24	31.63	6.977	6.977	tr|B1AJQ6|B1AJQ6_HUMAN	Syntaxin-12 (Fragment) OS=Homo sapiens GN=STX12 PE=1 SV=2	HUMAN	1	1.16559					1.75231					1.74116					1.88955					2.03865					1.61247					1.31178
795	2	2.24	21.49	7.025	7.025	tr|G3V5Q1|G3V5Q1_HUMAN	DNA-(apurinic or apyrimidinic site) lyase (Fragment) OS=Homo sapiens GN=APEX1 PE=1 SV=1	HUMAN	1	0.91863					0.87312					0.838342					0.842874					1					1.0296					0.570711
796	2	2.22	25.93	5.247	5.247	sp|P51665|PSMD7_HUMAN	26S proteasome non-ATPase regulatory subunit 7 OS=Homo sapiens GN=PSMD7 PE=1 SV=2	HUMAN	1	1.15782					1.24131					1.04876					1.22883					1.06237					1.4294					3.77062
797	2	2.21	26.09	10.43	6.087	sp|Q9BRT3|MIEN1_HUMAN	Migration and invasion enhancer 1 OS=Homo sapiens GN=MIEN1 PE=1 SV=1	HUMAN	1
798	2	2.19	16.07	2.114	2.114	tr|K4DIA0|K4DIA0_HUMAN	ICOS ligand OS=Homo sapiens GN=ICOSLG PE=4 SV=1	HUMAN	1	1.0496					1.04					1.04938					1.54998					0.840578					0.896041					0.465649
799	2	2.17	12.4	2.479	2.479	sp|Q9NX46|ARHL2_HUMAN	Poly(ADP-ribose) glycohydrolase ARH3 OS=Homo sapiens GN=ADPRHL2 PE=1 SV=1	HUMAN	1	0.889625					1.6194					0.914228					1.04281					1.11838					1.19531					1.05971
800	2	2.16	27.21	4.762	4.762	sp|P04438|HV208_HUMAN	Ig heavy chain V-II region SESS OS=Homo sapiens PE=2 SV=1	HUMAN	1	0.997357					0.70112					0.529371					1.01926					0.754963					0.989143					0.466932
801	2	2.15	24.65	3.256	3.256	tr|C9JF17|C9JF17_HUMAN	Apolipoprotein D (Fragment) OS=Homo sapiens GN=APOD PE=4 SV=1	HUMAN	1
802	2	2.15	51.58	20	20	sp|Q9Y333|LSM2_HUMAN	U6 snRNA-associated Sm-like protein LSm2 OS=Homo sapiens GN=LSM2 PE=1 SV=1	HUMAN	1	0.95108					1.7695					0.6848					0.540452					1.00386					0.700087					2.90992
803	2	2.15	18.55	5.882	3.62	sp|Q01130|SRSF2_HUMAN	Serine/arginine-rich splicing factor 2 OS=Homo sapiens GN=SRSF2 PE=1 SV=4	HUMAN	1	0.954168					0.473583					1.03813					0.850883					0.557787					1.09916					0.571353
804	2	2.14	16.43	4.545	4.545	tr|D3YTC8|D3YTC8_HUMAN	Leukocyte-associated immunoglobulin-like receptor 1 OS=Homo sapiens GN=LAIR1 PE=1 SV=1	HUMAN	1	1.21653					1.47575					1.23563					2.15182					1.78786					1.19412					0.103239
805	2	2.11	12.64	2.809	2.809	tr|E7EQR8|E7EQR8_HUMAN	Protein YIPF3 OS=Homo sapiens GN=YIPF3 PE=1 SV=1	HUMAN	1	1.11229					1.72124					0.938174					1.38271					1.59123					1.36278					1.05562
806	2	2.1	19.08	5.846	5.846	sp|P13686|PPA5_HUMAN	Tartrate-resistant acid phosphatase type 5 OS=Homo sapiens GN=ACP5 PE=1 SV=3	HUMAN	1	0.850878					2.17335					1.93591					2.16501					1.83578					1.00699					1.10813
807	2	2.09	12.06	5.447	5.447	tr|C9JXF9|C9JXF9_HUMAN	Insulin-like growth factor-binding protein 1 OS=Homo sapiens GN=IGFBP1 PE=4 SV=1	HUMAN	1	0.858433					0.545372					0.790238					0.845861					1.1299					0.85036					0.717377
808	2	2.07	20	12.8	12.8	sp|P13164|IFM1_HUMAN	Interferon-induced transmembrane protein 1 OS=Homo sapiens GN=IFITM1 PE=1 SV=3	HUMAN	2	1.12936					0.361651					1.32266					0.49111					0.466851					2.80602					0.103239
809	2	2.07	8.13	8.13	8.13	sp|O43653|PSCA_HUMAN	Prostate stem cell antigen OS=Homo sapiens GN=PSCA PE=1 SV=1	HUMAN	1	1.05108					0.433892					0.170422					0.504412					0.240902					0.205253					0.238009
810	2	2.06	15.74	8.333	8.333	sp|P01714|LV301_HUMAN	Ig lambda chain V-III region SH OS=Homo sapiens PE=1 SV=1	HUMAN	1	0.924399					0.58302					0.600568					0.837297					0.918879					0.582291					1.68274
811	2	2.05	19.54	4.598	4.598	sp|Q9UHY7|ENOPH_HUMAN	Enolase-phosphatase E1 OS=Homo sapiens GN=ENOPH1 PE=1 SV=1	HUMAN	1	1.09631					2.0165					0.630476					1.10766					1.22633					1.02067					0.661104
812	2	2.05	8.879	5.607	5.607	tr|X6R7Y7|X6R7Y7_HUMAN	Intraflagellar transport protein 25 homolog OS=Homo sapiens GN=HSPB11 PE=4 SV=1	HUMAN	1	1.08084					3.39009					0.428806					1.29587					1.0889					0.614964					0.103239
813	2	2.05	18.49	15.75	15.75	sp|Q9NZT1|CALL5_HUMAN	Calmodulin-like protein 5 OS=Homo sapiens GN=CALML5 PE=1 SV=2	HUMAN	1
814	2	2.04	20.78	10.39	10.39	sp|Q969E1|LEAP2_HUMAN	Liver-expressed antimicrobial peptide 2 OS=Homo sapiens GN=LEAP2 PE=1 SV=1	HUMAN	1	1.11281					0.90938					1.99419					2.12158					5.91395					2.05368					3.0386
815	2	2.03	30.77	10.58	10.58	tr|F5GXR3|F5GXR3_HUMAN	Parathymosin OS=Homo sapiens GN=PTMS PE=1 SV=1	HUMAN	2	1.13379					1.95727					0.849353					1.05237					1.05395					1.54741					2.86457
816	2	2.03	42.74	13.68	13.68	tr|B0YIW2|B0YIW2_HUMAN	Apolipoprotein C-III OS=Homo sapiens GN=APOC3 PE=1 SV=1	HUMAN	1	0.951357					0.495286					0.682237					0.82233					1.09589					0.951077					1.03277
817	2	2.02	20.11	7.821	7.821	sp|O60888|CUTA_HUMAN	Protein CutA OS=Homo sapiens GN=CUTA PE=1 SV=2	HUMAN	1	0.783024					0.992155					1.25669					1.69507					1.97163					3.3609					1.82391
818	2	2.02	17.39	17.39	17.39	sp|P62857|RS28_HUMAN	40S ribosomal protein S28 OS=Homo sapiens GN=RPS28 PE=1 SV=1	HUMAN	1	1.18408					1.3543					0.486838					0.824177					0.733466					1.21495					0.532459
819	2	2	21.54	13.85	13.85	sp|Q16378-2|PROL4_HUMAN	Isoform 2 of Proline-rich protein 4 OS=Homo sapiens GN=PRR4	HUMAN	1	0.882629					6.88593					1.08386					1.27077					1.35784					0.827237					3.76197
820	1.94	2.94	16.24	4.471	1.882	sp|O95810|SDPR_HUMAN	Serum deprivation-response protein OS=Homo sapiens GN=SDPR PE=1 SV=3	HUMAN	1	1.12075					0.721331					2.35792					1.25287					3.3499					2.021					3.81358
821	1.94	2.02	25.22	17.39	10.43	sp|P05387|RLA2_HUMAN	60S acidic ribosomal protein P2 OS=Homo sapiens GN=RPLP2 PE=1 SV=1	HUMAN	1	0.963311					2.09397					0.529357					0.544863					0.740418					0.870059					0.265301
822	1.93	3.01	34.28	14.84	8.481	tr|D6RD18|D6RD18_HUMAN	Heterogeneous nuclear ribonucleoprotein A/B OS=Homo sapiens GN=HNRNPAB PE=1 SV=1	HUMAN	2	1.04085	0.763413	3.68885	0.282161	3.83954	1	1	3.69677	0.270506	3.69677	0.991318	0.94646	3.72251	0.266303	3.69019	0.66764	0.157059	3.64282	0.183276	2.43209	0.784582	0.254591	3.68014	0.213193	2.88737	1.01496	0.908646	3.69176	0.274927	3.74701	0.323824	0.144707	27.4895	0.0117799	8.90178
823	1.93	2.44	11.4	4.67	3.984	sp|P48740-2|MASP1_HUMAN	Isoform 2 of Mannan-binding lectin serine protease 1 OS=Homo sapiens GN=MASP1	HUMAN	2	0.956243	0.869676	15.4594	0.0618552	14.7829	0.74573	0.253255	4.78984	0.15569	3.57193	1.15706	0.571562	10.2303	0.113101	11.8372	1.026	0.942034	35.5662	0.0288475	36.4908	0.684515	0.415229	39.5793	0.0172948	27.0926	0.970374	0.927309	27.9929	0.0346651	27.1636	1.69072	0.675406	152146	1.11124e-05	257236
824	1.93	2.22	12.61	2.011	2.011	sp|Q6T423|S22AP_HUMAN	Solute carrier family 22 member 25 OS=Homo sapiens GN=SLC22A25 PE=2 SV=2	HUMAN	2	1.00079					17.761					3.06785					4.39993					5.30511					1.32011					0.103239
825	1.92	3.56	23.89	10.12	8.097	sp|P07478|TRY2_HUMAN	Trypsin-2 OS=Homo sapiens GN=PRSS2 PE=1 SV=1	HUMAN	4
826	1.9	2.26	21.38	2.355	2.355	tr|B0YIW6|B0YIW6_HUMAN	Archain 1, isoform CRA_a OS=Homo sapiens GN=ARCN1 PE=1 SV=1	HUMAN	1	1.18683					1.15894					0.727446					0.792938					1.1464					0.784463					0.763485
827	1.89	2.34	28.92	8.333	5.882	sp|Q96GX9-3|MTNB_HUMAN	Isoform 2 of Methylthioribulose-1-phosphate dehydratase OS=Homo sapiens GN=APIP	HUMAN	1	0.671292					3.11227					1.43246					0.66946					1.05812					1.06684					1.17889
828	1.86	1.95	14.01	2.747	2.747	tr|F6SYF8|F6SYF8_HUMAN	Dickkopf-related protein 3 OS=Homo sapiens GN=DKK3 PE=4 SV=1	HUMAN	1	1.03851	0.698951	1.4393	0.721534	1.49473	0.819346	0.141552	1.43651	0.570372	1.177	1.1547	0.344391	1.65547	0.697506	1.91158	1.45995	0.046615	1.43967	1.01408	2.10184	0.96181	0.692736	1.4433	0.666397	1.38818	1.75303	0.082666	2.09858	0.83534	3.67888	2.26738	0.0434083	2.1358	1.06161	4.84267
829	1.82	5.05	22.96	3.123	0.3739	sp|Q15149-4|PLEC_HUMAN	Isoform 4 of Plectin OS=Homo sapiens GN=PLEC	HUMAN	2	0.898312	0.557364	1.93674	0.463827	1.7398	1.96342	0.500883	35.3057	0.055612	69.32	0.874769	0.828574	10.3771	0.0842985	9.07753	0.76914	0.540122	4.67448	0.16454	3.59533	1.14798	0.693893	3.69115	0.31101	4.23738	0.829475	0.70159	6.1686	0.134467	5.1167	0.623971	0.225555	3.22947	0.193212	2.01509
830	1.81	11.53	44.24	27.88	15.67	sp|P09104|ENOG_HUMAN	Gamma-enolase OS=Homo sapiens GN=ENO2 PE=1 SV=3	HUMAN	13	0.859228					1.33589					0.628925					0.916832					1.26603					1.08768					4.17357
831	1.8	5.03	39.93	16.03	11.35	sp|Q9P2E9|RRBP1_HUMAN	Ribosome-binding protein 1 OS=Homo sapiens GN=RRBP1 PE=1 SV=4	HUMAN	1	1.06391	0.629405	1.60385	0.663347	1.70635	1.20674	0.181998	1.49492	0.807227	1.80397	1.44385	0.0835683	1.62914	0.88627	2.35223	0.744176	0.539563	5.65929	0.131496	4.21151	0.974549	0.910316	2.38963	0.407824	2.32881	1.74964	0.0265819	1.49256	1.17225	2.61144	0.786055	0.843307	101.165	0.00776999	79.5216
832	1.8	2.56	21.98	7.974	4.31	sp|P04424|ARLY_HUMAN	Argininosuccinate lyase OS=Homo sapiens GN=ASL PE=1 SV=4	HUMAN	1	1.03301					1.15087					1.63654					1.91187					1.72566					1.24968					0.634332
833	1.8	1.91	15.5	11.63	6.977	sp|P04207|KV308_HUMAN	Ig kappa chain V-III region CLL OS=Homo sapiens PE=1 SV=2	HUMAN	1	1.15901					0.597943					0.745498					1.2113					0.730644					1.12664					1.32911
834	1.79	2.59	17.49	9.038	6.122	sp|Q16651|PRSS8_HUMAN	Prostasin OS=Homo sapiens GN=PRSS8 PE=1 SV=1	HUMAN	2	1.52986	0.472652	142.167	0.010761	217.496	1.38161	0.341209	11.4675	0.12048	15.8435	0.647561	0.302718	17.1671	0.037721	11.1168	0.991247	0.946144	3.73339	0.265509	3.70071	1.51856	0.271323	11.1336	0.136393	16.9071	0.75246	0.222938	3.74294	0.201035	2.81641	1.57556	0.441088	120.932	0.0130285	190.537
835	1.79	2.17	19.17	3.398	3.398	sp|Q8NCC3|PAG15_HUMAN	Group XV phospholipase A2 OS=Homo sapiens GN=PLA2G15 PE=1 SV=2	HUMAN	1	1.6881					3.1051					2.01138					1.61007					1.59416					1.79382					0.963448
836	1.78	1.9	13.64	1.455	1.455	sp|P26599-2|PTBP1_HUMAN	Isoform 2 of Polypyrimidine tract-binding protein 1 OS=Homo sapiens GN=PTBP1	HUMAN	1	1.06324					1.66098					0.732003					0.44582					0.586292					0.955042					0.733589
837	1.77	2.12	12.51	2.793	1.676	sp|Q14118|DAG1_HUMAN	Dystroglycan OS=Homo sapiens GN=DAG1 PE=1 SV=2	HUMAN	1	0.737286					1.0501					0.99101					0.893474					1.08242					1.37854					0.491291
838	1.75	2.6	17.27	3.985	3.036	sp|Q9ULV4-3|COR1C_HUMAN	Isoform 3 of Coronin-1C OS=Homo sapiens GN=CORO1C	HUMAN	1	1.03367	0.81531	4.09445	0.252457	4.23233	1.91056	0.228263	21.8163	0.0875748	41.6815	1.4501	0.628105	1264.07	0.00114717	1833.02	1.08636	0.874161	191.557	0.00567123	208.101	1.42032	0.195304	4.10546	0.345958	5.83106	1.48598	0.321995	16.2358	0.0915249	24.126	1.0172	0.990972	4337249	2.34528e-07	4.41187e+06
839	1.75	2.18	16.84	2.305	1.241	sp|Q9BPU6|DPYL5_HUMAN	Dihydropyrimidinase-related protein 5 OS=Homo sapiens GN=DPYSL5 PE=1 SV=1	HUMAN	1
840	1.74	1.78	35.96	31.46	24.72	sp|P55774|CCL18_HUMAN	C-C motif chemokine 18 OS=Homo sapiens GN=CCL18 PE=1 SV=1	HUMAN	2	1.1174					1.22112					1.47918					2.61379					1.71306					0.511199					0.103239
841	1.73	1.78	39.51	18.52	18.52	tr|H0Y614|H0Y614_HUMAN	Ubiquitin-fold modifier 1 (Fragment) OS=Homo sapiens GN=UFM1 PE=1 SV=1	HUMAN	1	1.0007	0.997043	6.83484	0.146412	6.83965	1.3306	0.276421	5.38119	0.247268	7.16018	0.668353	0.165523	3.90391	0.171201	2.60919	0.732297	0.269331	5.94445	0.12319	4.3531	0.682732	0.174164	3.89917	0.175097	2.66209	0.815411	0.305933	3.86397	0.211029	3.15072	0.968048	0.895454	12.06	0.0802693	11.6747
842	1.72	3.85	19.43	1.558	0.3408	RRRRRtr|J3KNX9|J3KNX9_HUMAN	REVERSED Unconventional myosin-XVIIIa OS=Homo sapiens GN=MYO18A PE=1 SV=1	HUMAN	1	1.0004					0.702379					1.58491					1.32383					0.82382					1.25289					1.81341
843	1.7	2.41	24.1	5.897	3.59	sp|Q12905|ILF2_HUMAN	Interleukin enhancer-binding factor 2 OS=Homo sapiens GN=ILF2 PE=1 SV=2	HUMAN	1	0.975927					0.476412					1.27781					0.448748					0.56052					0.914505					0.474482
844	1.7	1.8	10.97	5.484	5.484	sp|P18827|SDC1_HUMAN	Syndecan-1 OS=Homo sapiens GN=SDC1 PE=1 SV=3	HUMAN	2	1.16186					0.965395					1.51596					1.45845					2.53607					1.21408					1.2702
845	1.69	2.98	16.39	2.049	1.23	sp|P13010|XRCC5_HUMAN	X-ray repair cross-complementing protein 5 OS=Homo sapiens GN=XRCC5 PE=1 SV=3	HUMAN	2	0.972583	0.83023	3.64376	0.266918	3.54385	0.842327	0.639909	31.0105	0.0271627	26.121	1.05319	0.699651	3.63524	0.289718	3.82861	0.785584	0.256101	3.68649	0.213098	2.89605	0.989997	0.958861	7.19875	0.137523	7.12675	0.952082	0.84212	11.752	0.0810148	11.1888	1.88075	0.809916	211340197888	8.89916e-12	3.97478e+11
846	1.68	2.26	13.26	1.965	0.9823	sp|Q12860|CNTN1_HUMAN	Contactin-1 OS=Homo sapiens GN=CNTN1 PE=1 SV=1	HUMAN	1	1.03934					1.64968					1.28767					1.21598					1.82538					1.14069					1.13756
847	1.68	2.13	29.69	9.607	3.493	sp|P09497|CLCB_HUMAN	Clathrin light chain B OS=Homo sapiens GN=CLTB PE=1 SV=1	HUMAN	1	1.11133	0.481116	3.53921	0.314005	3.93322	1.32532	0.216127	3.53908	0.374481	4.69042	0.934345	0.617369	3.51989	0.265447	3.28879	1.18156	0.341261	3.52294	0.335389	4.16255	1.43224	0.171752	3.53327	0.405359	5.06051	1.22701	0.287888	3.53513	0.34709	4.33764	1.5295	0.862681	50334019584	3.03869e-11	7.69856e+10
848	1.68	1.81	25.37	16.42	9.701	sp|P00167|CYB5_HUMAN	Cytochrome b5 OS=Homo sapiens GN=CYB5A PE=1 SV=2	HUMAN	1	1.02867	0.822862	3.51547	0.292611	3.61625	1.2152	0.298884	3.51277	0.34594	4.26873	1.28487	0.239118	3.51084	0.365971	4.51097	1.05042	0.722381	3.82399	0.274693	4.01681	1.57831	0.13586	3.51331	0.449236	5.54508	1.35732	0.523113	65.0032	0.0208808	88.2301	2.37142	0.345425	746.461	0.00317688	1770.17
849	1.66	2.23	22.5	5.5	1.667	sp|Q9NSC7|SIA7A_HUMAN	Alpha-N-acetylgalactosaminide alpha-2,6-sialyltransferase 1 OS=Homo sapiens GN=ST6GALNAC1 PE=2 SV=1	HUMAN	1	1.0197					1.60323					0.686415					0.808071					0.822098					0.763296					0.712178
850	1.66	1.66	42.47	12.33	12.33	sp|Q9BPY8|HOP_HUMAN	Homeodomain-only protein OS=Homo sapiens GN=HOPX PE=1 SV=1	HUMAN	1	1.00146					1.65914					0.729714					0.786235					2.50222					1.34162					4.53311
										1.00644	0

## Sheet: ARDS iTRAQ-2
										Survivor (O'Brien Biobank Sample ID 7530)					Pooled Control					Survivor (7857)					Survivor (8021)					Non Survivor (7738)					Non Survivor (7875)					Non Survivor (8073)
N	Unused	Total	%Cov	%Cov(50)	%Cov(95)	Accession	Name	Species	Peptides (95%)	113:117	PVal 113:117	EF 113:117	Lower CI 113:117	Upper CI 113:117	114:117	PVal 114:117	EF 114:117	Lower CI 114:117	Upper CI 114:117	115:117	PVal 115:117	EF 115:117	Lower CI 115:117	Upper CI 115:117	116:117	PVal 116:117	EF 116:117	Lower CI 116:117	Upper CI 116:117	118:117	PVal 118:117	EF 118:117	Lower CI 118:117	Upper CI 118:117	119:117	PVal 119:117	EF 119:117	Lower CI 119:117	Upper CI 119:117	121:117	PVal 121:117	EF 121:117	Lower CI 121:117	Upper CI 121:117
1	135.87	135.87	21.39	17.1	14.26	tr|E9PBJ0|E9PBJ0_HUMAN	Mucin-5B OS=Homo sapiens GN=MUC5B PE=4 SV=1	HUMAN	145	0.570734	2.40064e-10	1.15913	0.492382	0.661553	0.952169	0.130184	1.06597	0.893244	1.01498	0.693407	4.52505e-10	1.10351	0.628368	0.765179	0.930658	0.0103302	1.05581	0.881465	0.982596	0.456076	9.35495e-18	1.13845	0.400612	0.51922	0.548712	1.49227e-11	1.15554	0.474853	0.634058	4.47916	1.537e-26	1.17917	3.79856	5.28171
2	129.15	129.41	54.93	45.76	37.56	sp|P0C0L5|CO4B_HUMAN	Complement C4-B OS=Homo sapiens GN=C4B PE=1 SV=2	HUMAN	91	1.18016	0.164634	1.33376	0.884838	1.57406	0.954923	0.79868	1.69364	0.563829	1.6173	1.20687	0.452665	2.00392	0.602258	2.41847	0.380446	0.00135214	1.30152	0.292309	0.495158	0.523802	0.648526	58.9761	0.00888159	30.8918	0.975656	0.913731	1.94681	0.501156	1.89942	0.705183	0.0243464	1.30144	0.541848	0.917754
3	119.07	119.07	72.96	63.76	54.84	sp|P00450|CERU_HUMAN	Ceruloplasmin OS=Homo sapiens GN=CP PE=1 SV=1	HUMAN	230	2.092	2.43679e-16	1.14006	1.83498	2.38501	1.08443	0.212558	1.13735	0.953469	1.23338	1.27001	0.00546743	1.18036	1.07595	1.49907	0.742921	2.19711e-07	1.10659	0.671362	0.822108	0.472611	9.79185e-14	1.16655	0.405135	0.551327	1.42366	1.58667e-14	1.07227	1.3277	1.52655	0.434172	3.29362e-12	1.20904	0.359104	0.524932
4	117.81	118.13	69.54	58.98	53.37	sp|P08603|CFAH_HUMAN	Complement factor H OS=Homo sapiens GN=CFH PE=1 SV=4	HUMAN	117	0.925991	0.0395535	1.07573	0.860799	0.996121	0.980983	0.714151	1.11105	0.882936	1.08992	1.04925	0.425257	1.12831	0.929928	1.18388	0.636047	2.92724e-14	1.0808	0.588498	0.687437	0.359877	4.43124e-19	1.13198	0.317918	0.407374	1.0483	0.349348	1.106	0.947829	1.15941	0.356854	2.57011e-09	1.30961	0.272489	0.467339
5	114.81	115.06	59.48	50.87	40.92	tr|B4E1Z4|B4E1Z4_HUMAN	Complement factor B OS=Homo sapiens GN=CFB PE=2 SV=1	HUMAN	124	1.14411	0.0174464	1.11611	1.02508	1.27695	1.00983	0.870797	1.12805	0.895206	1.13914	0.902784	0.195465	1.16969	0.771813	1.05598	0.54603	7.56347e-16	1.1052	0.494053	0.603474	0.603327	2.11174e-12	1.11237	0.542382	0.67112	1.24478	1.4113e-07	1.07332	1.15974	1.33604	0.494004	2.28432e-08	1.23366	0.400438	0.609431
6	110.87	111.31	55.29	47.01	40.77	sp|P01023|A2MG_HUMAN	Alpha-2-macroglobulin OS=Homo sapiens GN=A2M PE=1 SV=3	HUMAN	90	0.664204	2.09787e-13	1.09171	0.608406	0.725119	1.02544	0.574155	1.09293	0.938248	1.12074	1.32426	1.79038e-06	1.11243	1.19042	1.47315	0.536462	3.82244e-19	1.1023	0.486673	0.591344	0.645573	9.06105e-15	1.0902	0.592159	0.703805	1.15451	4.72178e-07	1.05244	1.09698	1.21505	0.43169	1.42585e-12	1.20933	0.356967	0.522055
7	85.15	85.94	62.57	55.63	48.43	sp|P01833|PIGR_HUMAN	Polymeric immunoglobulin receptor OS=Homo sapiens GN=PIGR PE=1 SV=4	HUMAN	85	0.46224	5.60425e-10	1.19948	0.385365	0.55445	1.04574	0.576	1.17483	0.890115	1.22857	0.684931	8.27344e-06	1.15729	0.591839	0.792665	0.507404	1.53209e-12	1.13417	0.447377	0.575485	0.290067	1.95339e-14	1.2157	0.238601	0.352635	0.372368	4.34509e-11	1.23269	0.302078	0.459013	4.41801	2.62274e-12	1.32509	3.33413	5.85424
8	84.9	85.05	76.84	73.59	70.35	sp|P02790|HEMO_HUMAN	Hemopexin OS=Homo sapiens GN=HPX PE=1 SV=2	HUMAN	168	2.18269	1.68328e-07	1.27017	1.71843	2.77238	1.1512	0.294805	1.30904	0.879425	1.50697	0.812292	0.173029	1.35509	0.599439	1.10073	0.608014	6.00372e-06	1.20599	0.504162	0.733258	0.47004	2.03653e-06	1.30463	0.360286	0.613229	2.0609	1.23823e-07	1.24361	1.65719	2.56294	0.347412	6.62305e-05	1.59964	0.217182	0.555733
9	81.58	82.41	80.56	69.72	61.27	sp|P02788|TRFL_HUMAN	Lactotransferrin OS=Homo sapiens GN=LTF PE=1 SV=6	HUMAN	101	0.480186	3.46547e-13	1.15946	0.414145	0.556758	0.987065	0.804528	1.11098	0.88846	1.09661	0.44824	1.23993e-12	1.18348	0.378747	0.530483	0.961713	0.395254	1.09587	0.87758	1.05391	0.400241	2.18183e-16	1.16061	0.344855	0.464522	0.43619	3.2079e-11	1.21271	0.359683	0.52897	2.57479	1.11248e-11	1.23773	2.08025	3.18691
10	79.06	80.15	66.67	62.88	58.16	sp|P01011|AACT_HUMAN	Alpha-1-antichymotrypsin OS=Homo sapiens GN=SERPINA3 PE=1 SV=2	HUMAN	248	2.74686	1.48195e-10	1.21686	2.25734	3.34253	1.18826	0.0754425	1.21118	0.981082	1.4392	1.52055	0.00458337	1.31869	1.15308	2.00513	1.36793	0.00106927	1.18993	1.14959	1.62774	0.862284	0.0967984	1.19358	0.722432	1.02921	2.00291	4.92425e-10	1.15417	1.73537	2.31169	0.53461	0.000539991	1.38253	0.38669	0.739114
11	77.99	80.1	48.89	33.73	24.65	sp|P01024|CO3_HUMAN	Complement C3 OS=Homo sapiens GN=C3 PE=1 SV=2	HUMAN	53	0.836761	0.00226103	1.11804	0.74842	0.935528	1.01635	0.682701	1.08226	0.939105	1.09996	1.16743	0.00335632	1.10662	1.05496	1.2919	0.551051	2.9458e-15	1.11864	0.492609	0.616427	0.562015	1.58033e-12	1.13686	0.494359	0.638931	1.34061	1.54102e-06	1.11585	1.20142	1.49593	1.02635	0.655299	1.12303	0.913909	1.15262
12	76.83	89.15	27.32	20.7	17.75	sp|P98088|MUC5A_HUMAN	Mucin-5AC (Fragments) OS=Homo sapiens GN=MUC5AC PE=1 SV=3	HUMAN	62	0.483823	1.25634e-10	1.19138	0.406104	0.576416	0.951338	0.208059	1.08185	0.879363	1.02921	0.459123	5.28759e-13	1.16844	0.392935	0.53646	0.511228	1.6826e-12	1.14952	0.444732	0.587665	0.511051	2.13379e-13	1.13929	0.448571	0.582233	0.462179	3.74164e-11	1.19508	0.386737	0.552339	1.23198	0.000395449	1.11582	1.1041	1.37466
13	73.37	74.31	54.78	47.34	35.59	sp|P02452|CO1A1_HUMAN	Collagen alpha-1(I) chain OS=Homo sapiens GN=COL1A1 PE=1 SV=5	HUMAN	62	3.95639	6.97265e-08	1.40415	2.81763	5.55538	1.06117	0.373911	1.14621	0.925806	1.21632	1.93321	0.000143493	1.33812	1.44472	2.58686	3.20163	2.43335e-07	1.36646	2.343	4.3749	3.84599	5.44043e-05	1.72509	2.22945	6.63467	1.53157	9.55556e-06	1.16118	1.31898	1.77842	0.904487	0.319095	1.22797	0.736572	1.11068
14	69.42	71.99	43.85	31.09	20.58	sp|P01031|CO5_HUMAN	Complement C5 OS=Homo sapiens GN=C5 PE=1 SV=4	HUMAN	41	1.37437	2.03178e-10	1.08255	1.26956	1.48783	1.13619	0.00546795	1.0922	1.04027	1.24095	1.181	0.00246587	1.11028	1.0637	1.31123	0.746014	3.96177e-08	1.0942	0.681787	0.81629	0.629113	1.30008e-13	1.09494	0.574565	0.68884	1.68883	1.24771e-20	1.06819	1.58102	1.80398	0.554202	2.11768e-10	1.15802	0.478578	0.641775
15	68.12	70.26	74.22	61.25	51.4	sp|P02768|ALBU_HUMAN	Serum albumin OS=Homo sapiens GN=ALB PE=1 SV=2	HUMAN	54	1.01284	0.856649	1.15238	0.878913	1.16718	1.1184	0.117732	1.15194	0.970884	1.28834	1.03536	0.645988	1.16387	0.889587	1.20503	0.907237	0.0470648	1.10079	0.824172	0.998672	0.801984	0.000461738	1.12399	0.713512	0.901426	1.04815	0.309172	1.09673	0.955709	1.14953	0.426264	4.56862e-07	1.33204	0.320007	0.567802
16	59.91	61.72	51.12	42.78	32.19	tr|B7ZKJ8|B7ZKJ8_HUMAN	35 kDa inter-alpha-trypsin inhibitor heavy chain H4 OS=Homo sapiens GN=ITIH4 PE=1 SV=1	HUMAN	60	0.856587	0.0795508	1.19029	0.719646	1.01959	0.96806	0.660347	1.16096	0.833842	1.12388	1.48318	0.000186265	1.20879	1.22699	1.79285	0.510946	7.3804e-06	1.29043	0.39595	0.659339	0.436353	3.80992e-06	1.35247	0.322634	0.590153	1.86728	1.3557e-13	1.10778	1.6856	2.06854	0.454642	0.00040064	1.49986	0.303123	0.681901
17	59.45	61.42	70.8	57.14	54.2	tr|D6RF35|D6RF35_HUMAN	Vitamin D-binding protein OS=Homo sapiens GN=GC PE=1 SV=1	HUMAN	92	1.36356	0.00587401	1.23894	1.10059	1.68937	1.00703	0.951429	1.26129	0.798409	1.27015	0.898872	0.547472	1.42897	0.629035	1.28446	0.385267	5.95731e-11	1.22704	0.31398	0.472738	0.696782	0.00271655	1.25458	0.555391	0.874169	1.24618	0.018729	1.19856	1.03974	1.49363	0.157354	8.94119e-11	1.49687	0.105122	0.235538
18	57.17	58.46	20.04	13.28	9.639	sp|Q9Y6R7|FCGBP_HUMAN	IgGFc-binding protein OS=Homo sapiens GN=FCGBP PE=1 SV=3	HUMAN	33	1.12223	0.00173099	1.07133	1.04752	1.20228	1.00776	0.807204	1.06597	0.945394	1.07424	1.325	4.51248e-07	1.09635	1.20856	1.45266	1.01455	0.713225	1.08241	0.937307	1.09815	0.916006	0.0875544	1.10666	0.827725	1.0137	0.853442	5.78195e-05	1.07245	0.795786	0.915275	2.31575	2.50189e-12	1.17447	1.97175	2.71978
19	55.42	56.62	54.77	44.56	40.13	sp|P05164|PERM_HUMAN	Myeloperoxidase OS=Homo sapiens GN=MPO PE=1 SV=1	HUMAN	56	0.3432	2.13674e-06	1.41145	0.243154	0.484409	0.943629	0.331845	1.12918	0.835675	1.06553	0.352711	0.000145568	1.59769	0.220763	0.563524	0.953802	0.200379	1.07726	0.885399	1.02749	0.345339	3.44953e-08	1.29954	0.26574	0.44878	0.429905	7.32203e-07	1.28759	0.333885	0.553539	1.2786	0.0227734	1.23124	1.03847	1.57425
20	53.51	53.98	67.76	49.74	33.8	sp|P26038|MOES_HUMAN	Moesin OS=Homo sapiens GN=MSN PE=1 SV=3	HUMAN	42	0.73607	8.74176e-05	1.14686	0.641812	0.84417	1.05277	0.309001	1.10699	0.951019	1.16541	0.864095	0.0361753	1.14561	0.754264	0.989919	1.24907	1.24391e-05	1.08985	1.14608	1.3613	1.32459	1.97677e-06	1.10121	1.20285	1.45866	0.746239	2.34676e-05	1.12575	0.662884	0.840076	1.12253	0.160503	1.17846	0.952543	1.32286
21	50.65	53.1	79.72	69.35	60.14	sp|P06733|ENOA_HUMAN	Alpha-enolase OS=Homo sapiens GN=ENO1 PE=1 SV=2	HUMAN	47	0.858221	0.317789	1.36701	0.627809	1.1732	1.03443	0.677213	1.183	0.874405	1.22373	0.743089	0.0150823	1.26142	0.58909	0.937346	1.24298	9.06204e-05	1.09548	1.13464	1.36167	1.7569	9.34287e-06	1.21453	1.44656	2.13381	0.736839	0.00107193	1.1793	0.624812	0.868953	0.889108	0.173894	1.19055	0.746805	1.05853
22	50.55	51.06	54.57	47.92	41.52	sp|P10643|CO7_HUMAN	Complement component C7 OS=Homo sapiens GN=C7 PE=1 SV=2	HUMAN	44	1.06205	0.318503	1.12907	0.94064	1.19914	0.951823	0.305286	1.10168	0.863976	1.0486	1.21355	0.0247632	1.18183	1.02684	1.4342	1.01822	0.729009	1.11146	0.916109	1.13171	1.02744	0.642112	1.12526	0.913072	1.15614	1.05873	0.278226	1.11148	0.952539	1.17675	0.444916	1.57466e-06	1.31506	0.338323	0.585091
23	49.64	51.23	62.03	55.48	48.45	sp|P09960|LKHA4_HUMAN	Leukotriene A-4 hydrolase OS=Homo sapiens GN=LTA4H PE=1 SV=2	HUMAN	39	0.751926	5.95393e-06	1.11065	0.677013	0.835129	1.09194	0.164493	1.13449	0.962491	1.23879	0.836199	0.00240351	1.11605	0.749247	0.933242	1.03023	0.582893	1.11604	0.923112	1.14978	1.25615	0.000561863	1.12752	1.11408	1.41634	0.7496	7.50511e-07	1.09769	0.682891	0.822826	0.575572	1.1537e-08	1.15281	0.499277	0.663525
24	49.44	50.22	63.94	47.7	30.18	sp|P06396|GELS_HUMAN	Gelsolin OS=Homo sapiens GN=GSN PE=1 SV=1	HUMAN	33	0.576644	2.12113e-08	1.16543	0.49479	0.672039	0.981809	0.702577	1.10185	0.891052	1.08181	0.876731	0.0828569	1.16146	0.754854	1.01829	0.736016	4.29666e-05	1.14153	0.644765	0.840181	0.741711	2.68893e-06	1.11358	0.666062	0.825952	0.750097	6.29183e-07	1.0999	0.681968	0.825032	0.909081	0.385028	1.2465	0.729307	1.13317
25	48.46	50.95	40.65	29.29	23.77	sp|Q86VB7-2|C163A_HUMAN	Isoform 2 of Scavenger receptor cysteine-rich type 1 protein M130 OS=Homo sapiens GN=CD163	HUMAN	35	1.63536	1.54195e-13	1.0775	1.51774	1.7621	0.977009	0.4712	1.06749	0.915237	1.04295	1.54196	3.65422e-09	1.10953	1.38974	1.71085	1.49403	2.75822e-09	1.09967	1.35861	1.64294	1.34076	5.7637e-08	1.08465	1.23612	1.45425	0.738244	6.27267e-05	1.14068	0.647197	0.842101	0.583435	1.30561e-06	1.19578	0.48791	0.697662
26	46.75	48.18	73.49	59.27	54.31	sp|P01008|ANT3_HUMAN	Antithrombin-III OS=Homo sapiens GN=SERPINC1 PE=1 SV=1	HUMAN	64	1.13956	0.0736362	1.15493	0.986697	1.31611	1.12501	0.21904	1.21177	0.928402	1.36324	1.01961	0.856837	1.24453	0.819273	1.26893	0.447551	2.62907e-09	1.20579	0.371169	0.539653	0.444537	1.24984e-09	1.19936	0.370645	0.533159	1.64425	5.51042e-09	1.12958	1.45563	1.85731	0.253063	8.86054e-09	1.41191	0.179234	0.357301
27	44.58	45.48	72.73	62.68	48.09	sp|P01009|A1AT_HUMAN	Alpha-1-antitrypsin OS=Homo sapiens GN=SERPINA1 PE=1 SV=3	HUMAN	51	11.2657	1.25163e-12	1.46746	7.67702	16.5321	0.894629	0.195024	1.18799	0.753062	1.06281	2.44435	1.85209e-06	1.34729	1.81427	3.29323	1.38661	0.000809609	1.19341	1.16189	1.6548	0.575184	2.44195e-07	1.17672	0.488804	0.676828	1.39108	4.88825e-06	1.12458	1.23698	1.56438	0.476968	0.000267345	1.43294	0.332861	0.683464
28	44.35	45.97	37.97	30.16	28.66	tr|Q5T985|Q5T985_HUMAN	Inter-alpha-trypsin inhibitor heavy chain H2 OS=Homo sapiens GN=ITIH2 PE=1 SV=1	HUMAN	35	0.602072	1.08778e-08	1.1313	0.532194	0.681125	1.02187	0.758961	1.15472	0.884946	1.17998	0.768898	0.00118256	1.15889	0.66348	0.891067	0.507461	1.16251e-11	1.12329	0.451762	0.570029	0.457781	4.65165e-09	1.19508	0.383054	0.547086	1.9527	1.54741e-13	1.09812	1.77822	2.14429	0.518938	3.29473e-07	1.21435	0.427337	0.630174
29	43.8	44.74	59.17	48.17	41.63	sp|P13796|PLSL_HUMAN	Plastin-2 OS=Homo sapiens GN=LCP1 PE=1 SV=6	HUMAN	32	0.388795	4.9256e-09	1.25491	0.30982	0.487901	1.16565	0.0342034	1.15142	1.01236	1.34216	0.438635	2.87679e-10	1.19101	0.368288	0.522418	0.594539	1.24016e-10	1.11185	0.534728	0.66104	0.457802	6.64019e-11	1.16741	0.392153	0.534441	0.449148	3.37121e-10	1.18656	0.37853	0.53294	0.592379	9.48135e-06	1.21858	0.486124	0.721858
30	43.71	44.64	54.86	49.31	40.97	tr|G3XAM2|G3XAM2_HUMAN	Complement factor I light chain OS=Homo sapiens GN=CFI PE=3 SV=1	HUMAN	33	1.19459	0.0648109	1.20879	0.988257	1.44401	1.00034	0.997273	1.2322	0.811835	1.23262	0.885795	0.301139	1.26694	0.699161	1.12225	0.647183	0.000114751	1.2169	0.531829	0.787559	0.555137	2.12825e-06	1.21905	0.455386	0.676738	1.53155	1.86513e-05	1.18139	1.2964	1.80935	0.45507	2.01589e-05	1.35987	0.334642	0.618838
31	43.66	45.54	59.07	45.1	40.61	sp|P29401|TKT_HUMAN	Transketolase OS=Homo sapiens GN=TKT PE=1 SV=3	HUMAN	28	0.394435	2.89643e-09	1.23894	0.318365	0.48868	0.975655	0.723435	1.15242	0.846613	1.12437	0.546599	6.16364e-07	1.20677	0.452943	0.659622	0.557244	5.12782e-09	1.14884	0.485049	0.640185	0.643637	4.47668e-07	1.1439	0.562667	0.736259	0.612611	1.22897e-07	1.14855	0.53338	0.703612	0.676204	0.00400288	1.28955	0.524374	0.871995
32	42.78	45.26	52.22	41.48	35.8	sp|P00747|PLMN_HUMAN	Plasminogen OS=Homo sapiens GN=PLG PE=1 SV=2	HUMAN	29	0.905741	0.0989717	1.12615	0.804278	1.02	0.98376	0.696931	1.08895	0.903403	1.07127	0.767225	4.13833e-05	1.1183	0.686065	0.857985	0.493744	1.68772e-10	1.15984	0.425701	0.572663	0.500356	4.14609e-09	1.18454	0.422405	0.592692	2.33078	5.74708e-14	1.13445	2.05455	2.64415	0.514103	7.92417e-05	1.3434	0.382688	0.690646
33	42.63	42.97	73.15	65.77	53.69	sp|P25311|ZA2G_HUMAN	Zinc-alpha-2-glycoprotein OS=Homo sapiens GN=AZGP1 PE=1 SV=2	HUMAN	69	1.05435	0.501979	1.17304	0.898823	1.23679	1.04712	0.67341	1.24823	0.838883	1.30705	0.815273	0.105052	1.28387	0.635014	1.0467	0.603283	9.36753e-08	1.15468	0.522469	0.696596	0.717696	0.0126676	1.2903	0.556223	0.926044	1.55229	9.28437e-10	1.10368	1.40647	1.71324	0.646943	0.0150992	1.41106	0.458481	0.912873
34	41.09	41.74	67.23	53.5	43.7	sp|P07355-2|ANXA2_HUMAN	Isoform 2 of Annexin A2 OS=Homo sapiens GN=ANXA2	HUMAN	36	0.926822	0.232879	1.13692	0.815203	1.05372	1.01972	0.641167	1.0893	0.936122	1.11078	1.26434	0.000319308	1.12164	1.12723	1.41814	2.59102	9.28947e-12	1.17024	2.21409	3.03212	1.81089	1.535e-09	1.136	1.59409	2.05718	1.82898	2.14106e-09	1.14111	1.60281	2.08706	4.15089	2.36965e-12	1.24578	3.33196	5.1711
35	40.87	41.96	59.09	49.79	42.98	sp|Q8TDL5|BPIB1_HUMAN	BPI fold-containing family B member 1 OS=Homo sapiens GN=BPIFB1 PE=1 SV=1	HUMAN	46	0.733883	0.0234565	1.29877	0.565058	0.953149	1.03754	0.638278	1.17639	0.881968	1.22055	0.746786	0.0282395	1.29293	0.577593	0.965539	0.839025	0.0257538	1.16365	0.721029	0.976332	0.597942	0.000151204	1.24759	0.479279	0.745983	0.714617	0.0126552	1.28971	0.554092	0.921649	5.79686	3.00561e-09	1.39387	4.15882	8.08008
36	40.47	40.76	51.77	35.64	28.43	sp|P14780|MMP9_HUMAN	Matrix metalloproteinase-9 OS=Homo sapiens GN=MMP9 PE=1 SV=3	HUMAN	30	0.398862	1.88938e-08	1.26751	0.314682	0.50556	0.990834	0.893548	1.15013	0.861498	1.13959	0.446885	8.38499e-11	1.17503	0.380319	0.525102	0.862478	0.00357119	1.09978	0.784227	0.948537	0.411617	6.85779e-13	1.15438	0.356571	0.475161	0.502015	5.30285e-08	1.20937	0.415105	0.60712	0.986757	0.8975	1.23412	0.799564	1.21778
37	40.06	41.53	59.6	48.45	36.53	sp|P11142|HSP7C_HUMAN	Heat shock cognate 71 kDa protein OS=Homo sapiens GN=HSPA8 PE=1 SV=1	HUMAN	29	0.737478	0.00189486	1.1968	0.61621	0.882611	1.03198	0.650811	1.15258	0.895364	1.18943	0.846482	0.0533512	1.18449	0.71464	1.00265	1.27188	0.000199727	1.11928	1.13634	1.42359	1.39954	0.000251701	1.17454	1.19156	1.64383	0.920149	0.247097	1.15601	0.795967	1.06371	1.05465	0.641151	1.26247	0.835384	1.33146
38	39.55	42.33	54.3	45.88	36.38	sp|P06744|G6PI_HUMAN	Glucose-6-phosphate isomerase OS=Homo sapiens GN=GPI PE=1 SV=4	HUMAN	35	0.508825	1.4052e-05	1.29282	0.393577	0.657819	1.20546	0.172744	1.31525	0.916524	1.58548	0.551037	0.000115575	1.30869	0.421059	0.721139	0.98274	0.840095	1.19201	0.824438	1.17144	0.736509	0.00428451	1.22251	0.602459	0.900387	0.593482	7.00964e-06	1.20953	0.49067	0.717836	1.07693	0.616847	1.3511	0.797078	1.45504
39	39.28	39.91	58.52	46.46	33.76	sp|P00734|THRB_HUMAN	Prothrombin OS=Homo sapiens GN=F2 PE=1 SV=2	HUMAN	41	0.92357	0.203701	1.13399	0.814445	1.04732	0.92936	0.24171	1.13443	0.81923	1.0543	0.934512	0.455478	1.20273	0.776991	1.12397	0.569261	1.15477e-06	1.19541	0.476205	0.680501	0.493893	8.23927e-05	1.35788	0.363724	0.670646	2.28967	2.52428e-09	1.2005	1.90726	2.74874	0.406061	3.56407e-06	1.36071	0.29842	0.55253
40	38.47	38.68	51.91	44.02	40.19	sp|P36955|PEDF_HUMAN	Pigment epithelium-derived factor OS=Homo sapiens GN=SERPINF1 PE=1 SV=4	HUMAN	34	1.77374	1.02962e-07	1.16612	1.52106	2.06839	1.02365	0.827451	1.24577	0.821696	1.27524	1.19777	0.124362	1.26396	0.947631	1.51394	1.18155	0.0332556	1.16454	1.0146	1.37596	1.10404	0.395529	1.26728	0.871185	1.39912	1.49949	9.40076e-07	1.13321	1.32322	1.69924	1.75686	0.00391506	1.43712	1.22248	2.52483
41	38.35	41.18	74.1	64.27	42.93	sp|P00558|PGK1_HUMAN	Phosphoglycerate kinase 1 OS=Homo sapiens GN=PGK1 PE=1 SV=3	HUMAN	23	0.564311	3.03134e-06	1.21564	0.464209	0.685999	0.988114	0.907278	1.23326	0.801223	1.2186	0.664223	0.00240944	1.28277	0.517805	0.852043	0.848159	0.024091	1.15162	0.736493	0.976755	1.21291	0.0385249	1.19957	1.01112	1.45497	0.712005	4.44441e-06	1.12635	0.632133	0.801969	0.557301	0.000164456	1.3108	0.425162	0.730508
42	38.09	39.48	44.97	32.44	21.52	sp|P13671|CO6_HUMAN	Complement component C6 OS=Homo sapiens GN=C6 PE=1 SV=3	HUMAN	26	0.824699	0.0103312	1.15437	0.714415	0.952008	1.02172	0.681093	1.11176	0.919009	1.1359	1.00844	0.879789	1.11938	0.900892	1.12883	0.619815	2.95183e-07	1.1578	0.535338	0.717622	0.542034	2.99745e-09	1.15884	0.467739	0.62813	1.30423	6.21211e-07	1.08865	1.19802	1.41985	0.830624	0.0201948	1.16686	0.711845	0.969222
43	37.53	38.28	50.77	40.68	34.87	sp|Q08380|LG3BP_HUMAN	Galectin-3-binding protein OS=Homo sapiens GN=LGALS3BP PE=1 SV=1	HUMAN	53	1.14207	0.190198	1.2271	0.930704	1.40144	1.04666	0.613559	1.2043	0.869101	1.26049	1.17933	0.139456	1.25085	0.942824	1.47516	1.04351	0.580639	1.17186	0.890475	1.22284	1.19354	0.106094	1.24391	0.959506	1.48466	0.748518	0.0060767	1.21705	0.615027	0.910984	2.36968	6.27267e-05	1.42422	1.66384	3.37495
44	37.19	38.32	54.47	53.31	51.01	sp|P02750|A2GL_HUMAN	Leucine-rich alpha-2-glycoprotein OS=Homo sapiens GN=LRG1 PE=1 SV=2	HUMAN	50	3.02647	9.39614e-08	1.31277	2.30541	3.97306	1.0808	0.639777	1.40911	0.767013	1.52297	1.20379	0.323671	1.46817	0.819925	1.76736	1.04115	0.638186	1.19381	0.872127	1.24294	0.820316	0.111111	1.28192	0.639913	1.05158	1.12905	0.248315	1.2383	0.911775	1.39811	0.306169	0.000223132	1.71741	0.178274	0.525817
45	36.72	43.17	57.74	47.85	31.38	sp|TRFE_HUMAN			21	1.62184	4.99682e-10	1.11275	1.4575	1.8047	1.04412	0.339079	1.09517	0.953387	1.14348	1.05603	0.407595	1.14201	0.924711	1.20599	1.17401	0.000412984	1.08546	1.08158	1.27434	0.670413	4.98606e-08	1.11621	0.600618	0.748319	1.37162	8.51287e-08	1.09454	1.25315	1.5013	0.557789	4.23878e-08	1.17441	0.474953	0.655073
46	36.52	37.53	67.47	58.93	52.8	sp|P63261|ACTG_HUMAN	Actin, cytoplasmic 2 OS=Homo sapiens GN=ACTG1 PE=1 SV=1	HUMAN	76	0.520158	0.00016509	1.31054	0.396905	0.681687	0.987618	0.912325	1.27088	0.777115	1.25514	0.832307	0.280238	1.42175	0.585408	1.18334	0.766057	0.0104028	1.21217	0.631974	0.928589	0.853053	0.0964728	1.21119	0.704312	1.03321	0.69377	0.000214464	1.16852	0.593715	0.810686	0.824903	0.360158	1.55013	0.532153	1.2787
47	35.79	36.55	67	51.72	45.81	sp|P00738|HPT_HUMAN	Haptoglobin OS=Homo sapiens GN=HP PE=1 SV=1	HUMAN	31	1.01841	0.733853	1.11612	0.912451	1.13667	0.906121	0.0673408	1.1121	0.814786	1.0077	0.881262	0.0533379	1.137	0.775079	1.00199	0.372323	7.02577e-09	1.25374	0.29697	0.466795	0.354629	2.12375e-05	1.49159	0.237752	0.528962	3.76024	8.69346e-13	1.20733	3.1145	4.53987	0.418593	3.74328e-07	1.28811	0.324968	0.539192
48	35.75	36.88	69.25	62.09	56.42	sp|P04406|G3P_HUMAN	Glyceraldehyde-3-phosphate dehydrogenase OS=Homo sapiens GN=GAPDH PE=1 SV=3	HUMAN	27	1.2002	0.00580366	1.13037	1.06177	1.35667	1.2028	0.0104226	1.14532	1.05018	1.37759	0.9917	0.916407	1.17881	0.841274	1.16902	1.90461	3.18411e-10	1.11586	1.70685	2.12529	1.66772	2.17379e-08	1.12065	1.48817	1.86892	1.11223	0.0162073	1.08791	1.02236	1.21001	1.12327	0.230118	1.21727	0.922774	1.36733
49	35.64	37.67	34.87	22.86	16.51	sp|P02671|FIBA_HUMAN	Fibrinogen alpha chain OS=Homo sapiens GN=FGA PE=1 SV=2	HUMAN	31	1.08299	0.546585	1.31337	0.82459	1.42237	0.873181	0.0466193	1.14266	0.764166	0.997747	1.77961	0.00137986	1.37797	1.29147	2.45226	0.809368	0.095694	1.28753	0.628619	1.04209	0.641103	0.00257348	1.30616	0.49083	0.837382	1.55291	0.10962	1.73224	0.896477	2.69002	0.682717	0.0118181	1.33151	0.512737	0.909048
50	35.48	36.54	61.16	54.08	41.85	sp|P08670|VIME_HUMAN	Vimentin OS=Homo sapiens GN=VIM PE=1 SV=4	HUMAN	27	0.504706	2.83609e-06	1.25546	0.402008	0.63364	1.07291	0.368284	1.17223	0.915278	1.2577	0.736234	0.000890137	1.17984	0.624011	0.86864	0.757733	0.00128933	1.16888	0.648256	0.885699	0.678312	0.000164468	1.19438	0.56792	0.810161	0.705251	4.38657e-05	1.15337	0.611469	0.813415	0.768885	0.0160775	1.2325	0.623842	0.94765
51	35.26	37.22	46.43	32.93	21.62	sp|O43707|ACTN4_HUMAN	Alpha-actinin-4 OS=Homo sapiens GN=ACTN4 PE=1 SV=2	HUMAN	18	0.775967	0.000624916	1.1223	0.69141	0.870864	1.02619	0.6077	1.11481	0.920504	1.14401	0.835257	0.0405111	1.18594	0.7043	0.990564	0.885012	0.022592	1.10635	0.799935	0.979137	1.19208	0.0359027	1.17538	1.01421	1.40115	0.914219	0.13673	1.13145	0.808009	1.03439	1.0958	0.459825	1.30362	0.84058	1.42851
52	35.19	37.6	84.97	64.45	49.42	sp|P04083|ANXA1_HUMAN	Annexin A1 OS=Homo sapiens GN=ANXA1 PE=1 SV=2	HUMAN	32	0.681021	0.00745701	1.31046	0.519682	0.892448	1.11676	0.221079	1.19944	0.931067	1.33948	0.911602	0.436349	1.27394	0.715578	1.16132	2.43769	1.04107e-09	1.20118	2.0294	2.92811	1.2128	0.0360333	1.19624	1.01384	1.4508	1.13343	0.0177754	1.10671	1.02414	1.25437	2.27809	0.000113809	1.43999	1.58202	3.28044
53	35.04	38.75	27.92	13.34	9.029	sp|P21333|FLNA_HUMAN	Filamin-A OS=Homo sapiens GN=FLNA PE=1 SV=4	HUMAN	17	0.771081	0.000330394	1.13748	0.677887	0.877086	0.976279	0.523612	1.07945	0.904423	1.05384	0.815403	0.00430823	1.14328	0.713212	0.932237	1.03339	0.567962	1.12403	0.919363	1.16156	0.919122	0.0781005	1.09918	0.836188	1.01028	0.919453	0.0577363	1.09086	0.842869	1.003	0.928675	0.226293	1.13075	0.821295	1.05009
54	34.84	35.65	42.11	34.89	30.75	sp|Q9UGM3|DMBT1_HUMAN	Deleted in malignant brain tumors 1 protein OS=Homo sapiens GN=DMBT1 PE=1 SV=2	HUMAN	44	0.904678	0.122784	1.13881	0.794408	1.03025	0.952621	0.318963	1.10461	0.862402	1.05228	0.609025	0.000626795	1.28436	0.474186	0.782207	0.952734	0.497157	1.15812	0.822657	1.10338	0.316	9.4505e-07	1.38564	0.228053	0.437863	0.392213	1.00216e-05	1.37631	0.284975	0.539806	1.6906	8.73529e-06	1.19736	1.41194	2.02425
55	32.93	33.37	66.16	56.31	31.31	sp|P06727|APOA4_HUMAN	Apolipoprotein A-IV OS=Homo sapiens GN=APOA4 PE=1 SV=3	HUMAN	21	0.899977	0.054142	1.11342	0.808302	1.00205	1.32654	0.000227946	1.14492	1.15863	1.51879	1.15257	0.0149754	1.11845	1.0305	1.28909	0.499333	8.54936e-10	1.16213	0.429669	0.580291	1.30835	1.90103e-05	1.11098	1.17765	1.45356	1.13401	0.000492073	1.06686	1.06294	1.20984	0.520579	1.75861e-08	1.17994	0.441192	0.61425
56	32.92	33.01	99.32	87.76	87.76	sp|P68871|HBB_HUMAN	Hemoglobin subunit beta OS=Homo sapiens GN=HBB PE=1 SV=2	HUMAN	62	1.24425	0.0675901	1.27147	0.978591	1.58202	1.09612	0.414584	1.29212	0.848308	1.41632	0.805435	0.264257	1.53723	0.523954	1.23814	10.1125	0.00289637	3.22546	3.13521	32.6174	0.805997	0.149735	1.37654	0.585525	1.10948	2.34586	0.0109826	1.77711	1.32004	4.16885	11.461	0.00155342	2.9756	3.85166	34.1034
57	32.77	34.06	93.97	71.55	52.16	tr|Q5VU59|Q5VU59_HUMAN	Uncharacterized protein OS=Homo sapiens GN=TPM3 PE=1 SV=1	HUMAN	21	0.608491	4.2635e-05	1.20437	0.505237	0.732847	0.99171	0.828413	1.08375	0.915069	1.07477	0.86911	0.140868	1.21202	0.717075	1.05338	0.859297	0.0183548	1.12992	0.760492	0.970938	1.12458	0.122084	1.16495	0.965339	1.31008	0.820766	0.0375685	1.20264	0.682471	0.987085	0.71339	0.00432727	1.23914	0.575714	0.883991
58	32.48	33.31	51.05	40.05	35.6	sp|P01042-2|KNG1_HUMAN	Isoform LMW of Kininogen-1 OS=Homo sapiens GN=KNG1	HUMAN	20	0.673259	0.000133297	1.18959	0.565958	0.800903	1.01857	0.78002	1.14561	0.889105	1.16689	1.01788	0.849501	1.2127	0.839353	1.23438	0.320787	1.50513e-07	1.34355	0.23876	0.430996	0.373516	5.11677e-09	1.22845	0.304054	0.458848	1.17039	0.0113699	1.1247	1.04062	1.31633	0.340619	4.02332e-06	1.42357	0.23927	0.484896
59	31.92	33.34	63.44	50.31	45.63	sp|P08758|ANXA5_HUMAN	Annexin A5 OS=Homo sapiens GN=ANXA5 PE=1 SV=2	HUMAN	35	1.26402	0.00370836	1.15846	1.09112	1.46433	1.10384	0.185191	1.16261	0.94945	1.28334	1.5177	0.000739819	1.24117	1.2228	1.88373	3.37662	6.95687e-11	1.20763	2.79608	4.07769	2.35994	1.3343e-08	1.20344	1.96099	2.84005	1.7818	4.08239e-09	1.11784	1.59396	1.99178	1.8211	0.000147338	1.3009	1.39987	2.36908
60	31.07	31.84	47.68	42.22	40.2	sp|P04217|A1BG_HUMAN	Alpha-1B-glycoprotein OS=Homo sapiens GN=A1BG PE=1 SV=4	HUMAN	34	0.689097	0.00435719	1.26306	0.545577	0.870371	1.01485	0.908108	1.31076	0.77425	1.33023	0.997488	0.983946	1.30303	0.765517	1.29975	0.289291	3.53545e-06	1.41807	0.204004	0.410234	0.372879	5.01004e-07	1.26232	0.295391	0.470693	0.685544	0.000681377	1.20221	0.570238	0.824166	0.218925	7.61041e-06	1.58354	0.13825	0.346675
61	30.99	33.61	38.86	27.22	23.38	sp|P19827|ITIH1_HUMAN	Inter-alpha-trypsin inhibitor heavy chain H1 OS=Homo sapiens GN=ITIH1 PE=1 SV=3	HUMAN	32	0.592731	1.28416e-07	1.13212	0.52356	0.671042	0.945961	0.391678	1.14313	0.827516	1.08136	0.635977	5.32228e-05	1.19242	0.533349	0.758353	0.435322	6.86118e-08	1.20733	0.360565	0.52558	0.406017	4.36313e-07	1.26428	0.321145	0.513318	1.57347	1.42769e-08	1.09604	1.43559	1.72459	0.380069	3.05406e-06	1.34104	0.283414	0.509687
62	30.91	32.35	21.59	12.14	7.236	sp|P02751-7|FINC_HUMAN	Isoform 7 of Fibronectin OS=Homo sapiens GN=FN1	HUMAN	15	1.10228	0.109881	1.1288	0.976506	1.24425	0.934931	0.0690448	1.07571	0.869126	1.00572	0.899145	0.0483159	1.11124	0.80914	0.999162	1.04781	0.406705	1.12111	0.934616	1.17471	0.605817	5.07904e-08	1.13986	0.531485	0.690545	1.4084	1.64585e-06	1.11746	1.26036	1.57383	0.731529	0.00209245	1.20514	0.607009	0.881593
63	30.24	31.11	57.87	44.4	28.46	sp|P04040|CATA_HUMAN	Catalase OS=Homo sapiens GN=CAT PE=1 SV=3	HUMAN	23	0.650358	1.94347e-05	1.17736	0.552388	0.765704	1.01597	0.752641	1.10871	0.916353	1.12641	0.646529	1.2413e-05	1.17334	0.551016	0.758598	1.34357	6.81059e-07	1.09335	1.22885	1.46899	0.759988	0.000384358	1.14487	0.663822	0.870086	0.97771	0.63838	1.10332	0.886152	1.07873	1.07755	0.379399	1.18888	0.906356	1.28108
64	30.18	32.06	71.68	60.84	60.49	sp|P60174|TPIS_HUMAN	Triosephosphate isomerase OS=Homo sapiens GN=TPI1 PE=1 SV=3	HUMAN	32	0.571989	6.07415e-06	1.18619	0.482206	0.678488	1.08091	0.351497	1.18905	0.909054	1.28525	0.534003	2.12024e-05	1.24016	0.430591	0.662252	1.14063	0.0723461	1.1563	0.986446	1.3189	1.1822	0.0588495	1.19072	0.99284	1.40768	0.797675	0.000428354	1.11167	0.717544	0.886754	0.861812	0.248315	1.30319	0.661311	1.1231
65	28.94	29.35	43.63	35.21	26.78	tr|H9KV48|H9KV48_HUMAN	Plasma protease C1 inhibitor OS=Homo sapiens GN=SERPING1 PE=3 SV=1	HUMAN	25	0.94137	0.305176	1.1278	0.834695	1.06168	1.32709	0.0029001	1.18848	1.11663	1.57722	1.69176	3.45105e-05	1.22412	1.38201	2.07092	0.53791	2.25487e-08	1.14847	0.468371	0.617774	0.827914	0.0265306	1.17847	0.702536	0.975668	2.14197	1.03736e-13	1.08368	1.97657	2.32121	0.576264	0.000546577	1.31809	0.437197	0.759567
66	28.57	28.87	80.5	64.5	60	tr|X6R8F3|X6R8F3_HUMAN	Neutrophil gelatinase-associated lipocalin OS=Homo sapiens GN=LCN2 PE=3 SV=1	HUMAN	30	0.446323	2.69542e-06	1.28096	0.348429	0.571721	1.17872	0.12137	1.23711	0.952801	1.45821	0.856811	0.256848	1.32037	0.648918	1.13131	0.554832	4.52534e-06	1.20732	0.459557	0.669859	0.48637	1.74559e-05	1.29402	0.375861	0.62937	0.367447	1.10336e-06	1.33217	0.275827	0.489501	2.17881	0.000405616	1.45484	1.49763	3.16983
67	28.33	28.87	67.28	61.21	48.02	sp|P30740|ILEU_HUMAN	Leukocyte elastase inhibitor OS=Homo sapiens GN=SERPINB1 PE=1 SV=1	HUMAN	31	0.439641	3.12375e-06	1.2907	0.340622	0.567446	1.08397	0.0908694	1.09957	0.985819	1.1919	0.473774	1.17406e-06	1.23988	0.382112	0.587422	0.698418	1.11928e-06	1.10842	0.630101	0.774142	0.601742	1.53481e-07	1.13406	0.53061	0.682411	0.616405	0.000338656	1.25676	0.490472	0.774671	0.992969	0.950477	1.26644	0.784064	1.25753
68	28.22	34.63	36.73	16.43	5.816	sp|P35579|MYH9_HUMAN	Myosin-9 OS=Homo sapiens GN=MYH9 PE=1 SV=4	HUMAN	11	0.99572	0.951177	1.15198	0.864353	1.14705	1.00533	0.891171	1.08156	0.929517	1.08732	0.82741	0.00490847	1.13639	0.728104	0.94026	1.34291	3.71032e-05	1.13427	1.18394	1.52323	0.83319	0.000718059	1.10468	0.754239	0.920405	1.00724	0.885978	1.10688	0.909979	1.11489	1.13642	0.111251	1.17237	0.969335	1.3323
69	28.13	28.52	40	34.23	30.31	sp|P01019|ANGT_HUMAN	Angiotensinogen OS=Homo sapiens GN=AGT PE=1 SV=1	HUMAN	25	1.16385	0.259443	1.31769	0.883255	1.5336	1.08908	0.638931	1.46191	0.744974	1.59214	0.833248	0.182955	1.32104	0.630753	1.10075	0.615203	0.00069701	1.27573	0.482237	0.784832	0.693032	0.00156339	1.22481	0.565828	0.848833	1.55642	5.05681e-05	1.18331	1.31531	1.84173	0.394907	0.000134219	1.47597	0.267557	0.582872
70	27.53	45.76	70.48	41.98	31.74	sp|P15311|EZRI_HUMAN	Ezrin OS=Homo sapiens GN=EZR PE=1 SV=4	HUMAN	37	1.14293	0.00384618	1.09084	1.04775	1.24675	0.97577	0.480648	1.07273	0.909614	1.04674	1.11201	0.0343455	1.10271	1.00843	1.22623	1.51957	5.78558e-08	1.12558	1.35003	1.7104	1.51006	1.74857e-07	1.13164	1.3344	1.70884	1.00994	0.773817	1.07222	0.941912	1.08288	3.25827	1.30806e-11	1.25252	2.60137	4.08105
71	27.35	28.37	32.5	24.23	18.96	sp|P08123|CO1A2_HUMAN	Collagen alpha-2(I) chain OS=Homo sapiens GN=COL1A2 PE=1 SV=7	HUMAN	23	2.5398	0.0030339	1.64426	1.54465	4.17609	0.993932	0.953032	1.26595	0.785128	1.25827	1.7481	0.0038326	1.36536	1.28032	2.38679	2.29121	0.0388273	2.1659	1.05785	4.96254	2.35554	0.0152368	1.88668	1.24851	4.44416	1.40576	0.0190947	1.30443	1.07768	1.83371	1.00144	0.983446	1.17094	0.855243	1.17262
72	27.17	27.81	72.86	66.67	61.9	sp|P09211|GSTP1_HUMAN	Glutathione S-transferase P OS=Homo sapiens GN=GSTP1 PE=1 SV=2	HUMAN	39	0.79362	0.0157785	1.19716	0.66292	0.950088	1.01208	0.879626	1.18288	0.85561	1.19717	0.733304	0.00410772	1.21267	0.604703	0.889253	1.4343	0.000440217	1.18164	1.21382	1.69483	1.44855	0.00849468	1.29491	1.11865	1.87575	1.0349	0.635787	1.16509	0.888255	1.20576	1.33314	0.116267	1.44641	0.921692	1.92826
73	27.15	27.77	96.49	96.49	86.84	sp|P06702|S10A9_HUMAN	Protein S100-A9 OS=Homo sapiens GN=S100A9 PE=1 SV=1	HUMAN	55	1.0484	0.737757	1.35055	0.776276	1.41591	1.46746	0.137756	1.69133	0.867637	2.48196	1.08625	0.756491	1.76503	0.615426	1.91726	1.5684	0.0119715	1.39315	1.1258	2.18501	1.39392	0.0914969	1.48367	0.939513	2.06812	0.919073	0.295624	1.18312	0.77682	1.08738	0.907192	0.718059	1.77553	0.510941	1.61075
74	26.9	27.83	54.09	45.53	37.74	sp|Q13228-4|SBP1_HUMAN	Isoform 4 of Selenium-binding protein 1 OS=Homo sapiens GN=SELENBP1	HUMAN	23	1.11351	0.0411083	1.10806	1.00492	1.23384	0.983801	0.753914	1.11467	0.882593	1.09662	1.05343	0.508043	1.17703	0.894994	1.23992	1.09727	0.0205276	1.07956	1.01641	1.18456	1.61364	5.38066e-06	1.16425	1.38599	1.87868	1.3118	2.29298e-05	1.10266	1.18966	1.44647	1.12991	0.239256	1.23593	0.914218	1.3965
75	26.52	28.38	73.99	58.51	46.44	sp|P12429|ANXA3_HUMAN	Annexin A3 OS=Homo sapiens GN=ANXA3 PE=1 SV=3	HUMAN	28	0.76372	0.00194369	1.17229	0.651474	0.895305	1.04043	0.430317	1.10773	0.939244	1.15252	0.737657	0.00173944	1.19377	0.617924	0.88059	1.3682	1.13969e-06	1.10298	1.24045	1.5091	1.2304	0.000327143	1.10646	1.11201	1.36139	0.886379	0.0475719	1.12661	0.78677	0.998599	1.28673	0.00827094	1.19744	1.07457	1.54078
76	26.42	28.25	65.35	38.23	28.63	sp|P14618|KPYM_HUMAN	Pyruvate kinase PKM OS=Homo sapiens GN=PKM PE=1 SV=4	HUMAN	15	0.729785	0.0231567	1.30468	0.55936	0.952135	0.968088	0.65448	1.16272	0.832607	1.12562	0.90559	0.506395	1.36247	0.664667	1.23384	0.757036	0.00355408	1.18869	0.636868	0.899877	0.636262	8.67841e-05	1.20221	0.529242	0.764922	0.803677	0.0247948	1.2057	0.666566	0.968992	1.50712	0.00168745	1.2597	1.19641	1.89853
77	26.1	26.89	72.53	47.53	44.23	sp|P04075|ALDOA_HUMAN	Fructose-bisphosphate aldolase A OS=Homo sapiens GN=ALDOA PE=1 SV=2	HUMAN	28	0.739752	4.64543e-05	1.12049	0.660206	0.828882	1.09518	0.233825	1.16858	0.937195	1.27981	0.915345	0.156642	1.13447	0.806846	1.03843	1.1521	0.106237	1.19166	0.966805	1.37291	1.05178	0.531683	1.18224	0.889648	1.24346	0.842799	0.00178955	1.10183	0.764906	0.928625	0.946771	0.635968	1.27165	0.744519	1.20397
78	25.99	38.41	52.26	39.63	29.64	sp|P08107|HSP71_HUMAN	Heat shock 70 kDa protein 1A/1B OS=Homo sapiens GN=HSPA1A PE=1 SV=5	HUMAN	26	0.583767	4.67679e-05	1.24267	0.469769	0.725427	1.01991	0.753447	1.13786	0.896339	1.16052	0.72717	0.000900658	1.18608	0.613085	0.862484	0.93634	0.17892	1.10352	0.848505	1.03327	0.83029	0.00161173	1.11231	0.746453	0.923543	0.7431	0.000110891	1.13796	0.65301	0.845619	0.961456	0.640702	1.18888	0.808705	1.14306
79	25.78	28.47	67.71	47.36	35.03	sp|P04745|AMY1_HUMAN	Alpha-amylase 1 OS=Homo sapiens GN=AMY1A PE=1 SV=2	HUMAN	30	0.448395	0.000296079	1.44081	0.31121	0.646054	0.945113	0.195733	1.0929	0.864777	1.03291	0.515939	1.51908e-05	1.25252	0.411921	0.646223	0.355331	8.38807e-07	1.30482	0.272322	0.463644	0.817173	0.00573188	1.14299	0.714945	0.934019	0.397403	2.56852e-06	1.29861	0.306022	0.516072	0.797764	0.0128966	1.1861	0.672597	0.946225
80	25.62	28.35	36.33	18.25	10.85	sp|P18206|VINC_HUMAN	Vinculin OS=Homo sapiens GN=VCL PE=1 SV=4	HUMAN	11	0.811345	0.00933182	1.16243	0.697975	0.94313	0.98707	0.768674	1.09624	0.900417	1.08206	0.879912	0.104245	1.17031	0.751863	1.02977	1.00186	0.972783	1.11987	0.894622	1.12195	0.904186	0.0737632	1.11798	0.808764	1.01087	0.925514	0.378262	1.19785	0.772645	1.10863	1.0352	0.742005	1.24376	0.832316	1.28754
81	25.34	32.15	59.02	39.91	29.2	sp|P11021|GRP78_HUMAN	78 kDa glucose-regulated protein OS=Homo sapiens GN=HSPA5 PE=1 SV=2	HUMAN	23	1.12082	0.0627271	1.12829	0.993373	1.26461	1.01358	0.781747	1.10519	0.917115	1.1202	1.10152	0.0937127	1.12137	0.982299	1.23522	1.28471	0.000178735	1.12163	1.14539	1.44096	1.84822	7.82474e-08	1.17256	1.57622	2.16714	0.909825	0.116695	1.12765	0.806833	1.02596	1.0183	0.764112	1.13209	0.899487	1.1528
82	25.22	25.62	61.36	46.88	44.03	sp|P02760|AMBP_HUMAN	Protein AMBP OS=Homo sapiens GN=AMBP PE=1 SV=1	HUMAN	40	2.36659	8.83117e-05	1.3842	1.70972	3.27583	0.955644	0.562942	1.18078	0.809336	1.1284	0.881672	0.51383	1.50362	0.586367	1.3257	0.57829	0.000340891	1.27313	0.454228	0.736236	0.487277	0.00021766	1.35064	0.360775	0.658136	1.49853	0.00529027	1.29614	1.15615	1.9423	0.230202	9.07534e-05	1.74371	0.132019	0.401406
83	24.62	25.41	46.02	36.73	29.87	sp|P01871|IGHM_HUMAN	Ig mu chain C region OS=Homo sapiens GN=IGHM PE=1 SV=3	HUMAN	18	0.844239	0.0617767	1.19568	0.706072	1.00944	1.01355	0.810098	1.12385	0.90185	1.13908	0.915621	0.195305	1.14829	0.797381	1.05139	0.77761	0.00188333	1.15437	0.673625	0.897648	1.53755	7.98962e-06	1.15182	1.33488	1.77098	2.00692	5.41942e-12	1.08618	1.84768	2.17988	0.671353	0.00596324	1.30556	0.514226	0.876491
84	24.39	25.22	43.42	31.2	28.01	sp|P05362|ICAM1_HUMAN	Intercellular adhesion molecule 1 OS=Homo sapiens GN=ICAM1 PE=1 SV=2	HUMAN	19	1.55765	0.000169687	1.19725	1.30102	1.86491	0.918201	0.323775	1.19807	0.7664	1.10007	1.16374	0.168885	1.25319	0.928622	1.45839	1.33724	0.00286202	1.18491	1.12856	1.5845	1.38662	0.0230468	1.31455	1.05482	1.82278	0.852489	0.11506	1.22713	0.694702	1.04611	0.932968	0.438033	1.2074	0.772711	1.12646
85	24.31	25.1	81.72	80.65	75.27	sp|P05109|S10A8_HUMAN	Protein S100-A8 OS=Homo sapiens GN=S100A8 PE=1 SV=1	HUMAN	55	1.21795	0.2522	1.42308	0.855858	1.73324	1.87421	0.0136009	1.61443	1.16091	3.02578	1.47471	0.151181	1.72859	0.853131	2.54916	1.5934	0.00362515	1.33424	1.19424	2.12599	1.8227	0.00823502	1.52276	1.19697	2.77552	0.990684	0.91	1.18945	0.832893	1.17837	1.16857	0.588811	1.82384	0.640717	2.13128
86	24.01	25.36	80.08	76.63	62.07	sp|P00915|CAH1_HUMAN	Carbonic anhydrase 1 OS=Homo sapiens GN=CA1 PE=1 SV=2	HUMAN	30	0.697215	0.00377925	1.25004	0.557754	0.871546	1.34784	0.008041	1.23051	1.09535	1.65854	0.929166	0.553052	1.29599	0.716954	1.20419	1.23459	0.014431	1.17581	1.04999	1.45165	0.534424	0.000656381	1.36128	0.392589	0.727502	3.09939	1.76888e-08	1.23681	2.50595	3.83337	2.70385	0.00015761	1.51772	1.78152	4.10371
87	23.54	25.41	43.29	28.8	19.14	sp|P02748|CO9_HUMAN	Complement component C9 OS=Homo sapiens GN=C9 PE=1 SV=2	HUMAN	19	0.909429	0.0701177	1.10895	0.820082	1.00851	1.0674	0.285196	1.13126	0.94355	1.2075	1.19009	0.00897978	1.13446	1.04903	1.35011	0.613787	5.22972e-10	1.10405	0.555941	0.677651	0.409179	1.46904e-07	1.28228	0.319102	0.524683	1.46293	9.60583e-08	1.1087	1.31951	1.62195	0.427561	1.28355e-07	1.26427	0.338188	0.540551
88	23.28	23.5	83.78	73.65	70.27	sp|P61626|LYSC_HUMAN	Lysozyme C OS=Homo sapiens GN=LYZ PE=1 SV=1	HUMAN	40	0.496006	4.44873e-07	1.14586	0.432869	0.568352	1.1908	0.255547	1.38069	0.862465	1.64413	0.86152	0.276259	1.33425	0.645696	1.14948	0.878341	0.123117	1.18725	0.73981	1.04281	0.246769	7.6105e-06	1.449	0.170303	0.357568	0.231727	3.33909e-08	1.24128	0.186684	0.28764	2.6676	0.00131377	1.6416	1.625	4.37912
89	23.17	23.59	82.45	59.18	45.71	sp|P63104|1433Z_HUMAN	14-3-3 protein zeta/delta OS=Homo sapiens GN=YWHAZ PE=1 SV=1	HUMAN	23	0.82096	0.181463	1.37634	0.596483	1.12992	1.05525	0.619824	1.28621	0.820434	1.35728	0.961807	0.804176	1.44439	0.665893	1.38922	1.04963	0.471489	1.16681	0.899567	1.22472	1.5788	0.00110322	1.21057	1.30418	1.91124	0.930699	0.480615	1.26335	0.736694	1.17579	0.902915	0.606899	1.58485	0.569715	1.43099
90	23.01	23.42	55.22	48.26	40.8	sp|P02763|A1AG1_HUMAN	Alpha-1-acid glycoprotein 1 OS=Homo sapiens GN=ORM1 PE=1 SV=1	HUMAN	34	2.37433	0.0791581	2.72344	0.871815	6.46634	0.907702	0.83793	3.03245	0.299329	2.75256	0.868268	0.767004	3.04895	0.284776	2.6473	0.990104	0.974822	2.09538	0.472518	2.07464	2.14987	0.123291	2.84371	0.75601	6.11363	0.821157	0.428368	1.7644	0.465403	1.44885	0.301779	0.0071386	2.08206	0.144943	0.628321
91	22.41	23.12	56.33	42.17	38.86	sp|P00338|LDHA_HUMAN	L-lactate dehydrogenase A chain OS=Homo sapiens GN=LDHA PE=1 SV=2	HUMAN	17	0.851224	0.382529	1.47664	0.57646	1.25695	0.986557	0.956761	1.71095	0.576613	1.68795	0.576686	0.0177715	1.54521	0.373208	0.891103	1.09745	0.681288	1.62453	0.67555	1.78284	0.828431	0.399397	1.60407	0.516454	1.32886	0.722144	0.0424754	1.3666	0.528422	0.986885	0.596909	0.0478746	1.66568	0.358357	0.99426
92	22.27	23.86	60.36	36.3	27.17	tr|E7EU23|E7EU23_HUMAN	Rab GDP dissociation inhibitor beta OS=Homo sapiens GN=GDI2 PE=1 SV=1	HUMAN	12	0.783359	0.0815788	1.3254	0.591036	1.03826	1.18283	0.0752582	1.20793	0.979222	1.42878	0.906013	0.318044	1.23518	0.733505	1.11909	0.931064	0.170264	1.11449	0.835419	1.03766	1.09678	0.312562	1.2157	0.902177	1.33335	0.983579	0.814844	1.16802	0.842092	1.14884	1.29076	0.0237699	1.23686	1.04357	1.59649
93	21.86	22.36	57.83	46.51	29.88	sp|P05543|THBG_HUMAN	Thyroxine-binding globulin OS=Homo sapiens GN=SERPINA7 PE=1 SV=2	HUMAN	13	1.68457	0.000139766	1.24108	1.35734	2.09068	1.02866	0.801796	1.26578	0.812673	1.30206	1.03582	0.787287	1.31393	0.788341	1.36099	0.866773	0.0867921	1.18119	0.733817	1.02382	0.516959	0.000143532	1.31524	0.393054	0.679923	0.965044	0.576957	1.14222	0.844887	1.10229	0.432903	0.0341121	2.14985	0.201365	0.930676
94	21.59	22.59	28.24	20.74	15.14	sp|P02461|CO3A1_HUMAN	Collagen alpha-1(III) chain OS=Homo sapiens GN=COL3A1 PE=1 SV=4	HUMAN	21	2.27744	0.000286969	1.36443	1.66915	3.10742	1.01527	0.76997	1.12249	0.904485	1.13963	1.20737	0.0605121	1.22018	0.989502	1.47321	2.60394	0.00037742	1.4571	1.78707	3.7942	1.40562	0.013764	1.28389	1.09482	1.80466	1.19501	0.0418345	1.185	1.00844	1.41609	0.814456	0.138813	1.33361	0.610715	1.08617
95	21.38	21.52	69.72	66.9	63.38	sp|P69905|HBA_HUMAN	Hemoglobin subunit alpha OS=Homo sapiens GN=HBA1 PE=1 SV=2	HUMAN	39	1.0041	0.974513	1.32112	0.760038	1.32654	1.15516	0.270439	1.31467	0.878673	1.51865	0.677018	0.042615	1.45433	0.46552	0.984606	16.0691	9.48599e-05	2.78957	5.76042	44.8257	0.856276	0.750817	2.85418	0.300007	2.44397	3.26215	0.00103634	1.8029	1.80939	5.88131	13.0799	0.000697008	3.37071	3.88045	44.0884
96	20.95	21.78	79.27	78.66	65.85	sp|PPIA_HUMAN			20	0.925186	0.336169	1.18231	0.782523	1.09386	0.931872	0.47513	1.22904	0.758213	1.14531	0.659544	0.0020728	1.26725	0.520452	0.835809	1.41691	6.28178e-05	1.14217	1.24054	1.61834	1.47398	0.00316605	1.26372	1.16639	1.86269	0.914672	0.412513	1.2542	0.729286	1.14718	0.771388	0.125103	1.40677	0.548342	1.08516
97	20.77	21.48	47.5	30.14	28.14	sp|P10909-2|CLUS_HUMAN	Isoform 2 of Clusterin OS=Homo sapiens GN=CLU	HUMAN	18	0.649209	0.0370462	1.49394	0.434562	0.969878	0.992818	0.939425	1.22431	0.810922	1.21552	0.817973	0.117562	1.29648	0.630921	1.06048	0.507764	0.000129441	1.29652	0.391637	0.658324	0.476685	0.000499979	1.40817	0.338513	0.671255	1.125	0.0907134	1.14973	0.97849	1.29345	1.01071	0.932771	1.30932	0.771937	1.32334
98	20.52	20.91	74.24	60	52.12	sp|P01857|IGHG1_HUMAN	Ig gamma-1 chain C region OS=Homo sapiens GN=IGHG1 PE=1 SV=1	HUMAN	20	0.900622	0.227626	1.2264	0.73436	1.10453	0.963953	0.64703	1.22899	0.784344	1.18469	0.787308	0.0328264	1.23035	0.639907	0.968662	0.904209	0.46896	1.41875	0.637327	1.28285	0.517504	0.00901829	1.47044	0.351938	0.760958	0.979653	0.885359	1.44993	0.675656	1.42043	0.24774	0.019911	2.80773	0.0882351	0.695586
99	20.24	21.22	56.04	36.71	24.88	sp|O75874|IDHC_HUMAN	Isocitrate dehydrogenase [NADP] cytoplasmic OS=Homo sapiens GN=IDH1 PE=1 SV=2	HUMAN	11	1.00053	0.993863	1.15524	0.866077	1.15586	1.04418	0.570383	1.17138	0.89141	1.22313	0.856275	0.065246	1.18079	0.725168	1.01108	1.57257	3.81525e-08	1.10327	1.42538	1.73496	1.66284	1.88817e-07	1.13221	1.46866	1.88268	1.02349	0.670296	1.12019	0.913674	1.14651	1.16938	0.0515782	1.1708	0.998786	1.36911
100	20.12	20.49	64.73	58.94	58.94	sp|P01033|TIMP1_HUMAN	Metalloproteinase inhibitor 1 OS=Homo sapiens GN=TIMP1 PE=1 SV=1	HUMAN	27	1.86005	0.00559747	1.43385	1.29724	2.66702	1.16582	0.392713	1.50346	0.775428	1.75277	2.14707	0.0173798	1.77644	1.20864	3.81414	2.89489	0.000678378	1.5002	1.92967	4.34291	2.94534	0.00173609	1.6382	1.79791	4.82507	0.987048	0.872302	1.20947	0.816099	1.19381	1.48812	0.0730193	1.56544	0.950606	2.32956
101	20.08	20.34	75.19	62.79	62.79	sp|Q9BTM1|H2AJ_HUMAN	Histone H2A.J OS=Homo sapiens GN=H2AFJ PE=1 SV=1	HUMAN	11	0.452159	0.0191426	1.84282	0.245363	0.833247	1.28421	0.326731	1.77412	0.723857	2.27835	0.645586	0.123647	1.81884	0.354944	1.17422	1.15592	0.29905	1.36609	0.846153	1.5791	0.622979	0.0488044	1.59973	0.389427	0.996599	0.584212	0.00822536	1.40422	0.416039	0.820363	1.22482	0.485138	1.94886	0.628483	2.38701
102	19.79	20.6	49.76	36.65	28.88	sp|P07339|CATD_HUMAN	Cathepsin D OS=Homo sapiens GN=CTSD PE=1 SV=1	HUMAN	20	0.737101	0.0748302	1.40596	0.524268	1.03634	1.06516	0.191469	1.10447	0.96441	1.17643	1.08634	0.190074	1.13874	0.953989	1.23705	1.49948	2.00991e-05	1.13946	1.31596	1.70859	1.08148	0.11075	1.10421	0.979417	1.19418	0.862031	0.0903495	1.19202	0.723167	1.02756	1.85052	0.000749098	1.34876	1.37202	2.49591
103	19.57	20.01	47.26	38.64	37.34	sp|P36222|CH3L1_HUMAN	Chitinase-3-like protein 1 OS=Homo sapiens GN=CHI3L1 PE=1 SV=2	HUMAN	16	0.952257	0.375127	1.12763	0.844479	1.07379	0.955353	0.466095	1.14755	0.832513	1.09632	0.618817	0.000640006	1.22711	0.50429	0.759353	0.63534	2.92863e-05	1.13171	0.5614	0.719018	0.529241	0.000206334	1.25711	0.420997	0.665316	0.537809	0.00320082	1.41128	0.381079	0.758999	0.635555	0.00831161	1.35025	0.470694	0.858159
104	19.37	22.41	55.19	42.43	26.11	sp|P37837|TALDO_HUMAN	Transaldolase OS=Homo sapiens GN=TALDO1 PE=1 SV=2	HUMAN	14	0.458231	3.27635e-05	1.32203	0.346613	0.605793	1.02233	0.745732	1.15395	0.885934	1.17971	0.486472	3.92567e-05	1.29998	0.374214	0.632406	0.705568	7.31227e-06	1.11449	0.633084	0.786352	0.815771	0.00767119	1.15076	0.7089	0.938753	0.642437	0.0168804	1.41917	0.452685	0.911727	0.646453	3.4163e-05	1.16964	0.552694	0.756117
105	19.3	19.48	93.46	85.62	75.16	sp|SODC_HUMAN			15	1.077	0.508542	1.26988	0.848108	1.36766	1.11028	0.457477	1.34851	0.823337	1.49723	0.803937	0.159696	1.37506	0.584654	1.10546	1.64353	0.000784143	1.26937	1.29476	2.08624	1.62238	0.00709579	1.3811	1.1747	2.24067	1.09859	0.294252	1.20671	0.910396	1.32567	1.46056	0.0615084	1.49259	0.97854	2.18002
106	19.17	19.5	38.08	26.36	21.97	sp|P04004|VTNC_HUMAN	Vitronectin OS=Homo sapiens GN=VTN PE=1 SV=1	HUMAN	19	0.894206	0.315992	1.25735	0.711182	1.12433	0.88098	0.365468	1.33432	0.660247	1.17551	0.63355	0.00116526	1.27819	0.495663	0.809795	0.469435	4.48917e-05	1.33567	0.35146	0.62701	0.398097	2.80662e-06	1.31979	0.301637	0.525404	2.53776	9.89071e-07	1.29453	1.96038	3.2852	0.481424	0.00667943	1.64485	0.292686	0.79187
107	19.08	19.46	45.5	33.79	31.06	sp|P02765|FETUA_HUMAN	Alpha-2-HS-glycoprotein OS=Homo sapiens GN=AHSG PE=1 SV=1	HUMAN	25	0.297441	0.000182141	1.62245	0.183329	0.482583	1.04313	0.589519	1.18203	0.882488	1.23301	0.453388	0.00029657	1.39808	0.324292	0.633874	0.222445	0.000415112	1.94302	0.114484	0.432216	0.325211	0.000311614	1.61415	0.201475	0.524939	0.53989	0.000244434	1.29042	0.418383	0.696686	0.246527	0.00950948	2.65192	0.0929615	0.65377
108	18.67	19.25	43.18	32.59	24.24	sp|P08697|A2AP_HUMAN	Alpha-2-antiplasmin OS=Homo sapiens GN=SERPINF2 PE=1 SV=3	HUMAN	11	0.993839	0.967549	1.37136	0.724708	1.36292	1.09786	0.124441	1.12962	0.971882	1.24017	1.04264	0.622867	1.19234	0.874456	1.24318	0.744695	0.00237916	1.19057	0.625494	0.886611	0.666941	0.0020739	1.26555	0.526998	0.844046	2.72127	7.09562e-08	1.26456	2.15195	3.4412	0.535337	0.00138102	1.41266	0.378955	0.756251
109	18.66	19.02	55.94	40.58	33.04	sp|P02749|APOH_HUMAN	Beta-2-glycoprotein 1 OS=Homo sapiens GN=APOH PE=1 SV=3	HUMAN	19	0.603952	0.000482987	1.24793	0.483964	0.753687	1.02316	0.83963	1.27835	0.800374	1.30795	0.330604	0.000532479	1.63656	0.202011	0.541054	0.622147	0.000361865	1.2221	0.509081	0.760324	0.203673	7.68705e-05	1.73792	0.117194	0.353966	1.76254	6.6221e-07	1.12171	1.57131	1.97705	0.256634	0.000135613	1.65982	0.154616	0.425966
110	18.51	18.81	48.52	36.39	32.84	sp|P09467|F16P1_HUMAN	Fructose-1,6-bisphosphatase 1 OS=Homo sapiens GN=FBP1 PE=1 SV=5	HUMAN	12	0.722908	0.000886196	1.16758	0.619149	0.844055	0.899513	0.0423664	1.10678	0.812729	0.995565	0.681406	0.00171602	1.22331	0.557018	0.833573	1.0321	0.506999	1.10772	0.931735	1.14328	1.09616	0.174642	1.15027	0.952965	1.26088	0.711042	2.0546e-05	1.10656	0.642568	0.786814	0.646071	0.0036272	1.29405	0.499264	0.836047
111	18.3	18.81	55.24	44.76	39.38	sp|P01876|IGHA1_HUMAN	Ig alpha-1 chain C region OS=Homo sapiens GN=IGHA1 PE=1 SV=2	HUMAN	23	0.468082	0.0501655	2.13835	0.218899	1.00092	0.990682	0.910583	1.27647	0.77611	1.26458	0.700673	0.0333931	1.35366	0.517612	0.948474	0.815228	0.0757266	1.27572	0.639033	1.04	0.608273	0.0210739	1.4265	0.42641	0.867701	0.823806	0.183167	1.43007	0.576059	1.1781	0.960173	0.670748	1.31714	0.728981	1.26469
112	18.24	19.42	86.39	83.67	79.59	sp|P02766|TTHY_HUMAN	Transthyretin OS=Homo sapiens GN=TTR PE=1 SV=1	HUMAN	28	0.625543	0.0272725	1.4966	0.417976	0.936189	1.10607	0.265909	1.20998	0.914123	1.33832	0.527367	0.00267772	1.43307	0.367998	0.755753	0.969043	0.601042	1.13855	0.851121	1.1033	0.398135	0.00622548	1.81257	0.219653	0.721647	4.64518	2.35669e-08	1.24478	3.73171	5.78224	0.522519	0.017755	1.66603	0.313631	0.870535
113	18.2	18.72	32.38	24.76	20.76	sp|P04196|HRG_HUMAN	Histidine-rich glycoprotein OS=Homo sapiens GN=HRG PE=1 SV=1	HUMAN	11	1.42027	0.00364359	1.23891	1.14638	1.75959	0.915098	0.181208	1.14528	0.799017	1.04804	0.783794	0.0429441	1.26437	0.619908	0.991007	0.467083	0.000190413	1.37711	0.339177	0.643224	0.721525	0.0143488	1.28355	0.562134	0.92611	1.23778	0.00162189	1.1233	1.10191	1.3904	0.533741	0.000319684	1.32296	0.403444	0.70612
114	18	20.56	61.76	41.69	30.41	sp|P09525|ANXA4_HUMAN	Annexin A4 OS=Homo sapiens GN=ANXA4 PE=1 SV=4	HUMAN	10	1.07153	0.456901	1.22608	0.873953	1.31379	0.937191	0.356883	1.16312	0.805759	1.09006	1.08717	0.125768	1.11854	0.971952	1.21604	1.69737	9.40475e-05	1.18515	1.43221	2.01163	1.53766	0.00136893	1.238	1.24205	1.90363	1.64593	8.10951e-05	1.18094	1.39374	1.94375	2.96144	5.80434e-05	1.41476	2.09325	4.18971
115	17.57	18.27	46.74	27.16	20.63	sp|Q96KP4|CNDP2_HUMAN	Cytosolic non-specific dipeptidase OS=Homo sapiens GN=CNDP2 PE=1 SV=2	HUMAN	10	1.15046	0.0111115	1.10725	1.03903	1.27384	1.05783	0.319056	1.12506	0.940238	1.19012	1.31525	0.0149095	1.23403	1.06582	1.62305	1.08588	0.218797	1.14837	0.945582	1.24698	1.72599	0.000392281	1.27733	1.35126	2.20466	1.40058	1.59546e-05	1.11184	1.2597	1.55722	1.19014	0.135308	1.26728	0.939123	1.50824
116	17.48	19.79	36.65	23.07	12.53	sp|P07900-2|HS90A_HUMAN	Isoform 2 of Heat shock protein HSP 90-alpha OS=Homo sapiens GN=HSP90AA1	HUMAN	11	0.75231	0.0814222	1.39005	0.54121	1.04575	1.0087	0.880713	1.13526	0.888511	1.14514	1.06213	0.314834	1.13665	0.934439	1.20727	0.764317	0.00565823	1.18342	0.645857	0.904505	1.07537	0.300061	1.16123	0.92606	1.24875	0.864345	0.144894	1.22947	0.703022	1.06269	0.879466	0.290165	1.29501	0.679118	1.13892
117	17.34	17.47	77.14	75	63.57	sp|P07737|PROF1_HUMAN	Profilin-1 OS=Homo sapiens GN=PFN1 PE=1 SV=2	HUMAN	20	0.478777	7.43492e-05	1.29018	0.371094	0.617707	1.05314	0.705002	1.34456	0.783256	1.41601	0.494946	0.000269981	1.33115	0.371818	0.658848	0.866496	0.212733	1.27108	0.6817	1.10139	0.734016	0.0386261	1.33576	0.549511	0.980469	0.567323	0.000233831	1.25394	0.452433	0.711389	0.58914	0.0203886	1.53459	0.383908	0.904087
118	17.1	19.42	35.73	21.12	13.37	sp|Q06033|ITIH3_HUMAN	Inter-alpha-trypsin inhibitor heavy chain H3 OS=Homo sapiens GN=ITIH3 PE=1 SV=2	HUMAN	12	0.855983	0.106008	1.21393	0.705131	1.03911	0.990069	0.904467	1.19413	0.829114	1.18227	1.55611	0.0119338	1.38484	1.12368	2.15495	0.668961	0.0119224	1.34442	0.497584	0.899364	0.563922	0.000983186	1.33435	0.422619	0.752469	1.81684	6.61842e-05	1.244	1.46049	2.26015	0.50105	0.00131372	1.43567	0.349	0.719344
119	16.91	17.7	40.04	29.31	18.39	sp|P00390|GSHR_HUMAN	Glutathione reductase, mitochondrial OS=Homo sapiens GN=GSR PE=1 SV=2	HUMAN	8	1.03642	0.605781	1.15973	0.89367	1.20197	0.912975	0.137426	1.13324	0.805636	1.03462	0.831249	0.0875954	1.24232	0.669112	1.03268	1.20651	0.00621666	1.13031	1.06741	1.36374	1.07086	0.357501	1.16989	0.915352	1.2528	0.961524	0.640171	1.19681	0.803403	1.15077	1.04886	0.694703	1.29765	0.808274	1.36105
120	16.9	17.15	48.44	35.97	18.23	sp|P27797|CALR_HUMAN	Calreticulin OS=Homo sapiens GN=CALR PE=1 SV=1	HUMAN	14	1.38508	7.25799e-08	1.08183	1.28031	1.49843	1.02246	0.59764	1.09073	0.937409	1.11522	1.44063	0.000156004	1.1748	1.22628	1.69245	1.19451	0.000982068	1.09968	1.08623	1.31358	1.83062	6.46661e-07	1.1855	1.54418	2.1702	0.82292	0.00360897	1.13024	0.72809	0.930102	0.82518	0.0561186	1.21864	0.677132	1.0056
121	16.66	29.87	27.2	3.823	1.648	sp|Q15149-6|PLEC_HUMAN	Isoform 6 of Plectin OS=Homo sapiens GN=PLEC	HUMAN	9	1.26167	0.00494062	1.15524	1.09213	1.45754	0.891868	0.0275166	1.10396	0.807879	0.984588	1.24582	0.00200973	1.12555	1.10686	1.40223	1.12312	0.0958254	1.15109	0.975705	1.29282	1.51918	0.00520679	1.29943	1.16911	1.97408	1.333	0.0322186	1.29384	1.03026	1.72469	0.910348	0.297613	1.2098	0.752476	1.10134
122	16.6	20.3	47.69	33.85	21.79	sp|P29508|SPB3_HUMAN	Serpin B3 OS=Homo sapiens GN=SERPINB3 PE=1 SV=2	HUMAN	10	0.544423	0.000771596	1.33812	0.406856	0.728503	1.00504	0.936083	1.14447	0.878172	1.15024	0.76831	0.00140411	1.14686	0.669926	0.881142	0.860321	0.00984443	1.11218	0.773548	0.956829	0.895136	0.0380124	1.10899	0.807167	0.992694	0.809555	0.00895703	1.15812	0.699023	0.937565	1.98545	3.57689e-05	1.25453	1.58263	2.4908
123	16.52	16.97	36.19	22.38	12.21	sp|P09871|C1S_HUMAN	Complement C1s subcomponent OS=Homo sapiens GN=C1S PE=1 SV=1	HUMAN	10	1.03531	0.471559	1.10705	0.935189	1.14614	0.941669	0.266396	1.1189	0.8416	1.05364	0.914762	0.146791	1.13331	0.807162	1.03671	0.602463	9.9138e-06	1.16409	0.517539	0.701323	0.571937	2.02393e-05	1.19744	0.477635	0.684858	4.27407	2.05471e-10	1.17774	3.62903	5.03377	0.599986	0.000704071	1.27937	0.468969	0.767607
124	16.44	18.11	17.76	6.134	3.635	sp|P24821|TENA_HUMAN	Tenascin OS=Homo sapiens GN=TNC PE=1 SV=3	HUMAN	7	1.84221	2.65531e-07	1.13826	1.61844	2.09692	0.933972	0.128207	1.09506	0.852892	1.02276	1.03928	0.537411	1.14137	0.910555	1.1862	1.01007	0.870832	1.14041	0.885706	1.15189	1.05177	0.304719	1.10803	0.94923	1.16539	1.07924	0.218634	1.13656	0.94957	1.22662	1.01175	0.870974	1.16456	0.868783	1.17825
125	16.39	27.63	19.94	4.427	1.95	sp|P04114|APOB_HUMAN	Apolipoprotein B-100 OS=Homo sapiens GN=APOB PE=1 SV=2	HUMAN	7	0.724849	0.0136804	1.28075	0.565956	0.928351	1.03649	0.560318	1.13529	0.912969	1.17671	0.679761	0.00602606	1.29778	0.523789	0.882179	0.619135	0.000918222	1.28965	0.48008	0.798466	0.618202	0.0201207	1.48637	0.415915	0.918875	1.90624	2.87241e-06	1.22487	1.55628	2.33489	0.693485	0.0188811	1.34728	0.514731	0.934316
126	16.38	16.78	58.79	48.74	46.23	tr|Q5VY30|Q5VY30_HUMAN	Retinol binding protein 4, plasma, isoform CRA_b OS=Homo sapiens GN=RBP4 PE=1 SV=2	HUMAN	22	0.85418	0.0314495	1.14911	0.743342	0.981545	0.890135	0.0744398	1.14042	0.780536	1.01512	0.675181	0.00444188	1.25269	0.538987	0.845791	0.639864	0.00150589	1.23337	0.518792	0.789189	0.458729	0.000102276	1.26438	0.36281	0.580006	2.88213	0.0001885	1.42059	2.02883	4.09433	0.374077	8.36289e-05	1.33215	0.280806	0.498328
127	16.13	16.7	49.41	31.07	25.15	sp|P51884|LUM_HUMAN	Lumican OS=Homo sapiens GN=LUM PE=1 SV=2	HUMAN	26	1.95506	1.75044e-06	1.16294	1.68113	2.27361	1.06699	0.433587	1.19373	0.893831	1.2737	1.69164	0.000172132	1.22362	1.38248	2.06993	0.95299	0.653529	1.26098	0.755755	1.2017	1.89324	8.54618e-06	1.18697	1.59502	2.24721	1.25486	0.000781461	1.11239	1.12807	1.39589	0.506815	5.63687e-07	1.14495	0.442654	0.580275
128	16.01	16.43	64.06	59.38	50.78	sp|P62987|RL40_HUMAN	Ubiquitin-60S ribosomal protein L40 OS=Homo sapiens GN=UBA52 PE=1 SV=2	HUMAN	22	0.626426	0.00250904	1.27241	0.492315	0.79707	0.946194	0.349495	1.13937	0.830451	1.07807	0.474163	0.000276967	1.30125	0.36439	0.617005	1.01872	0.78903	1.1709	0.870032	1.19282	1.03806	0.616349	1.1836	0.877042	1.22865	0.696966	0.001219	1.17752	0.591896	0.820688	0.941478	0.653796	1.356	0.694305	1.27665
129	15.88	16.87	27.32	18.05	13.98	sp|P00748|FA12_HUMAN	Coagulation factor XII OS=Homo sapiens GN=F12 PE=1 SV=3	HUMAN	13	0.975764	0.732034	1.16477	0.837733	1.13654	0.911829	0.0410588	1.09187	0.835106	0.995602	1.25584	0.000124475	1.09345	1.14852	1.3732	0.66823	0.00131531	1.23491	0.541118	0.8252	0.621408	0.00172075	1.29477	0.479939	0.804578	1.8136	8.7594e-08	1.1208	1.61813	2.03268	0.581458	0.00027668	1.26261	0.460519	0.734157
130	15.31	16.43	44.09	20.67	18.11	sp|P07237|PDIA1_HUMAN	Protein disulfide-isomerase OS=Homo sapiens GN=P4HB PE=1 SV=3	HUMAN	11	0.768063	0.0281334	1.25762	0.610729	0.965929	0.988312	0.821839	1.11998	0.882437	1.10689	0.888272	0.286996	1.26453	0.70245	1.12325	0.838693	0.00339734	1.10818	0.756824	0.929419	1.23611	0.00504994	1.14121	1.08316	1.41066	0.765754	0.0047759	1.17912	0.649431	0.902913	0.858086	0.10671	1.21213	0.707917	1.04011
131	15.3	15.59	68	41.14	35.43	sp|P02792|FRIL_HUMAN	Ferritin light chain OS=Homo sapiens GN=FTL PE=1 SV=2	HUMAN	19	0.801161	0.063935	1.26941	0.631127	1.01701	1.095	0.150713	1.14229	0.958596	1.25081	0.899614	0.234714	1.21219	0.742138	1.09051	6.96565	3.68812e-07	1.28621	5.41565	8.95928	2.49194	2.80377e-05	1.25233	1.98984	3.12072	0.814311	0.0472937	1.2241	0.66523	0.996801	1.13686	0.384799	1.38718	0.819549	1.57704
132	15.25	15.84	48.5	39.22	25.75	sp|P40925|MDHC_HUMAN	Malate dehydrogenase, cytoplasmic OS=Homo sapiens GN=MDH1 PE=1 SV=4	HUMAN	8	0.627005	0.00317521	1.32542	0.473061	0.831046	0.972016	0.630653	1.13185	0.858782	1.10018	0.750095	0.00623589	1.21152	0.619138	0.908752	1.03439	0.616498	1.15211	0.897824	1.19172	0.964425	0.638834	1.17582	0.820215	1.13399	0.756243	0.000917008	1.15396	0.655343	0.872677	0.975331	0.79758	1.22747	0.794587	1.19719
133	15.1	15.52	41.44	26.37	19.69	sp|P07357|CO8A_HUMAN	Complement component C8 alpha chain OS=Homo sapiens GN=C8A PE=1 SV=2	HUMAN	12	0.926137	0.238759	1.1452	0.808712	1.06061	0.966753	0.605473	1.15022	0.840493	1.11198	1.19545	0.0693766	1.21568	0.983358	1.45329	0.751863	0.0111378	1.2289	0.611817	0.923965	0.671323	0.00221346	1.24756	0.538108	0.837516	1.48466	7.81871e-06	1.11718	1.32894	1.65863	0.657261	0.00987743	1.34548	0.488496	0.884332
134	15.02	16.26	33.62	27.98	14.97	sp|P31146|COR1A_HUMAN	Coronin-1A OS=Homo sapiens GN=CORO1A PE=1 SV=4	HUMAN	7	0.512115	0.000470644	1.35917	0.376786	0.69605	0.938208	0.147253	1.09385	0.857712	1.02626	0.415415	4.66916e-07	1.21676	0.341412	0.505459	0.585187	2.01332e-06	1.14726	0.510072	0.671362	0.450669	1.32086e-06	1.21687	0.370352	0.548404	0.62245	0.00045349	1.24161	0.501325	0.77284	0.648625	0.000151443	1.18956	0.545266	0.771576
135	14.9	16.07	38.7	18.07	8.584	sp|P02545|LMNA_HUMAN	Prelamin-A/C OS=Homo sapiens GN=LMNA PE=1 SV=1	HUMAN	6	1.07401	0.654633	1.39567	0.769531	1.49897	0.990792	0.917875	1.20589	0.821625	1.19479	1.11047	0.279476	1.2195	0.910594	1.35423	0.811127	0.0772181	1.26489	0.641263	1.02599	1.52799	0.0144968	1.38804	1.10083	2.12091	1.03087	0.675464	1.16318	0.886255	1.19909	0.805372	0.121575	1.32401	0.608282	1.06632
136	14.9	15.31	53.23	38.02	30.42	sp|P25786|PSA1_HUMAN	Proteasome subunit alpha type-1 OS=Homo sapiens GN=PSMA1 PE=1 SV=1	HUMAN	8	1.08706	0.472261	1.29677	0.838281	1.40966	1.03869	0.674988	1.22784	0.845952	1.27535	1.29978	0.0800164	1.35404	0.959927	1.75994	0.987956	0.882332	1.20524	0.819715	1.19073	1.24015	0.0678298	1.26605	0.979543	1.57009	0.842373	0.0481551	1.18498	0.710877	0.998194	0.879941	0.352708	1.35512	0.649347	1.19242
137	14.78	14.99	63.7	56.85	53.42	sp|P01034|CYTC_HUMAN	Cystatin-C OS=Homo sapiens GN=CST3 PE=1 SV=1	HUMAN	15	1.26798	0.0419731	1.25295	1.01199	1.58872	0.896599	0.139432	1.16978	0.766468	1.04882	0.967406	0.665694	1.19548	0.809216	1.15652	1.12321	0.121903	1.17108	0.959122	1.31537	0.885034	0.224613	1.24704	0.709707	1.10367	0.918507	0.330124	1.21691	0.754785	1.11774	2.06336	0.00292146	1.44377	1.42915	2.97901
138	14.66	16.22	29.07	12.02	8.087	tr|E9PLK3|E9PLK3_HUMAN	Puromycin-sensitive aminopeptidase OS=Homo sapiens GN=NPEPPS PE=1 SV=1	HUMAN	7	1.16987	0.0191679	1.13355	1.03204	1.32611	1.04298	0.376403	1.1066	0.94251	1.15417	1.10702	0.333348	1.24962	0.885884	1.38335	1.1216	0.108122	1.15593	0.970301	1.2965	1.58273	0.000842855	1.24322	1.27309	1.96767	1.37088	0.0137588	1.26577	1.08304	1.73521	0.85809	0.0463194	1.16184	0.738561	0.996963
139	14.64	15.28	53.94	41.91	38.17	sp|P20618|PSB1_HUMAN	Proteasome subunit beta type-1 OS=Homo sapiens GN=PSMB1 PE=1 SV=2	HUMAN	9	1	1	1.28456	0.778477	1.28456	1.0044	0.951404	1.17857	0.852221	1.18375	1.28966	0.0561173	1.30101	0.991276	1.67785	1.1467	0.0474689	1.14442	1.002	1.31231	1.31118	0.0219255	1.24414	1.05388	1.63129	0.802299	0.141555	1.36951	0.585828	1.09876	0.867246	0.157419	1.23712	0.701023	1.07288
140	14.61	15.09	38.93	25.7	19.85	tr|D6W5L6|D6W5L6_HUMAN	Pulmonary surfactant-associated protein B OS=Homo sapiens GN=SFTPB PE=4 SV=1	HUMAN	9	0.855148	0.0968779	1.20964	0.706947	1.03442	1.03648	0.481837	1.11546	0.929192	1.15615	1.06299	0.225551	1.11113	0.956679	1.18112	0.854262	0.100106	1.21373	0.703831	1.03685	0.837443	0.136821	1.27679	0.655899	1.06924	0.911506	0.2277	1.17426	0.776242	1.07034	5.20556	2.15523e-06	1.4623	3.55985	7.61208
141	14.54	14.92	60.24	43.37	39.76	tr|B4DR52|B4DR52_HUMAN	Histone H2B OS=Homo sapiens GN=HIST2H2BF PE=1 SV=1	HUMAN	25	0.169403	0.00409213	2.7249	0.0621684	0.461607	0.893937	0.13799	1.17161	0.763002	1.04734	0.382128	0.00199554	1.60842	0.23758	0.614621	1.07802	0.471014	1.26264	0.853782	1.36115	0.52203	0.013756	1.60119	0.326025	0.835872	0.351418	0.00180424	1.66089	0.211584	0.583667	0.826598	0.15867	1.33042	0.621308	1.09972
142	14.48	15.04	34.28	21.5	14.6	sp|P12955|PEPD_HUMAN	Xaa-Pro dipeptidase OS=Homo sapiens GN=PEPD PE=1 SV=3	HUMAN	9	1.27678	0.00043233	1.11153	1.14867	1.41917	0.977079	0.67594	1.12749	0.866594	1.10165	1.25005	0.000553846	1.10502	1.13125	1.38132	1.35528	0.000718074	1.15138	1.17709	1.56044	1.4338	0.000791718	1.18455	1.21043	1.6984	1.07826	0.343555	1.18394	0.910738	1.2766	0.747392	0.000904678	1.14962	0.650119	0.859221
143	14.44	14.88	48.92	30.46	30.46	sp|P18065|IBP2_HUMAN	Insulin-like growth factor-binding protein 2 OS=Homo sapiens GN=IGFBP2 PE=1 SV=2	HUMAN	11	1.08406	0.347582	1.20877	0.896825	1.31038	0.92554	0.233968	1.15085	0.804223	1.06516	1.17961	0.130847	1.25651	0.938796	1.48219	0.902547	0.0945658	1.13369	0.796115	1.02321	0.805519	0.020882	1.1881	0.677987	0.957041	1.03106	0.69809	1.19597	0.862112	1.23312	1.885	0.00143239	1.34336	1.4032	2.53223
144	14.39	15.65	21.7	9.135	4.052	sp|P22897|MRC1_HUMAN	Macrophage mannose receptor 1 OS=Homo sapiens GN=MRC1 PE=1 SV=1	HUMAN	7	1.10452	0.0164819	1.08165	1.02115	1.1947	0.973326	0.512116	1.08959	0.893298	1.06052	1.20943	0.000116657	1.08172	1.11806	1.30826	1.64902	1.51406e-07	1.12307	1.46832	1.85197	0.951598	0.198743	1.0818	0.879639	1.02944	0.992695	0.856472	1.08862	0.911883	1.08067	0.77967	0.000360627	1.12276	0.694424	0.875381
145	14.32	14.58	73.3	51.14	34.66	sp|Q9BW30|TPPP3_HUMAN	Tubulin polymerization-promoting protein family member 3 OS=Homo sapiens GN=TPPP3 PE=1 SV=1	HUMAN	7	0.76122	0.0836754	1.37126	0.555123	1.04383	1.06586	0.421155	1.18295	0.901023	1.26086	0.909498	0.288534	1.2059	0.754209	1.09676	3.61438	2.74076e-05	1.51055	2.39275	5.4597	2.06083	0.000140335	1.32278	1.55796	2.72601	1.06206	0.465685	1.19168	0.891233	1.26563	1.64604	0.00910837	1.41527	1.16305	2.32959
146	14.27	15.44	48.54	34.61	17.53	tr|C9JEU5|C9JEU5_HUMAN	Fibrinogen gamma chain OS=Homo sapiens GN=FGG PE=1 SV=1	HUMAN	7	0.912791	0.552264	1.38422	0.659426	1.26351	1.01668	0.803309	1.15207	0.882483	1.17129	2.5203	9.2428e-07	1.24617	2.02244	3.14071	0.603632	0.000916885	1.28643	0.46923	0.77653	0.5337	0.00121533	1.38428	0.385543	0.738791	0.857145	0.143644	1.23946	0.691547	1.0624	0.655498	0.000568455	1.21929	0.537605	0.799244
147	14.06	15.01	71.26	48.43	34.65	sp|P18669|PGAM1_HUMAN	Phosphoglycerate mutase 1 OS=Homo sapiens GN=PGAM1 PE=1 SV=2	HUMAN	10	0.673577	0.0639357	1.52991	0.440273	1.03051	0.98712	0.878886	1.21409	0.813052	1.19845	0.719099	0.0367311	1.35371	0.531208	0.973449	0.87166	0.122322	1.20307	0.724528	1.04867	0.866737	0.0286785	1.1311	0.766282	0.980362	0.975867	0.881967	1.45527	0.670576	1.42015	0.813002	0.0840167	1.27538	0.637457	1.03689
148	14.06	14.56	41.67	31.6	28.47	sp|P27105|STOM_HUMAN	Erythrocyte band 7 integral membrane protein OS=Homo sapiens GN=STOM PE=1 SV=3	HUMAN	9	1.04248	0.681727	1.25865	0.828253	1.31211	1.02447	0.762777	1.19983	0.853847	1.22919	0.876189	0.121704	1.19429	0.733649	1.04642	1.44755	0.00785247	1.26827	1.14135	1.83589	1.11836	0.189996	1.19997	0.931993	1.342	0.947981	0.607714	1.26509	0.74934	1.19928	2.6439	6.81771e-05	1.31613	2.00885	3.4797
[truncated: 459 more rows]

## Sheet: ARDS iTRAQ-3
										Survivor (O'Brien Biobank Sample ID 8127)					Survivor (685)					Pooled Control					Survivor (6857)					Non Survivor (7573)					Non Survivor (8097)					Non Survivor (8030)
[truncated: 1,059 more rows]

## Sheet: ARDS iTRAQ-4
										Survivor (O'Brien Biobank Sample ID 6959)					Survivor (7084)					Survivor (7106)					Pooled Control					Non Survivor (8254)					Non Survivor (7665)					Non Survivor (7033)
[truncated: 868 more rows]

[truncated: 2 more sheets: ARDS iTRAQ-5, ARDS iTRAQ-6]
