# Supplementary material for: Bronchoalveolar Lavage Fluid Protein Expression in Acute Respiratory Distress Syndrome Provides Insights into Pathways Activated in Subjects with Different Outcomes
Source: Sci Rep. 2017 Aug 7;7:7464. doi: 10.1038/s41598-017-07791-8 (PMC5547130; doi:10.1038/s41598-017-07791-8)
Supplement: Supplementary file 2 — Supplemental Table S2 [file 41598_2017_7791_MOESM2_ESM.xls]

## Sheet: TitlePage
	Bronchoalveolar Lavage Fluid Protein Expression in Acute Respiratory Distress Syndrome Provides Insights into Pathways Activated in Subjects with Different Outcomes
	Maneesh Bhargava, Kevin Viken, Qi Wang, Pratik Jagtap, Peter Bitterman, David Ingbar, Chris Wendt

## Sheet: Index
	Supplemental Table S2. Protein ratios and EF Alignment
Tab	Description
Fold Change-Low Ctl	Fold change for proteins with lower (113-117) reporter ion channel as reference
Error Factor-low Ctl	Error factor associated with fold change with lower reporter ion channel as a reference
Fold Change-High Ctl	Fold change for proteins with higher (118-121)reporter ion channel as reference
Error Factor-High Ctl	Error factor associated with fold change with high reporter ion channel as a reference
Master Protein List	Proteins identified at a local false discovery rate of ≤ 5%
Removed Proteins	High abundance, contaminant, misidentified and reverse matches manually removed
Analysis on 01 August 2014

## Sheet: Fold Change-Low Ctl
Protein Ratio Feature Table				ARDS1							ARDS2							ARDS3							ARDS4							ARDS5							ARDS6
			Reporter Ion Channel:	114:113	115:113	116:113	117:113	118:113	119:113	121:113	113:114	115:114	116:114	117:114	118:114	119:114	121:114	113:115	114:115	116:115	117:115	118:115	119:115	121:115	113:116	114:116	115:116	117:116	118:116	119:116	121:116	113:117	114:117	115:117	116:117	118:117	119:117	121:117	114:113	115:113	116:113	117:113	118:113	119:113	121:113
			Group:	Survivor	Survivor	Control	Survivor	Non-Survivor	Non-Survivor	Non-Survivor	Survivor 7530	Survivor 7857	Survivor 8021	Control	Non-Survivor	Non-Survivor	Non-Survivor	Survivor	Survivor	Survivor	Non-Survivor	Control	Non-Survivor	Non-Survivor	Survivor	Survivor	Survivor	Non-Survivor	Non-Survivor	Control	Non-Survivor	Survivor	Survivor	Survivor	Non-Survivor	Non-Survivor	Non-Survivor	Control	Survivor	Survivor	Control	Survivor	Survivor	Non-Survivor	Survivor
Master N	Accession	Name	O'Brien Biobank Sample ID:	6851	6960	N/A	7331	6869	6944	7648	7530	7857	8021	N/A	7738	7875	8073	8127	6853	6857	7573	N/A	8097	8030	6959	7084	7106	8254	7665	N/A	7033	7834	7971	8129	6860	7329	8219	N/A	6980	7912	N/A	6981	7548	7157	6863
1	sp|P00450|CERU_HUMAN	Ceruloplasmin OS=Homo sapiens GN=CP PE=1 SV=1		0.506355	1.4693	0.978223	2.38433	1.07042	0.799955	1.05558	1.94657	1.18241	0.687219	0.922555	0.435922	1.3028	0.388783	2.04267	0.79669	0.340105	0.400865	1.00632	0.202738	1.871	0.942541	0.332461	1.93977	0.981315	1.17671	0.995718	0.87571	0.598013	0.181611	0.652915	0.453416	1.37487	0.80009	0.926839	1.80361	0.261335	1.03107	0.839526	0.21405	0.507115	2.64076
2	tr|B4E1Z4|B4E1Z4_HUMAN	Complement factor B OS=Homo sapiens GN=CFB PE=2 SV=1		0.590596	2.08687	1.01007	1.74901	1.15594	1.21717	1	1.14121	0.901869	0.545771	0.990705	0.601121	1.2296	0.483582	1.5098	1.38101	0.383652	0.471774	1.11752	0.310092	1.60623	1.28257	0.426775	1.33022	0.806309	0.540311	0.944969	0.547167	0.471587	0.403652	0.649457	0.704703	0.559897	0.613778	0.872602	1.45895	0.380011	0.984779	1.29435	0.213889	0.653213	1.71162
3	sp|P0C0L5|CO4B_HUMAN	Complement C4-B OS=Homo sapiens GN=C4B PE=1 SV=2		0.798576	1.56606	0.967489	1.30439	0.875799	1.91822	0.850729	1.25077	1.28073	0.405965	1.04767	0.556462	1.02292	0.730725	3.26053	0.796037	0.760417	0.470607	1.33492	0.37617	1.4553	1.1896	1.10732	3.88065	0.950136	0.625995	0.941168	0.560646	0.609749	0.35669	0.488716	1.63931	0.735592	0.752652	1.04325	0.997881	0.492716	0.930301	0.749447	0.274891	1.54967	3.15568
4	sp|P02790|HEMO_HUMAN	Hemopexin OS=Homo sapiens GN=HPX PE=1 SV=2		0.281137	1.26825	1.0012	1.69243	0.409324	0.962836	0.708067	1.92082	0.709025	0.534446	0.869047	0.407991	1.78612	0.32115	1	1.21459	0.297037	0.131792	1.11828	0.0822046	1.32567	1.09954	0.20979	1.657	0.338947	0.234368	0.911535	0.456341	0.198289	0.159077	0.460627	0.378399	0.932051	0.745317	0.823868	0.796898	0.228215	0.970707	0.996685	0.154189	0.76258	1.52844
7	sp|P01011|AACT_HUMAN	Alpha-1-antichymotrypsin OS=Homo sapiens GN=SERPINA3 PE=1 SV=2		0.668717	3.21361	0.923572	3.15435	1.95849	1.48737	1.45611	2.33905	1.29113	1.16316	0.841941	0.729683	1.6823	0.438498	1.33538	1.43584	0.444436	0.257585	1.05277	0.546564	2.01454	1.63697	0.20876	2.95689	1.45835	0.207964	0.99076	0.842435	0.993171	0.147797	1.0352	0.421153	1.00604	1.38397	0.957583	2.56266	0.39598	1.04095	1.92235	0.206556	1.18485	4.45257
8	sp|P08603|CFAH_HUMAN	Complement factor H OS=Homo sapiens GN=CFH PE=1 SV=4		0.288338	0.993011	1.03493	1.18533	1.05537	0.782374	0.703869	0.953002	1.08285	0.655672	1.01984	0.371989	1.06717	0.362144	1.96777	1.76045	0.430137	0.440126	1.32018	0.367781	0.964859	1.17516	0.282719	1.25652	0.92675	1.00738	0.916506	0.632475	0.418022	0.30128	0.450244	0.750699	1.62296	0.54308	0.828371	1.6781	0.449842	0.985565	1.2901	0.254126	0.847776	1.94028
9	sp|P02788|TRFL_HUMAN	Lactotransferrin OS=Homo sapiens GN=LTF PE=1 SV=6		3.32271	0.6855	1.01962	0.601655	0.383365	1.00744	0.901471	0.49222	0.460944	0.983576	1.01356	0.409782	0.443728	2.61521	0.296592	1.4112	0.426726	1.22182	1.2288	0.705675	0.246563	0.437488	1.9977	0.503393	0.425018	0.627045	0.902587	1.4308	0.922688	1.17987	3.07135	1.20106	2.35851	0.4913	0.83509	0.40128	2.30775	1.04893	0.796245	1.22708	2.33236	0.517333
11	sp|P01833|PIGR_HUMAN	Polymeric immunoglobulin receptor OS=Homo sapiens GN=PIGR PE=1 SV=4		3.26487	0.393576	1.03636	0.477102	2.17185	0.3184	0.704718	0.447163	0.668652	0.490465	0.95669	0.281429	0.360288	4.28553	0.623827	1.6951	1.69543	2.03538	1.14765	0.419609	0.504592	0.25378	0.27164	0.256992	0.672125	0.272643	0.908425	0.587665	1.44437	1.54946	1.92868	0.361354	0.994051	0.39042	0.913833	0.330119	2.2687	1.03595	0.436443	0.701323	1.14392	0.356338
12	sp|P01031|CO5_HUMAN	Complement C5 OS=Homo sapiens GN=C5 PE=1 SV=4		0.353649	1.0138	1.00104	1.96645	0.716641	0.740796	0.691002	1.21925	1.05243	0.664378	0.88053	0.559593	1.48187	0.485348	1.3121	1.41415	0.591454	0.421279	1.08111	0.421207	1.25838	1.45796	0.569521	1.41208	1.24723	0.585118	1.04215	0.81818	0.506041	0.303237	0.491379	0.901581	0.589239	1.44654	0.993301	2.14487	0.431179	0.982211	1.47315	0.373416	0.85999	3.59426
14	tr|E9PBJ0|E9PBJ0_HUMAN	Mucin-5B OS=Homo sapiens GN=MUC5B PE=4 SV=1		2.5528	0.342251	1.03842	0.556962	0.479775	0.629638	0.935426	0.606257	0.738063	0.986127	1.0507	0.485305	0.57674	4.6931	0.89086	0.459792	1.05696	0.782677	1.22873	1.11921	0.485562	0.366963	0.569488	0.395874	0.828415	0.551985	0.938463	1.00825	0.789734	1.72654	1.01539	0.397776	0.578063	0.453493	0.829571	0.340486	0.7977	1.0102	2.19328	0.396672	0.526299	0.325159
15	sp|Q14624|ITIH4_HUMAN	Inter-alpha-trypsin inhibitor heavy chain H4 OS=Homo sapiens GN=ITIH4 PE=1 SV=4		0.399658	1.09955	0.99005	1.96584	0.939721	1.18778	0.926722	0.89092	1.55688	0.532737	1.03346	0.450346	1.92261	0.464038	1.4041	1.01604	0.447116	0.286474	1.03436	0.326241	1.08643	1.264	0.488757	1.53776	0.889395	0.863222	0.994547	0.555099	0.658189	0.304389	0.575827	0.680541	1.52624	1.63873	0.993447	3.21047	0.551494	1.02158	1.30184	0.375543	0.828728	2.47927
16	sp|P98088|MUC5A_HUMAN	Mucin-5AC (Fragments) OS=Homo sapiens GN=MUC5AC PE=1 SV=3		1.05192	0.513428	1.01031	1.13325	0.451023	0.496093	0.960997	0.512167	0.488889	0.542729	1.05162	0.544701	0.484837	1.28549	0.938067	0.686572	1.4004	0.4906	1.23975	1.87554	0.509911	0.482123	0.800435	0.587314	1.21933	0.483517	0.946362	1.7488	0.725523	1.81023	1.45173	0.424912	0.868113	0.507074	0.866374	0.425631	0.673203	1.01978	0.992859	0.781791	0.860057	0.424416
17	sp|P60709|ACTB_HUMAN	Actin, cytoplasmic 1 OS=Homo sapiens GN=ACTB PE=1 SV=1		0.607494	0.610319	0.999693	0.7458	0.679813	0.835669	1.18102	0.526356	0.842045	0.782016	1.01299	0.870698	0.700683	0.820598	1.14813	1.38283	0.747588	0.529981	1.0342	0.752133	0.915723	0.989423	0.950632	0.781289	1.07043	0.83186	0.918564	1.14003	0.6978	1.30757	0.732153	0.636615	0.34187	0.452677	1.02368	0.686765	0.322873	0.978502	0.597942	0.847915	1.17938	0.567919
19	sp|P02774-3|VTDB_HUMAN	Isoform 3 of Vitamin D-binding protein OS=Homo sapiens GN=GC		0.440225	3.75745	1.00508	0.242697	0.154534	2.90535	0.558519	4.13369	1.76426	0.349781	0.795385	0.387712	1.66152	0.733953	0.270544	0.213573	0.380842	0.204984	1.01452	0.210511	3.41162	3.1898	0.651386	0.210327	0.927566	0.261188	0.902309	0.273354	0.151796	0.380304	0.109142	1.82765	1.81431	0.966791	1.15533	0.220373	0.497515	0.972625	0.175563	0.176902	1.21037	0.230283
20	sp|P13796|PLSL_HUMAN	Plastin-2 OS=Homo sapiens GN=LCP1 PE=1 SV=6		0.697867	0.477654	1.00129	0.511398	0.457946	0.420013	0.592242	0.339187	0.381646	0.515959	0.858275	0.396115	0.386179	0.501718	0.567949	1.03988	0.75749	0.616504	1.02173	0.769319	0.406964	0.596935	2.1103	0.436978	0.800382	0.786351	0.946471	1.90514	0.610752	0.954923	0.446221	0.757794	0.487148	0.423367	0.886881	0.428587	0.836222	1.022	0.536754	0.72564	0.950923	0.789615
21	sp|P06733|ENOA_HUMAN	Alpha-enolase OS=Homo sapiens GN=ENO1 PE=1 SV=2		1.74258	0.62627	0.982906	0.616098	0.590066	0.781476	0.838926	0.83926	0.73039	1.21218	0.967153	1.72186	0.711105	0.851987	0.583974	1.80616	1.62237	1.36672	0.97664	2.21567	0.963321	1.03639	1.17917	0.699947	0.723205	1.07785	0.948513	2.46669	1.38971	2.44849	0.570369	1.15075	0.59986	0.669019	0.868323	0.735088	0.919625	1.02752	0.801657	1.50152	1.30532	0.593926
22	sp|O43707|ACTN4_HUMAN	Alpha-actinin-4 OS=Homo sapiens GN=ACTN4 PE=1 SV=2		0.773418	1.22798	0.940443	0.812608	0.810731	1.27443	1.02661	0.764081	0.827013	0.872598	0.974915	1.1786	0.889714	1.06059	0.824087	1.82262	0.980568	0.931083	1.05016	1.06621	1.03977	1.34077	1.43984	1.05669	0.884287	1.24998	0.990891	1.44642	1.02046	1.19045	0.730903	1.0928	0.596646	0.770766	0.931234	1.01234	0.630534	1.05538	1.10169	1.00459	1.68451	1.14898
23	sp|P26038|MOES_HUMAN	Moesin OS=Homo sapiens GN=MSN PE=1 SV=3		1.71326	0.892019	0.953849	0.727264	1.04709	1.35971	0.715177	0.703014	0.828232	1.1984	0.950299	1.27163	0.706585	1.05976	0.605261	1.35433	1.04264	1.56197	0.952483	1.25022	1.17744	1.09151	1.12559	0.893875	0.881316	1.00484	0.982361	1.13303	1.08502	1.74088	0.78455	1.03321	0.687253	0.802977	0.928061	0.746619	0.555689	1.07513	0.934087	1.4652	1.30917	1.07951
24	sp|P05164|PERM_HUMAN	Myeloperoxidase OS=Homo sapiens GN=MPO PE=1 SV=1		0.301948	1.14939	0.996524	0.394123	0.77573	0.391483	0.803309	0.361721	0.370427	1.02164	1.06021	0.368259	0.451293	1.34665	0.182092	0.845082	0.270076	0.687065	1.00544	0.218572	0.138675	0.520991	3.60308	0.466781	0.41851	1.00491	0.969429	2.67029	0.320237	0.642158	0.800066	1.08389	0.318484	0.331869	0.794293	0.25934	0.426217	0.9192	0.376925	0.825942	1.53321	0.568808
25	sp|P06396-4|GELS_HUMAN	Isoform 4 of Gelsolin OS=Homo sapiens GN=GSN		0.932591	0.686449	0.98562	0.78933	0.657951	0.627572	0.6534	0.592581	0.905891	0.755404	1.01899	0.763258	0.763178	0.917594	1.15817	1.51577	0.637386	1.03566	1.02746	0.649721	1.1441	0.876261	0.986614	0.916198	0.801288	1.18699	0.968809	0.799169	1.00437	1.2121	0.721319	0.733346	0.423926	0.653794	0.818991	0.609068	0.316131	1.0481	0.83544	0.689937	0.848456	0.802782
26	sp|P01008|ANT3_HUMAN	Antithrombin-III OS=Homo sapiens GN=SERPINC1 PE=1 SV=1		0.280158	1.6218	0.961815	1.01737	0.577756	1.69903	0.604131	1.02303	0.916744	0.406432	0.889283	0.402554	1.45746	0.231571	1.06135	0.841932	0.239023	0.181599	1.02767	0.164075	1.25143	1.28409	0.288291	1.4094	0.964132	0.203346	0.972687	0.440435	0.249652	0.179294	0.494885	0.69783	0.491209	0.659361	0.964171	1.21002	0.374131	1.02608	0.785386	0.160634	0.813662	2.48691
27	sp|P35579|MYH9_HUMAN	Myosin-9 OS=Homo sapiens GN=MYH9 PE=1 SV=4		0.638362	1.13177	0.890374	0.602259	0.887658	0.709448	0.806538	1	0.838089	1.35758	0.995148	0.840927	1.00292	1.12698	0.582255	1.10012	1.20619	0.73755	0.913467	0.996352	0.645572	1.01808	2.52887	1.0602	0.926306	1.2854	1.06687	1.68448	0.847769	1.50432	1.07686	1.44206	0.867387	0.886304	1.04367	0.718353	0.735053	1.01473	0.97577	0.958666	1.33599	0.999724
29	sp|P11142|HSP7C_HUMAN	Heat shock cognate 71 kDa protein OS=Homo sapiens GN=HSPA8 PE=1 SV=1		1.70555	0.621605	0.993352	0.867165	0.778421	0.799822	0.831607	0.718909	0.828266	1.24402	0.969448	1.37325	0.888589	1.01614	1.06678	1.21779	1.15042	1.34234	0.939975	1.22448	0.936292	0.907598	1.3753	0.671117	0.833867	0.798343	1.01943	1.30354	1.30883	1.44245	0.970618	0.890241	0.792449	0.905008	0.992184	0.862359	1.19036	1.01011	0.735186	1.14035	1.16367	0.66787
30	sp|P21333-2|FLNA_HUMAN	Isoform 2 of Filamin-A OS=Homo sapiens GN=FLNA		0.993535	0.997795	1.02478	0.824471	0.939016	0.944882	1.12063	0.798624	0.851465	1.07176	1.02476	0.952737	0.940877	0.940864	0.723499	1.25528	0.814129	1.13232	0.945283	1.07914	0.841239	0.899487	2.21587	0.802123	0.862564	1.10575	1.00949	1.80893	1.00886	1.27195	0.933347	1.5714	0.954459	0.825654	0.959841	0.847873	0.703197	1.05552	0.86995	1.13096	1.36752	0.917588
31	sp|P00734|THRB_HUMAN	Prothrombin OS=Homo sapiens GN=F2 PE=1 SV=2		0.48573	1.46237	1.01839	1.96462	0.935847	1.30152	0.771527	1.0018	1.01824	0.616685	1.07649	0.531809	2.45048	0.430507	1.52364	0.848237	0.582407	0.493834	1.19722	0.333065	1.57435	1.1991	0.317042	1.78561	0.975972	0.42306	0.946473	0.500713	0.749533	0.329509	0.600848	0.626257	0.383622	0.621766	0.879475	2.51997	0.411013	1.02247	1.06844	0.324215	0.690367	2.48604
32	sp|P04406|G3P_HUMAN	Glyceraldehyde-3-phosphate dehydrogenase OS=Homo sapiens GN=GAPDH PE=1 SV=3		0.386582	0.716788	0.982296	0.621312	0.535435	0.743028	0.546936	1.00666	0.833916	1.5984	0.831768	1.40121	0.923002	0.929632	1.13102	1.16458	1.35829	1.99079	0.944779	2.45818	1.14447	0.89283	8.61617	0.632272	0.791433	0.90676	0.980734	0.633704	0.912131	3.934	0.811933	0.603098	0.586217	0.884171	1.00257	0.811477	0.66119	1.02643	0.581087	1.33692	2.59102	0.6292
33	sp|P18206-2|VINC_HUMAN	Isoform 1 of Vinculin OS=Homo sapiens GN=VCL		0.61738	0.778137	1.00251	0.748387	0.704561	0.671389	0.762775	0.831499	0.907373	1.02728	1.01355	0.926948	0.940709	1.0396	0.895857	1.3874	1.12918	0.849629	1.0112	0.847446	0.971426	0.974261	1.84722	1.01957	0.903812	1.12609	0.992006	1.28578	0.970231	1.21135	0.88975	1.05105	0.707842	1.07018	1.01692	0.945657	0.810048	1.03627	1.03518	0.938756	1.09556	1.35319
34	sp|P02751-5|FINC_HUMAN	Isoform 5 of Fibronectin OS=Homo sapiens GN=FN1		0.612199	0.862868	0.974123	0.918651	0.666995	0.636996	1.03044	1.19154	0.977509	1.13445	1.07008	0.656978	1.50524	0.775706	2.40258	1.37207	0.680748	0.909748	1.06841	0.440258	0.881192	1.26703	1.44563	0.83576	1.2739	0.935035	0.968446	1.14844	0.5324	0.525114	0.857899	0.864085	0.733805	0.720486	0.935113	1.63675	0.608352	0.984778	1.17385	0.669286	0.839563	1.41701
35	sp|P14780|MMP9_HUMAN	Matrix metalloproteinase-9 OS=Homo sapiens GN=MMP9 PE=1 SV=3		0.250237	0.263622	0.978398	0.421919	0.257995	0.202217	0.509023	0.406602	0.459948	0.878656	1.0097	0.420045	0.506091	0.984765	0.219796	0.371166	1.58926	0.307228	0.995506	0.618219	0.180775	0.326229	1.63088	0.400109	0.84036	0.459699	0.997524	2.04444	0.278459	1.72927	0.295497	0.659429	0.275411	0.352394	0.777959	0.357956	0.284538	0.992052	0.392413	0.801503	0.637836	0.234862
36	sp|P06744|G6PI_HUMAN	Glucose-6-phosphate isomerase OS=Homo sapiens GN=GPI PE=1 SV=4		0.519792	0.570001	0.970896	0.450551	0.495171	0.43566	0.486349	0.41526	0.454157	0.821228	0.829932	0.615113	0.490319	0.884045	0.399081	0.461232	0.964398	1.05787	0.927897	1.06589	0.395372	0.521498	1.4842	0.58646	0.597007	0.93953	0.965238	1.93891	0.650902	1.49674	0.533121	0.85729	0.38584	0.593561	0.983012	0.375238	0.276874	1.00578	0.508264	0.733649	0.727372	0.511847
38	sp|P00747|PLMN_HUMAN	Plasminogen OS=Homo sapiens GN=PLG PE=1 SV=2		0.433789	1.57952	1.00285	0.848228	0.73875	0.925846	0.735868	0.930923	0.790696	0.509081	1.01696	0.516709	2.37017	0.517026	1.34176	0.789701	0.465533	0.425172	1.16006	0.313529	1.08033	1.21586	0.557084	1.74981	0.948133	0.846986	0.975447	0.875755	0.44398	0.365324	0.511631	0.76022	0.995067	0.834225	0.976297	2.06833	0.445098	1.03182	1.37511	0.389771	0.594656	3.63711
39	sp|P08670|VIME_HUMAN	Vimentin OS=Homo sapiens GN=VIM PE=1 SV=4		0.545564	1.2695	0.888016	0.514251	0.667231	1.97081	0.877887	0.478411	0.69464	0.711221	0.932458	0.63601	0.660872	0.706839	0.435575	1.56213	0.642115	0.684004	0.971319	0.686732	0.734596	1.05104	0.772778	0.894817	0.749453	1.1177	1.00687	0.792329	1.53397	1.68997	0.671977	0.907895	0.522558	0.855291	0.941853	0.532819	0.322394	1.08723	0.774492	0.725532	1.46891	0.788029
40	sp|P09960|LKHA4_HUMAN	Leukotriene A-4 hydrolase OS=Homo sapiens GN=LTA4H PE=1 SV=2		1.06813	0.797507	0.9842	0.741201	0.836289	1.15299	0.789276	0.692776	0.772932	0.950113	0.916216	1.16147	0.685825	0.523741	1.00452	1.24152	0.864921	0.774624	0.957548	1.64127	1.14036	0.72428	0.715086	0.714514	0.861078	0.89626	0.945859	0.768447	0.574906	0.630241	0.514053	0.592581	0.379426	0.472844	0.899625	0.471126	0.441816	1.01513	0.491359	0.767757	0.614276	0.492493
41	sp|P29401|TKT_HUMAN	Transketolase OS=Homo sapiens GN=TKT PE=1 SV=3		0.830767	0.647598	1.02439	0.523099	0.761695	0.931379	0.488471	0.40932	0.566109	0.576203	1.02541	0.664897	0.627762	0.686234	0.5454	1.1072	0.968747	1.05835	0.969019	1.31172	0.602015	0.632488	2.26808	0.469715	0.492102	1.1131	0.948784	2.01575	0.563237	1.76806	0.409642	0.916772	0.276993	0.43825	0.846017	0.382544	0.367779	0.996234	0.680025	0.837885	0.720486	0.668109
42	sp|P04745|AMY1_HUMAN	Alpha-amylase 1 OS=Homo sapiens GN=AMY1A PE=1 SV=2		12.2788	0.149326	1.05303	0.845665	1.06947	0.631726	1.0331	0.482456	0.556549	0.383967	1.05855	0.87504	0.424695	0.835243	0.513845	0.380422	0.527877	0.7168	0.932204	0.518018	0.35405	0.483494	0.532417	0.490948	3.93581	0.3566	1.0581	0.412466	0.547666	0.224177	0.367771	0.253381	0.392893	0.322702	0.793929	0.473486	0.349362	0.93044	0.415383	0.465139	0.286583	0.499696
44	tr|Q5T985|Q5T985_HUMAN	Inter-alpha-trypsin inhibitor heavy chain H2 OS=Homo sapiens GN=ITIH2 PE=1 SV=1		0.474292	1.29576	0.952779	1.46204	0.621956	0.582381	0.964128	0.598126	0.762582	0.504784	0.979038	0.450775	1.90662	0.502507	1.61982	1.10032	0.355581	0.408224	0.989368	0.276682	1.14738	1.13662	0.564327	1.13872	0.761249	0.539574	0.996757	0.594941	0.687115	0.377466	0.52432	0.844769	0.607246	1.40083	0.943887	1.52178	0.468516	0.968064	1.18902	0.347767	0.503613	1.9663
45	sp|P01019|ANGT_HUMAN	Angiotensinogen OS=Homo sapiens GN=AGT PE=1 SV=1		0.336102	1.12042	1.0174	1.42026	0.786779	1.18733	0.731337	1.07269	0.769874	0.56837	0.918615	0.640302	1.42342	0.345401	0.825875	0.772615	0.558076	0.218674	1.02841	0.320076	1.32489	0.894055	0.373589	1.9899	1.15464	0.604417	0.895335	0.724501	0.49105	0.129502	0.509501	1.00647	0.667625	1.02062	1.05229	1.21508	0.195387	0.943223	0.725953	0.175009	0.479088	2.817
46	sp|P10643|CO7_HUMAN	Complement component C7 OS=Homo sapiens GN=C7 PE=1 SV=2		0.53117	1.03419	0.991681	1.51678	0.940635	1.66298	0.705559	1.12637	1.2946	1.08247	1.05109	1.09244	1.10935	0.462704	0.851049	1.71314	1.06806	0.725703	1.30727	1.58754	1.4496	1.1938	0.613901	0.90805	1.53303	2.02749	0.992873	0.816962	0.479755	0.205691	0.828885	1.06433	0.865711	0.904715	0.873063	1.17347	0.43434	0.992314	1.49033	0.585687	1.20947	1.73223
47	sp|P04083|ANXA1_HUMAN	Annexin A1 OS=Homo sapiens GN=ANXA1 PE=1 SV=2		2.84095	0.481204	0.97912	0.8236	0.870394	0.454698	0.977296	0.616319	0.823142	2.21112	0.895852	1.09942	1.01324	2.04322	1.20143	1.30819	2.16165	3.16537	0.872414	2.45432	0.956457	0.501021	1.68887	0.760688	0.999069	0.737372	0.946864	1.07739	1.53884	2.63756	1.27703	2.29634	1.53159	0.658623	0.954558	0.726942	1.66213	1.01526	0.857965	1.79719	1.80118	0.545187
48	sp|P02452|CO1A1_HUMAN	Collagen alpha-1(I) chain OS=Homo sapiens GN=COL1A1 PE=1 SV=5		0.679169	1.29476	0.98125	3.97655	3.24484	0.927823	1.86762	3.62611	1.89116	2.92356	0.942779	4.38104	1.42856	0.850942	1.33065	1.00774	0.939494	1.34672	1.14757	1.02182	1.35136	1.53129	1.26359	1.7034	6.32656	1.92518	1.271	1.22549	1.03089	0.493701	1.19648	2.23074	1.83479	1.27091	1.02661	2.90173	0.968374	0.952766	2.34412	1.29302	2.28003	2.49436
49	sp|Q9Y6R7|FCGBP_HUMAN	IgGFc-binding protein OS=Homo sapiens GN=FCGBP PE=1 SV=3		0.864468	0.622804	1.01918	0.898435	0.866566	0.970797	1.10709	1.12562	1.33701	1.01935	0.992742	0.921053	0.846663	2.28897	1.13094	0.588763	2.38893	0.910403	1.1435	0.921677	0.754217	0.736549	0.846424	0.807347	1.20808	1.24002	0.9789	0.759819	0.699517	2.07364	1.00503	1.14371	1.49117	0.871795	0.917028	0.799473	1.35426	0.998099	1.46862	1.10916	0.969242	0.699665
50	sp|P06727|APOA4_HUMAN	Apolipoprotein A-IV OS=Homo sapiens GN=APOA4 PE=1 SV=3		0.296441	0.553672	0.956041	0.86744	0.301686	1.87088	0.71888	0.686043	0.880498	0.38399	0.754177	0.996997	0.855192	0.391493	1.00905	0.591111	0.329782	0.184233	1.00474	0.296721	1.45136	0.824766	0.573116	2.21533	0.826446	1.55803	0.993892	0.715002	0.268643	0.199785	0.337688	0.537346	0.260286	1.50977	1.01792	1.56745	0.289483	1.02904	1.76394	0.257922	0.988918	1.52408
51	tr|F5GZZ9|F5GZZ9_HUMAN	Scavenger receptor cysteine-rich type 1 protein M130 OS=Homo sapiens GN=CD163 PE=4 SV=1		1.2661	0.739681	1.01571	1.65778	1.16081	0.649806	0.925149	1.69149	1.6048	1.54871	1.02399	1.38964	0.755929	0.593234	1.64059	1.53279	0.580734	1.348	1.14902	0.829713	1.13496	1.00726	0.640671	0.73938	1.97699	2.02199	1.00958	0.854334	0.947987	0.20146	1.19586	0.680789	0.616547	0.648888	0.943235	1.00995	1.092	0.993806	0.958277	0.661551	1.55043	1.00169
52	sp|P04040|CATA_HUMAN	Catalase OS=Homo sapiens GN=CAT PE=1 SV=3		0.684499	0.983137	1.01267	0.872062	1.05826	0.796164	1.45084	0.646876	0.643424	1.33924	0.984723	0.755185	0.960642	1.05043	0.622913	1.27482	2.09346	1.83927	0.969772	1.12282	0.92735	0.770533	2.73853	0.543982	0.723988	1.29763	0.981223	1.31253	1.18587	1.58086	0.646196	1.189	1.02405	1.67927	0.893242	0.438499	0.597206	0.992671	0.568263	0.967176	0.869341	0.600322
53	sp|P07900|HS90A_HUMAN	Heat shock protein HSP 90-alpha OS=Homo sapiens GN=HSP90AA1 PE=1 SV=5		1.05286	1.03721	0.99055	0.758086	0.595829	1.05937	0.865375	0.753123	1.07013	0.766289	0.991823	1.0795	0.855728	0.863145	1.4849	1.4013	1.04502	0.632627	0.9953	0.859751	0.778653	1.41854	0.822559	0.656172	0.949665	0.495116	0.96354	0.63518	1.15371	0.834591	1.01988	0.563879	0.523012	0.651411	0.846719	0.982739	0.529396	1.02467	1.01831	1.39387	1.33217	0.716461
54	sp|P02750|A2GL_HUMAN	Leucine-rich alpha-2-glycoprotein OS=Homo sapiens GN=LRG1 PE=1 SV=2		0.488919	1.31699	0.988328	2.76341	1.73426	1.03915	0.912824	2.81241	1.11561	0.958356	0.925651	0.752339	1.02261	0.249902	0.850191	1.16926	0.25904	0.132781	1.07417	0.235031	1.945	1.12414	0.186208	1.69191	0.972385	0.552883	0.951293	0.822905	0.583992	0.262336	0.581325	1.03509	1.19466	0.786537	0.862582	2.34495	0.492571	0.971865	1.19508	0.114493	0.89357	1.29095
55	sp|P00558|PGK1_HUMAN	Phosphoglycerate kinase 1 OS=Homo sapiens GN=PGK1 PE=1 SV=3		0.864887	0.73153	0.994891	0.633035	0.709372	0.571965	0.627647	0.568405	0.678187	0.860324	1.01248	1.23767	0.715752	0.555861	0.709561	1.02473	1.08287	0.646437	0.998313	1.75315	0.722695	0.598046	0.843259	0.730541	0.637488	0.708988	0.919953	1.14935	0.512492	0.691875	0.429615	0.552472	0.224358	0.405148	0.82875	0.571949	0.532787	1.07747	0.518874	0.962814	1.02167	0.443187
56	sp|Q9UGM3-4|DMBT1_HUMAN	Isoform 4 of Deleted in malignant brain tumors 1 protein OS=Homo sapiens GN=DMBT1		2.37156	0.537557	1.06544	0.651195	0.83869	0.474544	0.766952	0.959877	0.651334	1.01298	1.05021	0.336355	0.411238	1.75405	0.954121	0.496461	0.873925	0.712232	0.963189	0.803972	0.950252	0.351194	0.256537	0.258239	0.399811	0.276036	0.948787	0.39084	1.15061	0.389414	3.84747	0.488107	1.70644	0.667983	0.896334	0.678953	0.841874	0.969061	0.985673	0.969352	0.452289	0.596578
57	sp|P05155|IC1_HUMAN	Plasma protease C1 inhibitor OS=Homo sapiens GN=SERPING1 PE=1 SV=2		0.190549	1.02906	0.992641	1.46771	1.34318	2.44136	0.81705	0.712723	1.2907	0.408657	0.753866	0.625673	1.60281	0.424025	1.71208	1.38311	0.505362	0.325929	1.07999	0.552662	1.08923	1.5964	0.297357	1.09018	1.92596	0.825534	0.947914	0.522015	0.407388	0.219812	0.429257	1.44736	0.745622	1.09487	1.06294	2.64287	0.44032	0.966172	1.23497	0.274094	0.791324	3.20648
58	sp|P13671|CO6_HUMAN	Complement component C6 OS=Homo sapiens GN=C6 PE=1 SV=3		0.43939	1.36562	1.01073	0.859909	0.549382	0.746651	0.730556	0.814482	1.00088	0.611692	0.979184	0.534443	1.27488	0.805103	0.532677	1.02763	0.381788	0.507424	1.08531	0.341458	1.16892	1.43248	0.627364	1.01519	0.737174	0.630542	0.94956	0.865007	0.5166	0.317964	0.623201	0.537374	0.823254	0.96	0.927225	1.87754	0.564931	1.01069	1.49977	0.345143	0.6788	2.50936
59	sp|P14618|KPYM_HUMAN	Pyruvate kinase PKM OS=Homo sapiens GN=PKM PE=1 SV=4		1.4264	0.858463	0.967856	0.78258	0.721806	1.07009	0.625296	0.76152	0.950335	0.791376	1.03343	0.663985	0.829053	1.54172	0.756167	0.877511	0.923633	0.69635	0.959464	0.667858	0.702454	1.20779	1.01422	0.880104	0.884978	0.892029	0.996959	0.866604	0.882878	2.36081	0.690375	0.887333	0.731607	0.894445	0.939921	0.852704	0.692958	1.01257	1.11697	0.980006	1.07248	0.884277
60	sp|Q8TDL5|BPIB1_HUMAN	BPI fold-containing family B member 1 OS=Homo sapiens GN=BPIFB1 PE=1 SV=1		1.21192	0.278693	1.09809	0.40887	0.331842	0.515649	0.366441	0.721942	0.724704	0.817071	0.96425	0.582167	0.690951	5.68133	1.24536	0.386063	0.866747	0.751908	0.930887	1.19278	0.572125	0.304371	0.482177	0.29849	0.808971	0.340625	0.92523	1.28519	1.11897	1.09594	1.97896	0.498159	0.624262	0.494199	1.01527	0.476633	0.643377	0.948897	1.3057	0.650122	0.732586	0.35145
61	sp|P22897|MRC1_HUMAN	Macrophage mannose receptor 1 OS=Homo sapiens GN=MRC1 PE=1 SV=1		1.54935	0.793008	1.05421	1.75691	2.1303	0.852964	1.17508	1.14584	1.26244	1.71726	1.02787	0.989307	1.01984	0.792998	1.45323	1.561	0.776853	1.70077	1.02598	1.13835	1.98406	0.858219	0.575447	1.14471	1.50024	1.81367	1.00006	0.585731	2.11096	0.390798	1.2968	1.02185	0.933072	0.818733	0.9555	1.32073	1.83419	0.981647	0.984951	0.786392	0.905731	1.56749
62	sp|P07355-2|ANXA2_HUMAN	Isoform 2 of Annexin A2 OS=Homo sapiens GN=ANXA2		1.93655	1.08964	1.03315	1.05133	3.15216	0.751179	1.06958	0.917603	1.26016	2.58911	0.981104	1.80464	1.79811	4.09076	1.84993	1.26213	1.71851	6.69225	0.586139	3.25685	1.94921	0.711121	1.46122	2.44672	1.77278	0.86582	1.00747	0.715945	2.32295	1.32902	3.51387	2.98933	1.36541	0.87856	1.07667	1.26492	4.41337	1.03224	1.34662	1.90169	2.16247	1.00779
63	sp|P04075-2|ALDOA_HUMAN	Isoform 2 of Fructose-bisphosphate aldolase A OS=Homo sapiens GN=ALDOA		1.28551	0.841051	1.02602	1.05009	0.722012	0.784176	0.603176	0.686162	0.847289	1.06226	0.913498	0.970337	0.768879	0.857371	0.920138	1.41811	1.09929	1.04012	0.9802	1.05093	0.795332	0.919737	1.63781	0.671674	0.963314	1.11281	0.96208	1.17181	1.1068	1.78089	0.400758	0.800678	0.515486	0.689591	0.898094	0.789022	0.917034	1.03358	0.883342	1.07448	1.6528	0.764896
64	sp|P06753-2|TPM3_HUMAN	Isoform 2 of Tropomyosin alpha-3 chain OS=Homo sapiens GN=TPM3		1.14775	1.1818	0.907449	0.701324	0.91992	1.05144	0.887588	0.619654	0.8893	0.876567	1.00881	1.15035	0.825885	0.712074	0.681753	1.01745	0.94329	1.26613	0.9407	1.43103	0.931924	1.15867	1.28297	1.03058	0.769252	1.30404	0.969955	1.17233	1.12501	1.55616	0.635867	1.01811	0.713229	0.855626	1.037	0.56991	0.552362	1.01752	0.909992	1.10595	1.45866	0.790694
65	sp|P15311|EZRI_HUMAN	Ezrin OS=Homo sapiens GN=EZR PE=1 SV=4		1.95392	0.626976	0.949231	0.877121	1.14496	0.875148	0.817425	1.18228	1.15895	1.58307	1.02529	1.57346	1.03309	3.37505	1.00397	1.36447	1.25115	2.3233	0.859277	1.94072	1.4034	1.05821	1.09222	0.754139	1.2575	0.770996	0.997373	0.917049	1.4534	1.68419	1.76253	1.42561	1.44692	0.909558	1.03623	0.98794	0.896066	1.00761	1.03493	1.74829	1.34977	0.942129
66	sp|P08758|ANXA5_HUMAN	Annexin A5 OS=Homo sapiens GN=ANXA5 PE=1 SV=2		4.38563	0.77151	1.01351	0.845272	2.46208	0.778433	2.97089	1.15261	1.39618	3.1133	0.906331	2.18398	1.6141	1.65127	1.44622	1.24398	0.811359	4.30571	0.843952	2.40103	1.7666	0.575836	1.15277	1.2006	1.30485	0.639177	1.05853	0.620744	3.00392	1.05921	1.91648	2.34984	0.951307	0.7803	0.989523	0.718155	2.52541	0.852449	0.52756	2.25859	1.34246	0.487525
68	sp|P25311|ZA2G_HUMAN	Zinc-alpha-2-glycoprotein OS=Homo sapiens GN=AZGP1 PE=1 SV=2		0.823318	0.2336	0.991474	1.79659	0.482675	0.594711	0.326179	1.0138	0.779978	0.580461	0.955429	0.678044	1.47447	0.603845	0.559973	0.652688	0.476224	0.159517	1.11766	0.46507	1.08496	0.296748	0.224075	0.820176	1.25544	0.275036	0.95596	0.468875	0.301647	0.395145	0.795348	0.916025	1.07361	0.836151	0.909747	0.897071	0.421984	1.06208	0.721769	0.14632	0.571423	2.34162
69	sp|P01042|KNG1_HUMAN	Kininogen-1 OS=Homo sapiens GN=KNG1 PE=1 SV=2		0.565284	1.49272	0.92009	0.879049	0.71735	0.834133	2.72467								0.985539	1.53034	0.376855	0.285081	1.00925	0.272378	1.30944								0.484057	0.221691	0.544451	0.733202	1.49763	1.22937	1.08051	1.60508	0.266977	0.933675	1.56782	0.201228	0.70145	2.8468
70	sp|Q13228-4|SBP1_HUMAN	Isoform 4 of Selenium-binding protein 1 OS=Homo sapiens GN=SELENBP1		2.06748	0.827756	0.999246	0.87321	2.15117	1.16572	1.09666	1.14271	1.08621	1.12793	1.01692	1.66463	1.33247	1.14201	1.02518	1.13803	1.64422	1.39385	0.864955	2.6193	1.27599	0.663531	0.668196	1.22728	0.770922	0.823803	1.00264	0.582066	0.989572	0.698411	0.993981	1.1916	1.07329	1.24073	1.00243	0.62506	1.31543	0.995493	0.739556	1.01666	0.717959	0.612688
71	tr|G3XAM2|G3XAM2_HUMAN	Complement factor I light chain OS=Homo sapiens GN=CFI PE=3 SV=1		0.454507	1.0253	0.989122	1.66668	1.02288	0.718932	0.679079	1.20355	0.893722	0.651146	1.00011	0.557857	1.52966	0.444738	1.26778	1.95027	0.438854	0.618362	1.26903	0.360781	1.94881	1.14227	0.280281	1.20356	0.80869	0.647703	0.925765	0.556598	0.593623	0.266117	0.51128	0.805134	1.41926	0.583412	0.857572	1.44552	0.410597	0.9849	1.30244	0.234689	0.630098	1.67116
72	sp|P08107|HSP71_HUMAN	Heat shock 70 kDa protein 1A/1B OS=Homo sapiens GN=HSPA1A PE=1 SV=5		1.42581	0.535845	0.950631	0.721441	0.618851	0.614101	0.73967	0.578358	0.720338	0.926428	0.980916	0.821231	0.727353	0.932648	0.714322	0.697463	1.4227	0.831758	0.906043	1.36661	0.497393	0.668123	1.68349	0.405545	0.759274	0.746468	0.992363	1.22016	0.978918	1.44281	0.797964	0.771088	0.770681	0.744325	0.960023	0.507181	1.21061	1.0706	0.640606	1.42602	0.877155	0.535904
73	tr|E7EU23|E7EU23_HUMAN	Rab GDP dissociation inhibitor beta OS=Homo sapiens GN=GDI2 PE=1 SV=1		1.14673	0.723339	0.971162	0.649253	0.778139	0.737062	0.474432	0.668078	0.774411	0.794958	0.845808	0.939465	0.830161	1.0793	0.835018	0.977214	1.09719	1.31892	1.02428	1.43505	0.732635	0.628187	1.22492	0.529167	0.69176	0.721496	0.922041	1.24122	0.978284	1.26692	0.692743	0.949869	0.619025	0.53628	0.992899	0.557451	0.664958	1.0368	0.660958	0.929136	0.941538	0.505184
74	sp|P36955|PEDF_HUMAN	Pigment epithelium-derived factor OS=Homo sapiens GN=SERPINF1 PE=1 SV=4		0.687484	1.1013	0.978081	1.41037	1.04812	1.19346	1.01873	1.7552	1.18692	1.16958	0.977336	1.08698	1.46509	1.72005	1.71432	1.40546	0.473947	0.960309	0.985921	0.968044	1.63127	0.911165	0.394239	1.44969	1.5038	0.927011	0.969559	0.653886	0.901375	0.476947	1.37138	1.23469	0.452877	0.85381	0.929308	1.50471	0.485789	1.02275	1.28325	0.673806	1.1584	1.95788
75	sp|P19827|ITIH1_HUMAN	Inter-alpha-trypsin inhibitor heavy chain H1 OS=Homo sapiens GN=ITIH1 PE=1 SV=3		0.506026	1.31142	0.946779	1.40021	0.70819	0.620339	0.566033	0.633062	0.680455	0.467857	1.0576	0.432827	1.66181	0.396608	1.19415	0.994694	0.363359	0.351025	0.995163	0.223172	1.02957	1.01623	0.411193	1.03713	0.721815	0.438821	0.9607	0.529418	0.633738	0.328199	0.455294	0.645728	0.546743	1.18897	0.994448	1.24884	0.385932	1.0698	1.00146	0.316234	0.492915	1.75031
76	sp|P04217|A1BG_HUMAN	Alpha-1B-glycoprotein OS=Homo sapiens GN=A1BG PE=1 SV=4		0.281337	0.740732	1.02307	0.950829	0.788344	1.31425	0.847485	0.679665	0.994666	0.282221	0.985805	0.368834	0.671649	0.213074	1.9785	1.03739	0.401189	0.190936	1.10038	0.177493	0.879631	1.15471	0.25765	0.941742	1.02353	0.358237	0.965466	0.240607	0.201131	0.128553	0.351191	0.612614	0.669392	0.428976	0.904325	1.2227	0.314428	0.928058	1.34433	0.162242	0.566707	0.751856
77	sp|P02545|LMNA_HUMAN	Prelamin-A/C OS=Homo sapiens GN=LMNA PE=1 SV=1		0.727413	1.41767	0.969841	0.776549	1.40521	2.3051	0.808413	1.10603	1.14279	0.831999	1.00975	1.59891	1.03998	0.81297	0.726546	3.05329	0.789133	1.13314	0.898799	0.962023	1.73814	2.30069	0.898538	1.59216	0.998094	1.3135	1.03376	0.657785	2.04356	0.715122	1.55028	1.38614	0.860263	1.49504	0.967644	0.812737	0.694097	0.996967	1.01869	0.773565	1.5743	1.64237
78	tr|X6R8F3|X6R8F3_HUMAN	Neutrophil gelatinase-associated lipocalin OS=Homo sapiens GN=LCN2 PE=3 SV=1		0.412916	0.237302	1.02533	0.563363	0.412201	0.293325	0.887395	0.37915	0.733466	0.472555	0.848758	0.414946	0.308755	1.84247	0.430811	0.938152	1.44625	0.860263	1.08128	1.00612	0.298749	0.293453	1.53604	0.336604	0.696734	0.901243	0.93564	1.4292	0.521942	1.91341	1.24519	0.749692	1.27209	0.461418	0.873473	0.410318	1.24888	0.938211	0.641709	0.753218	1.63845	0.270427
79	sp|P30740|ILEU_HUMAN	Leukocyte elastase inhibitor OS=Homo sapiens GN=SERPINB1 PE=1 SV=1		0.891795	0.73268	1.01658	1.20384	0.882293	0.773866	0.885665	0.412151	0.444787	0.651	0.922946	0.565817	0.570729	0.917165	0.801717	1.02853	1.0488	0.893595	0.95863	0.899994	0.624911	0.628779	1.47847	0.859346	0.99893	1.2605	0.952634	1.22586	0.651783	0.662998	0.778593	0.661654	0.660706	0.56279	0.803511	0.678745	0.841844	0.984368	0.847441	0.813657	1.32219	0.659936
80	sp|P12429|ANXA3_HUMAN	Annexin A3 OS=Homo sapiens GN=ANXA3 PE=1 SV=3		0.317421	0.463029	0.974167	0.495694	1.22164	0.297592	0.769797	0.742904	0.718053	1.33011	0.96157	1.19672	0.851663	1.22871	0.444603	0.893006	1.31749	0.922949	0.913196	1.7273	0.49286	0.342419	2.9583	0.829845	0.740019	0.596256	0.959459	1.37935	0.843694	1.88386	1.37653	2.20125	0.780866	0.547691	1.08243	0.399774	0.768496	1.051	0.60372	1.07903	1.43995	0.406523
83	sp|P61626|LYSC_HUMAN	Lysozyme C OS=Homo sapiens GN=LYZ PE=1 SV=1		0.330619	0.170535	0.955659	0.384345	0.434946	0.345967	0.456689	0.420642	0.728605	0.742212	0.840148	0.215943	0.204314	2.29796	0.888264	0.506171	1.91638	0.758357	0.913028	2.07977	0.389886	0.144355	0.553792	0.113532	0.360665	0.346889	0.928482	0.281376	1.23952	3.10548	5.02098	0.668873	7.64438	0.61935	1.04472	0.561397	5.07796	0.994069	0.821918	1.03025	0.643566	0.252697
84	sp|P34932|HSP74_HUMAN	Heat shock 70 kDa protein 4 OS=Homo sapiens GN=HSPA4 PE=1 SV=4		0.776881	1.32761	0.981318	1.13942	0.993943	1.22877	1.64192	1.31883	1.39684	1.25062	1.01491	1.4998	1.11174	0.928806	1.1817	1.50318	1.18564	0.687792	1.09319	1.03994	1.3303	1.47091	0.946931	0.957001	1.37191	1.5802	1.02079	1.19079	0.758417	0.769469	1.27046	0.641782	0.738283	1.1829	1.01523	0.94518	1.19367	0.947644	0.923448	1.10942	1.25919	1.07147
85	sp|P11021|GRP78_HUMAN	78 kDa glucose-regulated protein OS=Homo sapiens GN=HSPA5 PE=1 SV=2		0.75757	0.717477	0.996029	1.24752	1.14276	0.774597	0.776997	1.11708	1.10307	1.28446	0.987039	1.85322	0.89858	0.993173	0.816834	1.54432	0.792183	0.85174	0.959383	1.06169	1.21878	1.06991	1.67731	0.888465	0.870978	1.20115	0.961967	1.87106	1.3	1.19834	0.947263	1.08132	0.664516	0.790322	0.963695	0.947777	0.82354	1.04045	1.01119	0.866065	1.42179	1.21807
86	sp|P00915|CAH1_HUMAN	Carbonic anhydrase 1 OS=Homo sapiens GN=CA1 PE=1 SV=2		1.04053	0.214033	1.00333	0.319618	1.20042	0.603041	0.554362	0.531732	0.698973	0.919268	0.742258	0.418498	2.28693	2.11592	0.375805	0.536557	10.0954	4.94317	0.947294	0.35107	1.39587	0.663545	0.517145	0.380334	0.614759	1.45016	0.965247	1.29662	1.49596	0.568705	0.484464	0.98587	0.685544	5.21606	1.07518	0.531701	2.13467	1.03018	0.97885	1.38434	0.386821	0.314784
87	sp|P02760|AMBP_HUMAN	Protein AMBP OS=Homo sapiens GN=AMBP PE=1 SV=1		0.383397	1.24495	0.913721	2.04219	3.21974	1.24191	1.3167	2.5061	0.93261	0.612947	1.04688	0.514499	1.56758	0.234849	2.27618	1.39841	0.503905	0.331652	1.38951	0.625743	2.66671	0.903426	0.384628	1.71718	1.07717	0.835482	0.974188	1.20863	0.424896	0.186599	0.401992	1.35383	0.882647	0.982781	0.876269	2.8657	0.312922	1.06483	1.30795	0.171899	1.20531	1.97508
88	sp|Q08380|LG3BP_HUMAN	Galectin-3-binding protein OS=Homo sapiens GN=LGALS3BP PE=1 SV=1		1.29547	0.734653	0.99461	0.843841	1.91039	1.70127	1.01536	1.10138	1.13971	1.00765	0.955848	1.15427	0.717268	2.27027	1.01642	1.13172	0.428185	2.34494	0.949145	0.496728	2.19322	1.57127	0.535815	0.485673	1.89874	0.992418	1.01258	0.353165	1.84754	0.470808	2.1449	0.719141	2.36635	0.838479	0.911301	1.23193	0.956037	1.00606	0.977865	1.57383	0.974354	1.15436
90	sp|P06702|S10A9_HUMAN	Protein S100-A9 OS=Homo sapiens GN=S100A9 PE=1 SV=1		0.20692	1.18684	0.993486	1.55947	1.62505	0.347484	1.16671	0.708425	0.727521	1.06412	0.681755	0.947306	0.619544	0.601934	0.533988	2.91748	0.943444	0.36963	1.00678	0.584448	0.432921	0.589266	3.72891	0.512091	0.550053	0.862004	0.846848	1.49315	0.407392	1.73182	0.721813	1.19513	1.27058	0.397778	0.651702	0.55801	1.31596	0.83221	1.51336	0.373961	2.57756	0.96889
91	sp|P02748|CO9_HUMAN	Complement component C9 OS=Homo sapiens GN=C9 PE=1 SV=2		0.568844	1.76958	1.04596	1.79185	0.878781	1.07966	1.16539	0.860524	1.1317	0.580709	0.937279	0.39097	1.368	0.395971	1.94371	1.46074	0.496899	0.448435	1.17687	0.32149	1.48262	1.54336	0.590714	1.30011	0.789125	0.39637	0.952645	0.474411	0.574635	0.262233	0.612787	0.457084	0.45808	1.08308	0.926688	2.38681	0.338058	0.973332	1.26264	0.280045	0.500642	1.76012
92	sp|P12814|ACTN1_HUMAN	Alpha-actinin-1 OS=Homo sapiens GN=ACTN1 PE=1 SV=2		0.640819	0.855389	0.971229	0.613421	0.488793	0.728357	0.766114	0.556283	0.617882	0.676233	1.04813	0.647482	0.678492	0.824802	0.547432	1.20295	0.862547	0.655916	1.03016	0.661416	0.609266	0.744777	1.66744	0.728716	0.739121	1.10283	0.996145	1.42165	0.726091	1.20374	0.576183	0.90382	0.515568	0.696105	1.03226	0.685799	0.582319	1.02735	0.743413	0.95104	1.12337	0.75301
93	sp|P07339|CATD_HUMAN	Cathepsin D OS=Homo sapiens GN=CTSD PE=1 SV=1		11.23	0.929397	1.04559	0.828034	1.06815	1.43008	2.19968	0.699415	1.03501	1.42571	0.939247	1.028	0.807744	1.73132	1.10489	0.972415	0.888237	2.93457	0.860183	1.72557	1.23398	0.750687	1.25418	0.620291	0.904534	1.03867	0.969571	1.04464	3.5696	0.786772	1.21201	1.02227	1.09137	1.45844	1.03439	0.977837	1.53366	0.999348	0.782161	2.32963	1.27523	0.673282
94	tr|B4DQJ8|B4DQJ8_HUMAN	6-phosphogluconate dehydrogenase, decarboxylating OS=Homo sapiens GN=PGD PE=1 SV=1		0.54059	0.78872	1.00152	0.547249	0.408301	0.545258	0.308359	0.588362	0.564089	0.68494	0.866057	0.586287	0.55214	0.760406	0.476627	1.18871	1.21017	0.444931	1.02521	1.00908	0.535422	0.670577	1.44249	0.501773	0.816542	0.870866	0.97298	2.15774	0.619354	1.6323	0.595602	0.665384	0.48836	0.80226	1.00589	0.567687	0.482327	1.01175	0.416836	0.78702	1.70195	0.518004
95	tr|J3QSU6|J3QSU6_HUMAN	Tenascin OS=Homo sapiens GN=TNC PE=1 SV=1		0.644735	1.00297	0.949978	2.30774	0.744181	0.957668	0.90268	1.98559	1.12731	1.09288	1.07117	1.13691	1.15155	1.07158	0.778171	1.47044	0.813588	0.946266	1.00502	0.509456	1.00507	1.32269	1.028	1.24183	1.58059	1.29713	1.20744	1.02407	1.05232	1.01314	1.34034	1.03346	1.10688	1.01995	1.07504	2.00151	0.959544	0.996613	1.33445	1.46095	1.58674	1.80048
96	sp|P60174|TPIS_HUMAN	Triosephosphate isomerase OS=Homo sapiens GN=TPI1 PE=1 SV=3		1.32065	0.687069	1.05128	0.573014	0.935286	0.725834	0.681341	0.534711	0.499934	1.06655	0.925562	1.10695	0.737337	0.787759	0.58599	0.609403	1.1431	1.42002	0.912122	1.67213	0.665043	0.414814	1.36009	0.413548	0.557453	0.601336	0.908354	1.5048	0.672827	1.23093	0.562483	0.816275	0.253504	0.465622	0.836336	0.358676	0.541634	1.07439	0.480207	0.846015	0.720069	0.350008
97	sp|O75874|IDHC_HUMAN	Isocitrate dehydrogenase [NADP] cytoplasmic OS=Homo sapiens GN=IDH1 PE=1 SV=2		2.66624	0.699572	1.00615	0.820872	0.973058	1.18192	1.18452	0.967009	0.832302	1.52126	0.958118	1.61236	0.97885	1.1095	0.918485	1.12955	1.05616	1.93141	0.928748	1.53931	1.32129	1.07224	0.931332	0.869309	0.997176	1.08132	1.01149	0.931859	2.17612	1.21775	0.825317	1.2303	0.709209	0.891361	1.03782	1.13755	0.694719	0.915523	0.957318	1.82988	1.07208	1.15963
98	sp|P30101|PDIA3_HUMAN	Protein disulfide-isomerase A3 OS=Homo sapiens GN=PDIA3 PE=1 SV=4		0.92726	1.1372	1.01849	0.939111	1.15009	1.07548	0.822268	0.707745	0.839123	0.830926	1.04165	1.56736	0.824455	0.818072	0.722727	0.957672	0.925236	1.06478	0.917625	1.17475	0.97913	0.986363	0.984475	1.06436	0.918905	1.08149	1.02051	1.18703	1.1066	1.26772	0.875539	0.885907	0.506848	0.819536	0.917208	0.941322	0.623907	1.10354	1.14818	1.05423	1.19341	1.0482
99	sp|P37837|TALDO_HUMAN	Transaldolase OS=Homo sapiens GN=TALDO1 PE=1 SV=2		1.14002	0.524432	1.0196	0.710575	0.618796	0.463414	0.701805	0.452452	0.482355	0.69721	0.9786	0.807083	0.629716	0.625453	0.475496	0.965981	0.859489	0.780388	0.989186	1.01721	0.573355	0.499468	1.71598	0.401738	0.53786	0.653008	0.935908	1.19837	0.799784	1.52222	0.497448	0.846917	0.641706	0.599294	0.9137	0.396855	0.702307	1.05546	0.480873	0.575399	0.908907	0.586946
100	tr|A6NN80|A6NN80_HUMAN	Annexin OS=Homo sapiens GN=ANXA6 PE=1 SV=3		0.699815	1.28794	1.04875	1.14115	1.64931	0.807907	2.19868	0.929517	0.906252	2.02574	1.05014	1.22189	1.65778	1.92811	1.07887	0.819952	2.89708	2.50571	1.08214	1.50246	1.14256	0.757116	2.64831	1.4063	2.19638	1.04576	1.07588	1.32172	1.24685	1.19695	1.35509	1.584	0.956671	0.99171	1.00834	1.0893	1.03873	0.914734	0.914198	2.39717	1.23761	0.87955
101	sp|Q01518|CAP1_HUMAN	Adenylyl cyclase-associated protein 1 OS=Homo sapiens GN=CAP1 PE=1 SV=5		0.477009	0.341193	1.00549	0.318424	0.37942	0.341946	0.458368	0.553481	0.506702	0.975553	0.919139	0.622329	0.574194	0.917131	0.472592	1.09454	1.09668	0.978333	1.0061	1.37361	0.429055	0.513864	2.17938	0.475907	0.707584	1.05275	0.921917	2.11604	0.824242	2.18154	0.484596	0.815024	0.565585	0.518993	1.00878	0.512814	0.665227	1.05848	0.587521	1.16832	1.1132	0.466689
102	sp|P09467|F16P1_HUMAN	Fructose-1,6-bisphosphatase 1 OS=Homo sapiens GN=FBP1 PE=1 SV=5		5.67565	0.75945	0.970942	0.665864	1.12452	1.6984	1.22266	0.812128	0.77011	1.16149	1.11221	1.23464	0.78973	0.7124	1.13324	1.25923	0.773191	3.42782	0.894456	1.24295	1.89892	0.444688	0.464513	0.738377	0.583883	0.744868	0.941168	0.340206	1.66368	0.557223	0.854982	0.63589	0.829462	1.12665	0.931336	0.744799	2.98135	1.01525	0.485641	1.91679	0.481208	0.57096
103	sp|P04004|VTNC_HUMAN	Vitronectin OS=Homo sapiens GN=VTN PE=1 SV=1		0.851225	3.12193	1.0117	1.14259	1.2125	1.18314	1.5099	1.02856	0.734174	0.547343	1.13561	0.459234	2.87964	0.570257	1.43515	1.37116	0.559978	0.418661	1.14167	0.363653	1.0593	1.86067	0.741992	2.54207	1.0267	0.644672	0.951956	0.833821	0.532329	0.36993	0.561698	1.12613	0.542905	0.652703	0.91419	4.33027	0.650976	1.03743	1.48624	0.314871	0.893895	1.75118
104	sp|P05543|THBG_HUMAN	Thyroxine-binding globulin OS=Homo sapiens GN=SERPINA7 PE=1 SV=2		0.544853	1.65401	1.00592	1.67576	1.55147	1.01572	0.544402	1.65121	1.01905	0.849372	0.972571	0.505436	0.93653	0.451195	2.49731	1.61481	0.356955	0.393908	1.08574	0.334039	1.32137	1.04364	0.339946	1.95281	0.972245	0.708589	0.964893	0.484975	0.364809	0.256261	0.58755	0.443899	0.688896	0.500971	0.905196	1.48315	0.39911	1.03412	1.48031	0.254245	0.657404	1.21416
105	sp|P02461|CO3A1_HUMAN	Collagen alpha-1(III) chain OS=Homo sapiens GN=COL3A1 PE=1 SV=4		0.787274	0.87967	0.971336	2.81872	2.97664	0.651268	0.604335	2.27671	1.21052	2.60497	0.985397	1.40578	1.17589	0.796229	0.645007	0.853129	0.560039	0.748227	0.924621	0.450845	0.726102	1.09502	1.10441	1.07295	2.98892	1.38075	1.00055	0.913719	1.02359	0.51979	1.20052	1.34568	1.32983	0.913128	0.99079	2.37344	1.30301	1.04969	2.06962	1.26545	2.02858	2.00013
107	sp|P00352|AL1A1_HUMAN	Retinal dehydrogenase 1 OS=Homo sapiens GN=ALDH1A1 PE=1 SV=2		5.21772	0.568105	1.03828	0.981898	1.10153	0.832561	2.10044	0.808475	0.97043	1.18291	0.947838	1.14107	1.03592	1.74712	2.27285	0.922693	1.90787	2.64945	0.86765	2.51692	1.19661	0.59118	0.528431	0.643795	1.01387	0.740875	0.969101	0.823283	1.72588	1.98915	1.04707	1.17329	0.785204	0.957741	1.02079	0.785501	0.645621	0.99686	1.38169	1.53559	0.938743	0.427763
108	sp|Q8IUE6|H2A2B_HUMAN	Histone H2A type 2-B OS=Homo sapiens GN=HIST2H2AB PE=1 SV=3		0.60667	2.28867	0.905598	0.752705	1.20765	2.57438	1.87824								0.352063	3.14785	1.07703	0.454219	1.07641	0.26859	0.243109								0.797279	0.449662	1.50075	2.12633	0.493909	0.555257	1.04679	0.490181	0.347829	0.996918	0.953605	0.724205	3.22265	1.95394
109	sp|P35858-2|ALS_HUMAN	Isoform 2 of Insulin-like growth factor-binding protein complex acid labile subunit OS=Homo sapiens GN=IGFALS		0.519516	2.82824	1.00602	1.08861	0.781345	1.12426	1.52794	1.0213	0.804265	0.559553	1.0263	0.818936	1.64206	0.646103	0.511182	1.24389	0.689439	0.492553	1.04426	0.23492	1.00693	1.3436	0.663087	1.1098	0.735923	0.640469	0.969087	0.757602	0.575421	0.385315	0.670931	0.588276	0.629647	1.25201	1.05032	1.17868	0.406228	0.934618	0.412736	0.29948	0.50337	0.953403
111	sp|P05362|ICAM1_HUMAN	Intercellular adhesion molecule 1 OS=Homo sapiens GN=ICAM1 PE=1 SV=2		2.38209	0.886411	1.00266	1.37942	2.93022	0.972094	1.89599	1.71527	1.28584	1.47382	1.08957	1.52919	0.927923	1.00654	1.44982	1.18898	0.552618	2.0361	1.15439	0.524448	2.11569	0.988259	0.703346	0.987787	2.39569	1.71075	1.02881	0.628299	1.62285	0.376143	1.19305	0.775371	1.42735	0.931887	0.937247	1.22618	2.15137	0.971376	0.876876	1.61406	0.650607	0.906363
112	sp|Q13813-3|SPTN1_HUMAN	Isoform 3 of Spectrin alpha chain, non-erythrocytic 1 OS=Homo sapiens GN=SPTAN1		0.62129	1.21028	0.977012	0.845968	1.08993	0.879569	1.27838								0.765939	1.79567	1.10792	0.869776	1.03814	1.12621	1.33371	1.24566	1.37114	1.30253	0.834797	1.18122	1.0503	1.4463	0.925141	1.16372	1.08621	1.19612	0.809726	0.908549	1.06458	0.767091	0.818517	0.935902	1.00933	0.945988	1.25143	1.05193
113	sp|P07237|PDIA1_HUMAN	Protein disulfide-isomerase OS=Homo sapiens GN=P4HB PE=1 SV=3		0.930255	0.77252	1.00235	0.815543	0.87108	0.7951	0.902724	0.785643	0.914156	0.85912	1.01228	1.26661	0.77314	0.861214	0.739547	0.999667	0.756145	0.855102	0.93151	0.960231	0.967452	0.909422	1.08786	0.927007	0.802379	0.831323	0.986292	1.13626	1.13441	1.49779	0.724585	0.737055	0.650568	0.590405	0.944937	0.739834	0.500148	1.01295	1.21921	0.890378	1.25293	0.76315
114	sp|Q06033-2|ITIH3_HUMAN	Isoform 2 of Inter-alpha-trypsin inhibitor heavy chain H3 OS=Homo sapiens GN=ITIH3		0.569133	1.5188	0.937978	1.88382	0.927762	0.749249	0.757922	0.873336	1.62412	0.680931	1.01048	0.572678	1.83738	0.497954	1.99755	1.14195	0.478859	0.446719	1.02312	0.473611	1.42113	1.23036	0.58134	1.60133	1.01858	0.569457	0.97027	0.72307	0.847879	0.276711	0.540766	0.808864	0.732733	1.38233	0.98256	2.60595	0.706133	0.983039	1.48569	0.394963	0.8751	1.95242
116	sp|P63104|1433Z_HUMAN	14-3-3 protein zeta/delta OS=Homo sapiens GN=YWHAZ PE=1 SV=1		1.28595	0.76739	0.969155	0.784298	0.736024	0.939886	0.545737	0.782961	0.923353	1.0059	0.948065	1.51233	0.878644	0.850776	0.931013	1.17851	0.645323	1.23828	0.932073	1.14057	1.12336	0.911289	0.805498	0.713563	1.05289	1.20436	1.00156	0.861302	1.29032	1.16243	0.66705	0.869775	0.452041	0.573546	1.05574	0.727425	0.376678	1.11969	0.824621	0.969344	1.21424	0.855877
117	sp|P00736|C1R_HUMAN	Complement C1r subcomponent OS=Homo sapiens GN=C1R PE=1 SV=2		0.674713	1.22258	1.05875	1.82114	0.837576	1.43586	1.01762	1.07056	1.04583	0.803926	1.01576	0.756829	2.5017	0.695297	1.28903	1.31477	0.920327	0.790041	1.22556	0.535949	1.08817	1.21449	0.686992	1.78322	1.35943	0.856316	0.96548	0.840759	0.926812	0.488714	0.687772	1.34968	1.26491	1.21067	1.23051	1.72673	0.682961	1.02748	1.27663	0.751476	0.845922	1.67332
119	sp|O00391|QSOX1_HUMAN	Sulfhydryl oxidase 1 OS=Homo sapiens GN=QSOX1 PE=1 SV=3		1.28606	1.12853	0.967644	1.30069	1.09489	1.11424	1.69762	0.936367	1	1.23675	0.933415	1.10095	0.911895	2.46827	1.2723	1.99122	1.67623	1.46329	1.18822	1.2371	1.10994	1.08758	1.40132	1.35308	1.4355	1.13844	1.10887	1.01856	1.41662	0.849073	2.14993	1.05984	1.42191	1.08886	0.935323	1.28207	1.63279	0.922226	1.28007	1.23844	1.35597	1.2705
120	sp|P08123|CO1A2_HUMAN	Collagen alpha-2(I) chain OS=Homo sapiens GN=COL1A2 PE=1 SV=7		1.13266	1.36093	0.919166	2.5635	1.87395	0.977479	0.847979	2.60232	1.79216	2.37835	1.00656	2.41278	1.41622	0.997231	1.36673	0.87873	0.602255	0.917508	1.12164	0.474422	1.75426	1.06181	1.14426	1.9468	2.27963	1.57134	1.26913	1.14562	1.1807	0.595665	1.40974	1.88497	1.70596	1.33168	1.18773	1.90202	1.49998	0.976401	2.26292	1.20876	2.05261	2.43215
121	sp|P02749|APOH_HUMAN	Beta-2-glycoprotein 1 OS=Homo sapiens GN=APOH PE=1 SV=3		0.222655	0.234209	1.07629	0.680203	0.315466	0.239008	0.514752	0.591632	0.32835	0.61067	0.977805	0.197468	1.71151	0.267837	1.02986	1.27535	0.345548	0.223295	1.37793	0.150095	0.385247	0.913207	0.264673	2.00008	1.06725	0.47198	0.902138	0.700138	0.221272	0.229891	0.4972	1.47098	2.85748	0.649582	0.899202	2.71411	0.553637	1.04952	1.71128	0.153389	0.565424	4.20501
122	sp|P09211|GSTP1_HUMAN	Glutathione S-transferase P OS=Homo sapiens GN=GSTP1 PE=1 SV=2		3.61762	0.545828	1.10726	0.807025	1.17327	0.684929	1.81144	0.791283	0.734327	1.43394	0.988505	1.45003	1.02191	1.30779	1.32069	0.857704	1.32294	1.9762	0.893577	2.53297	0.914695	0.331701	0.727604	0.569164	0.639718	0.497126	0.934407	0.532262	1.10986	1.38121	0.861744	0.94491	0.517614	0.600081	1.00782	0.534454	0.736271	0.995461	0.550897	1.17417	0.52831	0.415607
123	sp|P22314|UBA1_HUMAN	Ubiquitin-like modifier-activating enzyme 1 OS=Homo sapiens GN=UBA1 PE=1 SV=3		1.46833	0.76346	0.997136	0.798288	0.717428	0.814892	0.97189	0.869782	0.848609	0.957529	1.03396	1.0196	1.0341	0.899479	0.913797	0.864148	1.12856	0.922475	1.01331	1.1204	0.80358	0.910945	0.823329	0.886787	0.982804	0.625376	0.940809	0.778454	0.994358	1.11784	0.773451	0.799714	0.702128	0.728016	1.07576	0.954954	0.74515	1.03677	0.980316	1.10466	0.880516	0.836887
124	sp|Q09666|AHNK_HUMAN	Neuroblast differentiation-associated protein AHNAK OS=Homo sapiens GN=AHNAK PE=1 SV=2		0.924496	0.912387	0.947949	0.957343	2.06276	1.13511	0.69384	0.911192	1.23817	1.24296	0.92695	1.81256	1.02788	1.19254	1.11939	2.32098	0.920441	1.35834	0.993993	1.65136	1.70503	1.54941	1.83475	1.63769	1.07444	2.22409	0.974895	0.815515	1.378	1.0835	1.10445	2.40145	1.2449	1.08042	1.01809	1.39589	2.11388	1.00664	1.4167	0.955508	1.19425	1.42161
125	sp|Q16881-3|TRXR1_HUMAN	Isoform 3 of Thioredoxin reductase 1, cytoplasmic OS=Homo sapiens GN=TXNRD1		1.86146	1.02226	1.09777	1.01906	1.48995	1.07353	1.47317	0.976535	1.09449	1.21859	1.11855	1.41874	0.995854	1.04863	0.978827	1.08746	1.25918	1.42827	0.973568	1.26166	0.938373	0.86837	1.42709	0.825563	0.779884	1.04881	0.994894	1.25322	1.33849	0.99297	0.976933	1.26533	1.07009	0.978546	1.10687	0.783765	0.691321	0.960981	0.747781	0.777756	1.10625	0.874597
126	sp|P31146|COR1A_HUMAN	Coronin-1A OS=Homo sapiens GN=CORO1A PE=1 SV=4		0.391254	0.560865	0.979936	0.53676	0.461018	0.427385	1.85037	0.552424	0.449823	0.632124	1.06634	0.48747	0.663395	0.683325	0.466072	0.86139	1.05628	0.362394	1.00169	0.856449	0.383286	0.655535	1.86074	0.575975	0.842402	0.630683	0.998705	1.48194	0.38101	0.954947	0.57511	0.547803	0.463847	0.612301	0.917151	0.600914	0.505664	1.0411	0.493129	0.946822	1.11846	0.64373
127	sp|P04196|HRG_HUMAN	Histidine-rich glycoprotein OS=Homo sapiens GN=HRG PE=1 SV=1		0.940367	0.717623	1.02288	0.981992	0.63724	2.09492	0.820397	1.56818	0.867543	0.512691	1.09327	0.798136	1.3512	0.577118	2.31227	0.881061	0.552064	0.370209	1.08055	0.236343	0.715138	2.10577	0.738775	1.23316	1.68164	0.889	1.01144	0.568397	0.609898	0.626627	0.538714	0.53239	0.377135	0.909034	0.821306	2.17788	0.574424	1.00937	1.06364	0.446014	1.24902	1.09249
128	sp|P62805|H4_HUMAN	Histone H4 OS=Homo sapiens GN=HIST1H4A PE=1 SV=2		0.215957	3.07782	0.960907	0.34885	0.75174	2.54403	1.04785	0.246045	0.495919	0.886145	0.693993	0.444766	0.391939	1.00113	0.24049	3.15945	0.248781	0.353799	1.12454	0.193423	0.251066	1.64438	2.09263	1.28331	0.450071	1.46649	0.986811	2.20974	0.849692	0.424189	1.54278	2.16789	0.240672	0.504472	1.21009	0.262184	0.222524	0.98965	0.870308	0.626557	3.47022	1.51065
129	sp|P62937|PPIA_HUMAN	Peptidyl-prolyl cis-trans isomerase A		2.6221	0.282286	0.951979	0.580446	0.795211	0.529412	0.639661	1.00136	0.710446	1.53791	1.07359	1.61378	0.984061	0.819557	0.81736	0.698254	1.17726	1.80669	0.729369	2.051	0.598	0.455584	1.36481	0.546951	0.733778	0.601855	0.958563	1.01115	0.9854	1.94833	0.383685	0.802226	0.265816	0.41552	0.707478	0.551915	1.06146	1.08934	0.59165	1.49904	0.949524	0.457352
130	sp|P48637|GSHB_HUMAN	Glutathione synthetase OS=Homo sapiens GN=GSS PE=1 SV=1		1.37489	1.07534	0.973755	1.07894	1.02412	1.03779	1.49742	1.02192	1.02042	1.04815	0.985123	1.372	0.985412	1.06056	1.0855	1.06314	1.30389	1.20524	0.993347	0.963657	1.13772	1.0198	1.30418	0.743227	1.21923	0.726446	0.95419	0.994749	0.970937	0.922455	1.27014	0.952	0.770284	0.802317	0.992156	0.973914	0.94606	0.994749	0.962932	1.25761	1.06342	1.01116
133	sp|P36871|PGM1_HUMAN	Phosphoglucomutase-1 OS=Homo sapiens GN=PGM1 PE=1 SV=3		1.26199	0.987883	0.997142	1.17975	1.38336	0.947076	0.854626	1.25709	1.06771	1.09198	0.934317	1.37382	1.22557	1.19049	1.24173	1.23532	1.12678	1.37001	0.948164	1.83393	1.26736	0.807519	1.2978	1.39988	1.2128	1.09068	1.07154	1.33499	1.2461	1.58173	1.09591	1.13549	0.938039	1.14795	1.13337	0.923683	1.03665	1.02791	1.08577	1.27025	1.08093	0.908064
134	sp|P20700|LMNB1_HUMAN	Lamin-B1 OS=Homo sapiens GN=LMNB1 PE=1 SV=2		0.513254	1.31605	0.962173	0.736707	0.875147	1.083	0.939842	0.523812	0.80504	0.782309	1.09415	0.871753	0.741806	0.822817	0.595769	1.42149	0.759156	0.610398	1.02202	0.738078	0.765873	1.19249	0.875899	0.765276	0.894177	1.31527	0.98761	1.00888	0.982087	1.03398	0.887832	1.01359	0.821659	1.00288	1.11963	0.668855	0.555449	1.01256	0.83915	0.682949	1.27545	1.09882
135	sp|P00338|LDHA_HUMAN	L-lactate dehydrogenase A chain OS=Homo sapiens GN=LDHA PE=1 SV=2		0.295347	1.17153	0.979114	0.479298	0.528542	1.11756	0.547241	0.872148	0.594925	1.12564	1.01408	0.842244	0.73701	0.606059	0.856158	1.52022	0.708507	0.313143	0.977242	1.41263	1.3647	1.10212	3.21869	0.588008	0.740235	1.8326	0.932754	2.94787	0.360759	0.750323	1.44013	0.447329	0.353865	1.17182	1.0151	0.74687	0.351264	1.02567	0.501075	0.857127	1.63052	1.03173
136	tr|E9PK25|E9PK25_HUMAN	Cofilin-1 OS=Homo sapiens GN=CFL1 PE=1 SV=1		2.6322	0.365623	1.04741	0.554954	0.726141	0.494149	0.599005	0.541023	0.60469	1.18353	0.98695	0.954578	0.708066	0.737634	0.596784	1.19934	1.39412	1.86914	0.900843	2.03818	0.740719	0.64871	1.76352	0.77693	0.855256	0.795399	0.918333	1.63592	1.02531	2.7832	0.477741	0.779155	0.752956	0.530057	0.935418	0.962508	1.7884	1.0824	0.892501	1.54997	1.64349	0.593073
137	sp|P06737-2|PYGL_HUMAN	Isoform 2 of Glycogen phosphorylase, liver form OS=Homo sapiens GN=PYGL		0.610486	0.891914	1.00075	0.921045	0.680821	0.848355	1.45918	0.837122	0.684087	0.541318	0.940694	0.489392	0.630957	0.901333	0.60161	0.977028	1.23372	0.481622	1.03518	0.384018	0.598299	0.815213	0.817038	0.738126	0.754507	0.96168	0.975473	1.52568	0.747459	2.36285	0.696303	0.99929	0.79855	0.939074	0.985367	0.752147	0.750898	0.966314	0.759536	1.01919	0.947481	0.820105
139	sp|P62807|H2B1C_HUMAN	Histone H2B type 1-C/E/F/G/I OS=Homo sapiens GN=HIST1H2BC PE=1 SV=4		0.148338	2.43143	0.872167	0.286972	0.622591	1.98912	0.752893	0.188327	0.432069	1.22093	1.11915	0.59123	0.391596	0.915272	0.18832	2.78957	0.222217	0.369474	1.03251	0.272569	0.176068	1.61096	2.51259	1.13748	0.474951	1.4451	0.897185	1.83044	0.898307	0.782124	1.75601	2.77483	0.442201	0.665048	0.977152	0.21173	0.430029	1.06454	0.972619	0.742088	3.7358	2.01034
140	sp|P00491|PNPH_HUMAN	Purine nucleoside phosphorylase OS=Homo sapiens GN=PNP PE=1 SV=2		0.866996	0.649917	0.97661	0.607558	0.544776	0.525602	0.917618	0.54843	0.600993	0.863891	1.04167	0.634727	0.824445	0.8575	0.465925	0.422787	1.85271	0.722784	0.943968	0.706415	0.310707	0.47624	1.72915	0.453774	0.718805	0.485282	0.968114	1.0957	0.505145	1.60479	0.51592	0.603295	0.379437	0.696337	0.850222	0.40733	0.438752	0.937661	0.389699	0.695439	0.610213	0.353162
141	sp|Q8WXI7|MUC16_HUMAN	Mucin-16 OS=Homo sapiens GN=MUC16 PE=1 SV=2		1.13555	0.447251	0.985277	0.660289	0.387912	0.407978	0.968541	0.824332	0.838593	0.929683	0.919616	0.758417	0.725674	3.13377	0.77845	0.783626	1.50019	2.45983	0.972713	0.994195	0.838608	0.462495	0.532327	0.679986	1.12821	0.525829	1.04224	0.685152	0.994213	1.25175	2.98846	1.07804	1.87373	1.02884	1.10346	0.972173	0.907608	0.969104	1.02534	1.409	1.57669	0.602265
142	sp|P00748|FA12_HUMAN	Coagulation factor XII OS=Homo sapiens GN=F12 PE=1 SV=3		0.909062	1.85158	0.991378	1.62524	1.07654	1.29788	1.6214	1.08159	1.39913	0.743183	1.09719	0.694167	1.98555	0.630819	1.39549	1.232	0.728297	0.569816	1.07961	0.421108	0.774993	1.48977	0.732442	1.53047	1.16787	0.812045	1.00571	0.713179	0.648683	0.430748	0.639516	0.788606	0.595761	1.11961	0.926303	0.930918	0.655639	0.91997	1.33114	0.578851	0.757558	2.13564
144	tr|E9PLK3|E9PLK3_HUMAN	Puromycin-sensitive aminopeptidase OS=Homo sapiens GN=NPEPPS PE=1 SV=1		0.693754	0.827375	0.942374	0.933959	0.980739	0.70533	0.836389	1.1325	1.08036	1.08947	0.959216	1.54313	1.31146	0.814826	1.00835	1.02258	1.27393	0.736048	0.948487	1.62394	0.997324	0.702785	1.42393	0.748025	0.825029	0.93544	0.986124	1.14439	0.637631	0.559858	0.793509	0.736277	0.546661	0.581246	0.898265	0.830417	0.873717	0.996699	0.561881	1.17314	0.914731	0.719219
145	sp|P46940|IQGA1_HUMAN	Ras GTPase-activating-like protein IQGAP1 OS=Homo sapiens GN=IQGAP1 PE=1 SV=1		0.880638	0.814715	1.04352	0.63989	0.772211	0.801701	1.1144	0.766167	0.840018	0.815737	1.07583	1.45893	0.748789	1.49593	0.591175	1.05618	0.801123	0.748804	0.995067	0.8656	0.697559	0.883788	2.04218	0.78583	0.891535	0.861934	0.95273	1.6657	1.13312	1.3335	1.29499	1.14619	1.08382	0.987839	1.14019	0.829385	1.28639	1.07524	0.916582	0.989473	1.25009	0.918164
146	sp|Q15149-7|PLEC_HUMAN	Isoform 7 of Plectin OS=Homo sapiens GN=PLEC		2.18173	0.930629	1.1132	0.836165	1.28978	0.912446	0.686194	1.42884	1.42072	1.27623	1.12174	1.7329	1.49507	1.01212	0.845394	1.60745	0.860049	1.02978	0.927263	0.895059	1.37413	1.33829	1.50059	1.40373	1.2739	2.04915	1.11926	1.16539	1.50885	0.934029	1.82723	1.95892	1.18205	1.18948	1.17339	0.944406	1.00139	0.958472	1.29588	0.990909	1.70742	1.95978
147	sp|P10909-2|CLUS_HUMAN	Isoform 2 of Clusterin OS=Homo sapiens GN=CLU		0.82874	1.07129	0.991159	0.965016	0.532944	1.10038	1.1001	0.658052	0.834524	0.521294	1.00768	0.471375	1.12963	1.01054	0.786876	0.733824	0.427168	0.379869	0.980881	0.326415	0.727466	1.09286	0.527018	0.82227	0.77633	0.408822	1.00851	0.420325	0.497262	0.408229	0.889066	0.481376	0.828303	0.676626	0.990007	1.2932	0.529062	1.01143	1.1783	0.563902	0.609622	2.21676
148	sp|P22079|PERL_HUMAN	Lactoperoxidase OS=Homo sapiens GN=LPO PE=1 SV=2		2.90312	0.583276	1.02462	0.685416	0.551278	0.695628	0.869024	0.849251	1.09456	0.738537	1.04055	0.591761	0.807716	1.45235	0.833213	0.465526	1.47229	0.455087	0.973553	1.57373	0.469938	0.482091	0.797692	0.607046	1.03787	0.434914	0.992617	0.648026	0.855545	0.845818	2.91774	0.573162	1.84487	0.874862	0.87458	0.622617	1.52836	0.93835	0.664397	0.813755	0.637034	0.497983
149	sp|P07357|CO8A_HUMAN	Complement component C8 alpha chain OS=Homo sapiens GN=C8A PE=1 SV=2		0.54894	1.51774	0.975211	1.66363	0.852491	1.02034	1.01374	0.969777	1.25894	0.787758	1.03485	0.701941	1.53459	0.674614	1.53209	1.27878	0.542399	0.573277	1.05681	0.357589	1.30356	1.34286	0.46549	1.47514	0.762216	0.599313	0.961043	0.6964	0.826037	0.404634	0.980302	0.869178	1.74334	0.965686	1.01212	2.40991	0.842838	0.956161	1.47998	0.431581	0.694172	1.57397
150	sp|Q9NY33-4|DPP3_HUMAN	Isoform 4 of Dipeptidyl peptidase 3 OS=Homo sapiens GN=DPP3		0.945829	0.793194	0.955978	0.93061	0.908739	0.798834	0.776515	0.918739	0.930349	0.961029	0.915263	1.33777	0.899747	0.866071	0.747787	0.78676	0.820044	0.920113	0.80008	0.893312	0.805315	0.836154	1.65305	1.01106	0.826651	1.09882	1.00762	1.29291	0.98867	0.66228	1.06839	1.03284	0.667897	0.903689	1.11161	1.41537	0.907486	0.993895	0.927409	1.1121	1.1571	0.705789
151	sp|P29508|SPB3_HUMAN	Serpin B3 OS=Homo sapiens GN=SERPINB3 PE=1 SV=2		1.35281	0.396123	1.02201	1.09953	0.68835	0.448163	0.987108	0.549412	0.776389	0.865077	0.995428	0.900178	0.80506	1.96529	0.798401	0.390618	3.23218	1.31237	0.852396	1.61701	0.626398	0.326751	0.54386	0.420008	0.755977	0.448138	0.985742	0.655482	0.752888	1.23088	2.60312	0.628695	1.28255	0.658377	0.967304	0.583065	2.7022	1.00817	1.24291	0.954105	1.76017	0.621793
152	sp|P40925-3|MDHC_HUMAN	Isoform 3 of Malate dehydrogenase, cytoplasmic OS=Homo sapiens GN=MDH1		2.50854	0.882	1.01635	0.784801	1.07667	1.04034	0.836568	0.649245	0.786048	1.07551	1.02925	1.00384	0.776591	0.992959	0.872345	0.719085	1.02032	1.46243	0.848199	1.35291	0.795189	0.629647	1.18014	0.709415	0.641218	0.822533	0.932436	1.01969	0.950719	1.39534	0.87826	0.953528	0.443981	0.605877	0.928792	0.639075	0.772832	1.02052	0.627052	0.995686	0.767941	0.553419
153	sp|P05109|S10A8_HUMAN	Protein S100-A8 OS=Homo sapiens GN=S100A8 PE=1 SV=1		0.142255	0.905061	1.08096	1.24144	1.7157	0.349446	1.63162	0.642537	0.775891	0.843222	0.533796	0.970884	0.525585	0.610236	0.625167	3.87779	1.0988	0.493708	1.2563	0.749889	0.505328	0.716378	2.76745	0.574188	0.651863	0.994564	0.826652	1.77743	0.428673	1.97499	0.94535	1.56608	1.42805	0.353186	0.769662	0.521077	0.927404	0.655517	1.47569	0.251603	2.68494	1.00336
154	sp|P30838|AL3A1_HUMAN	Aldehyde dehydrogenase, dimeric NADP-preferring OS=Homo sapiens GN=ALDH3A1 PE=1 SV=3		10.1364	0.802275	1.04161	0.941776	1.00958	0.758065	1.71179	0.47577	0.561535	0.730915	0.982722	0.4556	0.555884	1.24955	3.04925	1.30145	1.04373	1.60964	0.604645	3.62769	0.501617	0.418865	2.20454	1.13474	0.574176	0.403138	0.859985	0.446741	3.77155	2.57524	1.04009	0.922329	0.684313	0.758015	0.893473	0.664271	1.65154	1.07244	0.722247	1.22149	0.458723	0.793878
155	sp|Q9H4A4|AMPB_HUMAN	Aminopeptidase B OS=Homo sapiens GN=RNPEP PE=1 SV=2		2.13086	0.567053	0.980462	0.916053	0.670849	1.17457	1.50929	0.786663	0.762474	0.808124	0.897178	1.12284	0.867908	0.83943	0.976795	0.886757	1.00497	1.20089	0.97913	1.31225	0.942968	0.55033	0.701675	0.726695	0.928545	0.883232	0.927697	0.733422	0.945793	0.942888	0.851596	0.682748	0.551604	0.909089	1.01205	0.600228	0.616656	0.840687	0.60817	1.11079	0.642779	0.541144
156	sp|P09871|C1S_HUMAN	Complement C1s subcomponent OS=Homo sapiens GN=C1S PE=1 SV=1		0.542513	1.21821	0.981567	1.59505	0.722516	1.15109	1.17717	1.11021	0.985417	0.646292	1.06242	0.614102	4.5225	0.628524	1.61757	0.866786	0.901782	0.628675	1.26438	0.400287	1.04403	1.59002	0.638988	2.26935	2.02375	0.963332	1.02319	0.873688	0.603949	0.507844	0.477381	0.873141	0.477304	1.18806	0.908998	1.76176	0.79653	0.996853	1.24794	0.795825	0.834751	1.69447
157	sp|P00390|GSHR_HUMAN	Glutathione reductase, mitochondrial OS=Homo sapiens GN=GSR PE=1 SV=2		1.40043	0.910401	1.10387	1.15251	1.69523	0.89961	1.0475	1.14667	0.92357	1.3378	1.09581	1.18798	1.05228	1.13692	0.971098	0.989142	1.33072	1.60288	1.13086	1.36772	0.949921	0.86702	1.94517	0.758158	0.979362	1.22028	0.999155	1.67363	1.02333	1.07261	1.02516	1.1319	0.804818	0.812312	0.908785	0.780803	1.00357	1.02003	0.925185	0.961091	1.26767	1.25875
158	sp|P20810-9|ICAL_HUMAN	Isoform 9 of Calpastatin OS=Homo sapiens GN=CAST		1.65193	0.924174	1.0539	1.09295	1.19582	1.1225	1.6063	1.53989	1.32141	1.31504	1.15932	1.56653	1.41166	1.20053	0.889625	1.22247	1.21602	1.2988	0.887059	1.21987	1.27719	1.0132	0.906843	0.968591	0.938383	1.11505	1.00174	1.07609	1.3588	1.06293	1.18334	1.16661	1.18604	1.04214	1.12257	1.21685	1.32118	0.975727	1.12455	1.03562	1.10069	1.14107
159	sp|P02766|TTHY_HUMAN	Transthyretin OS=Homo sapiens GN=TTR PE=1 SV=1		0.343389	0.791112	1.0114	1.07537	0.576745	1.00062	1.08459	0.582643	0.503364	0.886482	0.904508	0.376684	4.18396	0.469295	0.507822	1.08481	0.708151	0.296135	1.07416	0.232452	0.547177	0.976432	0.31961	1.64784	0.790916	0.656524	0.933223	1.02061	0.401191	0.337032	0.461423	0.745334	2.33095	2.1487	0.944494	0.90661	0.606533	0.68631	0.491949	0.332828	0.426495	4.44128
160	sp|Q15582|BGH3_HUMAN	Transforming growth factor-beta-induced protein ig-h3 OS=Homo sapiens GN=TGFBI PE=1 SV=1		0.765874	0.869115	1.01211	1.98967	0.86514	0.783528	0.912261	1.74155	1.74015	1.65845	1.0999	1.1635	1.40175	1.05141	1.39243	2.34703	1.22279	1.76217	1.10405	0.711546	1.39912	1.60772	0.743576	1.17254	2.6449	1.94646	1.06613	0.656841	1.9176	0.613103	1.17481	1.2213	0.876951	1.27524	0.998485	2.28325	2.04406	0.987768	2.19136	1.43543	0.984976	2.00531
161	sp|P02649|APOE_HUMAN	Apolipoprotein E OS=Homo sapiens GN=APOE PE=1 SV=1		0.462184	0.570122	0.882694	0.513736	0.575601	0.696933	0.648396	0.789293	1.1597	0.689242	0.892879	0.580095	1.82831	0.710885	1.0161	0.635907	0.621232	0.397748	1.02555	0.329746	0.636549	1.02076	0.855297	1.11214	1.90089	0.737906	1.06576	0.722451	0.760554	0.528722	0.91795	0.650331	0.873096	1.30743	0.952324	1.10838	0.710091	0.963602	1.2374	0.627589	0.632857	1.36345
162	sp|Q9BW30|TPPP3_HUMAN	Tubulin polymerization-promoting protein family member 3 OS=Homo sapiens GN=TPPP3 PE=1 SV=1		5.91041	0.650084	1.01258	1.01606	1.83379	0.676781	1.47895	0.723188	0.865454	3.53279	0.938627	1.98521	0.99482	1.55621	1.76414	1.05062	1.6006	2.91808	0.584074	3.64577	1.37243	0.510959	0.873468	0.62896	0.7291	0.62791	0.995598	0.718275	1.57519	2.25957	0.827471	2.61463	1.98729	0.773141	1.05355	0.653257	8.75795	0.996062	0.810008	1.65408	0.6543	0.660069
163	sp|P05089|ARGI1_HUMAN	Arginase-1 OS=Homo sapiens GN=ARG1 PE=1 SV=2		0.408371	0.477778	0.939941	0.59296	0.500712	0.433234	1.76103	0.665012	0.646147	1.16174	1.01913	0.626271	0.912837	1.15263	0.464113	0.639639	2.17294	0.643116	1.01284	1.11927	0.385827	0.674128	3.38092	0.803239	1.0901	0.782518	1.04418	2.29264	0.667716	1.99377	0.459384	0.882115	0.54828	0.523684	0.938003	0.646248	1.07426	1.01896	0.80482	1.30573	1.18347	0.69788
164	sp|P28838|AMPL_HUMAN	Cytosol aminopeptidase OS=Homo sapiens GN=LAP3 PE=1 SV=3		2.15976	1.02764	0.955284	0.635528	0.541514	1.43839	0.425684	0.903789	1.022	0.757604	1.01615	1.45825	1.11672	0.987434	1.47722	0.634907	0.812953	1.42691	0.925342	0.99234	1.02659	1.26536	0.567609	0.511768	1.03587	0.505202	0.911724	0.384521	1.74886	0.691312	0.637223	0.566864	0.549174	0.552437	0.949741	0.841414	0.54238	1.05912	0.864493	1.27106	1.02039	0.360922
165	sp|P07737|PROF1_HUMAN	Profilin-1 OS=Homo sapiens GN=PFN1 PE=1 SV=2		1.07653	0.260049	1.0347	0.499213	0.408408	0.281005	0.429754	0.463169	0.486667	0.827214	0.949971	0.69935	0.542651	0.545487	0.428117	0.70453	0.939128	1.15752	0.957695	1.45974	0.442593	0.331627	1.17882	0.320756	0.641351	0.528008	0.884031	1.01731	0.688615	1.92347	0.433155	0.508713	0.549939	0.439916	0.811832	0.470193	1.01577	1.03883	0.535206	0.86826	0.821828	0.304023
166	sp|P05546|HEP2_HUMAN	Heparin cofactor 2 OS=Homo sapiens GN=SERPIND1 PE=1 SV=3		0.508725	1.75657	1.05363	0.970878	0.5199	0.922709	0.973441	0.515517	0.564882	0.353359	0.974091	0.27161	1.53615	0.31456	1.76384	1.06422	0.526932	0.416304	1.07787	0.294467	0.82024	0.939281	0.542458	0.917358	0.674092	0.321352	0.939265	0.383074	0.412867	0.26762	0.399481	0.269835	0.345979	0.696824	0.854823	2.19368	0.536091	0.959121	0.676499	0.373313	0.442571	1.99486
167	sp|P36222|CH3L1_HUMAN	Chitinase-3-like protein 1 OS=Homo sapiens GN=CHI3L1 PE=1 SV=2		0.402656	0.608555	1.02511	0.899716	0.885745	0.466413	0.535777	1.00758	0.658645	0.672773	1.0472	0.560306	0.562089	0.658375	0.555917	0.608853	0.775318	0.921551	0.921234	0.541741	0.499999	0.400194	1.03317	0.737612	0.689766	1.13699	0.950339	0.550215	0.658463	0.623749	0.464055	0.833761	0.948085	0.906993	0.944421	0.547173	0.604625	1.00874	0.560255	0.496605	0.54099	0.625251
168	sp|P51884|LUM_HUMAN	Lumican OS=Homo sapiens GN=LUM PE=1 SV=2		0.450506	0.845426	0.952983	1.78028	1.66291	1.06713	1.12196	1.8527	1.6126	0.902097	0.937633	1.79554	1.1736	0.472009	1.37761	1.43554	0.533878	0.696395	1.00943	0.792081	1.5834	1.29546	0.398554	1.4884	1.61484	1.38099	1.02187	0.485099	0.731597	0.173278	0.831475	1.25645	0.497512	0.675334	0.909723	0.923606	0.406663	1.04398	1.45361	0.617084	0.60756	1.27064
169	sp|Q6P5S2|CF058_HUMAN	UPF0762 protein C6orf58 OS=Homo sapiens GN=C6orf58 PE=1 SV=2		2.09702	0.483804	1.05368	0.461722	0.555807	0.777214	0.687323	0.57857	0.618398	0.482064	1.00378	0.374873	0.48144	1.77698	1.01601	0.408874	1.07244	0.471635	1.38089	0.579327	0.433917	0.29947	0.355311	0.275097	0.511736	0.228165	0.925931	0.394916	1.11503	1.41884	3.64156	0.422767	0.898603	0.5382	0.910853	0.379008	1.19896	1.01099	0.569784	0.470578	0.302429	0.302114
170	sp|P12955|PEPD_HUMAN	Xaa-Pro dipeptidase OS=Homo sapiens GN=PEPD PE=1 SV=3		1.17717	1.09395	0.983543	1.03803	1.35063	0.931918	1.08316	1.32035	1.30021	1.40456	1.02392	1.48625	1.10137	0.757114	1.17347	1.02063	0.771429	1.61719	1.08671	1.04896	1.73172	1.24067	0.650914	1.13089	1.38272	1.11112	0.991703	0.734074	1.25509	0.475927	0.993766	0.833345	0.616343	1.01888	0.934874	1.06963	0.836573	0.980162	0.953436	1.10324	0.780124	1.31084
171	sp|P23141|EST1_HUMAN	Liver carboxylesterase 1 OS=Homo sapiens GN=CES1 PE=1 SV=2		1.74791	0.85925	1.02119	0.824715	0.75607	1.01735	1.23907	0.729079	1.3554	1.10993	0.961618	0.775567	0.701241	0.639352	0.710644	1.13211	0.908991	1.00924	1.04989	1.12773	1.68138	0.647402	0.737232	0.647693	0.586353	0.653545	0.965729	0.6527	2.20439	0.711894	0.915919	0.828825	0.801974	0.793865	0.958031	0.535672	0.883018	1.02489	0.501956	0.423723	0.808434	0.639878
172	sp|P27797|CALR_HUMAN	Calreticulin OS=Homo sapiens GN=CALR PE=1 SV=1		0.573237	0.864245	0.968607	0.905642	1.01901	0.960576	0.694372	1.36865	1.43198	1.18256	0.978473	1.81676	0.803997	0.79908	0.81378	1.57686	0.546307	1.06563	0.963212	0.963916	1.44083	1.21949	0.843417	0.773658	1.1582	1.7246	0.952893	1.98036	1.51678	1.15437	0.588153	0.925832	0.293248	0.487487	0.976611	0.594758	0.303318	1.08573	1.08245	0.764851	1.66804	1.14484
173	sp|P0DJI8|SAA1_HUMAN	Serum amyloid A-1 protein OS=Homo sapiens GN=SAA1 PE=1 SV=1		1.15999	1.86157	0.929558	4.84502	4.59719	1.95822	1.87965	2.38305	2.25957	1.48824	1.22495	0.696245	3.42564	1.16579	1.08048	1.07001	0.765866	0.573823	1.04146	0.582711	2.1716	1.35637	0.932558	4.72247	0.930213	1.36741	1.08204	1.91775	1.34652	0.505044	1.10212	0.841524	2.07878	2.42988	0.966794	5.3004	1.11753	1.03917	1.83128	1.06555	2.01031	2.88101
174	sp|Q9Y490|TLN1_HUMAN	Talin-1 OS=Homo sapiens GN=TLN1 PE=1 SV=3		0.808551	0.693302	1.06014	0.701599	0.726989	0.969873	0.465341	1.10693	0.922719	0.974091	1.04401	0.732673	0.802792	0.987829	0.555744	0.90108	1.19425	0.745075	0.990903	0.884281	0.675055	1.10546	1.84926	0.838088	0.835109	0.938841	1.02608	1.39236	0.989535	1.56166	0.761798	0.988138	1.04277	0.907573	1.04401	1.14554	0.769066	0.96254	0.980556	0.896985	1.2426	0.837765
176	sp|Q16555|DPYL2_HUMAN	Dihydropyrimidinase-related protein 2 OS=Homo sapiens GN=DPYSL2 PE=1 SV=1		1.32113	1.7405	1.02906	1.10461	1.07702	2.32122	1.71015	1.06218	1.58082	1.13163	0.957278	1.93781	1.09041	1.14327	1.22203	2.56681	1.05123	1.14402	0.982298	1.36891	2.04937	2.42209	0.941821	1.75115	0.958609	1.44833	1.0206	0.846869	1.15557	0.879236	1.11125	1.44124	0.905599	1.1478	1.10015	0.95792	1.24475	1.05732	1.46376	1.18473	0.78781	1.55675
177	tr|F5GY80|F5GY80_HUMAN	Complement component C8 beta chain OS=Homo sapiens GN=C8B PE=4 SV=1		0.38208	1.76037	0.875003	1.6197	0.968778	1.24563	1.06978	1.14866	1.44721	0.775069	1.04064	0.661295	1.70658	0.707316	2.14736	1.6995	0.643053	0.648954	1.27659	0.458074	1.69615	1.81999	0.773066	1.88356	0.876711	0.685401	0.985323	0.586067	0.972464	0.295578	1.03979	0.763734	0.555464	1.04605	1.02827	3.4693	0.581359	1.08381	1.64226	0.494376	0.859447	1.79362
178	sp|P02741|CRP_HUMAN	C-reactive protein OS=Homo sapiens GN=CRP PE=1 SV=1		0.381857	3.29142	1.039	3.08233	2.60727	1.42291	0.529343	5.00605	2.33576	1.25748	0.98878	0.5692	1.31839	0.509342	1.18432	2.89205	0.415529	0.299862	1.1577	0.857848	2.62825	2.27155	0.578031	2.73354	0.350183	2.27722	0.943702	0.924291	2.71769	0.900241	0.688831	2.54034	1.29147	1.37924	0.786658	4.12417	0.381772	1.06115	3.23603	0.323256	2.4007	1.43275
180	sp|Q6UX06|OLFM4_HUMAN	Olfactomedin-4 OS=Homo sapiens GN=OLFM4 PE=1 SV=1		0.20131	0.400566	0.994815	0.416351	0.299911	0.242907	0.209699	0.573348	0.61688	0.579083	0.926291	0.530268	0.692046	0.704128	0.222525	0.17502	0.474367	0.467112	0.952296	0.518056	0.215733	0.617787	8.88585	0.57637	0.925554	0.702438	1.00021	5.05746	0.398974	0.973453	0.643499	1.73625	0.584256	0.685047	0.997734	0.410783	0.389015	0.98066	0.761166	0.782359	0.209883	0.248259
181	sp|P19338|NUCL_HUMAN	Nucleolin OS=Homo sapiens GN=NCL PE=1 SV=3		1.02864	1.7205	0.969936	0.907517	1.1512	1.25269	1.52476	0.890235	0.905632	0.909676	1.04347	1.58899	0.85792	0.971306	0.584182	1.14663	0.780443	0.868516	0.982894	1.09959	0.867675	1.39983	0.670774	0.864721	0.709102	1.21048	0.977825	0.849316	1.0914	1.29895	1.03954	1.16277	0.908346	0.89746	1.00996	0.809868	1.29516	1.04203	0.975003	0.70335	1.31195	0.957247
182	sp|O75083|WDR1_HUMAN	WD repeat-containing protein 1 OS=Homo sapiens GN=WDR1 PE=1 SV=4		1.54488	0.937596	1.00217	0.925884	0.65949	0.953607	1.24955	0.82729	0.809491	0.72398	1.03991	0.625554	1.00933	1.02381	0.977367	0.988008	1.57666	0.793886	0.947538	1.47444	1.10905	0.938913	0.871514	1.14986	1.16566	1.40537	1.00663	1.46135	0.609712	1.03574	0.839399	0.825616	0.64344	0.974505	0.932847	1.14014	0.763094	0.984707	0.848074	0.992939	1.03237	0.962643
183	sp|P08697|A2AP_HUMAN	Alpha-2-antiplasmin OS=Homo sapiens GN=SERPINF2 PE=1 SV=3		0.428547	1.91747	1.06856	1.55026	1.43168	1.42225	1.19853	0.907051	0.963359	0.687092	0.911269	0.614021	2.48137	0.487861	1.20765	0.854465	0.383907	0.268162	1.01397	0.384017	1.40526	1.5086	0.605915	2.12628	0.936264	0.767925	0.971411	0.821926	0.550001	0.299996	0.600525	0.688537	0.637031	0.577744	0.908766	2.31823	0.366514	0.959561	1.02344	0.262433	1.06192	2.13043
184	sp|P00441|SODC_HUMAN	Superoxide dismutase [Cu-Zn] OS=Homo sapiens GN=SOD1 PE=1 SV=2		2.16291	0.535674	1.0124	0.798837	1.33762	0.670019	1.25984	0.98211	0.733571	1.49774	0.901076	1.48785	0.990539	1.31306	1.11077	0.732925	1.70216	1.83779	0.875195	2.08196	1.00785	0.50879	0.653659	0.548975	0.60054	0.731426	0.931823	0.801232	0.935576	0.950977	0.671492	0.910583	0.863712	0.596472	0.790065	0.445339	2.73064	1.01367	0.633029	0.875759	0.801283	0.465758
185	sp|Q16610-4|ECM1_HUMAN	Isoform 4 of Extracellular matrix protein 1 OS=Homo sapiens GN=ECM1		0.733753	1.8282	0.974207	1.63376	1.6265	0.746158	0.670567	2.61203	1.49084	1.38484	1.09651	1.97925	1.49987	0.722632	1.70698	1.16804	0.678065	1.05438	1.05734	0.672827	1.96537	1.75133	0.834392	2.59223	1.54317	2.18109	1.0553	0.811846	1.15996	0.548435	1.4971	2.32726	2.61353	0.984028	1.05489	1.94583	1.59154	1.00243	1.51365	0.965772	1.32917	2.28962
186	sp|Q8IWL1|SFPA2_HUMAN	Pulmonary surfactant-associated protein A2 OS=Homo sapiens GN=SFTPA2 PE=1 SV=1		1.55223	0.826009	0.944328	0.980681	4.99156	1.36735	2.29901	1.36007	1.56789	1.25522	1.04279	0.971434	1.17186	1.86755	1.87173	1.126	0.737143	1.66822	0.929693	0.662864	2.80925	1.21567	0.694189	1.25371	2.92577	1.33554	1.02432	0.674221	2.23789	0.372608	2.34971	1.13213	0.972931	1.1231	0.846178	1.05947	1.22814	0.97327	1.49624	2.21544	0.85368	1.49009
187	sp|P18669|PGAM1_HUMAN	Phosphoglycerate mutase 1 OS=Homo sapiens GN=PGAM1 PE=1 SV=2		0.996068	0.856721	0.994409	0.807391	0.620597	0.92195	1.42469	0.692168	0.74018	0.893612	1.0135	0.888134	0.991071	0.813766	0.767262	1.00515	0.970995	1.05485	0.961427	1.06792	0.795375	0.752432	1.03107	1.07195	0.832385	0.916328	0.978493	1.26821	0.705547	1.3622	0.620443	0.720857	0.538863	0.698027	0.87954	0.706083	0.660326	1.02068	0.832812	0.84849	0.88892	0.676106
188	sp|P14550|AK1A1_HUMAN	Alcohol dehydrogenase [NADP(+)] OS=Homo sapiens GN=AKR1A1 PE=1 SV=3		3.69122	0.781549	1.03167	1.00267	0.985435	0.878571	1.33589	0.888771	1.05773	1.05597	0.914995	1.30068	1.06053	1.28529	1.2007	0.737355	1.13787	1.63988	0.833568	1.32933	0.987717	0.654628	0.57005	0.60249	0.858	0.714132	0.92625	0.540781	1.47608	1.19109	0.797201	0.95836	0.636176	0.635203	0.967354	0.681372	0.729657	0.941409	0.661605	1.52787	0.668813	0.377312
189	sp|Q96KP4|CNDP2_HUMAN	Cytosolic non-specific dipeptidase OS=Homo sapiens GN=CNDP2 PE=1 SV=2		3.45756	0.941816	0.977327	0.946154	0.849539	1.07746	1.18388	1.09779	1.25957	1.03524	0.945758	1.65883	1.31231	1.11697	1.48828	0.876336	0.996295	1.34871	0.941819	1.43082	1.52996	1.04576	0.59118	0.979724	1.03323	0.761484	1.02768	0.537921	1.34691	0.765578	1	0.811791	0.638456	0.687802	0.961214	0.916425	0.812182	0.995491	0.721688	2.22387	0.95221	0.979522
190	tr|K7EL21|K7EL21_HUMAN	Calcyphosin OS=Homo sapiens GN=CAPS PE=4 SV=1		5.99134	0.36504	0.982307	0.907486	1.64104	0.708667	3.92886	0.681163	0.761999	2.15464	0.95227	1.55985	0.898984	1.33983	1.88075	0.694864	2.05293	2.99837	0.761841	2.40124	1.17124	0.372347	0.671027	0.446211	0.63658	0.428656	1.04059	0.601849	1.13819	1.59822	0.675457	1.3819	0.764336	0.602908	0.816681	0.74921	1.88445	1.03873	0.787183	1.91409	0.616818	0.717553
191	tr|H0Y7A7|H0Y7A7_HUMAN	Calmodulin (Fragment) OS=Homo sapiens GN=CALM2 PE=1 SV=1		1.5195	0.923413	0.955256	1.25083	1.678	0.786869	4.97292	0.682706	0.931556	1.0541	1.04951	1.52801	0.905346	1.62125	1.17176	0.717911	0.846193	1.34624	0.93981	1.05996	0.866301	0.716409	1.53279	0.56923	0.840868	0.816907	0.96421	1.19773	1.02412	1.42527	0.747271	0.819198	0.514334	0.509144	0.887937	0.432116	0.788903	1.13187	0.619989	1.20759	1.08189	0.670014
192	sp|Q02818|NUCB1_HUMAN	Nucleobindin-1 OS=Homo sapiens GN=NUCB1 PE=1 SV=4		1.1239	1.18981	0.938282	0.902197	0.912407	1.18237	1.21968	0.928686	1.50309	0.938779	0.999454	0.999172	0.811174	1.34191	0.936129	1.26891	0.819211	0.804502	1.0151	0.879948	0.917926	1.5978	0.768804	0.918397	1.45264	1.41112	1.07168	0.834911	1.28929	1.1096	1.40033	0.955404	0.957132	1.17838	1.03007	1.07013	0.759984	1.05989	1.11086	0.815181	1.20925	1.12414
193	sp|P01033|TIMP1_HUMAN	Metalloproteinase inhibitor 1 OS=Homo sapiens GN=TIMP1 PE=1 SV=1		0.653253	1.82484	0.97017	1.24041	4.04634	1.20822	1.39827	1.61323	1.86603	2.53248	0.858147	2.58441	0.845493	1.26631	0.987286	3.76799	0.836642	0.858605	1.31994	1.5272	2.43239	2.6836	0.649028	2.66543	1.75587	3.54852	0.946831	1.95881	1.28498	0.822151	1.31816	3.19744	1.9351	1.02521	0.902407	0.742837	0.747397	0.967017	1.40612	0.517867	1.65718	3.06508
194	sp|P09525|ANXA4_HUMAN	Annexin A4 OS=Homo sapiens GN=ANXA4 PE=1 SV=4		1.57563	1.11968	1.02933	1.31767	2.29628	0.966273	2.19907	1.15248	1.19727	1.841	1.0675	1.65974	1.77384	3.14017	1.21123	0.815913	2.20362	3.81428	0.915944	1.31245	1.20803	0.802987	1.35251	1.38953	2.25441	0.866924	1.10569	0.858016	1.63425	1.26731	1.43667	1.57095	1.35459	0.727156	1.03439	1.186	3.98214	0.956336	1.15622	1.66905	1.16133	0.823615
195	tr|G3V5Z7|G3V5Z7_HUMAN	Proteasome subunit alpha type OS=Homo sapiens GN=PSMA6 PE=1 SV=1		0.933531	1.2606	0.987337	1.10652	0.976561	1.21421	1.13346	1.12126	1.36601	1.0759	0.97428	1.37031	0.737622	0.877356	1.02405	1.74602	0.9995	0.943457	1.09631	0.873391	0.984926	1.43969	1.4	0.613998	1.25572	1.09935	1.05592	1.2047	1.26303	0.935332	0.973221	1.03425	0.53497	0.75692	0.890549	0.672891	0.666694	0.978826	0.913345	0.590178	1.36954	1.0126
196	sp|Q12805|FBLN3_HUMAN	EGF-containing fibulin-like extracellular matrix protein 1 OS=Homo sapiens GN=EFEMP1 PE=1 SV=2		1.51282	1.03366	1.02918	1.37518	2.36171	1.259	1.53556	1.19023	1.30005	1.10291	1.0695	0.973598	1.03023	1.29828	2.57851	1.51207	1.36726	1.67427	1.34812	1.18374	1.28403	1.42448	0.743845	1.1133	2.22492	1.36792	1.01245	0.748789	2.08286	0.544811	1.23528	1.00583	0.921037	0.931559	0.99791	1.6321	0.901183	0.999888	1.25081	1.08085	1.01558	1.26729
197	sp|P07686|HEXB_HUMAN	Beta-hexosaminidase subunit beta OS=Homo sapiens GN=HEXB PE=1 SV=3		2.50658	1.68971	0.999557	0.805281	1.10454	1.09065	0.635917	0.689463	0.817461	1.34127	0.903773	1.09966	0.670363	1.53621	0.876613	0.656224	0.786956	1.94657	0.894575	1.31495	1.06277	0.572178	1.35528	0.657211	0.889934	0.731258	0.970831	1.06668	2.21092	0.916723	0.921154	0.865069	1.13442	0.947085	1.03775	0.848917	1.35211	1.06077	0.802967	1.27868	1.18877	0.800174
198	sp|P07858|CATB_HUMAN	Cathepsin B OS=Homo sapiens GN=CTSB PE=1 SV=3		2.34629	1.4159	0.980799	1.43557	1.12665	0.954645	0.737095	1.12587	1.16354	1.62899	0.915376	1.60395	0.911867	1.04969	1.21438	2.25939	0.565595	2.70534	0.935318	1.0867	1.6163	1.50618	0.606797	1.1041	1.02209	2.55359	0.960625	1.36387	2.21008	0.946223	1.30033	1.1719	1.55426	1.48855	1.0901	1.33408	1.5201	1.0672	1.2801	1.17521	1.29341	2.32391
199	sp|P11684|UTER_HUMAN	Uteroglobin OS=Homo sapiens GN=SCGB1A1 PE=1 SV=1		2.4311	0.267368	1.08335	0.459594	0.290177	0.20216	2.96922	0.458425	0.57253	0.613374	0.68167	0.828498	0.548984	9.86899	1.29791	0.488245	0.305385	7.1521	0.863499	0.580279	2.32581	0.119742	0.140114	0.177376	1.87863	0.468714	0.959436	0.52794	1.09656	1.32233	1.63732	0.29605	7.57471	0.400287	1.72293	0.374469	1.58351	0.759143	0.200532	0.628428	0.184139	0.102813
200	sp|P50995|ANX11_HUMAN	Annexin A11 OS=Homo sapiens GN=ANXA11 PE=1 SV=1		1.43322	0.887695	1.01034	1.0601	1.76569	0.941272	1.25426	1.21903	1.04538	1.29755	0.989274	1.3497	1.1146	1.96485	1.06051	1.05997	2.38966	2.25625	0.943723	1.64821	1.03328	0.851172	1.52871	1.07515	1.09102	0.944559	1.02662	1.58661	1.27269	1.43809	1.17331	1.3385	1.53644	1.04419	1.0515	0.884442	1.2705	1.02422	0.830972	2.00554	0.923386	0.756219
201	sp|P17174|AATC_HUMAN	Aspartate aminotransferase, cytoplasmic OS=Homo sapiens GN=GOT1 PE=1 SV=3		1.0156	1.15115	0.989328	1.0463	1.09016	0.980679	0.777318	1.23314	1.11175	1.35071	0.921379	1.71472	1.08727	1.16587	0.874099	0.931551	1.44499	1.03242	0.89738	1.10808	1.10421	0.88653	1.11221	0.820522	0.881333	1.17707	1.01023	1.16226	0.722976	0.897213	1.09228	1.02952	0.844135	1.24545	0.917247	1.16895	0.97867	0.967138	1.12383	1.00191	0.987351	1.13291
202	sp|O14818|PSA7_HUMAN	Proteasome subunit alpha type-7 OS=Homo sapiens GN=PSMA7 PE=1 SV=1		0.616128	1.09098	0.945666	1.03616	0.842348	1.19416	0.649353	1.14534	1.30025	1.11812	0.976939	1.3895	0.837802	0.802115	0.84125	1.97162	0.65364	0.859064	0.984367	0.826189	1.07522	1.34257	1.18288	0.650568	1.11174	1.12328	0.964559	1.09087	1.31589	0.738529	1.01424	1.1436	0.620379	0.933128	1.04061	0.597907	0.58948	1.01979	0.855398	0.633983	1.4222	1.17561
203	sp|P40926|MDHM_HUMAN	Malate dehydrogenase, mitochondrial OS=Homo sapiens GN=MDH2 PE=1 SV=3		0.967773	1.55854	1.02697	0.940613	0.961748	1.29913	1.36458	0.866491	0.918596	1.02414	0.940395	1.12542	0.879696	1.20635	0.734565	0.886861	1.2365	1.20402	0.953981	1.72456	1.00165	0.864942	1.53058	0.86563	0.735315	0.844383	1.06145	2.01235	0.902563	2.15918	0.845531	1.21878	0.627728	0.784273	0.917642	0.682134	0.875533	0.908006	1.04812	0.852582	1.03341	0.94305
204	sp|P22894|MMP8_HUMAN	Neutrophil collagenase OS=Homo sapiens GN=MMP8 PE=1 SV=1		0.234448	0.754848	1.00708	0.59015	0.413119	0.347026	0.782449	0.498209	0.70026	0.619394	0.937007	0.451609	0.662963	0.680881	0.254288	0.434567	1.33392	0.332399	0.909279	0.632348	0.322565	0.465818	1.45503	0.883206	0.743177	0.650638	1.03407	1.82104	0.448765	1.40809	0.713972	0.854188	0.665259	0.729501	0.87112	0.522362	0.566056	1.03089	0.852164	0.607386	0.893005	0.443115
205	sp|P52790|HXK3_HUMAN	Hexokinase-3 OS=Homo sapiens GN=HK3 PE=1 SV=2		0.810404	0.875427	1.02022	0.782757	0.713662	0.898824	0.284199								0.658475	1.17143	1.23005	0.637969	0.997819	0.851718	0.591892	0.893439	1.49061	0.800036	0.889749	1.07375	1.04135	1.11507	0.758395	1.02206	0.821646	0.795411	0.507797	0.852565	0.947666	0.869433	0.314583	0.986548	0.81355	0.850256	1.49006	0.712133
206	sp|P15144|AMPN_HUMAN	Aminopeptidase N OS=Homo sapiens GN=ANPEP PE=1 SV=4		0.642852	1.07594	0.976108	0.91326	0.927217	0.868072	1.29923	0.834715	0.809053	0.853757	0.902369	1.19544	0.805362	2.21446	0.723482	0.955311	0.7718	1.29133	0.99263	0.72989	0.855919	0.738526	1.42901	0.998601	1.01406	1.06878	0.997767	1.15004	0.635938	0.599464	0.948552	0.769849	0.942374	0.690469	0.962388	0.920912	1.00026	0.98982	1.07415	0.961394	0.77482	1.23017
207	sp|P22792|CPN2_HUMAN	Carboxypeptidase N subunit 2 OS=Homo sapiens GN=CPN2 PE=1 SV=3		0.495431	1.64493	1.02423	1.38459	0.674491	0.903022	0.878924	1.01325	1.24077	0.744412	1.03185	0.550281	1.64378	0.535544	1.28521	1.18695	1.54721	0.58924	1.09777	0.334819	1.04121	1.062	0.442388	1.51196	0.962438	0.742095	0.941805	0.804374	0.724983	0.458785	0.858911	0.715431	1.00841	1.14	1.06115	1.65424	0.906362	0.932437	1.30316	0.546809	0.761942	1.505
208	tr|K7ERG9|K7ERG9_HUMAN	Complement factor D OS=Homo sapiens GN=CFD PE=3 SV=1		0.76627	0.992745	0.984416	1.45439	1.71942	1.42996	1.52285	1.47158	1.06034	0.891967	1.10527	1.19666	1.17491	1.11455	1.46627	0.831171	1.20899	1.05209	1.09413	1.82138	1.36723	1.03384	0.73618	1.44389	1.03313	2.58924	1.05706	0.789225	1.01298	0.409658	0.8885	1.17531	0.715132	0.825517	0.978385	1.91083	0.923918	0.926023	0.93539	0.773421	1.15991	1.69487
209	sp|P10412|H14_HUMAN	Histone H1.4 OS=Homo sapiens GN=HIST1H1E PE=1 SV=2		0.140618	0.353694	0.912498	0.428101	0.573037	0.285752	0.145473								0.430628	1.65333	0.922591	0.716993	1.14999	1.02778	0.472943	0.630536	0.61964	0.8624	0.803559	0.923121	0.999588	1.27333	0.601472	1.01895	1.08533	0.841858	3.1521	1.08473	1.14811
210	sp|P19320|VCAM1_HUMAN	Vascular cell adhesion protein 1 OS=Homo sapiens GN=VCAM1 PE=1 SV=1		0.88914	1.285	1.01243	1.29935	1.42459	1.30026	1.43128								1.31079	0.838842	0.900301	0.655055	1.0387	1.05833	1.14424	1.01546	0.840435	1.07731	1.62611	3.02394	1.02343	0.944326	0.6309	0.325983	0.518617	1.59052	0.667658	1.4651	0.996862	1.54846	1.06231	1.04748	1.21101	0.870071	1.00906	1.41936
211	tr|D6W5L6|D6W5L6_HUMAN	Pulmonary surfactant-associated protein B OS=Homo sapiens GN=SFTPB PE=4 SV=1		1.37373	0.583526	1.02955	0.711514	1.64838	1.46915	0.981228	0.836081	1.04127	0.839983	0.96524	0.822441	0.880906	5.00596	0.971035	0.98258	0.472588	1.40105	1.10884	0.549938	1.48371	1.26266	0.461313	0.770395	1.50271	1.03501	0.918201	0.710471	2.0048	0.745871	1.10846	0.635679	0.756227	0.975697	0.972736	1.26707	0.595499	0.859674	0.832645	1.96052	0.424296	0.809645
212	sp|P20061|TCO1_HUMAN	Transcobalamin-1 OS=Homo sapiens GN=TCN1 PE=1 SV=2		1.48486	0.287864	1.11522	0.447546	0.271565	0.398939	1.01954	0.547103	0.805524	0.546828	0.770608	0.412364	0.565696	1.52024	0.410623	0.318441	1.17812	0.32996	0.958814	0.797993	0.326142	0.277677	0.482829	0.281073	0.503345	0.448326	0.943242	0.469392	0.966103	1.09988	2.14477	0.591107	1.97553	0.696667	1.11216	0.288577	0.767761	0.94643	0.574191	0.475421	0.48681	0.268255
213	sp|Q16531|DDB1_HUMAN	DNA damage-binding protein 1 OS=Homo sapiens GN=DDB1 PE=1 SV=1		1.2049	1.44223	1.03968	1.00039	1.58307	1.00129	1.01075								1.06442	1.1932	1.07095	0.938728	1.04145	0.94808	0.974549	1.0212	1.34001	0.940488	0.987179	1.00992	1.02836	1.23389	1.07159	1.02318	0.911369	1.11947	0.74501	1.0386	1.00256	0.738217	0.948335	0.954078	0.854514	1.10138	1.24106	0.911112
214	sp|P29622|KAIN_HUMAN	Kallistatin OS=Homo sapiens GN=SERPINA4 PE=1 SV=3		0.646788	1.24495	1.02032	1.12335	0.791306	1.21945	0.813285	0.613752	0.703655	0.625026	0.876917	0.645998	1.53415	0.605706	1.60984	1.60961	1.15397	0.755827	1.13077	0.436972	1.19469	0.914389	0.52626	0.988223	1.6448	0.498497	0.979762	0.554036	0.585534	0.421729	0.728728	0.564327	0.643307	1.27551	0.83183	1.20952	1.16615	0.92678	1.10169	0.54338	0.681179	2.62554
215	sp|P07195|LDHB_HUMAN	L-lactate dehydrogenase B chain OS=Homo sapiens GN=LDHB PE=1 SV=2		0.511079	1.10819	0.870723	0.643435	0.659165	1.25399	0.566993	1.02158	0.92441	1.0662	0.962874	0.820489	0.965233	0.686823	1.33248	1.43099	0.676059	0.592217	0.882411	1.34035	1.77364	1.27174	0.953587	0.813453	0.54551	1.20682	0.947005	1.3568	0.41105	0.549685	1.14679	0.562109	0.307395	1.18755	0.96505	0.839128	0.661644	1.04881	0.519297	0.637791	1.48519	1.48106
216	sp|Q13421-2|MSLN_HUMAN	Isoform 3 of Mesothelin OS=Homo sapiens GN=MSLN		1.28815	0.647597	0.978657	1.08007	2.18178	0.66126	0.804076	1.02095	1.36343	0.683173	0.894096	1.17995	0.920285	1.53643	1.34939	0.821061	0.681882	2.30458	0.903041	0.994729	1.20342	0.534762	0.517275	0.991708	0.935148	0.702317	0.987594	0.607145	1.99859	0.598727	2.73085	0.8042	1.00734	1.26382	0.978994	1.14429	0.906021	0.970452	0.923808	1.52708	0.989569	0.484586
217	sp|P04003|C4BPA_HUMAN	C4b-binding protein alpha chain OS=Homo sapiens GN=C4BPA PE=1 SV=2		0.51135	1.79148	0.925134	1.37291	1.62755	1.36869	0.976059	0.96326	0.996796	0.608321	0.967713	0.52476	2.88355	0.667164	1.55085	0.711225	0.752779	0.385296	1.14241	0.303749	1.04007	1.46089	0.549359	2.81312	1.0226	0.566081	0.958545	0.71095	0.434243	0.31032	0.383131	0.697362	0.421732	0.546077	0.795364	3.18353	0.446356	0.94097	1.50615	0.428678	0.97153	2.01452
218	sp|P62258|1433E_HUMAN	14-3-3 protein epsilon OS=Homo sapiens GN=YWHAE PE=1 SV=1		1.51854	1.0871	0.995016	1.15713	1.17744	1.56502	0.607785	1.03904	1.11875	1.05843	1.07379	1.78574	1.11055	0.940217	1.4746	1.27268	0.912851	1.14915	0.931001	1.26354	1.30988	1.12096	0.921861	0.890691	0.94115	1.00109	0.993113	0.79862	1.03046	0.942571	0.742944	0.745454	0.538506	0.666475	0.914749	0.776889	0.385674	1.06885	0.922068	1.1714	1.19174	1.01828
219	sp|Q14697|GANAB_HUMAN	Neutral alpha-glucosidase AB OS=Homo sapiens GN=GANAB PE=1 SV=3		1.08379	0.843475	0.961971	1.10955	0.989575	1.08257	1.2339	0.898626	1.12038	0.969864	1.02237	1.108	0.845277	1.50838	1.01561	1.46284	0.944393	0.843642	1.1025	0.776671	1.26248	1.22253	0.962202	1.2307	1.03238	1.39768	0.983891	1.35734	1.17288	1.01831	1.07923	1.02337	0.829798	0.961054	0.974609	0.961138	0.576643	0.948724	1.15353	1.0335	1.44422	1.06114
220	sp|Q04756|HGFA_HUMAN	Hepatocyte growth factor activator OS=Homo sapiens GN=HGFAC PE=1 SV=1		0.748169	1.23286	1.01144	1.27604	1.06559	0.922839	0.751309	0.76272	0.840546	0.712957	1.01268	0.743813	1.29446	0.712284	1.12205	1.15215	0.732203	0.55842	1.15149	0.590561	1.63171	1.20157	0.752805	1.04027	1.54178	1.12459	0.995077	0.775687	0.782772	0.467178	0.713462	0.880303	1.62262	1.19725	0.955109	1.36704	0.949986	1.03897	0.937815	0.658966	0.719024	2.36569
221	sp|Q9Y279|VSIG4_HUMAN	V-set and immunoglobulin domain-containing protein 4 OS=Homo sapiens GN=VSIG4 PE=1 SV=1		1.58011	0.707384	0.975211	1.95949	1.67662	0.900617	2.32641	3.09183	1.48427	3.08265	1.19064	0.99697	1.1887	0.912137	1.14597	0.831134	0.771408	1.98686	0.930385	1.42528	1.86953	0.98501	0.478336	1.30743	1.69747	2.37467	1.02417	1.04449	1.67043	0.349893	1.69729	1.63163	1.01119	1.20824	1.04526	1.24439	1.54056	0.949509	0.879152	0.661723	2.15784	1.48921
222	sp|O75636|FCN3_HUMAN	Ficolin-3 OS=Homo sapiens GN=FCN3 PE=1 SV=2		0.619479	2.22009	0.999823	1.3259	1.82497	0.772203	0.936685	1.46601	0.95369	1.00808	0.922592	1.23613	1.2344	0.734288	1.41279	1.78692	0.817932	0.544522	1.07344	0.847938	0.942048	1.0184	0.780481	1.95547	1.72751	1.38526	1.00687	1.0599	0.749696	0.618509	1.09705	1.77295	0.923353	1.15914	0.849222	2.4911	0.644376	0.876978	1.82329	0.564017	1.63709	1.64139
223	sp|P68363|TBA1B_HUMAN	Tubulin alpha-1B chain OS=Homo sapiens GN=TUBA1B PE=1 SV=1									0.892112	1.05204	0.834162	1.00425	0.815588	0.935873	2.26576								1.60148	0.45419	0.853618	0.883889	0.624569	0.96601	0.646299	0.858796	1.38213	0.924523	0.778231	0.683461	0.949767	0.935173
224	sp|P30041|PRDX6_HUMAN	Peroxiredoxin-6 OS=Homo sapiens GN=PRDX6 PE=1 SV=3		6.76535	0.668098	1.02468	0.809117	1.25853	1.01578	1.5612	0.938397	1.21509	1.38037	0.877123	1.42521	1.43396	1.89553	1.19026	1.3892	3.45073	3.33972	0.657112	3.68872	1.0615	0.896455	1.86573	1.2411	0.932119	0.870194	1.00006	0.897791	1.35063	2.72996	0.778999	1.21391	0.932806	1.43107	0.906525	1.77434	2.65299	0.972775	1.24486	2.5868	1.32045	0.713928
225	sp|Q99497|PARK7_HUMAN	Protein DJ-1 OS=Homo sapiens GN=PARK7 PE=1 SV=2		2.21187	0.539609	1.00425	0.68889	0.884517	0.559917	0.614243	0.809273	0.700076	1.02875	0.984654	1.2748	0.952143	1.02022	1.03432	0.958107	1.63557	1.65989	0.894513	1.79932	1.00889	0.636277	0.924003	0.603802	0.717888	0.676601	0.96293	1.34478	0.814848	1.39558	0.456283	0.822193	0.482879	0.692985	0.765715	0.708093	1.28498	1.02892	0.721796	1.14965	0.898453	0.684316
226	sp|P07996|TSP1_HUMAN	Thrombospondin-1 OS=Homo sapiens GN=THBS1 PE=1 SV=2		0.814427	1.39384	1.04517	1.64363	1.76616	1.70554	0.908167	1.26969	1.68229	1.49489	0.922947	1.47509	1.34447	0.952157	0.860619	2.42272	1.11779	1.08935	1.01167	1.87995	1.24483	2.94196	1.10817	2.21527	1.24707	1.90571	1.02276	1.33414	1.23566	1.02779	1.30911	2.7221	1.22922	1.3831	1.00385	1.48177	1.06492	1.02996	1.57511	1.07796	1.6267	2.70245
227	sp|P31948-2|STIP1_HUMAN	Isoform 2 of Stress-induced-phosphoprotein 1 OS=Homo sapiens GN=STIP1		2.22377	0.650808	0.983204	0.699839	0.874676	0.767617	0.848335	1.00828	0.838393	0.969693	1.06038	1.21718	0.859047	1.00113	0.831737	0.891439	1.75538	1.0317	1.06027	1.1885	0.745395	0.571852	1.15915	0.55682	0.523735	0.575749	0.922589	1.214	1.16313	1.76121	0.929608	0.886926	1.04814	0.863556	1.03414	1.22046	2.15563	0.985151	1.15431	1.52007	1.35705	0.787696
228	sp|Q9NZP8|C1RL_HUMAN	Complement C1r subcomponent-like protein OS=Homo sapiens GN=C1RL PE=1 SV=2		0.901973	1.48733	0.98201	1.70635	0.911219	0.963574	1.50429	1.0295	1.2268	0.858152	0.991886	0.779071	1.47105	0.697434	1.27232	1.24938	0.527312	0.49487	1.10216	0.429001	1.55247	1.10028	1.10791	1.15359	0.987134	0.970253	0.99578	0.800563	0.784666	0.500911	0.883197	0.761082	1.07023	0.938212	1.00745	1.64037	1.11212	1.02107	1.18426	0.682275	0.908876	1.75247
229	sp|Q0VD83-3|APOBR_HUMAN	Isoform 3 of Apolipoprotein B receptor OS=Homo sapiens GN=APOBR		0.879462	0.886574	0.943805	1.08305	0.977233	0.765313	1.29098	1.20385	1.15415	1.08298	1.04623	1.7174	0.839063	0.816449	0.694018	1.49627	0.929757	0.616475	0.97385	1.02698	0.948084	1.17004	0.984089	1.2641	1.03017	1.94455	0.971297	1.01881	1.33071	1.48473	1.13252	1.13162	0.95163	0.889011	1.06283	0.766064	0.697662	1.0627	1.24963	1.073	1.59653	1.17245
230	sp|P35247|SFTPD_HUMAN	Pulmonary surfactant-associated protein D OS=Homo sapiens GN=SFTPD PE=1 SV=3		1.01529	0.74493	1.02786	2.44854	3.54664	0.712486	1.14281	1.46074	1.22428	1.20897	1.01702	0.881801	0.752181	0.999473	1.9025	1.06282	0.718261	3.27008	0.922461	0.360342	2.25235	1.66524	0.750399	0.771656	2.69109	1.45032	1.00656	0.524828	1.52356	0.284035	1.88409	0.775559	1.93889	1.13267	0.857243	1.55509	2.23853	1.00906	1.47686	1.71458	0.830256	1.36179
231	sp|P30044|PRDX5_HUMAN	Peroxiredoxin-5, mitochondrial OS=Homo sapiens GN=PRDX5 PE=1 SV=4		5.65159	0.449456	0.999291	0.762471	1.65702	0.550288	1.08629	0.61396	0.819197	2.17001	0.825088	1.82085	0.946504	1.47786	1.92923	1.21836	2.21538	4.21973	0.634039	4.39796	0.967024	0.363568	0.322953	0.668304	0.686441	0.538734	0.956408	0.696668	1.50799	3.23247	0.308271	2.24189	1.2373	0.63898	0.708442	0.520921	3.86628	1.03197	0.735194	2.01668	0.860209	0.530243
232	sp|P13667|PDIA4_HUMAN	Protein disulfide-isomerase A4 OS=Homo sapiens GN=PDIA4 PE=1 SV=2		0.862166	1.40551	0.882817	1.03418	1.03829	1.24516	0.925262	1.14831	1.57353	0.978507	0.996093	1.90425	0.892183	0.941404	0.670424	0.975144	0.667466	0.715381	0.739173	0.800525	0.776503	1.2613	0.927654	1.29077	0.806598	1.00671	0.982202	0.945413	1.28098	1.00165	1.20495	1.05523	0.848758	1.10595	1.1116	1.08638	1.0557	1.0285	1.38384	1.00324	1.3006	1.48375
233	sp|P01034|CYTC_HUMAN	Cystatin-C OS=Homo sapiens GN=CST3 PE=1 SV=1		1.94226	0.637711	1.0333	1.29173	1.7417	0.883838	2.14818	1.42892	1.09586	1.26795	1.11583	0.998973	1.02308	2.27435	1.40298	0.899435	0.931051	1.36468	1.05392	1.46291	1.46438	0.726432	0.675838	1.02634	1.23618	1.89319	0.976153	0.691852	1.51711	0.972997	1.74772	1.10931	1.55307	0.929464	0.971786	1.95486	0.983514	1.00393	1.04883	1.01296	1.43859	1.27376
234	sp|P67936|TPM4_HUMAN	Tropomyosin alpha-4 chain OS=Homo sapiens GN=TPM4 PE=1 SV=3		1.49419	2.00436	1.00772	1.01222	1.51776	1.81672	1.06976	1.12901	1.35295	1.13176	1.09559	1.61721	1.16484	0.953724	0.897747	1.35305	0.620448	1.86094	0.861946	1.48029	1.82573	1.99221	0.9649	1.85196	0.894513	1.28786	0.966786	1.2703	1.4895	0.973629	0.795557	1.08873	0.709973	0.849959	1.06754	0.752583	0.532547	1.23034	1.23779	1.1963	1.81674	1.16408
235	sp|P80723|BASP1_HUMAN	Brain acid soluble protein 1 OS=Homo sapiens GN=BASP1 PE=1 SV=2		0.442357	0.41066	0.921632	0.636405	0.518041	0.342203	0.482382	1.03376	0.636296	1.31659	1.08756	1.26489	0.798373	1.4818	0.462539	1.32446	0.908993	0.684647	0.972941	1.26223	0.555174	0.536815	2.04811	0.65157	0.697872	0.931799	0.969775	2.13074	0.591732	1.60243	0.986693	1.46509	1.1986	0.817995	0.988084	0.388313	0.629655	1.15494	0.649797	0.582147	1.90282	0.822065
236	sp|P68371|TBB4B_HUMAN	Tubulin beta-4B chain OS=Homo sapiens GN=TUBB4B PE=1 SV=1		1.66431	1.23148	1.06553	1.18356	1.02784	1.34017	2.86826	0.663619	1.02505	0.93717	1.17109	0.775769	1.06293	3.58575	1.07781	0.700714	0.916502	1.08093	0.993	0.889305	0.968828	1.63404	0.590644	1.02832	0.879268	0.690041	1.05005	0.608352	0.874922	1.6486	1.22504	0.952089	0.964635	0.761168	1.08618	1.05065	0.868045	1.06827	1.38444	1.31282	0.977392	0.935475
237	sp|P25788|PSA3_HUMAN	Proteasome subunit alpha type-3 OS=Homo sapiens GN=PSMA3 PE=1 SV=2		0.667413	1.25848	0.967487	1.06493	0.897608	1.3289	1.01159	1.2119	1.46	1.10917	1.11997	1.1835	0.856159	1.08656	1.23024	1.54865	0.653533	0.776497	1.01241	0.860625	0.899539	1.20558	1.31606	0.800084	1.33736	1.13911	1.03547	1.09165	1.22967	0.866716	1.2118	1.03311	0.58927	0.95656	0.974477	1.02819	1.1214	1.00763	1.04017	0.87237	1.3334	1.17804
238	sp|P13798|ACPH_HUMAN	Acylamino-acid-releasing enzyme OS=Homo sapiens GN=APEH PE=1 SV=4		0.627642	1.05663	0.979285	0.818185	0.896137	0.945249	0.61436	1.08451	1.01631	1.06128	1.05325	1.24071	1.1206	1.26128	0.840721	0.70114	1.29303	0.722582	0.884679	1.04622	0.792062	0.77784	1.80116	0.781445	0.952974	0.760851	0.965398	1.35824	0.53637	0.720875	0.643185	0.407168	0.374529	0.903472	0.996793	0.876393	0.833809	1.04293	0.665642	1.37952	1.04577	0.770923
239	sp|P40121|CAPG_HUMAN	Macrophage-capping protein OS=Homo sapiens GN=CAPG PE=1 SV=2		2.9935	0.647911	0.972679	0.821578	0.682485	0.647786	0.820861	0.91418	0.853241	1.04358	1.14801	0.897175	0.899518	1.11167	0.863035	1.05364	1.72685	1.61547	0.908717	0.989191	0.759918	0.611708	1.53547	0.547148	0.804318	0.677935	0.964301	0.977323	1.32595	1.49427	0.787846	0.817707	0.829355	0.75541	0.951933	0.675085	1.19325	0.993244	0.787363	0.986845	0.635638	0.532593
240	sp|P20618|PSB1_HUMAN	Proteasome subunit beta type-1 OS=Homo sapiens GN=PSMB1 PE=1 SV=2		0.654106	0.998005	1.01773	1.00186	1.11843	1.13609	0.563229	1.00366	1.30402	1.15436	0.996068	1.32205	0.794669	0.853821	0.89673	1.83713	0.858001	0.888989	1.11031	0.840359	1.0687	1.27756	1.02608	0.67175	1.18617	1.20799	0.996804	1.06019	1.17265	0.8673	0.956222	0.931175	0.554215	0.803074	0.879174	0.632883	1.27051	1.003	0.885825	0.811718	1.24856	1.07006
241	sp|P05186|PPBT_HUMAN	Alkaline phosphatase, tissue-nonspecific isozyme OS=Homo sapiens GN=ALPL PE=1 SV=4		0.91884	0.844587	0.988188	1.01598	1.62205	0.959098	0.568117	0.957907	0.985488	1.06911	0.857888	0.838185	0.971695	1.62145	1.0213	1.18565	1.03352	2.10557	1.02631	0.85778	1.94419	0.830863	0.937177	1.48889	1.58784	1.14279	1.19095	0.980974	2.09597	0.767556	1.69197	0.851424	1.41799	1.26428	1.14393	1.03348	1.10836	1.05255	0.839704	1.55322	1.43031	1.1617
242	sp|P35237|SPB6_HUMAN	Serpin B6 OS=Homo sapiens GN=SERPINB6 PE=1 SV=3		1.31986	1.4398	1.08574	1.42814	1.16859	1.30326	1.39484	0.825983	0.778146	1.26863	1.06062	1.29731	0.88163	1.04512	1.2688	1.0065	1.25049	1.11274	0.895406	1.81677	1.17266	0.886441	0.394847	0.970488	1.06506	1.30456	1.00027	0.696098	1.00656	0.610727	0.90811	0.980292	0.592156	0.917967	0.857837	0.781736	1.1058	0.961685	0.694273	1.36973	1.07142	0.740143
243	sp|P09210|GSTA2_HUMAN	Glutathione S-transferase A2 OS=Homo sapiens GN=GSTA2 PE=1 SV=4		5.50589	0.517154	1.00945	0.623821	0.754814	0.50921	1.1898	0.658178	0.786945	0.871966	0.867749	0.769064	0.71357	2.09503	2.373	0.729146	1.05984	2.16391	0.737016	3.29096	0.713265	0.461443	0.709719	0.420756	0.647533	0.434122	1.00779	0.651972	1.96398	1.79537	0.696078	1.02512	0.548297	0.613583	1.03591
244	sp|P52566|GDIR2_HUMAN	Rho GDP-dissociation inhibitor 2 OS=Homo sapiens GN=ARHGDIB PE=1 SV=3		0.679315	0.312604	0.959921	0.477382	0.347427	0.32702	0.399863	0.369237	0.498898	0.687986	0.996341	0.48555	0.49326	0.916421	0.423144	0.610924	0.815414	0.801423	0.832739	0.79153	0.380466	0.403179	1.42249	0.366215	0.823151	0.935789	1.00412	1.05522	0.687887	2.13368	0.288022	0.600112	0.532991	0.401678	0.870218	0.427196	0.568165	1.04052	0.565023	0.67937	0.741833	0.391387
245	sp|P26927|HGFL_HUMAN	Hepatocyte growth factor-like protein OS=Homo sapiens GN=MST1 PE=1 SV=2		0.54425	1.20793	0.897398	1.26195	1.65465	1.00961	0.721127	1.30378	0.850913	0.8197	0.991773	0.835091	1.64709	0.790145	1.64393	1.7146	1.00992	0.63855	1.02653	0.339905	1.52983	1.46782	0.978446	1.76295	0.84556	1.15925	0.995194	1.11614	1.07423	0.645455	1.15913	1.08668	1.76994	1.47699	0.995079	1.44926	1.46344	0.961192	1.44082	0.806895	1.15607	2.91221
246	sp|O14745|NHRF1_HUMAN	Na(+)/H(+) exchange regulatory cofactor NHE-RF1 OS=Homo sapiens GN=SLC9A3R1 PE=1 SV=4		1.23458	1.27984	0.955133	0.937557	0.917383	0.706945	1.26793	1.02966	1.13433	0.926576	1.00235	0.934168	0.963947	2.28373	0.699236	0.856804	1.12266	1.12531	0.915363	1.15689	0.823612	0.592758	1.10232	0.66264	1.11042	0.798256	1.04927	0.867381	0.945741	1.91648	1.00306	1.07913	1.43095	0.765813	0.954836	0.864552	1.49239	1.0002	1.15823	1.29125	1.29188	0.865349
247	sp|Q92598-2|HS105_HUMAN	Isoform Beta of Heat shock protein 105 kDa OS=Homo sapiens GN=HSPH1		0.757896	1.08114	0.896864	1.08106	0.974264	1.15592	2.48866	0.943989	1.34106	1.10552	0.866822	1.22382	0.928255	1.09509	1.59076	1.63646	2.00009	0.716321	1.10479	1.66772	1.45551	1.84727	0.43238	1.13113	1.08438	1.2564	1.08082	0.802703	0.766549	0.536621	1.21955	0.827492	0.69197	1.21883	0.948676	1.16022	1.1422	0.984557	0.797435	1.68944	1.01561	1.23115
248	sp|O00299|CLIC1_HUMAN	Chloride intracellular channel protein 1 OS=Homo sapiens GN=CLIC1 PE=1 SV=4		1.50817	0.575234	1.03006	0.714713	0.75512	0.82516	1.51721	0.856813	0.94335	0.942705	0.945401	1.01578	1.02736	1.28572	0.833212	0.970517	1.2443	1	0.905587	1.46247	0.841358	0.771913	1.08272	0.689291	1.04957	0.751292	0.94916	0.776954	1.07935	1.73548	0.800714	0.906697	0.873555	0.962576	1.00576	0.832589	1.06516	0.982808	0.956468	1.81422	1.22757	0.526184
249	sp|P33241-3|LSP1_HUMAN	Isoform 3 of Lymphocyte-specific protein 1 OS=Homo sapiens GN=LSP1		0.983865	0.652309	1.15135	1.00458	0.789551	0.618346	0.790433	0.787397	0.856218	1.69817	1.00079	0.781968	0.827337	1.05211	0.655506	1.01601	1.31017	0.746359	0.970872	0.99189	0.681989	0.721635	1.05165	0.692839	0.661702	1.13501	0.783321	0.758616	1.19313	1.62493	0.901976	1.19444	1.29432	0.988969	1.07213	0.951398	0.945087	1.23608	1.00585	0.855368	1.26312	1.07125
250	sp|Q01469|FABP5_HUMAN	Fatty acid-binding protein, epidermal OS=Homo sapiens GN=FABP5 PE=1 SV=3		4.04892	0.604705	0.968118	0.823084	1.477	0.792732	0.961108	0.721797	0.880812	1.77461	0.92865	1.405	0.924866	1.1486	1.06279	1.06837	0.727648	2.98796	0.823963	2.68197	1.2554	0.851668	1.24975	0.926077	1.00103	1.40514	1.04313	0.909119	2.71265	1.01513	0.916951	1.03086	1.50243	0.975799	1.03268	0.951752	4.51014	1.03629	0.862943	2.3484	0.907333	0.689143
251	sp|P00918|CAH2_HUMAN	Carbonic anhydrase 2 OS=Homo sapiens GN=CA2 PE=1 SV=2		1.13515	0.403394	1.02949	0.515471	0.858313	0.706368	0.490312	0.575444	0.607875	0.855678	1.0213	0.475189	2.9824	1.34831	0.633874	0.643753	8.02517	4.10743	0.933625	0.691327	1.08189	0.674008	0.766155	0.602821	0.704182	0.889593	0.98787	1.30087	0.901847	0.699207	0.46646	0.61974	0.46833	3.17752	0.916209	1.0235	1.44055	1.03204	1.09302	1.32081	0.435605	0.899645
253	sp|P02792|FRIL_HUMAN	Ferritin light chain OS=Homo sapiens GN=FTL PE=1 SV=2		1.69817	1.76305	0.902128	0.928972	6.0867	2.4709	2.82858	0.73997	0.831311	6.54575	0.913652	2.32101	0.739295	1.03472	0.742042	0.610116	0.650654	3.72139	0.857301	0.560077	1.20319	1.41456	1.53413	1.58326	1.05956	0.920681	1.46379	0.785558	3.98704	0.556983	1.05254	1.0705	1.3612	1.41589	0.942752	0.827005	2.58343	0.595569	0.809704	1.48822	0.677857	0.965162
254	sp|P50895|BCAM_HUMAN	Basal cell adhesion molecule OS=Homo sapiens GN=BCAM PE=1 SV=2		0.905909	1.77959	0.99881	1.09045	2.41425	1.33758	1.18534	1.53891	1.5576	1.24249	1.17024	2.2158	1.24988	0.886365	0.895208	1.40103	0.855171	0.850394	1.13748	1.29476	1.81524	1.56643	1.18194	2.38128	0.984702	1.6442	1.12905	0.791761	1.45933	0.399733	1.07156	1.90172	0.942811	1.09986	0.997527	0.659864	0.51512	1.05181	0.976764	0.600973	0.67875	1.49152
255	sp|Q04828|AK1C1_HUMAN	Aldo-keto reductase family 1 member C1 OS=Homo sapiens GN=AKR1C1 PE=1 SV=1		3.89339	0.750398	1.00514	0.98433	0.923709	0.76172	1.1065								1.66094	1.07132	2.18714	1.46086	1.03683	1.50264	0.917236	0.449947	0.975463	0.602065	1.07808	0.472477	1.02485	0.708614	3.36055	2.10718	1.06528	1.22598	0.795192	1.51512	1	0.68008	0.991364	0.989028	0.887419	1.60597	0.695033	0.679706
256	sp|P22626|ROA2_HUMAN	Heterogeneous nuclear ribonucleoproteins A2/B1 OS=Homo sapiens GN=HNRNPA2B1 PE=1 SV=2		1.56548	1.17574	0.875048	0.861613	0.889063	1.43243	0.922796	0.53433	0.815012	0.573019	0.768877	1.03722	0.650977	0.856781	0.954941	0.890513	1.36326	1.21039	0.884823	1.45558	0.702934	0.809574	0.602643	0.780081	0.73937	1.01433	0.993373	1.0486	1.16252	2.35088	0.690669	0.769189	0.665514	1.3312	1.1231	1.0488	0.668862	1.09486	1.1551	1.41238	1.58015	0.832303
257	sp|P08311|CATG_HUMAN	Cathepsin G OS=Homo sapiens GN=CTSG PE=1 SV=2		0.36019	0.973866	1.06964	0.601231	0.601589	0.528613	1.12423	0.654153	0.646256	0.786798	1.05826	0.546605	0.622737	1.22421	0.415859	0.956439	0.504808	0.311074	1.04618	0.46569	0.264669	0.622213	0.589119	0.927524	0.805539	1.08905	1.03433	1.63752	0.764969	0.995718	1.17758	1.1871	0.676487	0.608979	0.990428	0.497179	0.749838	0.92732	0.534315	1.28918	1.34693	0.605284
258	sp|O95834|EMAL2_HUMAN	Echinoderm microtubule-associated protein-like 2 OS=Homo sapiens GN=EML2 PE=2 SV=1		1.60554	1.21215	1.01011	1.02259	1.22259	1.06867	1.37322	1.16473	0.928355	1.23972	1.18718	1.09579	1.34071	1.22155	1.22399	1.08262	1.54181	1.23887	1.23905	1.90498	1.09152	0.83914	0.95241	1.29786	0.853077	0.801105	1.00666	0.898344	0.909387	1.11023	0.842118	1.05429	0.717722	1.03691	0.943604	0.978709	0.909902	0.933814	0.918334	1.28321	1.06703	0.903471
260	sp|Q13740|CD166_HUMAN	CD166 antigen OS=Homo sapiens GN=ALCAM PE=1 SV=2		1.30036	0.775784	1.05177	1.15089	1.35851	0.862185	1.12489	1.12573	0.976805	0.989333	0.920291	1.07079	0.918479	0.806319	1.11028	0.992866	0.667509	1.19586	0.907261	1.49001	1.65084	0.728696	0.502009	0.797253	1.08265	1.3133	1.04132	0.585967	1.01059	0.717221	1.31717	0.899113	1.01974	0.984763	0.926374	0.84929	1.09161	1.06011	0.70407	0.693668	0.815728	1.02751
261	sp|Q13231|CHIT1_HUMAN	Chitotriosidase-1 OS=Homo sapiens GN=CHIT1 PE=1 SV=1		0.398192	0.594613	0.960084	0.613996	0.506981	0.566269	0.784313	0.600061	0.395516	0.512386	0.896704	0.492478	0.702315	0.706469	0.557837	0.688541	1.2179	1.53906	1.03349	1.0174	0.358539	0.565253	2.37113	0.48053	0.743964	1.08021	0.949381	0.880889	0.413944	0.680578	0.510929	0.292915	0.601588	0.581832	0.817799	0.383097	0.381239	1.04546	0.693003	0.218393	0.310155	0.296415
263	sp|P54727|RD23B_HUMAN	UV excision repair protein RAD23 homolog B OS=Homo sapiens GN=RAD23B PE=1 SV=1		1.47114	0.631192	1.01966	0.634781	0.817124	0.883446	0.633635	1.17234	0.97264	1.02704	1.02662	1.22964	1.01256	0.902872	0.904676	1.06339	1.18439	1.08486	0.913813	1.00184	1.04203	1.09928	1.37646	1.05535	0.985657	1.27077	1.05862	1.14544	0.991937	1.09961	0.923612	0.821543	0.735197	1.10585	0.889385	0.727396	1.11897	0.9518	0.91361	0.901649	1.11658	0.812208
264	sp|P12111-2|CO6A3_HUMAN	Isoform 2 of Collagen alpha-3(VI) chain OS=Homo sapiens GN=COL6A3		0.748839	0.770331	0.982192	2.18362	1.20038	0.837511	1.31455	2.68952	1.2315	1.8932	0.963344	1.42341	1.44694	0.730724	1.20678	1.45653	0.769744	1.30637	1.07564	0.819486	1.35585	1.36191	0.813544	1.03138	2.17389	1.32882	1.04313	0.648158	0.906698	0.379265	1.03586	1.17229	0.965321	0.882751	0.936854	2.16123	0.98424	1.00854	1.34892	0.94444	1.16707	1.36551
265	sp|Q6P4A8|PLBL1_HUMAN	Phospholipase B-like 1 OS=Homo sapiens GN=PLBD1 PE=1 SV=2		0.633943	0.585209	1.01693	0.653322	0.430956	0.403675	1.07862	0.673581	0.739218	1.22024	1.07058	0.71322	0.664239	1.12536	0.468375	0.545021	1.42256	1.27657	1.11737	0.769547	0.372732	0.62558	3.84497	0.816433	0.979913	0.640234	0.988045	1.97029	0.682858	1.41432	0.65508	0.959527	0.966148	0.755396	0.870484	0.523621	0.822784	1.03405	0.804674	1.24834	0.911087	0.528983
266	sp|P05107|ITB2_HUMAN	Integrin beta-2 OS=Homo sapiens GN=ITGB2 PE=1 SV=2		0.693633	0.742211	0.999844	0.671357	0.843477	0.74085	0.76345								0.614467	0.996574	0.926025	0.890886	1.17439	0.799483	0.617208	0.829178	1.25746	1.177	0.766948	1.22298	0.966799	1.38024	0.657691	1.06856	0.768247	1.03512	0.741901	0.905699	0.993061	0.787487	0.546698	1.02667	0.848776	0.821048	0.974911	0.696634
267	sp|P80511|S10AC_HUMAN	Protein S100-A12 OS=Homo sapiens GN=S100A12 PE=1 SV=2		0.305237	0.890077	1.07621	1.17667	1.01183	0.55032	1.57066	0.575504	0.587309	0.723256	0.915849	0.684039	0.546283	0.746643	0.429563	2.45721	1.14883	0.369651	1.02426	1.06256	0.352807	0.702699	1.70186	0.940834	0.75844	0.949277	0.984178	1.36682	0.882142	1.76285	0.851924	2.45618	1.42093	1.03328	1.11288	0.65985	0.62081	0.883493	1.00366	0.81206	0.95808	0.950341
268	sp|Q8NBJ4|GOLM1_HUMAN	Golgi membrane protein 1 OS=Homo sapiens GN=GOLM1 PE=1 SV=1		1.56846	0.893912	0.965262	0.945102	0.788474	1.12032	0.848587	1.30822	1.11253	0.935058	0.982412	1.00597	0.894525	2.75933	0.896836	0.942506	1.20966	1.05742	0.970711	0.664655	0.821059	0.953141	0.499892	0.880421	1.26985	0.69151	1.14533	0.591139	1.37722	1.23945	1.85504	0.811208	2.07655	1.10129	1.17603	1.36199	1.38434	1.06546	1.5924	0.967315	1.26748	1.14206
269	sp|P40394-2|ADH7_HUMAN	Isoform 2 of Alcohol dehydrogenase class 4 mu/sigma chain OS=Homo sapiens GN=ADH7		8.98998	0.894609	1.02419	1.19286	1.00169	0.877525	2.32256								2.55473	0.711777	2.02377	0.818995	0.951545	1.52689	0.866213	0.694335	0.878827	0.585065	0.961243	0.67873	0.96214	1.14958	2.89093	2.84407	1.61128	0.918064	1.24141	1.47716	0.91344	0.999932	2.27216	0.907679	1.07317	1.27784	0.707468	1.22931
270	sp|P25786-2|PSA1_HUMAN	Isoform Long of Proteasome subunit alpha type-1 OS=Homo sapiens GN=PSMA1		0.767725	1.26148	1.05627	1.15443	0.969851	1.16198	1.47285	1.0546	1.26925	0.961807	0.96318	1.20956	0.813483	0.837379	0.93843	1.61977	0.832892	0.738684	1.00232	0.714019	0.965925	1.36487	1.04911	0.731348	1.10609	1.10269	0.965032	1.09684	1.34242	0.900053	0.984882	1.12076	0.604582	0.848552	0.973066	0.737046	0.473915	0.945452	0.874399	0.685311	1.27493	1.08519
271	sp|P07360|CO8G_HUMAN	Complement component C8 gamma chain OS=Homo sapiens GN=C8G PE=1 SV=3		0.550117	1.98969	1.05626	2.18582	1.45095	1.21822	1.2587	0.939102	1.22492	0.677314	0.98617	0.536537	1.56569	0.509683	1.72483	1.44	0.617781	0.571241	1.16475	0.389488	1.3299	1.45111	0.519036	1.69351	0.718907	0.644945	0.949078	0.568059	0.711492	0.32031	0.806205	0.710392	1.75521	0.97354	0.831281	2.40362	0.914032	0.950662	1.48524	0.458607	0.682458	1.42873
272	tr|B1AVQ5|B1AVQ5_HUMAN	Mucin-1 subunit alpha OS=Homo sapiens GN=MUC1 PE=4 SV=1		1.03165	0.73406	0.995929	1.03123	2.29617	0.735167	0.784707	0.9601	1.07835	1.17011	0.876977	1.29445	0.866068	2.71396	1.00689	1.00072	0.578164	2.7732	0.924185	1.12171	1.61445	0.763782	0.667631	0.707079	2.70327	0.903096	1.07014	0.808356	1.49048	0.577442	1.85325	0.72748	1.98594	0.883625	0.917186	1.00007	1.31458	0.982335	0.708572	2.09526	1.91875	0.989419
273	sp|P52565|GDIR1_HUMAN	Rho GDP-dissociation inhibitor 1 OS=Homo sapiens GN=ARHGDIA PE=1 SV=3		2.19977	0.469699	0.990484	0.685798	0.549514	0.665829	1.49784	0.927257	0.961468	1.20782	1.05759	1.19158	0.90522	1.00771	0.877198	0.972392	1.58701	1.54122	0.856816	1.57658	0.869738	0.804126	1.73286	0.957601	0.903932	0.946431	0.972065	1.05467	1.15404	1.68997	0.797548	0.880268	0.754541	0.71766	0.903894	1.01068	1.76524	1.05585	0.89371	1.42171	1.07151	0.722599
274	sp|P08174-5|DAF_HUMAN	Isoform 5 of Complement decay-accelerating factor OS=Homo sapiens GN=CD55		1.47827	0.636424	1.04296	1.03355	2.25582	0.583397	1.1429	0.93202	0.904011	0.902329	0.806183	1.06545	0.683951	1.34639	1.19489	1.21266	0.677324	1.77563	1.07221	1.09794	1.77944	0.887989	0.565805	0.707497	1.03875	1.05976	0.9284	1.07276	1.09527	0.758335	1.24275	0.781416	1.22535	0.616946	0.940146	0.833631	1.19676	0.929857	0.76699	0.641305	0.972395	0.78033
276	sp|P10451|OSTP_HUMAN	Osteopontin OS=Homo sapiens GN=SPP1 PE=1 SV=1		0.713214	1.95969	1.00926	1.32876	1.24599	0.650552	1.04334	2.28681	1.03437	2.46785	0.995297	1.50344	1.02408	0.799991	0.571538	1.49791	0.321514	1.5953	0.966032	0.426521	1.49415	1.32413	1.17085	1.19481	0.982554	3.67887	0.996512	1.11834	3.70678	0.484418	1.64865	2.18191	0.672145	11.2997	1.09903	1.69021	0.858175	1.12374	2.42503	0.574411	1.93183	6.16884
277	tr|Q5VY30|Q5VY30_HUMAN	Retinol binding protein 4, plasma, isoform CRA_b OS=Homo sapiens GN=RBP4 PE=1 SV=2		0.383873	0.696607	1.04492	1.65866	1.08324	1.51022	0.785779	0.969387	0.770762	0.727073	1.12393	0.52127	3.22902	0.418058	1.53525	0.714932	0.508425	0.387696	1.10446	0.631482	1.44383	0.634424	0.503697	1.18611	1.07484	0.905352	0.950065	0.935884	0.45344	0.196306	0.575694	0.535933	1.0191	1.78111	0.856935	2.19428	0.644723	1.0257	0.677293	0.222769	0.875213	2.93975
278	sp|P14625|ENPL_HUMAN	Endoplasmin OS=Homo sapiens GN=HSP90B1 PE=1 SV=1		0.849127	0.964195	1.00143	0.880635	0.747293	1.22809	0.965017								0.904436	1.31154	1.02035	1.08788	1.0518	0.950836	1.01214	2.02384	1.26096	0.940723	1.0298	0.771685	1.02045	1.05449	1.83813	0.799757	0.926948	0.785474	0.795289	1.65931	0.931775	0.819616	0.711296	0.969902	1.45956	1.06854	1.36369	0.895266
279	sp|Q14019|COTL1_HUMAN	Coactosin-like protein OS=Homo sapiens GN=COTL1 PE=1 SV=3		2.75882	0.2598	0.960998	0.744687	0.545075	0.612881	0.675896	0.383274	0.456293	0.681052	0.736835	0.659847	0.390583	0.507409	0.775863	0.612244	0.740367	1.26208	0.947518	1.04721	0.479407	0.389909	0.870441	0.393733	0.588776	0.842156	0.937087	0.923418	1.02305	1.21275	0.560884	0.641272	0.710729	0.797191	0.875249	0.523237	2.20483	1.02696	0.529187	1.00067	0.831569	0.389077
280	sp|P06681|CO2_HUMAN	Complement C2 OS=Homo sapiens GN=C2 PE=1 SV=2		0.812582	2.59647	0.974013	1.92002	1.83022	0.946926	1.7498	1.09755	1.12587	0.643791	0.809233	0.693972	1.07787	0.609299	1.03172	0.750276	0.724592	0.466374	0.858099	0.355208	0.86522	1.22716	0.488274	1.44723	0.943313	0.908914	0.978118	0.651098	0.767177	0.374759	1.34327	0.895779	0.735574	1.26709	0.934169	1.13271	0.755968	0.863415	0.854749	0.57387	0.722911	1.24396
281	sp|P13639|EF2_HUMAN	Elongation factor 2 OS=Homo sapiens GN=EEF2 PE=1 SV=4		1.48532	1.01876	1.00083	0.912066	1.02769	1.11136	1.78628								1.14228	1.38195	0.989316	1.35102	0.993102	1.18489	0.899252	1.53281	0.922361	1.22354	1.05902	0.814659	1.0308	0.910196	1.08082	1.05807	0.996544	1.07143	0.904088	1.18927	0.953345	1.4256	0.886841	0.958826	1.21005	1.7151	1.0551	1.10762
282	sp|P15169|CBPN_HUMAN	Carboxypeptidase N catalytic chain OS=Homo sapiens GN=CPN1 PE=1 SV=1		0.542424	1.9178	1.06193	1.61083	0.896063	0.84191	1.28491	0.980427	1.1881	0.719099	1.03506	0.607424	1.67635	0.516125	1.21492	1.13616	0.516645	0.363162	1.12607	0.32919	0.951241	1.11151	0.693279	1.68552	0.961614	0.906188	1.04474	1.02664	0.640335	0.41151	0.505635	0.600777	0.823902	1.26496	1.00146	1.99226	0.337207	0.981172	1.32619	0.447979	0.722886	1.8957
283	sp|P08185|CBG_HUMAN	Corticosteroid-binding globulin OS=Homo sapiens GN=SERPINA6 PE=1 SV=1		0.332451	0.723479	1.02686	1.07531	0.829475	1.0729	0.904253	0.969809	1.0994	0.504456	0.899388	0.525765	0.682668	0.429251	1.61861	0.728183	0.359804	0.232137	0.98285	0.210171	0.985235	1.4419	0.414128	2.21447	0.846536	0.486338	1.00983	0.513782	0.361923	0.236941	0.612021	0.525305	0.817668	0.705802	1.11882	1.71891	0.435882	0.931888	0.721902	0.275447	0.455013	1.92656
284	sp|P27487|DPP4_HUMAN	Dipeptidyl peptidase 4 OS=Homo sapiens GN=DPP4 PE=1 SV=2		1.4975	1.2952	0.9782	1.33239	1.89464	0.86154	1.62493	1.4352	1.25795	1.57668	1.02581	1.50193	1.18815	1.15881	1.22074	1.47566	0.984878	2.10624	1.01705	0.930146	1.83106	1.19142	0.831393	1.21273	1.88793	0.881921	1.06199	0.766205	1.27661	0.564846	1.26865	0.998029	1.74493	1.48096	0.94698	1.32047	1.52906	1.0399	0.952406	1.70289	0.739657	1.23884
285	sp|P27816|MAP4_HUMAN	Microtubule-associated protein 4 OS=Homo sapiens GN=MAP4 PE=1 SV=3		1.19128	0.916123	0.727143	0.994552	1.11006	0.794207	0.8162	1.32539	1.44263	1.38155	0.98385	2.79765	1.02888	0.996937	1.0175	1.51302	1.06176	1.17584	0.989361	1.10924	1.49612	1.68173	0.85926	1.41473	0.906946	1.31956	1.01203	0.75174	1.72144	0.919684	1.16844	1.34645	1.10222	1.04335	1.24466	1.30086	0.495986	1.00867	1.61164	1.16969	1.16964	1.71388
286	sp|Q06830|PRDX1_HUMAN	Peroxiredoxin-1 OS=Homo sapiens GN=PRDX1 PE=1 SV=1		4.55389	0.530425	0.99575	0.757251	0.788547	0.839315	1.16625	0.705344	0.871837	1.2712	0.940642	1.00778	0.936783	1.82206	1.67518	1.06289	1.35314	2.68627	0.847592	2.04474	0.867173	0.701632	1.45433	0.538552	0.738889	0.60067	0.966486	0.527074	2.31276	1.58861	1.21711	1.36645	1.35249	1.03028	0.896602	0.758296	4.23513	1.05931	0.913162	1.8488	1.16308	0.493086
287	sp|P27105|STOM_HUMAN	Erythrocyte band 7 integral membrane protein OS=Homo sapiens GN=STOM PE=1 SV=3		0.846799	0.811949	0.943552	0.843376	1.51973	0.771334	1.32746	1.02497	0.866488	1.43233	0.97655	1.10794	0.921682	2.55857	0.849646	0.918243	0.859681	1.28042	0.921344	1.20857	1.17913	0.677482	1.0872	0.983565	1.3431	0.929399	1.0033	1.49236	0.973325	1.11088	1.10845	0.966788	1.37068	0.830831	1.06408	0.760942	0.827338	0.994235	0.537132	1.4695	1.04166	0.855317
288	sp|P11678|PERE_HUMAN	Eosinophil peroxidase OS=Homo sapiens GN=EPX PE=1 SV=2																1.61946	6.057	1.8555	1.31478	1.49106	0.786713	1.22623	0.285695	0.210982	0.360823	0.238358	0.446913	0.991233	0.178863	0.816965	5.2045	0.815421	1.61575	1.07612	1.96007	0.931024	0.47256	0.730759	0.820544	1.41529	1.92542	0.302874	0.227907
289	sp|P18065|IBP2_HUMAN	Insulin-like growth factor-binding protein 2 OS=Homo sapiens GN=IGFBP2 PE=1 SV=2		0.804636	1.03576	0.965596	1.23468	1.60245	1.26928	0.659265	1.18298	1.29483	0.986377	1.08093	0.880625	1.11293	2.02036	1.1798	0.977974	1.66791	2.05591	1.1696	1.63148	1.26449	0.909147	0.554987	1.87658	1.17734	1.20708	0.989173	0.866537	1.30904	0.957746	1.57191	1.38198	2.41314	1.22587	0.956629	1.94914	1.54566	0.972235	1.21109	1.17518	2.1065	2.05814
290	tr|F8W7I2|F8W7I2_HUMAN	Prostaglandin-H2 D-isomerase OS=Homo sapiens GN=PTGDS PE=3 SV=1		0.635297	0.633795	1.00916	1.21983	1.59326	1.08933	1.83195	1.55105	0.807304	1.53719	0.88212	1.06573	0.598859	0.666058	1.21876	0.682	0.553033	1.20137	0.950487	1.46077	1.27099	0.723694	0.52003	0.936213	0.916483	1.83846	0.962612	0.581474	0.674223	0.250925	0.730479	1.00563	1.37174	0.885549	0.97437	1.22781	0.783384	1.01133	0.664329	0.550862	0.857591	0.85183
291	sp|P27918|PROP_HUMAN	Properdin OS=Homo sapiens GN=CFP PE=1 SV=2		0.572156	0.919372	1.04391	0.92426	1.16032	0.621788	1.37847	0.925008	0.950988	0.869133	1.04457	0.671733	1.16201	0.709444	1.10886	1.31008	0.633431	0.76856	1.25509	0.921796	0.879255	1.25592	0.778302	1.27397	1.45598	3.16396	0.989018	1.41179	0.666278	0.614929	0.559634	1.16939	1.56618	0.996873	0.90811	0.754972	0.51799	0.994605	0.693522	0.524153	0.868734	1.06447
292	sp|P08571|CD14_HUMAN	Monocyte differentiation antigen CD14 OS=Homo sapiens GN=CD14 PE=1 SV=2		0.737862	1.37568	1.00177	1.12991	0.982244	1.50158	1.62342	0.825195	1.22891	0.711792	0.993269	0.761904	0.89014	0.67339	1.07463	1.3068	0.709046	0.483643	1.08836	0.493644	1.00469	1.56223	0.736598	1.45093	1.10059	1.39478	1.05079	0.688698	1.02229	0.600683	1.03228	0.971685	1.23094	1.71953	1.06824	1.33339	0.804736	0.958397	1.06484	0.649686	0.831378	1.12531
293	sp|P23284|PPIB_HUMAN	Peptidyl-prolyl cis-trans isomerase B OS=Homo sapiens GN=PPIB PE=1 SV=2		0.64139	0.662839	0.960126	0.717543	0.817632	0.638811	0.497946	0.629339	0.788271	1.39143	0.894446	0.996528	0.549323	1.29635	0.530848	0.723803	1.34499	1.31157	0.878251	1.36601	0.507427	0.633673	1.32235	0.631513	0.527887	0.521426	0.91927	1.71436	0.920035	2.44627	0.644694	0.963552	0.963413	0.548194	0.714355	0.612109	1.44084	1.02984	0.693244	1.13308	1.52282	0.558274
294	sp|P04080|CYTB_HUMAN	Cystatin-B OS=Homo sapiens GN=CSTB PE=1 SV=2		5.2736	0.622984	1.01525	0.731354	1.17543	0.681349	0.918153	0.94457	0.777487	1.91685	1.04257	1.24134	1.01425	0.886731	1.24563	0.834738	0.845085	3.13149	0.780327	1.70158	1.07882	0.515162	0.720623	0.722924	1.16586	0.694445	1.00636	0.544778	2.71677	0.885379	0.668926	0.939095	1.08799	0.775814	0.82894	0.682164	1.94278	1.0489	0.603422	1.78827	0.780019	0.313911
295	tr|Q32Q12|Q32Q12_HUMAN	Nucleoside diphosphate kinase OS=Homo sapiens GN=NME1-NME2 PE=1 SV=1		1.49819	0.792224	1.08869	0.775689	0.853324	0.969749	0.6589	0.821407	0.871974	1.29552	0.92905	1.79546	1.21106	1.02297	0.949725	0.858514	1.35584	2.20465	0.954331	1.45855	0.796757	0.653368	1.81112	0.679998	0.811784	0.956925	0.928362	1.85599	1.34269	1.45457	0.726063	1.14831	0.59306	0.876675	0.955922	0.781706	0.923767	0.982036	0.836806	1.5628	1.09521	0.461111
296	sp|P12277|KCRB_HUMAN	Creatine kinase B-type OS=Homo sapiens GN=CKB PE=1 SV=1		1.72098	0.776372	0.969808	1.16834	0.944711	0.975451	1.39736	1.41207	1.39541	1.42989	1.0343	1.82584	1.4951	1.74371	1.31929	0.76827	1.38172	2.02908	0.855275	2.50718	1.59964	0.650047	0.618439	1.26989	0.762488	0.685554	1.02584	0.66447	0.736694	1.33223	1.00739	1.11055	0.688382	0.643792	0.988124	1.01877	0.66359	1.06161	1.17629	1.99768	0.708257	0.81283
297	sp|P05452|TETN_HUMAN	Tetranectin OS=Homo sapiens GN=CLEC3B PE=1 SV=3		0.44093	1.10695	1.03518	0.662395	1.19779	0.815906	1.15256	0.738582	0.753533	0.886883	0.969798	0.849403	1.06916	0.449147	1.28705	1.66857	0.494175	1.27377	1.11956	1.13236	1.3387	1.48376	0.353989	1.24266	2.07905	1.20698	0.857005	0.558188	0.72233	0.412923	0.588675	0.775239	0.804557	0.613318	0.815017	1.074	0.496068	1.00459	0.734018	0.453313	0.598269	0.875449
298	tr|G5EA09|G5EA09_HUMAN	Syndecan binding protein (Syntenin), isoform CRA_a OS=Homo sapiens GN=SDCBP PE=1 SV=1		0.738181	0.613942	0.952259	0.906862	1.30898	0.590228	0.819384	1.35151	0.920896	1.43227	1.00427	1.15753	0.877278	1.44626	1.06192	0.824129	2.21262	1.17788	1.10076	0.747546	1.01861	0.735545	0.805204	0.727165	1.36553	0.787345	0.999161	1.53761	0.989275	0.812152	1.0312	0.775906	1.39338	0.973139	0.968319	1.33443	2.34526	0.853843	1.16056	1.37146	0.952001	1.20607
300	sp|Q32MZ4-3|LRRF1_HUMAN	Isoform 3 of Leucine-rich repeat flightless-interacting protein 1 OS=Homo sapiens GN=LRRFIP1		0.725811	0.917881	0.840295	0.889666	0.918002	0.9978	0.942548	0.736455	0.851657	1.10678	0.870469	1.53485	0.673454	1.1063	0.753643	1.34737	0.768791	0.933541	1.03211	1.15123	1.16101	0.557561	0.555268	0.475555	0.429739	0.618511	0.621492	0.673414	1.1031	1.5355	0.794071	1.07732	0.919619	0.815049	1.02068	0.901851	0.794554	1.36189	1.10779	0.866798	1.55755	1.27674
301	sp|Q9NQ79|CRAC1_HUMAN	Cartilage acidic protein 1 OS=Homo sapiens GN=CRTAC1 PE=1 SV=2		3.60225	1.14601	1.00956	1.20211	1.14047	0.944979	1.35598								0.843125	1.04319	0.606197	0.593236	1.00636	0.660549	1.24166	0.97399	2.68855	1.45564	1.49926	1.33449	1.04509	1.11476	1.2431	0.556394	1.06734	1.09235	1.91223	1.07809	1.0664	0.68468	1.4091	1.03585	0.779516	0.817237	0.782574	1.01889
302	sp|P43251-2|BTD_HUMAN	Isoform 2 of Biotinidase OS=Homo sapiens GN=BTD		0.946269	2.20286	1.04272	1.40218	1.10377	0.985628	1.76536	1.26894	1.05388	0.892712	0.916973	0.918171	1.589	0.935507	1.45202	1.2199	0.637803	0.526739	1.20221	0.444997	1.46218	1.24343	0.701396	1.43346	1.47567	1	1.02165	0.728875	0.678484	0.439057	1.0167	1.12318	1.45081	1.16219	0.997359	1.41423	0.819066	0.963532	1.00587	0.518598	0.79064	1.91572
303	sp|Q99102-12|MUC4_HUMAN	Isoform 12 of Mucin-4 OS=Homo sapiens GN=MUC4		0.821786	0.421055	1.05786	0.739523	0.548582	0.46101	0.351079	0.871544	1.28038	0.949487	0.999096	0.779612	1.08318	2.27813	1.10706	0.85886	1.88041	1.21161	1.13147	1.06765	0.835643	0.65814	0.764911	0.875841	1.30837	0.603281	1.02848	0.953007	0.822092	1.40556	1.25646	0.781243	1.21365	0.928368	1.09804	1.35006	1.32026	0.912922	1.10441	1.0487	0.996041	0.872352
304	sp|P48147|PPCE_HUMAN	Prolyl endopeptidase OS=Homo sapiens GN=PREP PE=1 SV=2		1.44474	0.782962	1.0627	1.02828	1.09108	0.819837	1.05928	1.1849	1.1933	1.13313	0.775875	1.47086	1.35488	0.96956	0.788675	0.798114	1.29472	1.29856	0.905892	1.525	0.906246	0.781419	1.41598	0.700027	0.897783	1.07338	0.954258	1.25997	1.01339	1.02194	0.92026	1.3019	0.649161	1.51366	0.965696	0.899758	1.08726	1.06739	0.782188	1.5357	1.05798	0.792791
305	sp|P08294|SODE_HUMAN	Extracellular superoxide dismutase [Cu-Zn] OS=Homo sapiens GN=SOD3 PE=1 SV=2		0.776768	1.46494	0.983039	1.68781	3.61165	1.75351	1.65899	3.81575	1.13918	1.3163	1.12628	1.34756	0.716048	1.08629	0.721412	1.36427	0.743853	0.730643	1.01323	1.16805	1.852	1.22754	0.716158	1.7488	1.29024	1.84111	1.03364	0.706871	0.851877	0.378369	1.33614	1.51338	1.58229	1.37152	1.08843	0.842014	1.21956	0.946311	0.967029	0.929477	0.634472	1.2412
306	sp|P30086|PEBP1_HUMAN	Phosphatidylethanolamine-binding protein 1 OS=Homo sapiens GN=PEBP1 PE=1 SV=3		3.44691	0.723243	1.02955	0.944019	1.38262	0.916312	1.92912	0.903084	0.767506	1.54466	0.982612	1.49794	0.906449	1.29713	1.11244	0.799933	1.61795	1.90424	0.857001	2.57351	1.0735	0.608666	1.28011	0.919806	0.815949	0.771652	0.981103	0.920161	1.04001	1.06074	0.898753	1.08871	1.0263	0.853873	0.939473	0.652121	2.87205	0.972985	0.63838	1.03067	0.740093	0.648186
307	tr|M9MML6|M9MML6_HUMAN	Low affinity immunoglobulin gamma Fc region receptor III-B OS=Homo sapiens GN=FCGR3B PE=4 SV=1		0.351235	0.763248	0.919499	0.506879	0.416738	0.308692	0.783886	0.47416	0.521815	0.635482	0.724315	0.639572	0.61629	0.585207								0.439146	0.665395	0.803483	1.4726	0.845647	1.08543	0.464169	0.128995	0.473509	0.585972	1.15464	0.57746	0.359454	1.17921	0.450637	0.459807	1.24794	0.372981	0.160008	0.62828	0.915092
308	sp|Q96IY4|CBPB2_HUMAN	Carboxypeptidase B2 OS=Homo sapiens GN=CPB2 PE=1 SV=2		0.823735	1.03591	0.972941	1.68067	0.767409	1.2493	1.12437	1.44905	1.37537	1.05479	1.03488	0.758568	2.73628	0.845486	1.7711	1.10614	0.573177	0.615675	0.947927	0.605776	1.84642	1.26806	0.702009	1.76182	1.24584	0.933896	0.978726	0.825028	0.894191	0.48633	1.16125	0.965533	1.71152	1.23309	0.964277	1.94824	1.14759	0.926438	1.41369	0.643791	0.999176	2.64435
309	sp|P28062|PSB8_HUMAN	Proteasome subunit beta type-8 OS=Homo sapiens GN=PSMB8 PE=1 SV=3		0.680099	1.32009	0.949543	0.973971	0.834209	0.9599	1.34538	1.21939	1.35956	1.01112	1.01219	1.26735	0.978493	0.975449	0.889161	1.46996	0.617423	0.696513	0.992647	0.692008	0.916974	1.46378	1.29765	0.736102	1.20972	1.30026	1.0374	1.12755	1.05616	0.833406	1.40781	1.0609	0.72131	1.54207	1.01868	0.852586	0.916269	0.974016	0.931665	0.955168	1.23024	1.10591
310	sp|P07910|HNRPC_HUMAN	Heterogeneous nuclear ribonucleoproteins C1/C2 OS=Homo sapiens GN=HNRNPC PE=1 SV=4		0.425854	0.817017	0.910488	0.667191	0.647753	0.821781	0.698073	0.946362	1.02457	0.923549	1.07829	1.46796	0.927029	0.87777	0.70851	1.62564	0.802747	0.649775	1.15712	1.17704	0.866304	1.32984	0.746031	0.869363	0.795869	1.00769	0.964701	1.07606	0.964073	1.25136	0.710267	0.89935	0.700366	0.857506	0.910276	0.882544	0.854122	0.971495	1.20558	0.498233	1.2248	0.892075
311	tr|K7ELL7|K7ELL7_HUMAN	Glucosidase 2 subunit beta OS=Homo sapiens GN=PRKCSH PE=1 SV=1		0.788836	0.953214	1.00457	0.997438	1.35116	1.07555	1.18604	1.40174	1.36575	1.03147	1.10239	1.78589	0.940345	0.852528	0.891617	1.4068	0.615555	0.790265	0.916168	0.828111	1.37062	1.4385	1.00469	1.64393	1.17718	1.75864	1.06913	1.12688	1.32655	1.33854	0.716172	0.870301	0.435582	0.741294	0.927568	0.657573	1.05952	1.04541	1.26007	0.787397	1.39605	1.38259
312	sp|P17931|LEG3_HUMAN	Galectin-3 OS=Homo sapiens GN=LGALS3 PE=1 SV=5		3.75432	0.923017	0.982069	1.13317	2.10052	1.15599	1.1392	0.810229	0.881054	2.07425	1.01853	1.29242	1.15381	2.95158	1.03512	0.994415	1.51873	3.87945	0.670543	2.14951	1.14444	0.763937	0.993677	0.843299	0.96968	0.763329	0.994068	0.650726	1.826	1.25054	1.36688	1.4942	1.45608	0.944248	0.963106	1.08274	2.30715	1.01939	0.849265	2.64346	1.09253	0.78671
313	sp|Q9P2E9-2|RRBP1_HUMAN	Isoform 1 of Ribosome-binding protein 1 OS=Homo sapiens GN=RRBP1		1.13947	1.36411	0.93993	0.700676	0.924598	1.63299	0.792089	1.1394	0.837547	1.2202	1.06869	1.36095	0.902129	1.36573	0.808588	1.68496	0.797853	1.08521	1.01492	1.08936	1.34773	1.2898	1.84812	1.23845	0.924765	1.23855	1.01604	1.38107	1.6206	0.817912	2.48666	1.07932	1.00205	1.54686	1.0891	0.866814	1.03983	0.982243	1.06558	0.755894	2.1808	0.925973
314	sp|Q96PD5|PGRP2_HUMAN	N-acetylmuramoyl-L-alanine amidase OS=Homo sapiens GN=PGLYRP2 PE=1 SV=1		0.889004	1.1987	1.1102	1.3195	0.860553	1.01483	1.62615	0.679128	0.769895	0.547858	0.977881	0.541734	1.34654	0.543433	1.14991	1.30116	0.878774	0.744012	1.0221	0.380867	1.37283	1.22037	0.61941	0.972838	1.03669	0.652847	1.02952	0.589078	0.59624	0.347973	0.635449	0.526039	0.618596	1.20439	0.96864	1.42016	0.589874	0.944435	0.975078	0.415327	0.61095	1.41668
315	sp|P98160|PGBM_HUMAN	Basement membrane-specific heparan sulfate proteoglycan core protein OS=Homo sapiens GN=HSPG2 PE=1 SV=4		0.928505	1.07585	0.947817	1.80947	1.52578	1.09125	1.72216	1.90867	0.996122	1.20675	1.26181	1.02382	1.53669	0.781977	0.986028	0.8041	0.654396	0.709988	0.892434	1.16287	1.19722	1.03302	1.17399	1.33818	1.14778	1.617	0.991253	0.8295	0.77717	0.428605	1.94922	1.05113	1.02037	2.0001	1.00076	1.65131	1.36899	1.03658	1.44398	0.840236	1.36558	1.54988
316	sp|P37802|TAGL2_HUMAN	Transgelin-2 OS=Homo sapiens GN=TAGLN2 PE=1 SV=3		4.29968	0.664215	1.06264	1.0164	1.45061	0.925723	1.79631	1.20178	1.10175	1.57442	1.00735	1.57737	1.30622	1.38224	1.55929	1.37337	1.74935	3.52143	0.666617	3.24579	1.57919	0.861025	1.03462	1.18439	0.988814	1.09583	0.975867	0.967012	1.86661	1.73162	0.96748	1.25252	1.21712	1.1177	0.913311	1.26452	3.75292	0.911182	1.26019	2.11291	1.01409	0.912342
317	sp|P31947|1433S_HUMAN	14-3-3 protein sigma OS=Homo sapiens GN=SFN PE=1 SV=1									2.22079	2.04814	2.12879	1.04222	3.93301	1.82901	1.34325	1.29694	1.42883	1.14207	1.52349	0.898182	1.18932	1.99227								1.61016	0.682598	1.40856	1.36766	0.652636	0.906192	1.08314	1.4496	0.636824	0.995557	1.58483	1.81062	1.50032	0.866759
318	sp|P68104|EF1A1_HUMAN	Elongation factor 1-alpha 1 OS=Homo sapiens GN=EEF1A1 PE=1 SV=1		1.92363	0.938506	1.03495	0.868971	0.900391	1.32651	1.21263	0.864199	0.916915	0.841775	0.908387	0.91185	0.93816	1.16769	0.930198	1.2549	0.907636	1.06847	0.97794	1.39739	0.957997	1.71202	1.02975	1.55151	1.13854	0.934155	1.03994	1.05486	1.40062	1.49193	1.52303	1.07113	2.01322	0.950404	1.26081	1.45703	1.94095	1.01997	1.48529	1.47427	1.2255	1.29255
321	sp|P53634|CATC_HUMAN	Dipeptidyl peptidase 1 OS=Homo sapiens GN=CTSC PE=1 SV=2		1.97168	1.08845	1.09466	0.725302	1.11148	0.672179	1.00058	0.844355	1.06562	0.99564	0.935594	1.21674	0.74785	3.22979	1.18897	1.14979	1.49032	1.53925	0.96225	0.987341	0.873988	0.739296	0.887833	0.89822	1.13806	0.830134	0.988913	0.956054	1.27874	1.48009	1.63658	1.01642	1.94178	1.50993	1.03951	0.818807	1.97209	0.902316	0.76644	1.25059	1.32885	0.696743
322	sp|P07384|CAN1_HUMAN	Calpain-1 catalytic subunit OS=Homo sapiens GN=CAPN1 PE=1 SV=1		1.11337	1.25134	1.06635	0.995305	0.706221	1	1.20305								0.783117	1.05462	1.10293	0.950632	0.937173	1.16233	0.766967	0.809191	1.9188	0.838392	0.884892	0.823006	0.992422	1.34328	1.03301	1.19752	1.12081	1.09411	1.03253	1.0676	1.09481	0.777014	1.08732	1.10684	1.0237	1.35988	1.24512	1.00028
323	sp|P48595|SPB10_HUMAN	Serpin B10 OS=Homo sapiens GN=SERPINB10 PE=1 SV=1		0.372388	0.484237	1.02469	0.579578	0.564589	0.642765	0.560985	0.575361	0.545822	0.623442	1.05676	0.422397	0.615842	0.793123	0.414346	0.849508	1.36725	0.449064	1.10616	0.437757	0.410741	0.563973	0.99195	0.701322	0.732716	0.781596	0.975801	0.70261	0.655268	0.66445	0.89332	0.686168	0.771717	0.738346	0.941511	0.663755	0.992833	0.95287	0.676784	0.5963	0.672247	0.649878
324	sp|P09622|DLDH_HUMAN	Dihydrolipoyl dehydrogenase, mitochondrial OS=Homo sapiens GN=DLD PE=1 SV=2		1.05095	1.18553	1.0296	1.07836	1.3022	1.33394	1.45281	1.31561	1.20617	1.3186	1.03679	1.46154	0.979656	1.20599	0.950637	1.48079	1.97914	1.05944	1.12479	1.50416	1.50481	1.40752	1.71605	0.653642	1.01935	1.11566	0.812817	1.75566	0.88967	1.40823	0.954306	1.65273	0.634823	1.02051	1.00709	0.985367	0.866227	0.978477	0.999416	0.84277	1.45089	1.28335
325	sp|P03973|SLPI_HUMAN	Antileukoproteinase OS=Homo sapiens GN=SLPI PE=1 SV=2		0.469743	0.333654	1.30242	0.620447	0.688845	0.398975	0.714536	0.617753	1.01359	1.16474	1.10773	0.677012	0.37374	4.58991	1.23582	0.980311	1.91548	3.0966	1.13854	3.07908	0.575487	0.40117	0.432474	0.380773	2.14889	0.573903	0.872421	1.20452	1.16036	0.925027	1.25043	0.472524	7.29815	0.57809	0.879155	1.04257	3.37924	0.97562	0.931854	0.763828	1.60536	0.431122
326	sp|P13489|RINI_HUMAN	Ribonuclease inhibitor OS=Homo sapiens GN=RNH1 PE=1 SV=2		1.09813	0.998771	1.03381	1.1064	0.927037	0.7383	0.812181	1.01046	1.08547	1.12142	1.01018	1.11498	0.925015	0.884367	1.22513	1.45381	1.64918	0.991246	1.16867	2.06886	1.26876	1.48586	0.71283	1.34047	1.73977	1.53727	1.09145	1.01824	0.843261	0.889069	0.77938	0.766399	0.496068	0.633459	0.887121	1.1185	1.05637	0.984513	0.857722	1.57472	1.06539	0.918866
327	tr|D6RGZ6|D6RGZ6_HUMAN	Versican core protein (Fragment) OS=Homo sapiens GN=VCAN PE=1 SV=1		0.715917	1.555	0.91116	1.86303	1.07815	0.752658	1.74933	2.07283	1.10327	1.48146	1.04141	1.64119	0.994125	0.948345	0.806673	1.99246	0.917516	1.09514	1.15925	0.67876	0.841719	1.6526	0.869839	1.05746	1.5639	2.75199	1.0482	0.711952	0.850764	0.922934	1.18916	1.61008	0.625204	0.936598	0.938581	1.11835	1.01322	1.06038	1.49064	1.41082	1.22189	1.009
328	sp|P62987|RL40_HUMAN	Ubiquitin-60S ribosomal protein L40 OS=Homo sapiens GN=UBA52 PE=1 SV=2		1.21707	0.436845	1.1601	0.906775	1.47916	0.537578	0.617237	0.667876	0.509197	1.08934	1.05734	1.11058	0.735507	0.987728	0.556404	0.551579	1.13704	1.43313	0.855653	1.25228	0.564319	0.401934	1.24743	0.313681	0.709575	0.656778	0.974263	1.43747	0.912014	1.12208	0.858828	0.731462	0.870076	0.715661	0.861044	0.431838	1.32085	1.01476	0.428657	0.964758	0.880603	0.443737
329	sp|P11413-2|G6PD_HUMAN	Isoform Long of Glucose-6-phosphate 1-dehydrogenase OS=Homo sapiens GN=G6PD		0.946523	0.647762	1.03156	0.584122	0.581583	0.659007	0.427357								0.601836	0.793988	1.4704	0.718046	1.07281	0.862679	0.508238	0.579135	1.64048	0.403387	0.823245	0.509297	0.969226	0.862258	0.907331	1.80249	0.765331	0.842566	0.682541	1.09827	1.0865	0.817567	1.13842	1.01691	0.863662	1.313	1.21745	0.831281
330	sp|P78417|GSTO1_HUMAN	Glutathione S-transferase omega-1 OS=Homo sapiens GN=GSTO1 PE=1 SV=2		2.59536	0.732651	0.995614	0.932992	0.961658	0.823618	0.668849	0.651354	0.505014	1.23497	0.972852	1.27119	0.751674	0.754851	0.784504	1.20534	1.09929	1.84109	1.01605	1.58079	1.05582	0.727833	1.01791	0.668986	0.65809	0.738602	0.937884	1.01136	0.852645	1.06018	0.59594	0.687664	0.716292	0.566914	1.01134	0.591236	1.39115	0.943492	0.557916	0.97741	0.925355	0.476593
331	sp|P25789|PSA4_HUMAN	Proteasome subunit alpha type-4 OS=Homo sapiens GN=PSMA4 PE=1 SV=1		0.607775	1.15907	0.949163	1.08429	0.895378	1.1505	1.47369	1.1574	1.42266	1.10491	0.987814	1.38392	0.841811	0.812908	0.967381	1.93606	0.915648	0.976761	1.1125	1.01774	1.14315	1.42124	1.20471	0.609805	1.16604	1.1994	0.993631	1.0749	1.53632	0.890063	1.00295	1.27106	0.451187	0.924771	1.02679	0.664292	0.568568	1.02714	0.9171	0.660964	1.41193	1.11895
332	tr|H3BS10|H3BS10_HUMAN	Beta-hexosaminidase OS=Homo sapiens GN=HEXA PE=1 SV=1		2.05485	1.15276	0.864625	0.823711	0.816395	0.924786	0.904212								0.873776	0.636233	0.763362	1.6311	0.924845	1.1711	0.974199	0.59601	2.12163	0.633461	0.936406	0.752792	1.04462	1.14099	2.11993	0.875788	1.25713	0.903733	0.850215	1.36491	0.964733	0.843857	1.32026	0.920679	0.76825	1.73931	0.916306	0.647309
333	sp|P10253|LYAG_HUMAN	Lysosomal alpha-glucosidase OS=Homo sapiens GN=GAA PE=1 SV=4		4.22386	0.894983	1.01767	1.11979	1.22522	1.10599	1.30489								1.16755	0.842063	1.25239	1.49352	1.07909	1.30817	1.38976								2.00575	0.80038	0.995991	0.796044	1.05328	0.907511	0.949123
334	sp|P32119|PRDX2_HUMAN	Peroxiredoxin-2 OS=Homo sapiens GN=PRDX2 PE=1 SV=5		1.45862	0.538696	0.98849	0.588068	1.19949	0.774747	1.14585	0.681894	0.806592	1.12938	0.957626	0.888045	3.34592	1.56612	0.885967	0.848581	8.29142	5.81966	0.89989	1.08778	1.13531	0.793698	1.05149	0.693111	0.948767	1.14433	1.04498	1.21669	1.65547	1.22573	0.913747	0.871993	0.745936	6.16894	0.831523	0.975577	3.27268	1.02374	1.6848	2.10341	0.831747	0.611214
335	tr|G5E977|G5E977_HUMAN	Nicotinate phosphoribosyltransferase (Fragment) OS=Homo sapiens GN=NAPRT1 PE=1 SV=1		0.858023	0.654018	0.964205	0.673865	0.721482	0.86728	0.822573								0.796734	1.00824	1.55711	0.681873	1.16264	1.13391	0.851206	0.884804	1.44008	1.0482	1.00477	1.17635	1.0469	1.71036	0.649604	1.12335	0.997379	0.787251	0.563868	0.934397	0.934107	1.04834	0.733333	1.00066	0.973378	1.02688	1.00577	0.913301
336	sp|P52907|CAZA1_HUMAN	F-actin-capping protein subunit alpha-1 OS=Homo sapiens GN=CAPZA1 PE=1 SV=3		1.0444	0.770134	1.03719	0.840034	0.613138	0.618022	1.04762	0.508322	0.658145	0.63113	0.923869	0.63272	0.65682	0.785763	0.640376	1.00989	1.13776	0.654769	0.965094	0.891755	0.571892	0.831135	1.61826	0.649176	0.781515	0.969594	0.987713	1.554	0.822642	1.67665	0.676079	0.865972	0.58195	0.627703	1.10786	0.662368	0.768424	1.05669	0.759177	0.973781	1.62374	0.58906
337	tr|G3V3E8|G3V3E8_HUMAN	Epididymal secretory protein E1 OS=Homo sapiens GN=NPC2 PE=1 SV=1		3.85241	0.718529	1.06898	0.913005	2.12713	0.717975	0.81215	0.720186	0.75063	1.48493	0.889368	0.70435	0.542392	1.20944	0.899247	1.59167	0.39893	3.79097	1.07867	1.15023	1.39539	0.649281	0.768557	0.468357	1.03981	1.0282	0.938524	0.720167	1.64954	0.738638	0.777383	0.584063	1.71538	0.661212	0.801941	0.844723	3.18178	1.07695	0.72077	1.14875	0.605702	0.718278
338	sp|P28066|PSA5_HUMAN	Proteasome subunit alpha type-5 OS=Homo sapiens GN=PSMA5 PE=1 SV=3		0.861254	1.14232	0.992718	0.952553	0.923437	1.12112	0.849303	1.12843	1.32241	1.13734	1.10814	1.45448	1.08013	0.995397	0.919678	1.80651	1.20723	0.892833	1.11264	0.853024	1.1997	1.22493	1.6551	0.882505	1.16103	1.17791	1.02409	1.20919	1.31421	0.859502	1.47235	1.12403	0.84708	0.974856	1.06459	1.29172	0.696193	1.03102	1.23554	0.677472	1.47006	1.47465
339	sp|P06276|CHLE_HUMAN	Cholinesterase OS=Homo sapiens GN=BCHE PE=1 SV=1		0.494619	1.2761	0.97748	1.39678	0.71157	0.587692	1.26655	0.955194	0.646253	0.501978	1.02749	0.572557	1.57301	0.454444	0.604094	1.40979	0.762665	0.522371	0.960417	0.26657	0.773362	0.987876	0.383288	1.00613	0.712928	0.9784	0.962775	0.686126	0.698433	0.37446	0.731353	0.418709	1.13127	1.09935	0.971207	1.10793	0.517198	0.948985	1.02346	0.541783	0.667113	1.43617
340	sp|Q14847|LASP1_HUMAN	LIM and SH3 domain protein 1 OS=Homo sapiens GN=LASP1 PE=1 SV=2		2.11427	0.632106	1.0791	0.77698	0.829295	0.711395	0.86272	0.843108	1.8725	1.09885	0.935209	1.27446	1.01178	0.790622	0.673763	0.853817	0.979954	1.70764	0.736145	1.60391	0.758467	0.756755	1.24254	0.875127	1.00521	1.20677	1.00942	1.00727	1.26313	1.82243	0.902529	0.988857	1.27197	0.975211	1.00854	1.33281	2.2833	0.973692	1.34621	1.36261	1.29619	1.18568
341	sp|P41218|MNDA_HUMAN	Myeloid cell nuclear differentiation antigen OS=Homo sapiens GN=MNDA PE=1 SV=1		0.249886	0.601266	1.03117	0.380255	0.459543	0.444092	0.755561								0.481867	1.3995	1.1597	0.575749	1.08715	0.850712	0.406161	0.62525	0.953256	0.593542	0.620314	0.587708	0.941212	1.20313	0.581794	1.93367	1.01864	0.907113	0.893158	0.635291	0.955505	0.900434	0.650562	0.904918	0.873356	0.614931	1.68825	0.469305
342	sp|O43490-6|PROM1_HUMAN	Isoform 6 of Prominin-1 OS=Homo sapiens GN=PROM1		0.635568	1.08913	1.08885	1.07828	1.11147	0.737501	1.11247	1.0382	0.967262	0.803991	1.21498	0.770759	1.11071	1.62662	1.17036	0.817289	1.24697	0.588326	0.999229	1.25573	0.701066								0.828928	1.46075	1.38599	0.78198	2.80651	1.14766	1.10961	1.63167	8.05089	0.723743	0.921139	6.22906	0.812819	1.81476
343	sp|P31025|LCN1_HUMAN	Lipocalin-1 OS=Homo sapiens GN=LCN1 PE=1 SV=1		3.57876	0.420095	1.05904	0.6952	0.483237	0.714077	1.40406	0.501392	0.358185	0.302541	0.939173	0.444172	0.445441	0.42764	0.291433	0.184739	1.04288	0.184189	1.00989	0.196443	0.212524	0.533908	0.643009	0.593782	5.11861	0.323828	1.04021	3.62185	0.277132	0.187323	0.305184	0.217165	0.290275	0.374422	0.827982	0.366618	0.407593	0.973105	0.331075	0.579465	0.287137	0.386129
344	tr|B7Z6Z4|B7Z6Z4_HUMAN	Myosin light polypeptide 6 OS=Homo sapiens GN=MYL6 PE=1 SV=1		1.72051	0.570634	0.987512	0.629803	0.736719	0.839803	1.26581	0.685436	0.731828	0.754757	1.06819	1.03034	1.18604	0.920197	0.769371	0.937283	0.827074	0.980296	0.936621	0.980238	0.876884	0.847901	1.4525	0.838474	0.907215	0.770865	0.966062	1.4284	1.0496	2.13076	0.561224	1.24479	0.727525	1.23116	0.962225	0.926559	0.702008	1.06057	1.08312	1.4389	1.24574	0.926983
345	sp|O95436|NPT2B_HUMAN	Sodium-dependent phosphate transport protein 2B OS=Homo sapiens GN=SLC34A2 PE=1 SV=3		0.833172	0.695288	1.04256	1.33424	4.28125	0.805644	1.06738	1.0547	0.944692	1.47889	0.746066	1.63016	0.856372	2.28876	0.987719	1.69565	1.0839	3.00812	1.02755	0.950188	2.73884	1.04132	0.987434	1.09173	2.32996	0.891253	1.12637	0.93115	1.90747	0.708522	1.39818	1.13525	2.94875	1.06962	1.06307	1.12384	1.02002	0.987125	0.87242	2.25193	1.05157	1.48711
346	sp|Q71DI3|H32_HUMAN	Histone H3.2 OS=Homo sapiens GN=HIST2H3A PE=1 SV=3		0.0885157	2.50935	0.930715	0.22256	0.607256	2.10208	0.340659	0.191174	0.426233	1.13831	1.1297	0.438934	0.438644	1.02149	0.276724	2.6719	0.171659	0.384431	1.13277	0.216596	0.251311	1.09329	1.44155	1.17742	0.967103	1.49715	0.734999	1.76402	0.754623	0.43565	1.26163	3.15632	0.0626631	0.227839	0.946405	0.250169	0.196341	1.02718	1.00766	0.703923	3.44779	1.63042
347	sp|Q9NQW7|XPP1_HUMAN	Xaa-Pro aminopeptidase 1 OS=Homo sapiens GN=XPNPEP1 PE=1 SV=3		2.09981	0.844095	1.10616	1.18179	1.07002	0.926592	2.91198								1.2705	0.943147	1.69322	1.30302	1.12206	1.23282	0.973229	0.657525	0.759799	0.523913	1.05106	0.784612	1.04808	0.658773	1.29869	1.0576	0.982058	0.862952	0.760425	1.34305	0.980292	0.982579	1.21244	1.05071	1.04839	1.63971	1.1245	0.771141
348	sp|P23526|SAHH_HUMAN	Adenosylhomocysteinase OS=Homo sapiens GN=AHCY PE=1 SV=4		1.80761	0.829147	0.953444	0.828826	1.10559	0.922377	0.693503	0.856204	1.17882	0.923085	0.917386	1.29554	1.08379	1.03448	0.948083	1.04002	2.71039	1.45204	0.932072	1.02904	1.08078	0.977699	2.15921	0.991505	0.989996	1.09499	1.01319	1.70148	1.3207	1.57941	1.01425	1.46752	0.864989	1.51261	1.2252	0.923632	1.15877	1.03965	1.01476	1.64233	1.46121	0.785012
349	sp|P06748|NPM_HUMAN	Nucleophosmin OS=Homo sapiens GN=NPM1 PE=1 SV=2		0.631419	1.23914	1.05201	0.754125	0.855314	1.32312	1.00603	0.545861	0.645987	0.614047	0.862703	1.0719	0.667658	0.831723	1.06818	1.55485	0.992312	0.913976	1.35363	1.06014	0.979353	1.72065	1.05229	0.96992	0.927264	1.45044	0.960413	1.35419	0.996297	1.05529	0.803386	1.02105	0.79331	0.886574	1.08184	0.802512	0.795923	1.06263	1.07555	0.658626	1.35059	1.10142
350	sp|O00754-2|MA2B1_HUMAN	Isoform 2 of Lysosomal alpha-mannosidase OS=Homo sapiens GN=MAN2B1		0.85758	1.25143	0.961281	1.00732	1.10345	1.27458	1.66153								0.771158	0.67118	2.07171	1.46806	0.942288	0.920022	0.641128	0.970117	1.6142	1.04122	0.944525	0.980313	0.952894	1.36947	0.965675	1.23304	1.21177	1.04728	1.00772	0.989491	0.934429	1.80447	0.710774	0.999972	1.59995	0.846572	0.770002	1.81785
351	sp|P23381|SYWC_HUMAN	Tryptophan--tRNA ligase, cytoplasmic OS=Homo sapiens GN=WARS PE=1 SV=2		0.573218	0.846763	1.03748	0.538338	0.410405	0.901616	1.02776	0.498237	0.58813	0.438046	1.04493	0.901982	0.566783	0.434524	0.564622	0.493613	0.442945	0.522044	0.95399	0.816033	0.452434	1.04881	1.04071	0.437446	1.00032	0.474174	0.972598	0.446104	0.790209	0.449774	0.783672	0.543589	0.524108	0.54337	1.13399	0.731311	0.849406	1.05856	0.6071	0.500195	0.746792	0.533807
352	tr|S4R371|S4R371_HUMAN	Fatty acid-binding protein, heart (Fragment) OS=Homo sapiens GN=FABP3 PE=1 SV=1		7.6292	0.712317	1.07604	1.10544	1.28761	1.14299	1.86094								0.934002	0.699418	0.894435	4.5519	0.83883	0.786439	1.91673
353	sp|Q9HC38-2|GLOD4_HUMAN	Isoform 2 of Glyoxalase domain-containing protein 4 OS=Homo sapiens GN=GLOD4		2.26167	0.64544	0.999163	0.892501	0.798627	0.751805	1.48874	1.07134	0.909358	1.16987	1.03118	1.12848	1.26307	1.46128	1.19891	0.999795	1.69876	1.50165	0.96751	1.50347	0.898366	0.837201	1.05578	0.912752	0.897313	0.887704	1.01421	0.975929	0.955732	1.18406	0.845672	1.02264	0.770665	0.932603	0.921734	0.651194	1.28337	0.957812	0.684661	1.00138	0.892681	0.583732
354	sp|P29966|MARCS_HUMAN	Myristoylated alanine-rich C-kinase substrate OS=Homo sapiens GN=MARCKS PE=1 SV=4		0.505884	1.1535	0.91911	0.911888	0.694873	0.89933	0.973228	1.07957	0.733655	0.834977	0.985902	1.10643	0.706786	0.799558	0.587811	1.73275	0.774317	0.576477	0.954443	1.29353	0.634991	1.75096	0.807039	0.841377	0.857781	0.996688	0.956881	0.881325	0.757336	1.51197	0.862597	1.39722	0.918895	0.743346	0.988694	0.660376	0.891868	1.10608	0.994074	0.573894	1.93746	0.876172
355	sp|Q05315|LEG10_HUMAN	Galectin-10 OS=Homo sapiens GN=CLC PE=1 SV=3		0.18767	0.276998	1.00315	0.239856	0.218528	0.204542	0.565496	0.301192	0.347849	0.383169	0.860379	0.575073	0.326587	0.482258	0.691978	2.40044	0.552257	0.820226	1.05284	0.38677	0.328162	0.162556	0.817868	0.132467	0.333959	0.19595	0.92943	0.193843	0.445862	11.6446	0.411724	1.18097	0.995284	1.01463	0.906315	0.39755	0.317893	1.05161	0.638038	1.15728	0.203025	0.239672
356	sp|P61769|B2MG_HUMAN	Beta-2-microglobulin OS=Homo sapiens GN=B2M PE=1 SV=1		1.65986	0.713593	0.893282	1.1731	1.49107	1.17707	1.17245	1.91317	1.28056	1.22569	1.20446	0.986247	1.12506	1.05432	1.98769	0.665631	0.610218	1.3794	0.812884	1.8291	1.58397	0.818563	0.8162	1.16288	1.44008	2.16214	1.03395	0.673983	0.924025	0.685687	1.34059	1.10637	1.00395	0.800855	0.886072	1.76231	1.01182	0.986756	0.857756	0.832226	1.40975	0.704422
357	sp|P49721|PSB2_HUMAN	Proteasome subunit beta type-2 OS=Homo sapiens GN=PSMB2 PE=1 SV=1		0.692259	1.43124	1.0365	1.15045	1.0546	1.25708	0.884899	0.988062	1.25501	1.06719	1.04186	1.25962	0.725491	0.985003	0.921217	2.03801	1.24039	0.919651	1.0763	0.783221	1.02187	1.46388	0.80311	0.735718	1.10508	1.26033	0.965283	1.21748	1.38191	0.849625	1.06426	1.1721	0.684373	1.00516	1.04394	0.437247	0.479313	0.908194	0.755489	0.630938	1.21471	0.939224
358	sp|P16930|FAAA_HUMAN	Fumarylacetoacetase OS=Homo sapiens GN=FAH PE=1 SV=2		0.922971	0.935748	1.04396	1.03703	1.57328	0.856138	1.0409	1.246	0.970813	1.36163	1.03118	1.49558	1.20194	0.934596	0.954811	1.49753	2.32657	1.76774	1.11852	0.952383	1.07305	1.11516	1.35359	1.0439	1.16478	1.18616	1.04296	1.31837	0.821224	0.850856	0.728924	0.767613	0.638186	1.12452	0.768165	0.706928	1.57677	0.876574	0.64713	0.990856	0.701683	1.07218
359	sp|Q01459|DIAC_HUMAN	Di-N-acetylchitobiase OS=Homo sapiens GN=CTBS PE=1 SV=1		1.42523	1.1188	1.09715	1.25508	1.60696	1.03596	0.656422	1.0836	1.00721	0.859254	1.28431	2.02565	1.03114	1.44452	0.699883	0.64421	0.988379	0.837546	0.963315	0.722839	0.810126	0.619016	1.12852	1.14803	1.19496	0.921244	1.00207	1.01458	0.934764	0.769592	0.874228	1.16314	1.42808	0.759351	0.994809	1.09538	1.68247	1.06713	0.942188	0.912835	0.768045	0.891109
360	sp|Q96C19|EFHD2_HUMAN	EF-hand domain-containing protein D2 OS=Homo sapiens GN=EFHD2 PE=1 SV=1		1.46595	0.416518	0.930323	0.481965	0.450195	0.570283	0.59003	0.889394	0.691727	0.87436	0.879282	0.719597	0.711236	0.708003	0.608156	0.924438	1.03909	1.24276	0.981322	0.863213	0.641645	0.676116	1.50322	0.744018	0.696291	0.906125	0.993012	1.53503	0.84896	1.65278	0.662557	0.773013	0.585055	0.69472	0.858443	0.533407	0.822556	1.09509	0.737696	0.996558	1.15065	0.450493
361	sp|P15090|FABP4_HUMAN	Fatty acid-binding protein, adipocyte OS=Homo sapiens GN=FABP4 PE=1 SV=3		9.32025	1.05853	0.988322	0.910762	1.44442	1.46272	2.23065	0.849363	0.711039	1.8292	1.04212	1.22299	0.916958	0.669959	1.34791	0.701869	0.686075	4.11898	0.619288	3.16479	1.7776	0.525971	0.942559	1.00801	1.58587	2.21114	1.05864	0.588246	3.39385	0.493159	0.803535	1.69256	1.29144	1.29808	1.0297	0.844633	5.67908	1.06925	0.746523	1.1974	0.746313	0.816756
362	sp|P28799|GRN_HUMAN	Granulins OS=Homo sapiens GN=GRN PE=1 SV=2		0.932885	2.40168	0.948001	0.868089	0.748332	1.87053	0.930716								1.22415	1.67232	1.61939	1.56793	1.57671	1.49954	0.980645	1.72316	1.27092	1.30147	1.19987	2.46328	0.995385	1.89276	1.19	0.877506	0.968716	0.735978	1.11276	0.816363	0.866564	0.745261	1.22463	0.939765	0.839125	0.685462	1.28684	0.866306
363	sp|Q96S96|PEBP4_HUMAN	Phosphatidylethanolamine-binding protein 4 OS=Homo sapiens GN=PEBP4 PE=1 SV=3		2.44318	0.644368	1.03957	1.90851	2.41039	0.744996	1.34908	1.42791	0.97279	0.845368	0.549154	0.504383	0.579833	1.04506	1.05396	0.936531	0.921706	2.01138	0.903159	1.33499	1.94797	0.65722	0.320157	0.666921	1.71704	1.51614	1.0053	0.521958	2.93907	0.270298	0.82763	0.726299	1.32098	1.08484	1.03741	1.34487	2.27468	1.02702	0.669391	0.361063	0.411383	0.969805
364	tr|B1AHL2|B1AHL2_HUMAN	Fibulin-1 OS=Homo sapiens GN=FBLN1 PE=3 SV=1		1.02853	0.956736	0.998677	0.938942	0.917479	1.11356	0.931763	2.16681	1.95704	1.76606	1.39485	1.28809	1.77073	1.11345	1.01536	1.35618	0.558268	0.977762	1.07174	0.859667	1.52912	0.990881	1.14856	1.25476	1.46065	1.23153	0.986541	0.677277	0.71046	0.410462	1.12746	1.4309	0.961221	0.769666	1.09072	0.944221	0.611707	0.981094	1.23428	0.627117	0.980147	1.32718
365	sp|O94760|DDAH1_HUMAN	N(G),N(G)-dimethylarginine dimethylaminohydrolase 1 OS=Homo sapiens GN=DDAH1 PE=1 SV=3		2.23912	1.037	0.963612	0.95459	1.80308	1.07301	2.03409	1.37362	1.22798	1.51435	1.09397	2.59009	1.4364	1.31475	1.10833	0.951121	1.02606	1.0707	0.885423	2.04094	1.21361	0.66513	0.647441	1.11359	0.867247	0.563308	1.02249	0.562357	1.16755	0.866148	0.893983	1.81911	0.60659	0.593602	1.10981	0.633315	1.2859	1.01238	0.657308	1.17409	0.753989	0.791021
366	sp|P14317|HCLS1_HUMAN	Hematopoietic lineage cell-specific protein OS=Homo sapiens GN=HCLS1 PE=1 SV=3									0.979078	0.952843	0.978158	1.12195	1.32536	1.05783	0.762157	0.569351	1.0952	1.14368	1.05346	1.03625	1.33688	0.725934	1.03286	1.51262	1.11566	1.15401	1.20972	0.92661	1.14543	1.46705	1.5103	1.03947	1.32292	1.06992	1.12215	1.09219	0.98363	1.56524	0.955411	1.1042	1.52536	1.34915	0.934162
367	sp|P09668|CATH_HUMAN	Pro-cathepsin H OS=Homo sapiens GN=CTSH PE=1 SV=4		5.8566	0.638779	1.02332	0.754721	1.82269	0.705904	0.727832	0.592855	0.891145	1.0665	0.77236	0.773504	0.618406	1.32447	1.08123	1.44227	0.822968	4.91408	0.827407	1.79657	1.71195	0.854753	0.758992	0.55649	1.06395	0.708269	0.962655	0.570589	3.31032	0.492137	0.990221	0.566264	3.70381	1.58073	0.98972	0.998433	2.59073	1.01238	0.628984	1.9937	0.652308	0.710522
368	sp|P08236|BGLR_HUMAN	Beta-glucuronidase OS=Homo sapiens GN=GUSB PE=1 SV=2		1.31658	1.72785	0.998231	1.1629	1.27633	1.02409	1.66527	0.502605	0.627515	1.18941	1.01877	1.25243	0.817674	2.24896	0.668823	0.674644	0.85008	1.03814	0.909772	1.30011	0.917687	0.570394	2.21407	0.646597	1.34358	1.34493	1.06913	1.24302	1.24317	1.06321	0.950754	1.07511	1.03127	1.08716	1.03765	0.962622	1.13489	1.02338	0.746951	1.44736	0.801411	0.60043
369	sp|P61981|1433G_HUMAN	14-3-3 protein gamma OS=Homo sapiens GN=YWHAG PE=1 SV=2		1.40391	1.21958	1.05906	1.01511	0.989109	1.23494	1.85124	1.15087	1.18198	1.0512	0.978163	1.61203	1.11665	0.954153	0.902467	1.10821	0.643975	1.22457	0.89326	0.954219	1.1649	1.21961	1.43826	1.00146	1.17807	1.49606	1.06736	1.23015	1.48301	0.802507	0.676637	0.898443	0.564852	1.06565	1.01513	0.900938	0.509066	1.13311	1.00457	1.3615	1.24355	1.20843
370	sp|P19971|TYPH_HUMAN	Thymidine phosphorylase OS=Homo sapiens GN=TYMP PE=1 SV=2		0.877011	1.44454	1.06063	1.03942	0.842692	1.42952	1.35304								0.825719	1.45639	0.653511	0.752159	1.16964	1.19007	1.2928	1.65271	2.38532	0.970974	1.1732	1.0782	1.01252	1.4371								0.956391	0.986403	1.02209	0.785245	1.10966	1.5943	1.00237
371	sp|Q8N6Q3|CD177_HUMAN	CD177 antigen OS=Homo sapiens GN=CD177 PE=1 SV=2		0.382498	0.997258	0.969677	0.569175	0.74453	0.490548	0.295931	0.657866	1.08041	0.887832	0.969588	0.521208	0.663236	0.876557	0.568711	0.459356	0.730733	0.826512	1.01047	0.434151	0.441144	0.864284	3.85771	1.01037	0.771668	1.33908	1.02488	2.1696	0.426919	0.896173	0.818125	1.17767	0.63003	0.513081	0.879628	0.98816	0.916782	0.784608	0.702149	0.82213	0.676509	0.610376
372	sp|O75368|SH3L1_HUMAN	SH3 domain-binding glutamic acid-rich-like protein OS=Homo sapiens GN=SH3BGRL PE=1 SV=1		1.87378	0.427583	0.94399	0.703718	0.785875	0.411642	0.361821	1.0883	0.828629	1.1982	0.810092	1.01525	0.828714	0.747867	0.661808	0.606879	0.927184	1.80025	0.865088	1.30028	0.532224	0.345133	1.24058	0.552439	0.617769	0.777987	0.958365	0.935536	0.790853	1.25362	0.652544	0.671828	0.74368	0.559847	0.704203	0.702238	2.3064	1.08386	0.638066	0.898974	0.898469	0.642646
373	sp|P61586|RHOA_HUMAN	Transforming protein RhoA OS=Homo sapiens GN=RHOA PE=1 SV=1		2.14044	0.687624	0.991516	0.715267	1.14849	0.814241	1.18493								1.11561	1.62849	1.30883	1.19444	1.26479	1.56378	0.915551	0.970104	1.22299	0.778881	1.14125	0.678017	0.969008	0.875016								0.562622	1.04458	0.840607	0.862013	0.870121	1.09597	0.436757
374	sp|P16152|CBR1_HUMAN	Carbonyl reductase [NADPH] 1 OS=Homo sapiens GN=CBR1 PE=1 SV=3		2.3786	1.29668	0.872911	1.14338	1.10296	1.07016	1.65406	1.89559	1.84943	1.69749	1.26088	1.18296	1.73976	1.8194	1.28628	1.29781	1.60066	1.57489	0.875565	1.9773	1.03006
375	sp|P04179|SODM_HUMAN	Superoxide dismutase [Mn], mitochondrial OS=Homo sapiens GN=SOD2 PE=1 SV=2		0.472849	1.95403	1.02177	0.74845	1.25996	0.803077	0.956319	0.589837	0.672887	0.913728	0.746033	0.990463	0.575757	0.827464	0.420894	1.07979	1.12918	0.651548	0.800889	1.05628	0.692029	0.896257	2.25755	0.73157	0.979026	0.889949	0.998656	1.23064	0.442062	0.877814	0.38227	0.63589	0.46341	0.466336	0.677877	0.377183	0.678766	0.911942	0.567674	0.434358	0.921682	0.815316
376	sp|Q16270|IBP7_HUMAN	Insulin-like growth factor-binding protein 7 OS=Homo sapiens GN=IGFBP7 PE=1 SV=1		0.556457	1.24733	0.946864	1.19782	1.03785	1.47366	0.69361	1.0557	1.1718	1.11735	1.05493	1.06776	0.810787	2.45459	1.26807	1.04772	1.10688	1.2499	1.00157	1.20918	1.1384	1.00139	0.451963	0.989486	0.92761	1.57002	1.0411	0.824142	1.31271	1.2568	1.14113	1.12725	2.66616	0.95954	0.966956	1.01874	1.27995	1.0437	1.02383	0.720663	0.703356	1.09125
377	sp|P12830|CADH1_HUMAN	Cadherin-1 OS=Homo sapiens GN=CDH1 PE=1 SV=3		1.15189	0.9366	0.952379	1.38006	1.04924	1.11998	1.37033	1.42617	1.4457	1.20912	1.04341	1.88124	1.13122	1.1901	1.45444	1.15354	0.52238	1.51911	0.895146	1.25339	1.47848	1.0626	0.967439	1.5038	1.50443	1.37207	1.0238	0.858676	0.837476	0.617251	1.38503	0.882156	0.757165	0.688	0.865332	1.11533	0.97179	1.03309	0.945789	1.06458	1.03926	1.16502
378	sp|P08253|MMP2_HUMAN	72 kDa type IV collagenase OS=Homo sapiens GN=MMP2 PE=1 SV=2		0.665169	1.29859	0.935288	1.42795	1.00983	1.21133	0.456298	1.93613	1.705	1.27172	1.07369	1.39177	1.41245	0.823287	1.1921	1.14572	1.05233	1.54886	1.04671	1.19209	1.15687	1.10206	0.705091	1.30749	1.75708	1.15732	1.01988	0.682348	1.01568	0.425127	1.37333	1.4528	0.722934	0.998654	1.06076	1.67039	1.25472	1.03394	1.62104	1.55463	1.2897	1.28389
379	sp|P24158|PRTN3_HUMAN	Myeloblastin OS=Homo sapiens GN=PRTN3 PE=1 SV=3		0.495378	0.44512	1.11284	0.442636	0.381918	0.471382	6.24801	0.966699	0.724674	0.719546	0.916609	0.670329	1.06295	1.09943	0.285759	0.396896	2.01826	0.674028	1.05276	0.96331	0.344806	0.682415	2.20022	0.772934	0.824589	0.693218	1.01262	1.9848	0.579949	1.65914	0.810284	1.06788	0.838804	1.64717	1.12385	0.42415	0.783966	0.821724	0.459024	0.867447	0.993656	0.685093
380	tr|J3KNB4|J3KNB4_HUMAN	Cathelicidin antimicrobial peptide OS=Homo sapiens GN=CAMP PE=4 SV=1		0.337645	0.263279	1.01512	0.339763	0.182321	0.248481	0.86575	0.210962	0.190906	0.44497	1.17886	0.211464	0.295914	1.11162	0.294901	0.303205	0.397634	0.516015	0.954243	0.420741	0.226493	0.351659	0.894568	0.268295	0.728148	0.495398	0.977559	0.386625	0.454552	2.42075	0.943213	0.750401	0.777141	0.41381	1.07781	0.390243	0.173507	1.04893	0.383025	0.49713	0.258558	0.492808
381	sp|P02814|SMR3B_HUMAN	Submaxillary gland androgen-regulated protein 3B OS=Homo sapiens GN=SMR3B PE=1 SV=2		14.7845	0.6442	2.15079	1.12214	1.01625	1.07034	0.317665
382	sp|P31150|GDIA_HUMAN	Rab GDP dissociation inhibitor alpha OS=Homo sapiens GN=GDI1 PE=1 SV=2		1.97417	0.775354	1.01366	0.723463	1.30505	0.721773	0.488146	0.691689	0.715979	0.73469	0.784987	0.832144	0.939915	0.777624	1.09538	1.10976	0.989149	1.18305	1.13814	1.96547	0.88007	0.575726	0.487392	0.547243	0.693959	0.701676	0.839385	1.14572	0.84501	1.13163	0.616579	0.939803	0.333233	0.424292	0.985768	0.441897	0.504397	1.02188	0.487102	0.717331	0.798567	0.462765
383	sp|P20160|CAP7_HUMAN	Azurocidin OS=Homo sapiens GN=AZU1 PE=1 SV=3		0.270793	1.67947	0.915999	0.384909	0.475051	0.459699	0.263077	0.858541	0.780036	1.38589	0.976946	0.699205	0.87577	2.84058	0.4351	2.02212	0.651468	1.09686	1.33648	0.477486	0.302245	0.661816	4.44238	0.773642	0.50726	0.687704	0.985192	3.57548	0.762433	0.692753	1.51216	1.21325	0.749429	1.3167	0.821993	0.489218	0.626839	0.780458	0.512631	0.751992	1.86219	0.680398
384	sp|P51858|HDGF_HUMAN	Hepatoma-derived growth factor OS=Homo sapiens GN=HDGF PE=1 SV=1		0.990424	0.784359	0.971561	1.0117	1.1541	0.714092	1.10953								0.510805	1.36877	1.05597	0.746783	1.16873	1.24021	0.760609	0.619645	0.860105	0.547596	0.695263	1.11237	0.849064	1.14645	0.804816	1.43772	0.705136	0.838469	0.873592	0.763495	0.849346	0.571361	0.920982	0.985623	0.637201	0.561034	1.10734	0.719905
385	sp|O15144|ARPC2_HUMAN	Actin-related protein 2/3 complex subunit 2 OS=Homo sapiens GN=ARPC2 PE=1 SV=1		1.07612	0.876523	0.984224	0.726917	0.64237	0.956564	1.32849	0.719909	0.615591	0.598503	0.834734	0.546545	0.562138	1.0163	0.709088	1.12384	0.813834	0.63908	0.981911	0.863901	0.572854	0.926454	1.29991	0.669943	0.785317	0.8759	0.982451	1.34978	0.908136	1.8076	0.670908	0.78845	0.706356	1.07645	0.90719	0.856219	0.647223	1.03153	0.744762	1.0358	1.11723	0.760378
386	sp|P25787|PSA2_HUMAN	Proteasome subunit alpha type-2 OS=Homo sapiens GN=PSMA2 PE=1 SV=2		0.688885	0.954314	0.904372	0.930576	0.802674	1.14766	0.880741	0.979244	1.23993	1.0322	1.02146	1.29602	0.866146	0.920378	0.963477	1.73615	0.876671	0.94048	1.01401	0.79854	1.10869	1.29769	1.39779	0.523633	1.13738	1.0922	1.00018	1.06049	1.35242	0.915414	1.5129	1.13711	1.41982	1.18116	1.46574	0.881326	0.963429	1.0802	0.968661	0.798305	1.29467	1.31992
387	sp|P61158|ARP3_HUMAN	Actin-related protein 3 OS=Homo sapiens GN=ACTR3 PE=1 SV=3		0.769195	0.868826	1.00877	0.662412	0.502001	1.12134	0.398344	0.693343	0.641319	0.778655	1.03955	0.73428	0.583612	1.03042	0.625557	1.11947	0.851099	0.590018	1.24124	0.897167	0.747742	0.951664	1.15994	0.763515	0.745196	0.936952	0.952668	1.35783	0.790772	2.07072	0.724141	0.772724	0.71861	0.77554	1.01169	0.75935	0.595017	0.999207	0.65287	0.927817	1.03448	0.806388
388	sp|Q9Y5Y7|LYVE1_HUMAN	Lymphatic vessel endothelial hyaluronic acid receptor 1 OS=Homo sapiens GN=LYVE1 PE=1 SV=2		1.18989	1.06255	1.02774	2.52622	2.67242	1.17139	1.23106	2.12288	1.10596	1.78002	0.934507	1.32336	1.19225	0.858312	2.18265	0.843673	1.65292	0.419346	0.913334	2.19832	1.36281	0.884991	0.781857	2.52515	1.28252	5.00373	1.04693	1.08492	0.778272	0.394474	0.629597	2.68118	1.49067	1.2306	1.13085	1.54872	0.596739	1.01989	1.60861	0.960815	0.937238	3.07266
389	tr|H7C3P4|H7C3P4_HUMAN	Glucosamine (N-acetyl)-6-sulfatase (Sanfilippo disease IIID), isoform CRA_b OS=Homo sapiens GN=GNS PE=1 SV=1		1.0933	1.16139	1.00723	0.615777	0.835354	0.979095	0.682725	0.941756	1.03894	0.932298	0.936696	0.984557	0.946922	1.27535	0.64161	0.554268	1.02162	1.50514	0.899757	1.11335	0.589557	1.03047	2.86655	0.695108	1.25567	0.914482	1.00858	1.68556	1.04639	0.975367	1.15968	0.884601	1.68182	1.09682	0.993276	0.728899	1.71179	0.927204	0.718067	1.17036	0.902023	0.571321
390	sp|P07711|CATL1_HUMAN	Cathepsin L1 OS=Homo sapiens GN=CTSL PE=1 SV=2		2.25693	3.85273	0.925012	0.922621	1.09311	1.84178	0.898345	1.26169	1.49083	1.20555	1.12506	1.53561	0.876006	1.28527	0.968018	0.971485	0.701145	1.68617	0.906652	1.21925	0.9683	1.37238	1.1776	0.884518	0.78615	1.50534	0.985229	0.971543	2.21757	0.605449	0.973267	1.08492	1.23789	2.13506	1.12336	0.89801	1.32945	1.07663	0.813995	0.910403	1.25707	0.798711
391	sp|P31949|S10AB_HUMAN	Protein S100-A11 OS=Homo sapiens GN=S100A11 PE=1 SV=2		3.41827	0.308633	1.01316	0.519992	0.707959	0.541844	1.29372	0.422123	0.584752	1.2536	0.974181	0.767291	0.559243	1.31239	0.887924	0.612074	0.77063	2.01358	0.84632	1.16348	0.669437	0.334927	2.54833	0.299584	0.613851	0.741359	0.951989	1.16222	1.47602	1.9935	0.694833	0.885239	1.01426	0.257653	0.962243	0.704171	3.28405	0.920443	0.820489	1.34284	0.922824	0.638817
392	sp|P12273|PIP_HUMAN	Prolactin-inducible protein OS=Homo sapiens GN=PIP PE=1 SV=1		4.58522	0.381954	1.02653	0.52294	0.470941	0.813808	0.879686	0.566335	0.754865	0.785268	0.921359	0.45359	0.611442	2.70201	0.81423	0.544747	0.946675	0.733815	1.05067	0.483444	0.53024	0.377272	0.162535	0.21291	0.889451	0.189332	0.963008	0.184194	1.19328	2.31374	2.82329	0.401821	0.566869	0.48318	1.01691	0.370551	0.491536	1.01879	0.540442	0.728719	0.607047	0.427145
393	sp|Q07954|LRP1_HUMAN	Prolow-density lipoprotein receptor-related protein 1 OS=Homo sapiens GN=LRP1 PE=1 SV=2		1.07468	1	1.05839	1.35835	1.26583	1.08346	1.2123	1.59856	1.22223	1.31085	0.948026	1.26471	1.33874	1.0064	1.35461	2.27439	1.57117	1.4056	1.35294	0.878236	1.5805	1.28597	0.820543	1.31097	1.70176	1.77843	1.01785	0.822396	1.20536	0.574033	3.70733	1.15617	1.23807	2.09924	0.952574	1.19208	1.62549	0.962243	1.088	0.840131	1.232	1.35025
394	sp|P22352|GPX3_HUMAN	Glutathione peroxidase 3 OS=Homo sapiens GN=GPX3 PE=1 SV=2		0.647747	2.37251	1.03156	2.3315	1.41127	1.38651	0.866011	2.21606	1.67664	1.48798	0.784173	0.941033	1.79162	0.660225	1.38656	1.28704	0.842673	1.1198	0.994913	0.721501	2.20919	1.54844	0.493909	2.44971	1.91286	1.58498	1.00964	1.44675	0.732495	0.333193	0.693916	0.918946	0.46715	1.59623	0.86682	1.56983	0.591144	1.0066	1.62535	0.671379	1.09677	6.52318
395	sp|P55072|TERA_HUMAN	Transitional endoplasmic reticulum ATPase OS=Homo sapiens GN=VCP PE=1 SV=4		1.70777	1.14784	0.931132	0.851693	0.718394	2.1702	0.603947	0.766859	1.06751	0.812232	1.1322	1.2599	1.04462	1.33851	0.886938	0.831054	0.833778	0.534416	0.885552	0.593449	0.72371	1.48693	6.71613	1.34534	1.46143	1.38714	1.02769	0.991328	0.948633	1.31459	1.06618	0.842483	1.2849	1.19267	1.11153	0.947141	0.812375	1.05337	0.942214	1.16428	1.10471	1.21746
396	sp|Q9BRF8|CPPED_HUMAN	Serine/threonine-protein phosphatase CPPED1 OS=Homo sapiens GN=CPPED1 PE=1 SV=3		1.57274	0.724605	0.998541	0.867279	0.991483	0.817838	0.897978	2.75418	1.72414	1.90394	1.11562	1.83524	1.8994	1.50901	0.939606	0.978047	0.979447	1.2451	0.876676	1.12535	0.64039	0.758212	2.04742	0.544666	0.966484	1.06875	0.987094	1.07474	1.2035	1.40729	0.782421	1.16561	1.00702	0.877247	1.18845	0.873947	0.880571	1.06718	0.942753	1.16527	1.06851	0.732309
397	sp|P20742|PZP_HUMAN	Pregnancy zone protein OS=Homo sapiens GN=PZP PE=1 SV=4		0.575018	0.49022	0.915002	0.761735	0.751705	1.02944	0.883332															1.57299	0.881245	3.86496	1.42251	1.19778	1.18793	0.703492	0.677009	0.608908	1.11072	0.886519	0.784592	0.868754	0.942286	4.43355	1.07842	0.99373	0.945928	0.766706	0.856834	0.838591
398	sp|P28070|PSB4_HUMAN	Proteasome subunit beta type-4 OS=Homo sapiens GN=PSMB4 PE=1 SV=4		0.553573	1.30468	0.951294	1.16806	0.81964	1.1503	0.901023	1.31187	1.53405	1.0353	0.993989	1.41445	1.1131	1.00053	1.11147	1.62152	0.731982	0.819162	1.1353	0.747675	1.15795	1.4825	1.55911	0.747511	1.11126	1.19773	0.988314	1.30159	1.01752	0.78213	1.32544	0.982669	0.681139	1.31477	0.934606	0.678291	0.606785	0.931313	1.02266	0.71241	1.27541	1.14232
399	sp|O75347|TBCA_HUMAN	Tubulin-specific chaperone A OS=Homo sapiens GN=TBCA PE=1 SV=3		1.54576	0.76112	0.884343	0.940354	0.85654	0.65699	0.940882	0.945515	0.735834	1.30827	0.947882	1.67963	1.02578	0.992877	0.84306	0.831759	1.42705	1.31546	0.905514	1.64142	0.979761	0.631579	1.39255	0.758559	0.845746	1.00949	0.986823	0.820522	1.10399	1.22895	0.967357	0.888733	1.05493	0.907796	1.02104	0.872227	2.90108	1.06159	0.83973	1.17596	1.05369	0.773789
400	sp|P07225|PROS_HUMAN	Vitamin K-dependent protein S OS=Homo sapiens GN=PROS1 PE=1 SV=1		1.19434	1.26417	1.10481	1.05172	1.06242	1.22152	1.64332	1.20595	1.14704	0.821262	1.06909	0.673359	2.49759	1.0844	1.0724	0.619769	0.852912	0.811284	0.954504	0.566279	0.932212	0.997769	0.782133	1.82726	1.38789	0.854932	1.01692	0.883897	0.863749	0.749727	0.858034	0.941233	0.96995	1.24029	0.977947	2.33075	0.899541	1.03623	1.45529	0.99527	0.82774	1.64593
401	tr|B1AK88|B1AK88_HUMAN	Capping protein (Actin filament) muscle Z-line, beta, isoform CRA_d OS=Homo sapiens GN=CAPZB PE=1 SV=1		1.00179	0.652043	1.04001	0.852364	0.734182	0.685624	0.444474	0.744711	0.739026	0.782455	0.949497	0.74448	0.916867	0.958583	0.731811	1.02488	1.23048	0.583991	1.02598	0.89045	0.649031	0.898372	1.65588	0.777983	0.854237	1.03179	0.994797	1.26746	0.794812	1.34632	0.671441	0.861692	0.715732	0.710014	0.987186	1.09573	1.28935	1.09347	1.26857	1.02564	1.33024	0.762346
402	sp|Q8N4F0|BPIB2_HUMAN	BPI fold-containing family B member 2 OS=Homo sapiens GN=BPIFB2 PE=1 SV=2		2.07419	0.811093	0.968288	0.67565	0.718478	0.964299	1.26818	1.00062	1.04653	0.935597	1.01987	0.717818	0.932345	5.20273	0.613593	0.398701	1.48362	0.358312	1.02631	0.368212	0.352829	0.534389	0.457603	0.351266	0.812689	0.324023	1.00798	0.41472	0.805647	1.17307	1.70622	0.485355	1.85604	1.10911	1.00239	0.65155	1.57234	0.888041	1.65993	0.565005	0.728346	0.542185
403	sp|P25774|CATS_HUMAN	Cathepsin S OS=Homo sapiens GN=CTSS PE=1 SV=3		1.34096	0.734054	0.919237	0.734013	0.663416	0.599767	0.998955	0.685299	0.854131	0.953349	1.02616	1.00703	0.749107	1.09013	0.699695	0.666544	1.22953	1.44591	0.873862	1.269	0.549463	0.695679	1.2531	0.583664	1.15372	1.29265	1.02958	1.03329	1.24605	0.985697	1.33517	0.900108	1.46633	0.712697	0.994861	0.763985	1.82799	1.01292	0.679384	0.970146	0.697191	0.587601
404	sp|Q14520|HABP2_HUMAN	Hyaluronan-binding protein 2 OS=Homo sapiens GN=HABP2 PE=1 SV=1		0.734991	2.20332	1.07496	0.926379	1.07563	1.74693	1.95666	1.03265	0.993071	0.647558	0.984697	0.621855	2.09469	0.506717	1.35737	1.44955	0.529774	0.515485	1.23168	0.446814	1.60288	1.67816	0.992837	1.8616	1.18993	1.14934	1.01534	0.793986	0.842023	0.297979	0.517573	1.07571	0.422798	0.761512	0.878176	1.98329	0.6291	0.93326	1.48928	0.393535	0.800206	2.35621
405	tr|G3V2W1|G3V2W1_HUMAN	Protein Z-dependent protease inhibitor OS=Homo sapiens GN=SERPINA10 PE=3 SV=1		0.590177	2.42271	0.986413	1.18907	1.10064	1.20198	1.18692								0.8465	1.09638	0.632409	0.335185	1.04761	0.40635	0.903633	1.12183	0.912745	1.60458	0.868922	1.0225	1.07155	0.896318	0.73336	0.484327	0.835448	0.735715	1.43878	1.52842	1.17843	1.93729	0.800847	1.01166	1.75257	0.593	0.704646	2.31375
406	sp|P11215|ITAM_HUMAN	Integrin alpha-M OS=Homo sapiens GN=ITGAM PE=1 SV=2		0.740353	0.884515	1.05484	0.784505	0.797349	0.848358	1.9384								0.391434	0.960131	0.681899	0.521915	0.963208	0.756607	0.522913	0.769943	1.12142	1.09639	0.718876	1.11393	0.976771	1.30286	0.758092	1.41089	0.880979	1.03299	0.906089	0.812458	0.942155	0.75254	0.519352	1.06606	0.876809	0.686494	0.9423	0.793321
407	sp|Q15113|PCOC1_HUMAN	Procollagen C-endopeptidase enhancer 1 OS=Homo sapiens GN=PCOLCE PE=1 SV=2		0.938631	1.11411	1.10261	1.59931	1.43565	1.05587	0.280059	3.1111	2.21277	4.24762	1.25446	2.96762	1.85219	1.1811	0.910895	1.4021	0.569071	1.12821	1.08004	0.86135	0.989152								1.19504	0.673448	1.65178	1.04548	1.52024	0.960801	0.688312	1.41475	1.47917	0.838559	2.13795	1.23778	1.38172	1.65155
408	sp|Q14508|WFDC2_HUMAN	WAP four-disulfide core domain protein 2 OS=Homo sapiens GN=WFDC2 PE=1 SV=2		1.67692	0.971869	1.14126	0.617938	0.780635	0.223344	7.55545	0.610438	0.892048	0.727787	1.1394	0.76206	0.309289	4.1915	0.869613	0.858034	1.33527	1.85859	1.08869	0.95535	0.444246	0.214494	0.303717	0.206214	1.06777	0.569271	0.941133	0.62364	1.0769	1.52448	2.0155	0.351587	2.4954	0.347608	0.704266	0.538061	1.31005	1.0431	0.633614	1.28216	1.02961	0.371754
409	sp|Q06323|PSME1_HUMAN	Proteasome activator complex subunit 1 OS=Homo sapiens GN=PSME1 PE=1 SV=1		1.18483	0.627071	0.921527	0.592438	0.545075	1.05482	0.865886	0.731817	0.779674	0.639263	0.808319	0.77196	0.740683	0.81547	0.964116	0.855215	1.59122	0.756368	1.07127	0.671759	0.73991	1.07868	0.778703	1.02981	1.05046	0.722062	0.968251	0.446898	1.13761	1.42107	0.71117	0.81914	0.566257	0.663541	0.913472	0.81246	1.74591	0.893341	0.97292	0.915778	1.03593	0.658601
410	sp|P11226|MBL2_HUMAN	Mannose-binding protein C OS=Homo sapiens GN=MBL2 PE=1 SV=2		0.515817	2.28821	1.02777	1.00249	1.656	1.34098	0.948315	2.52077	0.657856	0.819697	1.00232	0.578553	1.41025	0.471723	1.34245	1.4573	1.20482	0.524928	1.07932	0.312945	1.60891	0.70655	0.296698	0.938693	0.499345	0.654207	0.940723	0.566674	0.517909	0.422347	0.743085	0.870203	1.51688	0.84884	0.894406	1.06706	0.83189	0.965892	1.76154	0.489386	0.641705	3.98892
411	sp|P00742|FA10_HUMAN	Coagulation factor X OS=Homo sapiens GN=F10 PE=1 SV=2		0.952902	1.00012	1.04547	1.49532	1.62766	0.81145	1.87573	1.83557	1.31094	1.08545	1.16271	0.772584	3.17088	0.956913								1.00851	0.806631	1.68069	1.4636	1.09544	1.00276	1.17878								1.68696	1.05771	1.05265	1.11768	0.888435	0.732307	1.71869
412	sp|Q6UX71|PXDC2_HUMAN	Plexin domain-containing protein 2 OS=Homo sapiens GN=PLXDC2 PE=1 SV=1		1.05448	1.25576	1.03221	2.05488	1.52822	1.03245	1.68104								1.09328	1.3706	0.972123	1.0778	1.02019	1.22165	1.66409	1.01104	0.652041	1.31525	1.40894	1.8222	1.02499	0.549812	0.795538	0.714177	1.27256	1.07015	1.07754	1.2368	0.761481	1.75188	1.80039	1.00522	1.53576	1.08283	1.15088	1.64305
413	tr|V9GYE7|V9GYE7_HUMAN	Complement factor H-related protein 2 OS=Homo sapiens GN=CFHR2 PE=4 SV=1		0.274849	0.380682	1.0014	0.498498	0.533512	0.541876	0.487302	0.675475	1.04707	0.547093	1.07838	0.468548	0.849931	0.398085	0.845186	0.689837	0.244148	0.170597	1.10635	0.165613	0.588866	0.457371	0.433665	1.12392	0.735819	0.445258	1.00415	0.477057	0.285829	0.211535	0.423315	0.728475	1.70091	0.444834	0.764968	1.50344	0.506051	1.11557	1.31809	0.314382	0.659174	1.93677
414	sp|O43451|MGA_HUMAN	Maltase-glucoamylase, intestinal OS=Homo sapiens GN=MGAM PE=1 SV=5		0.268617	0.348893	1.02592	0.365565	0.482447	0.334107	0.990387	1.09136	0.728972	0.951114	1.01348	0.807487	0.904233	1.0888	0.48026	0.946157	1.75967	1.31851	1.10934	0.743994	0.464249	0.794686	2.08255	1.2483	0.945783	1.17024	1.06542	1.85727	0.887889	0.902826	0.891437	1.02984	0.970297	1.66437	0.904129	0.558624	0.649498	0.845488	0.5361	0.600534	0.522618	0.814248
415	sp|Q9UHL4|DPP2_HUMAN	Dipeptidyl peptidase 2 OS=Homo sapiens GN=DPP7 PE=1 SV=3		1.70073	1.4361	0.997692	0.938073	1.15412	1.04193	2.30624								0.724286	0.529546	1.16418	1.74925	0.928881	1.08651	0.79879	0.753332	1.45033	1.00028	0.962336	0.705961	1.0255	0.899994	1.41179	0.703374	1.09259	0.765324	1.03935	1	0.874833	0.938617	1.36381	0.917159	0.780166	1.24196	0.795617	0.742884
416	sp|P02743|SAMP_HUMAN	Serum amyloid P-component OS=Homo sapiens GN=APCS PE=1 SV=2		0.374778	1.68077	1.01213	0.673031	0.648084	0.594426	0.870827	0.736599	0.800703	0.686247	1.04044	0.440537	2.68984	0.402865	0.894391	0.748828	0.471734	0.319155	1.01056	0.377432	0.674188	0.51251	0.53791	1.88368	0.477291	0.384466	0.971432	1.09261	0.307998	0.242744	0.319902	0.449291	0.790742	0.465475	0.693991	1.73154	0.331295	0.995144	1.42714	0.196316	0.525646	2.66494
417	sp|P01040|CYTA_HUMAN	Cystatin-A OS=Homo sapiens GN=CSTA PE=1 SV=1		1.94117	0.597395	1.08883	1.5348	1.36181	0.497778	0.567734	0.45946	0.427188	0.57281	1.0213	0.676058	0.709929	0.748991	0.629583	0.479171	1.1653	1.12489	0.904478	0.943259	0.489237	0.361734	2.54623	0.275469	0.820878	0.655959	0.933714	0.599696	0.538995	1.24108	0.551946	0.569566	0.703953	0.345195	0.885454	0.461128	1.06798	1.05663	0.46855	0.673713	0.690752	0.492593
418	sp|P09172|DOPO_HUMAN	Dopamine beta-hydroxylase OS=Homo sapiens GN=DBH PE=1 SV=3		0.634633	1.52745	0.987698	1.0563	0.683357	0.965769	1.21444								0.383679	1.02823	1.35252	0.564639	1.06519	0.244442	0.623299	1.58109	0.59423	1.12557	0.696517	0.93242	1.00803	0.773834	0.685262	0.374314	0.701172	1.15663	1.04636	1.09168	1.08228	1.17039	0.804755	1.04551	0.70123	0.467038	0.571614	0.965586
419	sp|Q9ULZ3|ASC_HUMAN	Apoptosis-associated speck-like protein containing a CARD OS=Homo sapiens GN=PYCARD PE=1 SV=2		1.29837	0.694347	0.897275	0.676095	0.652221	0.654971	0.895307	0.448487	0.476372	0.854343	0.918651	0.651035	0.559548	0.819874	0.545965	0.566035	0.835759	1.20912	0.93591	0.801496	0.578474	0.531988	0.985087	0.528367	0.680169	0.974723	1.00152	0.903814	0.984892	1.07718	0.96414	0.646547	0.963729	0.855935	0.963979	0.961464	1.15117	0.961824	0.747278	0.945744	0.786413	0.712412
421	sp|P03952|KLKB1_HUMAN	Plasma kallikrein OS=Homo sapiens GN=KLKB1 PE=1 SV=1		0.721564	1.01892	1.02851	1.053	0.700071	0.956276	1.0018	0.727009	0.851978	0.617178	1.04244	0.443298	1.03368	0.393945	1.11848	1.1488	0.689171	0.420506	1.10329	0.316894	0.868165	1.67005	0.657728	0.973878	0.906907	0.803708	0.951544	0.669864	0.579775	0.426384	0.636999	0.656434	1.35686	0.771665	0.864635	1.83144	0.840509	0.980338	1.05575	0.425917	0.830338	2.06333
422	sp|Q8WUM4|PDC6I_HUMAN	Programmed cell death 6-interacting protein OS=Homo sapiens GN=PDCD6IP PE=1 SV=1		1.2307	0.810704	0.867032	0.771805	1.14149	0.920749	1.27138								1.093	1.17242	0.963749	0.99857	1.05734	1.23429	1.03825	1.16998	0.895955	0.615394	1.14631	0.582951	1.0194	0.763591	1.2642	0.985566	1.08461	0.962111	1.44218	0.973933	0.987829	1.22184	0.821322	1.01909	0.982286	1.44906	0.97009	0.997991
423	sp|P16949|STMN1_HUMAN	Stathmin OS=Homo sapiens GN=STMN1 PE=1 SV=3		0.703439	1.01789	0.92827	0.940116	1.17522	0.823638	0.832844	0.981246	0.949723	1.22968	1.08592	1.4034	0.858423	1.03047	0.633714	0.940424	0.902835	1.35982	0.892263	1.33808	0.941417	0.943937	1.5129	0.773304	0.863569	1.44026	1.07063	0.970556	0.983618	1.3883	0.828465	1.08292	0.953095	0.872001	0.854006	0.576736	1.50087	1.08701	0.697485	1.00072	1.59492	0.558782
424	sp|Q92820|GGH_HUMAN	Gamma-glutamyl hydrolase OS=Homo sapiens GN=GGH PE=1 SV=2		0.896535	1.52718	1.0248	1.0123	1.23558	0.84006	0.907459	0.897087	0.799378	0.876968	1.19394	0.901622	0.849725	1.01957	0.774449	0.72751	0.91207	0.763782	0.893232	0.771849	0.92772	0.8764	1.42027	1.5728	0.864936	0.877143	1.01773	1.18195	0.901169	0.978295	0.960428	0.915995	1.28812	0.703036	1.01198	1.08627	1.05338	1.03249	0.944234	0.823956	0.765934	1.1829
425	sp|P32942|ICAM3_HUMAN	Intercellular adhesion molecule 3 OS=Homo sapiens GN=ICAM3 PE=1 SV=2		0.563084	1.04475	1.00392	0.881771	0.897019	0.660241	1.03916								0.803053	1.02066	0.881038	0.436909	1.02848	0.688084	0.961321	0.812765	0.909498	1.11505	1.03224	1.32548	0.995232	1.52589	0.743418	0.869606	0.914093	1.18017	0.937044	1.00097	1.02116	1.11109	0.618578	1.0615	1.08536	0.560419	0.968798	1.78686
426	sp|P22692|IBP4_HUMAN	Insulin-like growth factor-binding protein 4 OS=Homo sapiens GN=IGFBP4 PE=1 SV=2		1.16249	1.54388	1.09753	1.44886	5.05015	1.28105	4.43745	2.33895	1.60408	1.6079	1.05217	1.82395	1.3525	1.05744	1.59654	2.28735	1.59335	1.25729	1.66382	3.24965	1.61175	1.57129	0.947704	1.58617	1.89948	4.23056	1.06716	1.53801	1.33577	0.555421	0.995103	1.75503	2.12834	1.35154	1.01554	2.51379	1.20162	0.883882	1.20974	0.762767	1.93114	1.93989
427	sp|Q6EMK4|VASN_HUMAN	Vasorin OS=Homo sapiens GN=VASN PE=1 SV=1		0.642455	1.06654	0.986295	1.3731	1.18713	0.936248	0.782772	1.10618	1.07148	1.01707	0.902051	1.31947	1.08446	0.822921	0.831498	1.02939	0.459671	0.35808	1.1099	0.548091	1.1946	1.05718	1.05629	1.26553	1.28454	1.55753	1.08094	0.967799	0.800484	0.476446	0.986529	1.37116	1.06656	1.35873	1.11037	1.46363	0.946638	1.03215	1.23264	0.784724	0.951814	1.54514
428	sp|Q96G03|PGM2_HUMAN	Phosphoglucomutase-2 OS=Homo sapiens GN=PGM2 PE=1 SV=4																0.8608	0.848785	1.65704	0.679543	0.970185	1.05262	0.780478	0.907907	1.05893	0.883137	0.843838	0.986569	1.029	1.33707	0.515334	0.78895	1.23525	0.87699	0.971569	0.956448	0.997456	0.930961	1.05817	0.992354	0.767223	0.961967	0.994202	0.849999
429	sp|O43278|SPIT1_HUMAN	Kunitz-type protease inhibitor 1 OS=Homo sapiens GN=SPINT1 PE=1 SV=2		1.27661	0.884356	0.935688	1.21668	1.62803	0.728229	0.707054								1.26012	1.15144	1.44251	1.82864	0.997465	0.641829	2.21336	0.887498	0.705193	0.742164	1.43957	1.58575	0.993304	0.868529	1.31777	0.555632	1.49212	0.997797	1.47454	1.54978	1.05259	0.993359	2.08256	1.04424	1.00998	1.5068	0.898939	1.10714
430	tr|E7EUC7|E7EUC7_HUMAN	UTP--glucose-1-phosphate uridylyltransferase OS=Homo sapiens GN=UGP2 PE=1 SV=1		1.02356	0.939295	1.01107	0.941355	0.86177	0.972387	1.00828	0.551382	0.835415	0.621959	0.952498	0.641178	0.600054	0.55498	1.08929	1.34331	1.08362	0.739692	0.9282	0.825176	0.777853	1.05575	0.659487	0.903189	1.07161	0.980262	1.03347	0.815031	1.038	0.975702	0.912363	0.812426	0.742046	1.10106	0.916264	1.51888	1.08306	1.05345	1.40197	1.12762	1.36736	1.45984
431	sp|Q6UXY8-2|TMC5_HUMAN	Isoform 2 of Transmembrane channel-like protein 5 OS=Homo sapiens GN=TMC5		0.855669	0.763813	0.869106	0.946621	1.02839	0.720429	1.51528	1.08819	1.11884	1.25824	0.934024	1.10157	1.4193	1.73243	0.99405	0.819059	1.11499	1.01412	0.918396	1.11919	1.01865	0.559344	1.58426	0.648762	0.834936	0.618087	0.988763	0.947032	0.918616	1.04233	1.72204	0.926149	3.06583	0.937648	1.11976	1.12596	1.41384	0.938016	0.895068	1.97427	0.97569	1.09772
432	sp|P43121|MUC18_HUMAN	Cell surface glycoprotein MUC18 OS=Homo sapiens GN=MCAM PE=1 SV=2		0.748354	0.96156	1.00854	1.00317	1.05766	0.825437	1.09543	1.3573	1.00917	0.845051	0.875346	0.990892	1.07256	0.444839	1.45752	1.05237	0.535606	0.56822	1.06716	0.864324	1.06672	0.977337	0.706937	1.21163	0.976378	2.6226	1.00609	0.731475	0.664367	0.36983	0.815505	1.42687	1.27168	1.14158	1.11275	0.630106	0.533351	1.06289	0.821117	0.447729	0.613626	1.39714
433	sp|P02794|FRIH_HUMAN	Ferritin heavy chain OS=Homo sapiens GN=FTH1 PE=1 SV=2		1.46565	1.53924	1.11739	0.910065	3.42307	1.89955	3.29429	0.668871	0.77091	3.62082	0.877776	1.79693	0.70146	0.945535	1.09049	0.741082	0.831144	3.68137	0.848535	0.8835	1.37888								2.17564	1.07429	0.672591	0.970455	1.17535	0.899884	0.930112	0.751324	5.18641	1.06217	1.0258	2.48078	1.69238	1.09309
434	sp|O96009|NAPSA_HUMAN	Napsin-A OS=Homo sapiens GN=NAPSA PE=1 SV=1		1.58811	0.907948	1.02563	0.957793	2.07383	1.2437	2.23353								0.936852	0.989488	0.859025	1.59944	1.02069	0.734928	1.56095	1.64908	0.554353	0.915448	1.5263	0.57018	0.98699	0.511036	1.45418	0.394756	0.936825	0.594353	1.06085	1.03473	0.960118	0.984127	1.03989	0.902774	1.16929	1.18697	0.520847	1.08324
435	sp|Q9H299|SH3L3_HUMAN	SH3 domain-binding glutamic acid-rich-like protein 3 OS=Homo sapiens GN=SH3BGRL3 PE=1 SV=1		1.87504	0.470518	0.974652	0.865044	0.848945	0.468891	1.3238	0.658989	0.713255	1.21681	1.11129	1.07112	0.976149	0.607001	0.711098	0.461242	0.777894	1.75259	0.834784	1.06192	0.537518	0.519968	1.23078	0.500904	0.730877	0.864733	0.97525	0.900733	0.998364	1.32371	0.660935	0.69617	0.803883	0.650645	0.860531	0.700782	2.40689	0.966293	0.625528	1.62146	0.849244	0.476822
436	sp|Q9UBQ0|VPS29_HUMAN	Vacuolar protein sorting-associated protein 29 OS=Homo sapiens GN=VPS29 PE=1 SV=1		2.07063	0.591349	0.785135	0.764729	0.485422	0.996274	2.54979	1.28176	0.898936	1.19665	0.938811	0.989425	1.02604	1.00863	0.913803	0.893376	1.50491	1.10769	0.973777	1.17518	0.932008	0.975353	1.46691	0.98291	0.984828	1.13048	1.07222	3.34302	1.08844	1.5909	0.586163	0.787022	1.06551	1.51486	0.986329	1.15899	0.893699	0.994564	1.11278	1.72294	1.28249	1.18186
437	tr|X6R3S7|X6R3S7_HUMAN	Trefoil factor 3 OS=Homo sapiens GN=TFF3 PE=4 SV=1		1.90429	0.744038	0.916503	0.839457	1.68841	0.67514	11.7929	0.690365	0.815936	0.733167	1.04228	0.650728	0.400273	3.16408	2.22627	2.68523	2.26202	1.68475	2.63176	1.60144	0.863801	0.628483	0.500051	0.680743	2.10162	0.923488	0.984624	1.26475	1.20057	1.204	1.68129	0.372101	1.44627	0.465459	0.8591	0.469514	1.51746	1.01373	1.89213	0.569305	0.699729	0.505121
438	tr|A6NC48|A6NC48_HUMAN	ADP-ribosyl cyclase/cyclic ADP-ribose hydrolase 2 OS=Homo sapiens GN=BST1 PE=4 SV=1		0.459315	0.673288	0.978942	0.896169	0.577197	0.407449	1.55364	0.637289	0.604423	0.697449	0.730201	0.550221	0.576423	0.646115	0.608701	0.827124	0.882315	0.760755	1.12167	0.796395	0.723065	0.572744	1.48647	0.49374	0.805221	0.923875	0.996586	1.13394	0.713367	0.78554	0.926974	0.979355	1.02766	1.00762	1.02965	0.665558	0.909801	0.957976	0.740911	0.611287	0.610976	0.738077
439	tr|C9JIZ6|C9JIZ6_HUMAN	Prosaposin OS=Homo sapiens GN=PSAP PE=1 SV=1		7.69674	0.673484	1.26549	0.695774	0.759992	0.864231	0.944547	0.582829	0.820767	1.02285	0.852031	0.757618	0.498049	1.16649	0.679793	0.884414	0.674065	1.589	0.981672	0.982845	1.05801	0.687831	0.986984	0.656178	0.973828	0.842486	0.964643	1.34672	1.91943	0.932439	1.03109	0.631943	0.943363	0.863242	1.04493	0.496631	0.929512	0.926666	0.56184	0.745394	0.729542	0.386715
440	sp|P07942|LAMB1_HUMAN	Laminin subunit beta-1 OS=Homo sapiens GN=LAMB1 PE=1 SV=2									1.63668	1.26848	0.881893	1.0069	1.52585	1.06793	0.774365	1.80821	1.66855	1.21982	0.87629	1.86131	0.846261	1.11554	1.78232	0.903964	1.49481	2.03251	1.17135	1.08581	0.892399	0.751575	0.408845	1.19907	1.26062	1.01476	1.05262	1.09308	1.35319	0.891008	0.968324	1.25258	0.677268	1.18335	1.57811
441	sp|P61978-2|HNRPK_HUMAN	Isoform 2 of Heterogeneous nuclear ribonucleoprotein K OS=Homo sapiens GN=HNRNPK		0.538029	0.517617	0.968192	0.647375	0.654551	0.57888	0.641492	1.36607	0.964641	1.17411	1.20721	1.01342	0.917857	0.731707	0.720612	0.852454	1.11273	0.89157	0.941419	1.52449	0.659086	0.99251	0.996581	1.08872	0.719705	0.873802	0.928269	0.800522	0.97933	1.73118	0.686888	0.929007	0.698257	0.710346	1.00947	0.593529	0.807066	1.09697	0.836153	0.877308	1.40342	0.756611
442	sp|P30040|ERP29_HUMAN	Endoplasmic reticulum resident protein 29 OS=Homo sapiens GN=ERP29 PE=1 SV=4		0.785929	1.08471	1.04056	0.809354	0.771444	0.970497	0.550365	1.06286	0.81769	0.785535	1.10446	1.16419	0.698127	0.688472	0.650839	0.897918	0.941705	0.912412	1.01835	0.957299	0.819574	0.673997	1.16811	0.64166	0.562982	0.680615	0.927151	0.831515	1.00652	1.55799	0.650539	0.821983	0.644352	0.708139	0.838557	0.838056	1.00472	1.0354	1.01551	0.851727	0.97663	0.714394
443	sp|P27695|APEX1_HUMAN	DNA-(apurinic or apyrimidinic site) lyase OS=Homo sapiens GN=APEX1 PE=1 SV=2		0.953371	0.91549	1.08858	0.908917	1.09526	1.1138	0.624143								0.531601	0.587464	0.951242	0.673483	1.05325	1.04252	0.401777	0.661097	1.77484	0.620033	0.709018	0.879837	1.01891	1.80668	0.855366	1.88063	0.756883	1.12511	0.8779	0.977209	1.09479	0.730102	1.08168	1.12352	0.778764	1.31612	1.98401	0.592955
444	sp|P43353|AL3B1_HUMAN	Aldehyde dehydrogenase family 3 member B1 OS=Homo sapiens GN=ALDH3B1 PE=1 SV=1		0.65672	0.448371	1.01179	0.573633	0.770257	0.554183	1.51044	0.863866	1.02147	0.788524	1.03046	0.832517	0.970602	2.66901	0.923924	0.486687	1.09374	0.570577	0.682386	1.23322	0.627436	0.536489	0.57941	0.676227	1.44762	0.529181	1.02521	0.95089	0.638206	0.774941	1.1379	0.686373	1.50694	0.670129	0.870871	0.947536	0.82798	0.998666	0.702619	1.06758	0.499146	0.814114
445	sp|P49720|PSB3_HUMAN	Proteasome subunit beta type-3 OS=Homo sapiens GN=PSMB3 PE=1 SV=2		0.674187	1.24788	1.04328	1.13243	0.966422	1.19847	0.776941	0.907024	1.25049	0.951955	0.781253	1.04979	0.648077	0.800572	0.926154	2.0114	0.73537	0.876507	1.1054	0.826014	1.01995	1.45995	1.12884	0.500339	1.13954	1.18464	0.964868	1.13957	1.19227	0.904314	1.12485	0.931035	0.596879	0.766706	0.893075	0.576419	0.593988	1.03703	0.919744	0.730347	1.42685	1.10375
446	sp|P10153|RNAS2_HUMAN	Non-secretory ribonuclease OS=Homo sapiens GN=RNASE2 PE=1 SV=2		0.509742	1.34881	1.08578	1.40574	0.981197	0.851923	0.497377	1.0967	0.938281	1.01863	1.13724	0.790443	1.08428	0.98279	1.05103	1.1801	1.25364	0.93295	0.993583	0.704313	0.829016	0.748528	1.32692	0.960372	0.946974	0.759892	0.975041	1.59094	0.871612	2.40777	1.17949	0.90909	1.70799	1.34116	1.10592	1.10713	1.00942	0.976401	0.983365	1.34974	0.845608	1.50629
447	sp|P20908|CO5A1_HUMAN	Collagen alpha-1(V) chain OS=Homo sapiens GN=COL5A1 PE=1 SV=3		0.738197	0.853426	0.982483	3.17364	1.48286	1.1834	1.24842	4.90396	1.34154	2.54451	1.0126	1.94563	1.22851	1.17218	0.838164	0.952734	0.522133	1.69954	0.925823	0.634887	0.909393	0.934785	0.924871	1.31813	1.673	1.28868	0.834197	0.713183								2.35217	0.552514	1.17716	2.18443	1.23415	1.57745	0.976071
448	sp|P50552|VASP_HUMAN	Vasodilator-stimulated phosphoprotein OS=Homo sapiens GN=VASP PE=1 SV=3		0.982545	0.878582	1.07647	0.78576	1.18312	0.911944	1.31777								0.904141	1.15111	0.851955	0.678058	0.939489	0.783748	0.701709								0.791971	1.8215	0.640751	0.956489	0.743101	0.646985	1.00206	1.24868	1.05795	0.983647	0.796151	0.827672	1.68122	0.889815
449	tr|X6RBG4|X6RBG4_HUMAN	Uromodulin OS=Homo sapiens GN=UMOD PE=4 SV=1																1.17347	0.935362	1.48816	0.76467	0.81485	0.507507	1.19998	1.02132	1.02523	2.09698	1.30813	0.91158	1.10854	1.31842	0.95431	0.905953	1.33729	0.99517	1.00905	1.71647	1.43629	1.74583	1.36818	0.866303	1.86702	0.949869	0.867936	3.50646
450	sp|Q96NY7|CLIC6_HUMAN	Chloride intracellular channel protein 6 OS=Homo sapiens GN=CLIC6 PE=2 SV=3		1.97266	0.519472	1.06437	1.07529	1.11937	0.758998	0.0994345	1.29367	0.923025	1.57827	1.25822	1.14806	1.58165	2.5905	1.60924	1.17034	1.74264	1.90537	1.12055	1.95268	1.07387								1.474	1.68538	1.34385	1.4874	1.47589	1.35858	1.17342	0.993155	0.891676	1.05594	1.40538	2.23576	0.70884	0.714058
451	tr|A6NFX8|A6NFX8_HUMAN	ADP-sugar pyrophosphatase OS=Homo sapiens GN=NUDT5 PE=1 SV=1		1.66024	1.17307	0.954642	1.10012	1.07154	1.11717	2.16275	1.03307	1.13301	1.40278	1.12449	1.48991	1.07892	1.34339	1.07413	1.29625	1.1148	1.17929	1.12415	1.58339	1.21191	1.57914	1.61387	0.938343	1.01008	1.10394	1.02991	1.17095	1.27585	1.19362	1.5233	1.19505	1.21425	1.27291	1.07808	0.981363	1.67217	0.914874	1.05543	1.09926	1.19266	1.08387
452	sp|P00505|AATM_HUMAN	Aspartate aminotransferase, mitochondrial OS=Homo sapiens GN=GOT2 PE=1 SV=3		0.64357	1.19595	0.931539	1.09049	0.942842	1.34082	0.688915								0.760303	0.942097	1.42008	0.844364	1.05684	1.50069	1.12939	0.9499	1.14896	1.2677	0.898546	0.924412	0.989718	1.33179	0.537698	0.969404	1.9142	0.998215	0.697189	0.627716	0.990194	0.561571	0.61844	0.934519	0.655175	0.752008	1.26551	0.767402
453	tr|B4DT77|B4DT77_HUMAN	Annexin OS=Homo sapiens GN=ANXA7 PE=1 SV=1		1.50686	1.21221	0.859061	0.930729	1.69755	0.768826	1.04262	0.985421	1.0532	1.56376	1.07786	1.44978	1.16305	1.54084	1.18434	1.13496	2.1373	2.64916	1.06221	2.17747	1.15509	0.770581	2.10368	1.00848	1.23089	0.823176	1.00592	1.15568	1.20419	1.18991	1.46142	1.52766	1.57289	0.974177	1.20762	0.946098	2.15252	1.05226	0.908786	2.16673	1.0568	0.95715
454	sp|Q12913-2|PTPRJ_HUMAN	Isoform 2 of Receptor-type tyrosine-protein phosphatase eta OS=Homo sapiens GN=PTPRJ		0.662641	1.07145	0.841524	1.15056	1.94328	1.44704	2.14347								1.0652	1.18774	1.08128	0.816903	1.06857	0.693333	1.05849	0.909445	1.63092	0.922778	1.09539	1.16936	1.01885	1.27833	0.960944	0.872415	0.806098	1.03196	1.06774	0.91464	1.06151	1.02164	0.939377	0.973786	0.90771	0.751376	0.859503	0.965284
455	sp|P22105-3|TENX_HUMAN	Isoform 3 of Tenascin-X OS=Homo sapiens GN=TNXB		0.897697	1.71797	1.03409	1.49109	1.1377	1.2945	1.8872								1.07694	1.29192	1.20214	0.686962	1.03092	0.931002	0.959449	1.463	0.896094	1.52498	1.40487	1.63306	1.11508	0.883382	0.956478	0.514413	1.92529	2.27292	1.00133	1.95786	1.07945	1.16244	2.36518	0.894166	1.17794	1.79966	0.812506	1.54138
456	sp|P15121|ALDR_HUMAN	Aldose reductase OS=Homo sapiens GN=AKR1B1 PE=1 SV=3		4.21196	0.723771	0.997834	0.874046	1.69791	1.0002	1.52785	1.16348	1.26766	1.48703	1.21394	1.29151	1.50281	1.1128	1.767	1.0247	1.46152	3.34461	1.00952	3.46932	1.22923															0.782335	1.28163	0.945629	0.85806	1.25895	0.630524	0.765288
457	sp|P04899|GNAI2_HUMAN	Guanine nucleotide-binding protein G(i) subunit alpha-2 OS=Homo sapiens GN=GNAI2 PE=1 SV=3		0.622107	0.654943	0.903433	0.752615	1.14265	0.611653	0.542073	0.936738	0.780741	0.925563	0.873697	0.81892	0.895381	1.54247	0.964008	1.28	1.24668	0.94562	1.09985	1.08442	0.968142	0.785662	1.04825	1.0033	1.00186	0.923617	0.934987	0.930323	0.883584	1.4431	1.13353	1.0694	1.37917	1.2672	1.12443	1.03072	0.877528	1.02704	0.783399	1.34463	0.861728	1.05684
458	sp|Q96KN2|CNDP1_HUMAN	Beta-Ala-His dipeptidase OS=Homo sapiens GN=CNDP1 PE=1 SV=4		0.790491	1.59222	0.968574	1.45862	0.774317	0.720198	1.34274	1.15314	0.865563	0.738969	0.961028	0.585798	2.63014	0.649786	0.67357	0.743896	0.974672	0.611335	1.03218	0.435101	2.03342	1.29092	0.97826	1.39394	1.59637	0.96226	1.11036	0.754512	0.602466	0.216941	0.787773	0.294182	0.392567	1.62848	1.21482	1.50749	0.602266	1.11107	1.42942	0.611323	0.554327	2.67656
459	sp|P14151-2|LYAM1_HUMAN	Isoform 2 of L-selectin OS=Homo sapiens GN=SELL		0.404081	1.53939	0.930571	1.25086	1.42605	0.862514	0.999304	1.11773	1.16027	0.755021	0.945057	1.02804	0.977239	0.588718	1.33359	1.17364	0.653907	0.548425	1.19729	0.85188	1.02638	1.33818	0.56107	0.995633	1.34026	1.55644	0.995524	1.5963	0.657328	0.512019	0.992978	0.951833	1.09086	1.13687	0.931542	1.23609	0.641556	1.0369	1.17114	0.526296	0.952934	1.46463
460	sp|Q16378|PROL4_HUMAN	Proline-rich protein 4 OS=Homo sapiens GN=PRR4 PE=1 SV=3		22.5289	0.630034	1.37787	0.597369	0.665472	1.05156	0.726408	1.12118	3.39535	0.918275	1.01259	0.532817	0.59781	5.8405	6.07472	0.394399	1.68117	0.4576	0.559851	5.04474	0.57038								0.874934	0.670788	1.1252	0.883876	1.27493	1.72301	1.09288	10.3693	1.12697	1.00929	0.677056	0.586176	0.443221	0.694537
461	sp|P05091|ALDH2_HUMAN	Aldehyde dehydrogenase, mitochondrial OS=Homo sapiens GN=ALDH2 PE=1 SV=2		3.93392	0.749465	1.01884	0.990536	1.4503	1.31965	1.50697	1.02187	1.07223	1.09853	0.96948	1.82846	0.966092	0.886037	1.15569	1.01886	1.41325	1.79469	0.832317	1.42929	1.42056	0.956075	1.47634	1.12435	0.998748	0.880576	1.08891	1.31783	1.77807	1.5089	0.410027	1.22722	0.328725	0.619004	1.00415	0.529831	0.384684	1.03724	0.85805	0.991296	0.784016	0.479724
462	sp|Q15848|ADIPO_HUMAN	Adiponectin OS=Homo sapiens GN=ADIPOQ PE=1 SV=1		0.414886	1.19347	1.08094	2.71149	1.6222	1.88261	1.07205	0.897033	1.53214	0.96054	0.766762	1.01375	0.799516	0.400721	0.515986	0.407722	0.466467	0.23616	0.952959	0.42129	0.627519	0.819465	0.680297	1.5386	2.52284	2.79017	1.0068	0.646059	0.196145	0.0977767	0.171815	1.47268	0.343026	0.609001	0.734222	0.498101	0.231164	1.04123	0.354491	0.182459	0.570078	0.442899
463	sp|P08118|MSMB_HUMAN	Beta-microseminoprotein OS=Homo sapiens GN=MSMB PE=1 SV=1		6.19681	0.729657	0.953665	0.448284	0.25873	0.286325	1.28226	0.602822	0.511614	0.897931	1.05268	0.654157	0.536292	8.20297	1.47504	1.09996	1.47572	2.33829	1.04241	0.746952	0.844664	0.187387	0.178916	0.154783	0.355804	0.769514	0.952219	0.372555	1.28575	1.52949	1.68192	0.198212	1.44087	0.266458	0.904876	0.292694	1.71966	1.02037	1.14237	0.110224	0.427607	0.21968
464	sp|P02746|C1QB_HUMAN	Complement C1q subcomponent subunit B OS=Homo sapiens GN=C1QB PE=1 SV=3		0.555222	1.24414	0.988636	1.55583	0.768111	1.24813	1.26835	1.01342	1.06524	0.716752	0.989336	0.533985	1.87655	0.728935	2.18976	0.793102	1.03974	0.504676	0.994617	0.32216	0.719038	1.85522	0.710612	2.09973	1.14117	1.28442	1.0157	0.83001	0.647341	0.361634	0.654476	1.20931	1.07116	1.22781	1.03823	2.29854	0.871499	0.915923	1.48312	0.878791	1.14375	1.65542
465	sp|P62834|RAP1A_HUMAN	Ras-related protein Rap-1A OS=Homo sapiens GN=RAP1A PE=1 SV=1		0.83624	0.734936	1.08491	0.810967	1.13956	0.92642	1.29154	1.26277	1.43029	0.973587	1.19461	0.890783	2.3032	1.60011	0.928742	1.05698	1.35462	0.943489	1.0485	1.2517	1.08957	0.945014	1.00382	1.00962	1.10603	0.948193	1.18716	1.00475	0.752254	1.16615	1.22063	0.653237	1.22812	1.14177	1.02958	0.823445	0.769966	1.04904	0.738102	1.19888	0.952481	0.855418
466	tr|J3KPA1|J3KPA1_HUMAN	Cysteine-rich secretory protein 3 OS=Homo sapiens GN=CRISP3 PE=4 SV=1		3.07451	0.288505	1.03008	0.543163	0.273563	0.344131	0.969891	0.367883	0.438137	0.456156	0.767283	0.417158	0.374093	1.57363	0.687013	0.5857	0.978259	0.656965	1.06104	0.710654	0.34249	0.353991	0.512411	0.311427	0.518598	0.612102	0.910318	0.404486	0.680434	1.5825	1.1532	0.689656	1.56512	0.444538	0.999967	0.448505	0.744081	1.05179	0.710357	0.395054	0.32527	0.49954
467	sp|Q12841|FSTL1_HUMAN	Follistatin-related protein 1 OS=Homo sapiens GN=FSTL1 PE=1 SV=1		1.02178	1.03027	1.01091	1.85517	1.66596	1.27463	0.934395	2.00961	1.17103	1.32517	0.950094	1.56146	0.950853	1.49705	1.04081	1.38543	0.687368	1.21623	1.06785	0.874579	1.2773	1.46734	0.607806	1.24968	1.6315	1.30477	1.03514	0.877671	1.0098	0.679046	1.14204	1.15669	1.07491	0.91435	0.932184	0.969914	0.757954	0.941403	1.20956	0.560801	1.04001	1.30117
468	sp|Q9BRA2|TXD17_HUMAN	Thioredoxin domain-containing protein 17 OS=Homo sapiens GN=TXNDC17 PE=1 SV=1		1.72177	0.397679	1.04674	0.81317	0.782754	0.664219	0.665155	1.27343	0.922979	1.47943	1.03531	2.04804	1.36236	0.706847	0.868183	0.753081	1.09125	1.64905	0.910416	1.66729	0.624285	0.480833	0.935511	0.456032	0.716686	0.662069	0.958146	0.922098	1.03401	0.936612	0.656756	0.794716	0.779445	0.57417	0.910711	0.845878	1.67309	1.0646	0.702138	1.00899	0.831823	0.489589
469	sp|Q99436|PSB7_HUMAN	Proteasome subunit beta type-7 OS=Homo sapiens GN=PSMB7 PE=1 SV=1		0.786002	1.06075	0.982606	1.25951	1.4736	1.40991	2.56973	1.35994	1.41361	1.37903	1.09909	1.58536	1.01248	1.35731	0.731993	2.25576	1.18138	1.12391	0.902339	0.968898	1.18489	1.01276	1.56889	0.782092	0.921198	1.57771	0.993606	1.37314	1.21512	1.08242	1.02259	1.22214	0.801096	1.03888	0.954734	0.842609	1.91219	0.924968	1.06595	0.971833	1.33116	1.41502
471	sp|P04424|ARLY_HUMAN	Argininosuccinate lyase OS=Homo sapiens GN=ASL PE=1 SV=4		1.11751	1.58926	0.968049	1.8334	1.68077	1.20221	0.61691								1.06695	1.08191	1.12397	1.05408	0.829244	0.90129	0.899843	1.15201	0.760844	1.82572	1.25658	1.90884	1.04962	0.674412	0.889279	0.945651	0.843232	0.836813	0.992295	1.19731	0.984632	1.06064	1.09222	0.938136	1.20563	1.43233	1.39404	1.4805
472	sp|P21980|TGM2_HUMAN	Protein-glutamine gamma-glutamyltransferase 2 OS=Homo sapiens GN=TGM2 PE=1 SV=2		7.36239	0.811599	0.977939	1.11335	1.46057	1.41193	1.79037								1.78866	0.853731	1.18451	0.968752	1.07092	1.2931	1.0017
473	sp|P04229|2B11_HUMAN	HLA class II histocompatibility antigen, DRB1-1 beta chain OS=Homo sapiens GN=HLA-DRB1 PE=1 SV=2		4.0814	1.23161	0.91812	0.946114	0.870264	0.689911	1.04415	0.717978	0.707943	1.04583	0.905111	0.613602	0.608661	1.20427	6.10589	1.00375	1.45001	0.604066	0.814902	4.03454	5.6406								2.0449	1.11363	2.46368	1.11748	2.23641	1.42609	1.17227	0.930031	2.00904	1.01428	0.699279	1.52593	0.577093	0.590042
474	sp|P63313|TYB10_HUMAN	Thymosin beta-10 OS=Homo sapiens GN=TMSB10 PE=1 SV=2		1.98709	0.278649	1.02483	0.80869	0.672419	0.50389	0.836024	1.26896	0.976824	1.38025	1.27918	1.89806	1.30248	0.528543	0.785886	0.478685	0.242149	2.24647	0.72458	1.78704	0.60277	0.44595	0.752434	0.423091	0.726089	0.676848	0.978064	0.471871	1.0025	1.49433	0.454535	0.652727	0.917583	0.260414	1.01533	0.687503	2.11556	1.06415	0.466451	1.14935	0.59431	0.353914
475	sp|P24592|IBP6_HUMAN	Insulin-like growth factor-binding protein 6 OS=Homo sapiens GN=IGFBP6 PE=1 SV=1		0.784951	0.69384	0.829607	1.51602	1.67488	1.26149	0.60806	3.21479	1.2349	1.51272	1.05925	1.49524	1.31499	0.997706	0.970661	0.761064	1.4816	0.939724	1.00291	1.82826	1.6078	0.865748	0.627163	2.08295	1.12697	2.12261	0.934102	0.982191	0.640821	0.536792	1.18756	1.08209	1.56772	0.942376	0.986781	1.26015	1.03674	0.907518	0.723923	0.67144	1.17984	1.41342
476	sp|P62993|GRB2_HUMAN	Growth factor receptor-bound protein 2 OS=Homo sapiens GN=GRB2 PE=1 SV=1		1.20937	0.990311	0.974896	0.875264	0.874309	0.769631	0.509893								0.731733	0.744326	0.87635	0.953558	0.990805	0.743223	0.680651	0.76525	1.26821	0.711141	0.923323	1.04678	0.99259	1.14214	1.15197	1.21745	0.796912	0.913875	0.742608	0.741705	0.979018	1.3921	0.605519	1.04616	0.936974	0.997452	1.36279	0.820141
478	tr|H7BXV5|H7BXV5_HUMAN	Endostatin (Fragment) OS=Homo sapiens GN=COL18A1 PE=4 SV=1		0.780809	1.44393	1.02843	1.48731	2.79957	1.15451	0.91868	2.07029	1.15921	1.62839	1.14038	1.44016	1.59203	0.914424	1.21272	1.55065	1.19551	1.13763	0.849006	3.29373	1.11072								0.812989	0.476498	1.1043	3.93026	2.31162	1.20733	0.570893	2.15944	1.21964	0.988511	1.25783	0.692798	2.27406	1.41147
479	sp|O75367|H2AY_HUMAN	Core histone macro-H2A.1 OS=Homo sapiens GN=H2AFY PE=1 SV=4		0.431839	1.98751	0.937366	0.70288	0.928357	2.23894	0.596143								0.399764	1.62919	1.0721	0.601536	1.08032	0.765952	0.429361	1.52604	1.6748	1.30558	0.856379	1.21053	1.0093	1.18214	0.823621	0.532518	1.34275	2.11729	1.53346	0.912377	0.986336	0.617931	0.717076	1.00173	1.02448	0.735446	2.08605	1.43381
480	sp|P52597|HNRPF_HUMAN	Heterogeneous nuclear ribonucleoprotein F OS=Homo sapiens GN=HNRNPF PE=1 SV=3		1.26143	0.786012	0.977148	0.736302	0.747714	0.771942	1.29561	0.804662	0.997465	0.97953	1.03177	1.44981	0.934918	1.02373	0.892091	1.01125	1.2333	0.875348	0.993141	1.77556	0.721988								0.960618	1.26221	0.530779	0.884268	0.543201	0.587652	0.934765	0.722543	1.43341	0.99934	0.860989	1.34355	1.08082	0.458907
481	sp|Q15063-4|POSTN_HUMAN	Isoform 4 of Periostin OS=Homo sapiens GN=POSTN		0.648318	0.718419	0.979837	1.40608	1.18183	0.718058	1.84673	1.29621	1.15324	2.04449	1.03821	0.978063	1.48342	0.919446	0.870761	0.857088	0.95899	3.1333	1.02477	0.520845	0.901714	0.755756	0.898067	0.981102	4.35659	1.00812	1.10437	0.673466	1.33272	0.601082	1.55082	1.02212	0.819674	2.64214	1.11419	1.21247	1.38196	0.963438	1.54996	2.0961	0.755735	0.801328
482	sp|P10599 |THIO_HUMAN	Thioredoxin		2.67985	0.334341	1.16099	0.621403	1.04541	0.590505	0.660924	0.512539	0.405945	1.20758	1.09066	1.04949	0.763165	1.20261	0.941027	0.82185	1.24505	1.83203	0.938324	1.93185	0.717525	0.436542	0.859718	0.536066	0.872311	0.569978	0.970219	0.739144	1.01824	1.42207	0.867704	0.539781	0.705192	0.416716	0.656578	0.332318	1.86097	1.03433	0.550906	0.843794	0.825168	0.363094
483	sp|Q9NUQ9|FA49B_HUMAN	Protein FAM49B OS=Homo sapiens GN=FAM49B PE=1 SV=1		0.907812	1.13725	0.958698	0.883664	0.667832	0.621475	0.351989								0.66324	1.03833	0.971515	0.498438	0.988417	0.729948	0.521145	0.825812	0.821101	0.812573	0.936502	0.775426	0.972848	0.984779	0.787494	1.24007	0.676714	0.687134	0.589022	0.77408	0.946127	0.639283	0.793481	0.983731	0.765474	0.902717	1.00317	0.641987
484	sp|P06703|S10A6_HUMAN	Protein S100-A6 OS=Homo sapiens GN=S100A6 PE=1 SV=1		2.94209	0.295716	0.992127	0.503446	0.64424	0.687702	0.849003	0.464093	0.684779	1.41179	0.779022	1.57067	0.714555	1.42054	0.858996	0.72449	0.9252	1.8209	0.771589	2.41496	0.831801	0.332575	2.00318	0.622431	0.585244	0.443697	0.944521	0.741213	0.866856	1.34354	1	0.983077	0.503353	0.477843	0.966852	0.400348	1.20435	1.06549	0.536576	1.46113	1.03029	0.280256
485	sp|Q53GD3|CTL4_HUMAN	Choline transporter-like protein 4 OS=Homo sapiens GN=SLC44A4 PE=2 SV=2		0.392822	0.366515	0.964056	0.541825	0.631033	0.465977	0.728568	0.808538	0.824069	0.868091	0.985816	0.878974	0.67062	2.37467	1.17734	0.844592	1.50418	0.844062	1.10856	1.60326	0.978095	0.491533	0.553472	0.555616	1.19451	0.647464	1.01232	0.875957	0.955963	1.04538	1.32047	0.633106	2.65525	0.757515	1.0104	1.22331	0.933025	0.890475	0.56927	1.46542	0.757198	0.650781
486	sp|P00492|HPRT_HUMAN	Hypoxanthine-guanine phosphoribosyltransferase OS=Homo sapiens GN=HPRT1 PE=1 SV=2		1.06839	1.05813	0.901417	0.805218	0.660757	1.26869	0.63029	1.40176	0.994646	1.16902	1.13592	1.03164	1.03225	0.98265	1.18299	1.25343	1.64786	0.832242	1.04315	0.723477	1.00628	1.04003	1.13599	0.922373	0.852636	1.21794	0.990414	1.21663	0.896639	1.32405	0.998162	1.05918	0.866639	1.50984	0.963812	2.91036	1.51185	0.784244	1.41238	0.829823	1.15457	0.85211
487	tr|E7EPC6|E7EPC6_HUMAN	CD44 antigen OS=Homo sapiens GN=CD44 PE=1 SV=2		1.96279	0.649045	1.00805	1.50975	1.81277	0.642519	0.313879	1.50797	0.900771	1.59582	0.893911	0.992442	0.651429	0.375049	1.26715	2.07475	0.381104	1.21842	1.04164	0.609564	2.22502	1.02091	0.392014	0.705423	1.10624	1.25042	0.920868	0.684568	1.05744	0.470125	0.67161	0.773463	0.741752	0.678295	0.735125	0.817145	1.09119	1.07289	0.904316	0.639464	0.867327	0.821485
488	sp|Q9UQ80|PA2G4_HUMAN	Proliferation-associated protein 2G4 OS=Homo sapiens GN=PA2G4 PE=1 SV=3		1.93222	0.815402	0.887153	0.894611	0.877913	0.688438	0.365887								0.720416	0.90294	1.30911	1.21233	0.847682	1.47524	0.752702	0.897901	0.761922	1.12015	0.725191	0.698185	0.946149	1.22792	1.03565	1.59643	0.976246	1.11543	1.06035	1.26602	1.10208	1.11819	1.4891	0.946627	1.04484	1.4196	1.25976	0.95934
489	sp|Q9Y5Z4|HEBP2_HUMAN	Heme-binding protein 2 OS=Homo sapiens GN=HEBP2 PE=1 SV=1		1.3627	0.894561	0.977993	0.954064	0.935607	0.706678	1.54708	0.706959	0.97127	0.975468	0.852067	1.13396	0.824861	1.02582	0.854473	0.715312	0.888699	1.11741	0.895764	1.41295	0.689506	0.585648	1.12699	0.623964	0.808688	0.881992	0.984579	0.840209	0.753435	1.5795	0.874878	0.963506	0.751149	0.563106	0.829888	0.694322	1.31949	1.0379	0.904578	0.987974	0.828632	0.658024
490	sp|Q99828|CIB1_HUMAN	Calcium and integrin-binding protein 1 OS=Homo sapiens GN=CIB1 PE=1 SV=4		0.303763	0.333785	1.03172	0.762957	0.625386	0.33265	1.04114	0.793944	0.8201	1.07974	1.29882	0.963476	0.940088	3.21404	1.04315	0.784667	1.38159	0.621466	1.02617	1.5384	0.969487	0.436332	0.455783	0.538643	1.33585	0.492645	0.97591	1.11606	0.808522	1.48543	1.34202	0.683169	2.17351	1.06344	1.12448	0.80182	1.28455	1.11951	0.298253	2.47226	1.19779	0.718526
491	sp|P51149|RAB7A_HUMAN	Ras-related protein Rab-7a OS=Homo sapiens GN=RAB7A PE=1 SV=1									1.28744	1.05895	1.38516	1.0482	0.979592	1.07485	1.1486	0.813512	0.922654	1.11826	1.08192	0.957094	1.66665	0.655926	0.827121	2.53365	0.735766	0.93002	0.692868	1.04235	1.23274	1.00145	1.23531	1.01288	0.967882	1.30713	0.818912	0.999658	0.923328	0.963304	0.999089	1.12316	0.991276	1.27303	0.92863
492	sp|P30043|BLVRB_HUMAN	Flavin reductase (NADPH) OS=Homo sapiens GN=BLVRB PE=1 SV=3		1.97104	1.1126	0.991653	0.940425	1.11537	0.923087	1.64327	0.887118	1.0874	1.01611	0.947822	1.13744	1.56807	0.981871	0.866575	0.78326	4.82423	3.02718	1.03566	1.17727	1.12206	0.975928	0.726713	1.27577	1.02411	1.33956	1.0854	1.09989	1.32104	0.935592	0.83561	1.03791	0.862266	2.17444	1.0419	1.27109	1.03881	1.00636	1.82448	2.51508	0.993515	1.37904
493	sp|Q04760-2|LGUL_HUMAN	Isoform 2 of Lactoylglutathione lyase OS=Homo sapiens GN=GLO1		2.80658	0.786833	0.981461	0.858094	1.16409	1.0188	2.67878	1.03338	1.02413	1.50261	0.922257	1.55118	1.19344	1.30068	1.19299	0.871675	2.61365	1.81893	0.898278	1.9747	1.05479	0.688263	1.01471	1.28334	0.789576	0.807781	0.919069	0.862291	1.08771	1.31291	0.908081	1.20621	0.863738	0.884925	0.884675	0.89133	2.82041	0.8976	1.00772	1.44643	0.705837	0.713043
494	sp|P28065|PSB9_HUMAN	Proteasome subunit beta type-9 OS=Homo sapiens GN=PSMB9 PE=1 SV=2		0.719777	1.51602	1.0387	1.08338	1.03738	1.39121	1.36715	0.998608	1.06168	0.805672	1.00483	1.0632	0.678947	0.771688	0.82249	1.20191	0.736262	0.660179	1.00619	0.660492	0.859958	1.36857	1.11286	0.785427	1.45459	0.951416	1.00675	0.876879	0.993337	0.738316	1.02811	1.06037	0.740109	0.830925	0.996701	0.713739	0.689418	1.01005	0.952326	0.779491	1.25242	1.18216
495	sp|P26447|S10A4_HUMAN	Protein S100-A4 OS=Homo sapiens GN=S100A4 PE=1 SV=1		3.26201	0.474323	0.999062	0.643291	0.650752	0.904131	1.57268	0.463516	0.571985	1.02911	0.865473	0.612184	0.637743	0.808694	0.814906	1.10396	0.998705	1.45246	0.960695	1.03403	0.836234	0.79862	1.37699	0.736132	0.56646	0.794662	1.29739	1.48389	1.36622	1.36612	0.602236	0.884521	0.851	1.61409	1.07243	0.522285	1.05518	0.893997	0.694905	1.12088	0.859381	0.568414
496	sp|P07738|PMGE_HUMAN	Bisphosphoglycerate mutase OS=Homo sapiens GN=BPGM PE=1 SV=2																0.779059	0.742935	3.61037	2.43531	0.943867	0.690848	0.971025	0.914593	1.20355	1.68938	1.23793	1.60646	1.02324	1.38713	1.10605	0.854803	1.18079	1.02821	1.11316	3.20818	1.10828	0.995304	1.10541	1.02715	1.32601	1.54334	0.705549	0.871702
497	sp|P55008|AIF1_HUMAN	Allograft inflammatory factor 1 OS=Homo sapiens GN=AIF1 PE=1 SV=1		1.71491	0.567533	1.22921	0.650184	0.721857	0.708971	0.852063	0.541487	0.659354	0.732424	1.1078	0.686026	0.581429	0.532862	0.667649	0.601129	0.981404	0.797763	0.878939	0.872304	0.594862	0.38158	0.736252	0.849579	0.423625	0.345945	0.81323	0.364922	1.1145	1.14198	0.615952	0.922334	1.01979	0.538515	1.00361	0.687381	1.75701	1.31714	0.599592	0.875581	0.728705	0.478057
498	sp|O75882-2|ATRN_HUMAN	Isoform 2 of Attractin OS=Homo sapiens GN=ATRN									1.51228	1.54036	1.10014	1.11765	1.119	1.39549	0.785415	2.26039	1.40443	1.04165	1.01278	1.06785	0.624593	1.13219	1.33416	0.764345	1.50073	1.15516	1.79665	0.969187	1.13948	0.779788	0.428508	1.54097	1.42041	2.51008	1.44656	1.05113	1.50386	2.38092	0.932359	2.07924	0.939223	0.74696	1.83417
499	tr|B7Z596|B7Z596_HUMAN	Tropomyosin alpha-1 chain OS=Homo sapiens GN=TPM1 PE=1 SV=1		0.670204	0.879201	0.611546	0.583518	0.867779	0.790272	1.37135								0.851157	0.902316	1.07532	1.09496	0.803567	1.13114	0.983073	1.46497	0.675131	1.68366	1.11703	1.31729	1.06642	0.969818	1.17743	1.34704	0.953058	1.7249	1.05755	1.40773	1.11339	1.02533	1.38	0.966136	1.53724	1.27443	1.26028	1.99937
500	sp|P13987|CD59_HUMAN	CD59 glycoprotein OS=Homo sapiens GN=CD59 PE=1 SV=1		0.769539	0.477127	1.0086	0.792379	1.27442	0.494558	0.928568	0.918237	0.822496	0.996001	0.964455	0.8194	0.750603	1.83321	1.27135	0.769427	1.20442	1.28612	0.984044	1.14771	0.978415	0.411828	0.481706	0.655379	1.5174	0.774655	0.981874	0.773615	0.765705	0.790108	0.789663	0.638157	1.33942	0.800189	0.812544	1.1533	1.9702	1.01558	0.633524	1.31362	0.752894	0.706488
502	sp|P04278|SHBG_HUMAN	Sex hormone-binding globulin OS=Homo sapiens GN=SHBG PE=1 SV=2		0.41653	0.470405	0.974451	0.760562	0.786229	0.461932	0.952513															0.756996	0.423491	2.15137	0.832543	0.664568	0.9328	0.298462	0.670989	0.38466	0.765633	1.34376	0.743308	1.55601	0.734217	1.37705	0.35311	0.735787	0.780209	0.266503	0.318413	0.367861
503	sp|O75390|CISY_HUMAN	Citrate synthase, mitochondrial OS=Homo sapiens GN=CS PE=1 SV=2		0.815672	0.75879	1.15011	0.90559	1.02761	0.787804	0.802303	0.518199	0.760785	0.563399	1.12936	0.51951	0.688407	0.611216	1.08629	0.695567	1.12251	0.84163	0.907149	0.964146	1.17024	0.730328	1.58281	0.934638	0.871106	1.11958	1.09409	1.87976	0.884923	1.60323	0.773296	1.35283	1.09052	0.906025	1.04106	1.01193	0.462066	1.0353	0.837315	1.02663	1.09213	0.98565
504	sp|P78324|SHPS1_HUMAN	Tyrosine-protein phosphatase non-receptor type substrate 1 OS=Homo sapiens GN=SIRPA PE=1 SV=2																0.5735	0.696316	0.580314	0.861877	0.934545	0.829379	0.729773	0.813816	1.29408	0.980071	0.82884	1.28734	1.04757	1.29863	0.854408	0.766735	1.02324	0.910978	0.943759	0.825118	1.02344	0.64625	1.76775	0.990238	0.802738	0.648241	0.852362	0.901261
505	tr|J3QRS3|J3QRS3_HUMAN	Myosin regulatory light chain 12A OS=Homo sapiens GN=MYL12A PE=4 SV=1																0.743015	0.845597	1.9509	1.53344	0.949891	1.32397	0.91552	0.903641	2.93449	0.837407	1.04559	0.931102	1.04396	2.02902	1.36306	3.803	0.828496	1.28041	1.12366	1.97954	1.00569	1.27678	0.356616	1.06935	0.845732	3.92193	1.4785	0.791145
506	sp|P11047|LAMC1_HUMAN	Laminin subunit gamma-1 OS=Homo sapiens GN=LAMC1 PE=1 SV=3		0.785026	1.57431	0.976363	1.8723	1.38491	0.857103	3.34134	1.68263	0.927593	0.888957	1.05158	1.39833	1.02611	0.566177	1.21358	1.07483	0.537249	0.63609	1.27475	0.60508	0.881028	2.39517	1.32486	1.40316	1.88317	1.28409	1.11173	1.1461								2.06139	0.84199	1.06616	1.78875	0.673356	1.57747	2.11676
507	sp|P08238|HS90B_HUMAN	Heat shock protein HSP 90-beta OS=Homo sapiens GN=HSP90AB1 PE=1 SV=4		1.27475	1.04176	0.914067	0.583896	0.530985	1.62204	0.45739	0.90378	1.09236	0.871605	1.06116	1.34747	0.775485	1.03224	1.26282	1.38237	0.594669	0.608155	1.05601	0.918145	0.928662	2.15488	1	0.804551	1.03535	0.490677	0.967175	0.729102	0.961149	0.725488	1.24857	0.442913	0.314877	0.576475	0.818281	1.11903	0.661949	0.982378	1.13364	1.53986	1.22236	0.935439
508	sp|Q15084-5|PDIA6_HUMAN	Isoform 5 of Protein disulfide-isomerase A6 OS=Homo sapiens GN=PDIA6		1.04319	1.63546	1.16647	0.626709	1.29624	1.2552	0.0994345	0.76444	0.898313	0.727149	0.829142	1.06966	0.807056	1.13332								0.815531	1.35356	0.67253	0.661743	0.955586	0.793594	1.50246	1.48011	1.1194	1.72862	1.30844	2.06675	1.12061	1.24196	0.678909	0.591876	0.71633	0.745409	0.557857	1.05374	1.03828
509	sp|Q9H4A9|DPEP2_HUMAN	Dipeptidase 2 OS=Homo sapiens GN=DPEP2 PE=1 SV=2		1.22249	1.15654	1.11104	1.18288	1.42587	1.01315	3.75962								0.95745	0.894111	1.57649	0.999436	0.937405	0.555826	1.33713								0.876162	0.685577	0.855148	0.733664	1.03468	1.49353	1.04875	1.157	0.571047	1.09364	0.684701	0.540259	0.67169	1.21578
510	sp|P25815|S100P_HUMAN	Protein S100-P OS=Homo sapiens GN=S100P PE=1 SV=2		0.964823	0.372495	1.02733	0.546854	0.448634	0.301942	0.611829	0.488398	0.455991	0.647643	0.743427	0.631147	0.80063	1.35525	0.503026	0.579782	0.980931	0.645938	0.939284	0.85764	0.39097	0.319144	2.69991	0.49894	0.700737	0.579452	0.928513	1.01209	0.647376	2.01069	0.528897	0.865083	0.645755	0.305178	0.913372	0.688349	0.822958	1.08034	0.69074	0.53854	0.982319	0.437391
511	sp|P59998-3|ARPC4_HUMAN	Isoform 3 of Actin-related protein 2/3 complex subunit 4 OS=Homo sapiens GN=ARPC4		0.738316	0.945717	0.936214	0.696727	0.506865	1.02877	5.66503	0.507354	0.53811	0.592735	1.05439	0.558079	0.624457	1.10623	0.647955	0.963284	0.642492	0.515167	1.00418	0.784984	0.606825	0.967505	1.07424	0.51736	0.737622	0.919641	0.986775	1.41739	0.735456	1.91668	0.677564	0.869674	0.565993	0.728966	1.34474	0.733639	0.552958	1.07293	0.680436	1.10858	1.06748	0.822439
512	tr|Q5T9B7|Q5T9B7_HUMAN	Adenylate kinase isoenzyme 1 OS=Homo sapiens GN=AK1 PE=1 SV=1		2.46404	0.793858	0.898073	1.01148	1.44706	1.1341	0.160298	1.43708	1.06269	1.93937	0.88336	1.66188	1.91286	1.34433	0.864506	1.1036	1.17923	2.02725	0.672249	3.30118	1.25277	0.913673	0.560559	1.51826	1.14649	1.00312	0.96694	0.85428	1.42826	0.858822	1.20588	1.60282	0.953935	1.9104	1.0372	1.24311	3.49612	1.09026	1.25982	2.33696	0.674031	0.633019
513	sp|Q14515|SPRL1_HUMAN	SPARC-like protein 1 OS=Homo sapiens GN=SPARCL1 PE=1 SV=2		0.767672	1.48841	0.853397	1.33048	1.17512	1.88588	0.308362	1.66847	1.39382	1.00194	1.06776	1.17821	1.43394	0.805301	0.536576	0.516523	1.36755	0.545287	0.950943	0.813544	1.38087	1.22122	0.549315	1.87651	1.25545	0.86573	1.04357	0.987661	0.771311	0.521336	2.29807	1.20305	1.00291	2.40928	1.04649	0.976816	1.36032	1.0045	0.859514	0.811118	0.695071	1.88037
514	sp|O60218|AK1BA_HUMAN	Aldo-keto reductase family 1 member B10 OS=Homo sapiens GN=AKR1B10 PE=1 SV=2		7.3221	1.30282	1.0178	1.49564	1.17163	1.20255	2.40958								1.27394	1.73776	3.16709	1.42859	0.91548	1.80175	0.481761								3.82853	1.02102	1.46965	0.906634	0.787804	1.5822	0.994513
515	tr|J3KR44|J3KR44_HUMAN	Ubiquitin thioesterase OTUB1 OS=Homo sapiens GN=OTUB1 PE=1 SV=1		1.75039	1.40214	0.937672	1.27757	0.997559	1.22298	1.66027	0.680383	1.05554	1.01027	1.15427	1.03869	1.05818	1.08335	1.2364	1.07366	0.61669	0.955127	0.939992	1.12593	1.00849	1.32299	0.907393	1.50983	1.12747	1.13095	1.07481	1.01604	1.12597	0.914196	0.85773	0.990226	0.750763	1.19009	1.04303	0.964118	0.730407	1.06784	0.934231	1.3864	1.00638	0.750932
516	tr|X6R433|X6R433_HUMAN	Receptor-type tyrosine-protein phosphatase C OS=Homo sapiens GN=PTPRC PE=4 SV=1		0.337522	0.49388	0.978006	0.4572	0.699702	0.407992	0.43618	0.463722	0.544982	0.555533	0.871318	0.374566	0.481601	0.59903	0.603976	1.18519	1.77837	0.549476	1.00842	0.925091	0.44012	0.735543	1.23488	1.00519	0.751824	1.37362	1.09747	1.14613	0.656933	1.3028	0.556451	1.01625	0.661622	0.998716	0.944302	0.462306	0.918322	1.03066	0.664075	0.633928	0.83132	0.558556
517	sp|Q53FA7|QORX_HUMAN	Quinone oxidoreductase PIG3 OS=Homo sapiens GN=TP53I3 PE=1 SV=2		1.66875	1.06016	1.13118	0.879573	1.29853	1.02059	1.93493	1.24291	1.05977	1.6532	0.991985	1.89809	1.27523	1.22283	1.10685	1.25094	1.48488	1.75187	1.09167	1.33103	1.28919	0.936459	0.770832	0.821329	1.00616	0.974263	0.990398	1.28651	1.10045	1.37399	1.23635	1.20191	1.02956	1.2051	1.08021	1.28288	1.90342	1.00819	0.975068	1.53946	1.05673	1.16745
518	tr|Q5T7F0|Q5T7F0_HUMAN	Neuropilin-1 OS=Homo sapiens GN=NRP1 PE=4 SV=1		1.0341	1.30412	0.944632	1.78994	1.2793	1.07156	0.74536								1.54516	1.2202	1.34223	0.833149	0.932129	0.850485	1.26851	2.40981	0.728724	1.49059	1.44709	1.7577	1.03172	0.909984	1.86114	0.455159	1.10931	2.15906	1.40027	1.42532	0.892253	1.76803	1.71443	0.998245	1.64497	0.919395	1.46154	1.79327
519	sp|Q9NZ08|ERAP1_HUMAN	Endoplasmic reticulum aminopeptidase 1 OS=Homo sapiens GN=ERAP1 PE=1 SV=3		0.697679	1.47775	1.06466	1.29349	1.50305	1.45948	1.22885								1.21046	0.682149	1.49176	0.636061	0.941577	1.21511	0.945146	0.917456	0.707602	1.3356	1.07679	0.810417	1.0092	1.29306	0.835921	0.673203	1.01581	0.692289	0.559528	1.97415	0.96304	1.15024	0.657409	1.01879	0.815887	0.810853	1.40719	0.586936
520	sp|P16278|BGAL_HUMAN	Beta-galactosidase OS=Homo sapiens GN=GLB1 PE=1 SV=2		2.74404	1.38734	1.16812	1.03623	1.33752	1.25535	1.37006								1.11922	0.877931	0.969887	2.06763	0.97487	1.415	1.12434	0.863119	1.68054	0.766023	1.1642	1.04102	1.09535	1.01644	1.83988	1.31213	1.05089	0.996112	0.978766	1.07977	0.941597	1.24455	4.8027	0.890914	0.921063	2.96427	0.887604	1.00971
521	sp|Q04917|1433F_HUMAN	14-3-3 protein eta OS=Homo sapiens GN=YWHAH PE=1 SV=4		1.63156	0.99436	0.916414	0.909087	0.768884	1.05881	0.670355	1.14728	0.951235	0.889841	0.719266	1.11374	0.880116	0.716109	1.01166	1.08816	0.789649	1.02429	0.924953	1.00083	0.997353	1.01566	1.11303	0.98942	0.871214	1.30433	1.0557	0.944278	1.16936	1.24054	0.913181	0.912655	0.760056	0.788455	1.05559	1.27977	0.610822	1.19501	1.15197	2.05142	1.87801	1.13757
522	sp|P31946|1433B_HUMAN	14-3-3 protein beta/alpha OS=Homo sapiens GN=YWHAB PE=1 SV=3		1.18979	0.720024	0.94342	0.628587	0.638557	0.856366	0.295636	0.601568	0.761496	0.870539	1.00315	1.21775	0.686187	0.707916	0.706483	0.910544	0.59271	1.07995	0.912935	0.942234	0.809451	0.754505	0.801372	0.636962	0.792393	1.15816	1.00271	0.809997	1.16208	1.08972	0.958756	0.771347	0.644094	1.29421	1.10379	0.496859	0.557119	1.0477	0.647996	1.10028	0.985116	0.633156
523	sp|Q96DA0|ZG16B_HUMAN	Zymogen granule protein 16 homolog B OS=Homo sapiens GN=ZG16B PE=1 SV=3		4.43809	0.549006	1.15218	0.691081	0.54903	0.911336	0.432567	0.750375	1.09532	0.475399	0.991407	0.335625	0.553904	2.00086	0.51695	0.507824	1.5409	0.29511	0.965392	0.404695	0.414892	0.182746	0.175652	0.122175	0.692931	0.128703	0.898891	0.14868	0.789223	2.05841	2.5963	0.463957	3.42125	0.695921	0.854356	0.510349	2.29482	1.03961	1.35934	0.526145	0.733954	0.323909
524	sp|O60462-5|NRP2_HUMAN	Isoform B5 of Neuropilin-2 OS=Homo sapiens GN=NRP2		1.24049	1.47629	0.988158	1.7992	1.50165	1.21642	3.36086	2.20021	2.16465	1.24269	0.973552	2.54359	1.21128	1.13847	1.55921	0.906066	0.729351	0.788941	0.901229	0.58159	1.53079	1.85223	0.872356	1.22294	2.46503	1.86288	1.05682	0.82937	1.06821	0.543022	2.02548	1.17099	2.24606	1.44258	1.1653	1.24368	1.89234	0.941065	1.2582	1.02133	0.927244	1.37215
525	sp|P61604|CH10_HUMAN	10 kDa heat shock protein, mitochondrial OS=Homo sapiens GN=HSPE1 PE=1 SV=2		1.13812	1.37238	1.01336	0.630654	1.36562	1.10499	0.930236	0.693556	0.988289	1.10814	1.0762	1.47004	0.87238	1.30123	0.670827	0.91678	1.16316	1.09854	0.877018	1.44623	1.24876	0.699337	2.46734	0.745511	0.74383	0.833372	0.959688	1.75696	1.08782	1.64664	1.03927	1.42239	0.887314	1.04241	0.876247	0.701823	0.902139	1.00406	0.890741	0.90365	1.80654	0.767909
526	sp|P15153|RAC2_HUMAN	Ras-related C3 botulinum toxin substrate 2 OS=Homo sapiens GN=RAC2 PE=1 SV=1		0.844969	0.649722	0.991068	0.707542	0.703325	0.73077	1.16711	0.688163	0.642745	0.658059	1.01906	0.600296	0.665596	1.11629	0.757545	0.856389	0.929727	0.581459	1.0358	0.879675	0.643446	0.610193	0.516426	0.648487	0.690628	0.59672	0.980354	0.715589	0.568321	1.67347	0.817827	0.599414	0.787977	0.732009	0.928569	0.629047	0.709296	1.03866	0.872216	0.870498	0.813948	0.710675
527	sp|P13716|HEM2_HUMAN	Delta-aminolevulinic acid dehydratase OS=Homo sapiens GN=ALAD PE=1 SV=1									0.893671	0.937811	1.15444	0.720157	0.614393	1.73827	1.46254	1.00791	1.15084	2.63944	2.48322	1.09001	1.00945	0.997918	1.24807	1.32539	1.46103	1.34837	2.05579	1.04384	1.16823	0.997089	0.738677	0.934275	1.23364	1.22563	1.76859	1.08629	0.974696	1.35202	0.910842	1.24661	1.16402	0.807546	1.03773
528	sp|P26022|PTX3_HUMAN	Pentraxin-related protein PTX3 OS=Homo sapiens GN=PTX3 PE=1 SV=3		1.03216	2.50312	0.928277	1.5098	1.16518	1.1722	1.0289	1.0969	0.886058	0.89272	0.930445	0.977441	0.781432	0.90959								2.13095	0.868536	2.81204	0.968651	0.790368	1.04196	1.52294	0.483926	0.60495	0.859936	1.25667	0.389108	1.24506	0.899288	3.43214	0.163725	1.03976	1.84424	0.786803	1.81766	3.58905
529	sp|P33908|MA1A1_HUMAN	Mannosyl-oligosaccharide 1,2-alpha-mannosidase IA OS=Homo sapiens GN=MAN1A1 PE=1 SV=3		1.15758	2.12345	0.911438	1.69784	1.0003	1.03858	2.85254	1.13866	1.33282	0.892988	1.16496	1.43468	1.88791	1.04303	1.05982	1.29	0.636436	0.642009	1.15298	0.783791	1.49059	1.28561	0.911751	1.47146	1.23731	2.16776	1.24158	1.20871	1.23301	0.717704	1.44262	2.05306	1.91694	1.57208	1.37685	1.39239	1.11592	1.05188	1.65031	1.05631	1.15736	1.82407
530	sp|O60506-4|HNRPQ_HUMAN	Isoform 4 of Heterogeneous nuclear ribonucleoprotein Q OS=Homo sapiens GN=SYNCRIP		0.98755	0.917998	0.845696	0.688294	0.644344	0.88661	1.21679								0.633276	1.31823	1.23295	0.875752	0.958739	1.09309	0.492775								1.12294	1.59014	1.00474	1.00278	0.645584	2.2234	0.94659
531	sp|Q9UJ70-2|NAGK_HUMAN	Isoform 2 of N-acetyl-D-glucosamine kinase OS=Homo sapiens GN=NAGK		0.840844	1.25634	0.947555	0.976965	0.759936	1.46803	0.872606								1.41534	1.44153	0.552919	0.806069	0.966783	0.85041	0.645484	1.12542	1.63134	0.703292	1.25458	1.13148	0.984504	1.22663	0.682892	0.648472	0.767924	0.743899	0.575422	0.789374	1.04167	1.12867	1.52017	1.06551	0.808561	1.15439	1.32401	0.832542
532	sp|Q9UBR2|CATZ_HUMAN	Cathepsin Z OS=Homo sapiens GN=CTSZ PE=1 SV=1		1.67002	1.4075	1.06596	0.806547	0.896352	0.928743	0.803573	0.864571	0.890859	1.38686	1.02981	0.806809	0.690219	1.35941	0.985311	0.763351	0.483613	2.19158	0.816747	1.23578	1.41753	0.650006	1.21746	0.674789	1.14922	0.997223	1.01558	0.822221	1.65632	0.881268	0.840482	0.694674	0.925838	0.584664	0.784576	0.92143	0.941634	1.05555	0.922265	1.99161	0.918101	0.950056
533	sp|P40199|CEAM6_HUMAN	Carcinoembryonic antigen-related cell adhesion molecule 6 OS=Homo sapiens GN=CEACAM6 PE=1 SV=3		1.14074	0.749418	1.0985	0.866896	1.27298	0.749482	1.15588	0.91075	0.929774	0.922515	0.782562	0.962709	0.81804	2.78349	0.976397	0.963422	1.50337	1.63667	1.07539	0.832124	1.55572	0.757505	1.05827	0.672733	1.02662	0.732898	0.868656	0.871288	1.16674	0.871543	1.35352	0.812675	0.980295	0.786956	1.00054	1.07072	1.36629	1.00719	1.21827	1.19757	0.937845	1.27786
534	sp|P18510-3|IL1RA_HUMAN	Isoform 3 of Interleukin-1 receptor antagonist protein OS=Homo sapiens GN=IL1RN		1.76043	0.678976	1.01119	0.618362	0.413697	0.924067	0.399342								0.406635	0.958014	0.93098	0.577774	0.885809	0.47302	0.31668
535	sp|P05204|HMGN2_HUMAN	Non-histone chromosomal protein HMG-17 OS=Homo sapiens GN=HMGN2 PE=1 SV=3									0.530372	0.510616	0.778895	1.03706	0.512043	0.493176	0.635424	0.409522	0.748339	1.05437	1.34224	0.917396	2.50603	0.678597															0.272913	0.434893	0.960453	0.488445	0.456193	0.683395	0.381818
536	sp|P04222|1C03_HUMAN	HLA class I histocompatibility antigen, Cw-3 alpha chain OS=Homo sapiens GN=HLA-C PE=1 SV=2									1.35989	1.07205	1.79688	1.42075	1.49184	1.4971	1.07864	0.963876	0.687407	0.422136	0.958477	0.925049	1.29826	1.09022	1.49764	2.02506	1.03793	1.4413	1.47054	1.15651	1.23805	0.826854	0.829679	2.16604	1.27356	2.92304	1.00713	1.12362	1.43356	1.06799	1.06667	0.883173	0.99706	1.70439	1.21382
537	sp|P02775|CXCL7_HUMAN	Platelet basic protein OS=Homo sapiens GN=PPBP PE=1 SV=3		0.837636	1.07905	0.980421	1.17684	2.1473	1.17094	1.70703	1.87395	1.12407	1.15127	1.13712	0.821757	5.92675	1.01488	0.83374	0.837984	2.62958	1.23866	0.891678	1.02065	1.83367	0.745187	0.843097	1.13765	1.01927	1.51238	1.46383	0.865538	1.4634	0.49433	0.952895	1.30293	1.91223	2.83368	1.0883	2.41004	1.82205	1.0879	0.772819	0.773357	1.335	2.3821
538	sp|Q7Z404|TMC4_HUMAN	Transmembrane channel-like protein 4 OS=Homo sapiens GN=TMC4 PE=2 SV=3		0.562857	0.679637	1.01881	0.897343	0.927146	0.758801	0.682277								1.13551	0.798937	1.48474	0.933276	0.941138	1.66674	1.10398								0.766357	1.03157	1.43361	0.623505	2.49541	0.853486	1.03933	0.846105	0.80421	0.93737	0.574533	1.79027	0.969668	0.723688
539	sp|O00764|PDXK_HUMAN	Pyridoxal kinase OS=Homo sapiens GN=PDXK PE=1 SV=1		2.45198	0.745694	1.14954	0.820851	0.784051	0.869857	1.48365	0.940338	0.961212	0.894765	1.00957	1.13187	0.95316	1.14249	0.942634	0.687026	1.48857	1.643	0.91707	1.16587	0.865482								1.42745	1.08986	0.5582	0.612459	0.573215	0.657765	1.0363	0.892017	0.457752	1.04014	0.737438	1.29649	0.733854	0.731487
541	sp|P24534|EF1B_HUMAN	Elongation factor 1-beta OS=Homo sapiens GN=EEF1B2 PE=1 SV=3		1.7217	0.988083	1.02523	0.858573	0.816273	0.899788	0.840519								1.03627	1.75997	1.13048	1.83984	0.886001	1.41604	1.2204	1.36402	1.11129	1.19458	1.16891	1.24134	1.03715	1.23981	2.0137	1.62126	0.933255	1.09351	0.773018	0.943832	1.02476	1.32957	1.03545	1.13117	1.37664	1.86039	1.66876	0.975296
542	sp|P16401|H15_HUMAN	Histone H1.5 OS=Homo sapiens GN=HIST1H1B PE=1 SV=3		0.260621	0.589634	0.953652	0.608412	0.994486	0.384849	0.507992	0.603368	0.641439	1.11851	0.943321	0.78548	0.772566	0.765282	1.09466	2.76467	0.710716	0.921187	1.08847	0.662007	0.448078	0.710763	1.04409	0.947432	0.68466	0.891822	0.962413	1.24115	0.593097	1.42165	0.679236	1.34366	1.67988	0.917143	0.986093	1.01159	0.897148	1.07752	1.25963	0.636792	2.01743	2.90927
543	sp|Q13867|BLMH_HUMAN	Bleomycin hydrolase OS=Homo sapiens GN=BLMH PE=1 SV=1		0.909354	1.28799	1.00955	1.45042	1.21031	1.03982	1.63124								1.09318	1.53721	1.57996	1.51613	1.07204	0.830685	1.25448	1.03955	0.931683	0.677811	1.43718	1.28513	0.93158	1.52018	1.36463	0.838374	1.15299	1.02654	0.834774	1.45159	1.17287	0.836084	0.950686	0.870511	0.920281	0.78638	0.832493	1.28032
544	sp|P07108|ACBP_HUMAN	Acyl-CoA-binding protein OS=Homo sapiens GN=DBI PE=1 SV=2		2.71959	0.250222	1.01078	0.831216	1.16494	0.483157	0.643035	0.746601	0.703966	0.82015	0.824942	0.683636	0.909584	1.17784	1.16308	0.811016	0.734839	2.08775	0.860921	1.85701	1.17548	0.529619	0.702816	0.757393	0.829063	0.674978	0.958814	0.642929	1.46794	0.879202	0.781978	0.991982	1.34237	0.630727	1.12181	0.704675	2.96124	1.07971	0.634966	0.960309	0.783062	0.636359
545	sp|P31997|CEAM8_HUMAN	Carcinoembryonic antigen-related cell adhesion molecule 8 OS=Homo sapiens GN=CEACAM8 PE=1 SV=2		0.589953	1.18145	0.961206	0.932219	0.724401	0.770283	2.0868	0.381559	0.367371	0.566448	0.846289	0.352746	0.468857	0.905242	0.372729	0.649189	1.68836	0.710774	0.956105	0.553435	0.257729	0.728837	2.78492	0.733244	0.82452	1.00151	1.08321	1.25815	0.806327	0.877275	1.18542	0.925397	1.08881	1.20827	1.08583	0.697541	0.873641	0.930767	0.685614	0.874621	0.624987	0.581889
546	sp|P17936|IBP3_HUMAN	Insulin-like growth factor-binding protein 3 OS=Homo sapiens GN=IGFBP3 PE=1 SV=2		0.814261	2.25533	1.06753	1.37588	1.12547	1.03972	1.57208	0.922265	0.690487	0.661413	1.12013	0.980066	0.981065	0.63581	0.904062	2.13076	1.77251	1.0923	1.75525	0.819275	1.15296	1.67715	0.521543	1.32153	0.679554	0.840619	1.0205	0.81509	0.77442	0.560769	0.962147	0.98882	2.59308	1.51014	1.07139	1.55961	0.791362	0.889879	0.638315	0.387588	0.865831	1.24207
547	sp|P00740|FA9_HUMAN	Coagulation factor IX OS=Homo sapiens GN=F9 PE=1 SV=2																0.60447	0.575049	0.54939	0.285209	1.00446	0.28939	0.898748	1.66623	0.361003	2.40128	1.10663	0.497521	0.981727	0.554776	0.56162	0.384255	0.440426	0.526248	0.34626	0.97467	0.750463	1.89121	0.951525	1.09063	1.49481	0.699957	0.983569	2.23206
548	sp|Q9BTY2|FUCO2_HUMAN	Plasma alpha-L-fucosidase OS=Homo sapiens GN=FUCA2 PE=1 SV=2		1.10158	2.47908	1.08717	1.77359	1.20773	1.28587	0.911908								1.32488	1.52623	0.582656	0.691225	1.09121	0.685748	1.47844	1.11957	1.12077	1.34198	0.802844	2.44184	1.04108	0.788267	0.814353	0.709646	0.919894	1.5813	0.898547	0.969381	0.907276
549	sp|Q9UJU6|DBNL_HUMAN	Drebrin-like protein OS=Homo sapiens GN=DBNL PE=1 SV=1																0.817968	1.00249	1.19989	1.06396	0.965006	1.18593	0.959248	0.941491	1.41342	1.32228	1.02105	1.19713	0.997226	1.13029	1.14253	1.6239	1.43063	0.967682	1.04593	1.08367	0.9327
550	sp|O00533|CHL1_HUMAN	Neural cell adhesion molecule L1-like protein OS=Homo sapiens GN=CHL1 PE=1 SV=4		0.703932	1.12701	0.932849	2.7693	1.29522	0.950424	0.869416	1.14955	1.3679	0.883766	1.22568	1.29878	1.14348	1.44807	0.931933	0.790527	0.85113	0.726232	0.971449	0.804061	0.845213	0.762984	0.734848	1.13721	0.924706	1.97984	0.971772	0.807552	0.751877	0.70067	1.30964	0.892025	1.21202	1.13325	0.888584	1.13425	1.07989	0.996608	1.14922	0.793478	0.752597	1.07138
551	sp|P09417|DHPR_HUMAN	Dihydropteridine reductase OS=Homo sapiens GN=QDPR PE=1 SV=2		1.3383	0.71295	0.981761	0.831473	1.31617	1.01241	1.87406	1.54041	0.942935	0.994303	1.09358	0.949758	1.30146	0.943807	1.03101	0.894288	0.903365	1.16604	1.26823	1.71733	1.18672	0.854632	1.35719	0.878158	0.892494	0.988577	1.03026	1.18135	1.40554	0.644396	0.80087	0.977358	0.885822	0.92693	1.06789	2.35985	1.38154	1.51903	1.97554	1.17896	0.642099	1.19072
552	sp|O75594|PGRP1_HUMAN	Peptidoglycan recognition protein 1 OS=Homo sapiens GN=PGLYRP1 PE=1 SV=1		0.485367	0.813339	1.09678	0.776954	0.636643	0.567079	1.70915	1.43115	0.819031	0.881493	1.0289	0.688637	1.09159	1.0671	0.411313	0.439203	1.34021	0.592024	0.974032	0.836276	0.270679	0.68961	2.60023	0.735503	0.965063	0.976042	1.04437	1.16582	0.587519	1.7874	0.749473	1.12624	1.03547	0.901814	0.9561	0.600878	0.765857	0.80493	0.731084	0.576667	0.622648	0.627461
554	sp|Q8NFJ5|RAI3_HUMAN	Retinoic acid-induced protein 3 OS=Homo sapiens GN=GPRC5A PE=1 SV=2		1.29546	0.872521	1.02593	1.32761	4.65292	1.13138	1.4559	1.38059	1.1382	1.71652	0.906419	1.76231	1.03361	2.3813	0.956181	1.06733	1.05685	3.10689	0.93179	0.8137	2.19482	0.858388	1.014	1.16946	2.39495	1.23704	1.04426	1.02812	1.43547	0.464822	1.70578	0.868999	1.79399	1.12694	0.972034	1.10665	2.26973	1.06255	1.30533	2.46088	1.06398	1.60784
555	tr|J3KQ18|J3KQ18_HUMAN	D-dopachrome decarboxylase OS=Homo sapiens GN=DDT PE=1 SV=1		1.46871	0.983988	0.937365	1.34352	1.42437	0.921469	1.21827	0.648783	0.928738	0.913066	0.660108	0.943631	0.773374	1.02272	1.32322	1.39665	1.71956	1.5737	0.952561	1.77838	1.24249	1.24287	1.32282	0.988509	1.02403	1.06193	0.979326	1.33032	1.1813	1.30114	0.609628	0.89168	0.646517	1.00864	0.84046	0.854219	0.892382	0.906214	0.844908	0.984893	0.793515	0.880524
556	sp|P11279|LAMP1_HUMAN	Lysosome-associated membrane glycoprotein 1 OS=Homo sapiens GN=LAMP1 PE=1 SV=3		0.880498	1.33208	0.994588	1.23954	1.71768	0.926677	1.1447	1.03885	1.03745	1.45895	0.947216	1.42189	0.743737	1.48268	0.72358	1.02411	0.624752	1.70798	0.917822	1.22863	1.08082	1.04546	1.71647	0.742337	0.845696	0.868911	0.983252	1.15976	1.08009	0.833179	1.04709	1.24171	0.981658	0.863964	1.04143	0.758377	1.87063	1.01309	0.798647	1.27306	0.815342	0.907531
557	sp|Q15843|NEDD8_HUMAN	NEDD8 OS=Homo sapiens GN=NEDD8 PE=1 SV=1																0.674525	0.598544	0.760562	1.01595	0.671363	1.2142	0.774266								0.984411	1.11191	0.678336	0.772622	0.948237	0.638715	0.985379	0.854244	1.65356	0.945169	0.75755	0.865983	0.874676	0.97849
558	sp|P09382|LEG1_HUMAN	Galectin-1 OS=Homo sapiens GN=LGALS1 PE=1 SV=2		2.58719	0.89841	1.00952	0.866604	1.60984	1.12374	1.35878	1.27194	1.2446	1.67367	1.28013	1.63566	1.03532	1.39068	0.747112	0.69164	0.961408	1.45943	0.797437	0.876335	0.939528	1.54382	0.419911	1.19818	0.836043	0.997035	0.982992	0.682423	1.6415	1.05333	0.808534	0.854876	0.936786	2.20439	0.85151	1.12903	1.57695	0.968397	0.910973	2.16799	1.05901	0.751808
559	sp|Q9NPY3|C1QR1_HUMAN	Complement component C1q receptor OS=Homo sapiens GN=CD93 PE=1 SV=3		0.499368	0.993678	0.929013	1.64409	1.60898	0.876323	1.70561	1.47751	1.33782	1.16125	1.01636	0.956869	1.17626	1.18205	2.26596	1.45378	0.800991	0.674363	1.24188	0.987214	1.19494	1.12693	0.664144	1.41123	1.0662	1.96879	1.05122	0.952645	0.770374	0.574835	1.10774	1.13535	1.01813	1.2298	0.907998	0.950903	0.705215	0.811223	1.0374	0.563847	0.769952	1.27378
560	sp|Q9H0W9|CK054_HUMAN	Ester hydrolase C11orf54 OS=Homo sapiens GN=C11orf54 PE=1 SV=1		2.26202	0.732861	0.934031	0.757654	1.23706	0.887468	0.261952	0.846888	0.801175	1.23806	1.17321	1.38533	1.0351	0.973335	1.05118	0.757544	1.24469	1.27249	0.936195	2.025	0.797701	0.733213	1.15827	1.03984	0.775921	0.809585	1.02149	0.825996	0.866911	1.25624	0.734585	2.73664	1.2728	1.05754	0.828942	0.970041	1.31748	0.910421	1.12153	1.11474	0.746538	0.709953
561	sp|P12724|ECP_HUMAN	Eosinophil cationic protein OS=Homo sapiens GN=RNASE3 PE=1 SV=2																														0.967314	3.04298	0.915998	1.40509	2.21702	1.03597	1.20997
562	tr|C9JFR7|C9JFR7_HUMAN	Cytochrome c (Fragment) OS=Homo sapiens GN=CYCS PE=1 SV=1		1.07347	1.95294	1.26008	0.815003	1.0786	2.11275	0.768739	0.453297	0.649157	0.784713	0.935855	1.24618	0.508484	0.718428	0.558919	1.06464	1.17267	1.14795	1.05752	1.39111	1.11782	0.850066	1.67308	0.577078	0.575804	0.844705	0.95111	0.922105	0.868449	0.862146	0.929492	1.00666	0.664077	0.816939	0.951271	0.465089	0.672493	1.03851	0.690685	0.42897	1.02384	0.498945
563	sp|P16035|TIMP2_HUMAN	Metalloproteinase inhibitor 2 OS=Homo sapiens GN=TIMP2 PE=1 SV=2																1.19578	1.06783	0.663413	0.903624	0.968953	1.21083	1.10984	0.862593	1.30454	0.998628	1.24454	0.968906	0.914716	1.45374	0.874724	0.73667	0.996426	1.15628	1.05536	0.735342	1.07502	1.09104	0.570765	0.979591	1.07259	0.474633	0.952511	1.40057
564	sp|Q9UBX7|KLK11_HUMAN	Kallikrein-11 OS=Homo sapiens GN=KLK11 PE=1 SV=2		2.65634	0.315942	1.02564	0.769049	0.674267	0.526332	1.4717	1.00268	1.05469	0.905546	0.993646	1.12935	0.910393	5.157	1.37785	1.0165	1.38961	2.96288	1.1858	0.910269	1.18542	0.434202	0.363482	0.491054	2.77597	1.20535	0.980822	0.84091	1.57404	1.29422	2.05606	0.650548	2.44139	1.13996	1.00548	1.17602	2.22643	0.885522	1.0068	1.74255	0.812948	0.598786
565	tr|H7C579|H7C579_HUMAN	Omega-amidase NIT2 (Fragment) OS=Homo sapiens GN=NIT2 PE=1 SV=2		1.84443	0.710854	0.98089	0.948596	0.918441	0.914694	0.780538	0.714728	0.915979	1.08332	1.04554	1.06813	0.958001	1.05894	1.30418	0.869635	3.06388	1.14517	1.12042	1.32777	1.12184	0.876945	1.31781	0.969445	1.18482	1.07066	1.19927	1.38256	0.973731	1.51783	0.914481	1.11927	0.829289	1.43954	1.12555	0.672677	1.0023	0.966285	0.730046	1.19702	1.04357	0.589285
566	sp|P09104|ENOG_HUMAN	Gamma-enolase OS=Homo sapiens GN=ENO2 PE=1 SV=3		1.55952	0.734282	1.16384	1.05702	1.4825	1.25798	4.87986	1.92926	1.53959	1.67704	1.11293	2.31002	1.98199	2.25045	2.11644	2.22769	2.83973	2.02105	1.31504	3.57167	2.05293
567	sp|Q96CX2|KCD12_HUMAN	BTB/POZ domain-containing protein KCTD12 OS=Homo sapiens GN=KCTD12 PE=1 SV=1		0.955968	0.843315	1.07502	0.947218	0.688577	1.36161	0.0994345								1.31807	1.65371	0.94388	1.38384	1.00036	1.39997	0.766559								1.67867	0.929097	0.886207	1.09404	1.14564	0.811082	0.890619	1.39935	0.981614	1.0067	1.63542	1.8177	1.18589	1.21292
568	sp|P53004|BIEA_HUMAN	Biliverdin reductase A OS=Homo sapiens GN=BLVRA PE=1 SV=2		2.22491	0.997145	1.0173	1.03787	1.01503	1.00516	5.30806								1.24456	1.26401	1.41486	1.70194	1.20486	1.09942	1.13271	1.14581	0.817191	0.943528	1.04756	1.0584	0.941694	0.908204
569	sp|P0DJI9|SAA2_HUMAN	Serum amyloid A-2 protein OS=Homo sapiens GN=SAA2 PE=1 SV=1		0.948736	1.17567	1.21996	1.83739	1.93689	1.25664	1.66198	2.41703	0.6542	2.97155	0.886345	0.769676	0.929453	1.0448	0.967944	0.74113	0.394858	0.288298	1.20551	0.877451	0.762765	0.723183	1.21467	1.98809	1.27067	1.20989	1.04255	2.07693	3.75715	1.12426	0.778907	0.947883	1.17614	2.9522	1.25855	1.1739	0.58905	1.21229	0.769119	0.354489	2.90578	6.71932
570	sp|P23470-2|PTPRG_HUMAN	Isoform 2 of Receptor-type tyrosine-protein phosphatase gamma OS=Homo sapiens GN=PTPRG		1.00507	0.963609	1.00489	1.57697	1.69781	0.737206	0.624594								0.943847	1.18771	0.961207	0.587212	1.03793	0.742758	1.4371	0.999029	0.500262	0.947079	1.35542	1.96413	1.3837	0.690385	1.59268	0.595728	1.19802	1.40997	1.90445	2.21646	1.18392	0.705403	1.57853	0.850747	0.891899	0.546471	0.925429	1.41163
571	sp|P35241-5|RADI_HUMAN	Isoform 5 of Radixin OS=Homo sapiens GN=RDX		1.50467	1.26515	0.695389	1	1.41766	1.10156	0.787493								0.707967	1.19618	0.828761	1.4032	0.881538	1.05024	1.422	1.77545	1.33916	1.50166	1.4552	1.26862	1.15266	1.05826	1.51401	1.09016	1.30919	1.32229	1.35242	1.09187	1.10218	0.892305	1.41302	0.865237	1.0548	1.42879	1.07317	1.12652
572	sp|P01880-2|IGHD_HUMAN	Isoform 2 of Ig delta chain C region OS=Homo sapiens GN=IGHD																1.30583	0.732575	0.862091	0.755959	0.849836	0.392162	0.698191								0.901869	0.630945	1.30017	4.02073	1.28025	1.28438	0.994185	1.80429	1.75741	0.912452	6.21935	1.81825	0.61542	1.21908
573	sp|P04792|HSPB1_HUMAN	Heat shock protein beta-1 OS=Homo sapiens GN=HSPB1 PE=1 SV=2		2.20306	1.02109	1.03047	0.865922	0.871385	1.47238	1.08843	1.12684	1.18542	1.08294	1.1266	1.35442	1.57114	1.45525	0.943351	1.10324	1.35395	1.06369	0.912908	0.984714	1.12673	2.20873	0.381481	1.16045	0.986373	0.598963	0.997182	0.456206	1.10981	0.906076	2.47822	1.01147	1.3782	1.26172	0.989842	0.962991	0.985165	0.945525	1.24938	1.35431	0.752897	0.907022
574	sp|Q16853|AOC3_HUMAN	Membrane primary amine oxidase OS=Homo sapiens GN=AOC3 PE=1 SV=3		0.504487	1.23727	0.91038	1.50403	0.956459	0.967782	0.387979	2.05058	1.48129	1.28393	1.03677	1.92314	1.00013	0.851691	1.38269	1.07521	1.28503	1.21754	0.896995	1.55861	1.06996	1.0561	0.682339	1.33021	1.2281	1.42252	1.06307	0.780554	0.732177	0.957198	0.938102	0.732435	0.751421	0.756931	0.801476	1.60312	1.22599	1.07866	1.54231	0.859166	1.27785	2.01804
575	tr|F8W6I7|F8W6I7_HUMAN	Heterogeneous nuclear ribonucleoprotein A1 OS=Homo sapiens GN=HNRNPA1 PE=1 SV=2		1.24184	1.09042	0.944108	0.816797	0.947537	0.902735	0.723641								0.68982	1.87706	1.9192	1.49127	0.968218	2.02922	0.707533								1.61164	1.97935	0.824553	1.13223	0.770962	1.27115	0.984973	1.11886	0.843513	1.0732	1.52253	1.12818	1.78786	1.11066
576	sp|O95336|6PGL_HUMAN	6-phosphogluconolactonase OS=Homo sapiens GN=PGLS PE=1 SV=2		1.53871	0.71249	0.939488	1.08638	0.898062	0.754203	1.81839	0.798586	0.836312	1.09244	1.07644	0.915335	1.0487	0.961966	1.16891	0.875297	1.43281	1.14298	1.07264	1.33836	0.60431	0.741339	1.05797	0.72844	0.895147	0.92897	1.10963	0.905723	0.764654	1.10002	0.708344	0.849616	0.651182	0.88997	0.82552	0.811826	1.05774	0.898945	0.852158	0.912604	0.798347	0.594736
577	sp|O60664|PLIN3_HUMAN	Perilipin-3 OS=Homo sapiens GN=PLIN3 PE=1 SV=3																0.768313	0.93161	1.25269	0.627956	1.03038	0.860784	0.777095								0.913302	1.57874	0.816105	0.957315	1.07539	1.01587	1.07192	1.32924	1.56473	1.09357	1.24061	1.39289	0.956621	1.86747
578	sp|P42167|LAP2B_HUMAN	Lamina-associated polypeptide 2, isoforms beta/gamma OS=Homo sapiens GN=TMPO PE=1 SV=2		0.666105	1.32861	0.909933	1.29018	1.32558	1.06526	1.18375								0.720971	1.07506	0.893407	0.608828	0.928039	1.38404	0.918979								0.701373	0.653122	0.778843	0.958735	1.26485	1.53066	0.904334	1.52282	2.51782	0.92914	1.2508	0.958458	1.07247	1.49087
580	sp|Q9UEW3|MARCO_HUMAN	Macrophage receptor MARCO OS=Homo sapiens GN=MARCO PE=1 SV=1		0.712664	1.32132	0.990817	1.71763	0.786515	0.824899	1.53273	1.03255	1.17413	1.41973	0.99474	0.780046	1.00659	0.743827	1.58056	1.77608	1.34302	1.00165	1.32043	0.54911	2.43947	0.992499	4.40152	1.16275	1.5951	1.49384	1.05885	1.2083	1.59956	0.367717	2.21528	1.20845	2.02955	1.59744	1.04528	1.59782	1.58298	0.856793	1.32739	1.09636	1.31489	1.21464
581	sp|P42785-2|PCP_HUMAN	Isoform 2 of Lysosomal Pro-X carboxypeptidase OS=Homo sapiens GN=PRCP		0.839317	1.4316	0.870614	1.17913	0.932153	0.780664	3.44324								0.517265	0.625957	0.947941	0.675235	0.936313	1.05879	0.501899	0.577999	3.5244	0.611076	1.267	0.94858	1.06553	2.02064	0.811236	1.29964	0.94316	1.21523	1.21898	0.995262	1.10285	0.904364	0.951533	1.02552	0.848939	1.20306	0.912631	0.832332
582	sp|Q9NP55|BPIA1_HUMAN	BPI fold-containing family A member 1 OS=Homo sapiens GN=BPIFA1 PE=1 SV=1		1.28232	0.260214	1.09821	0.781001	0.515296	0.422713	0.343421	0.800306	1.28916	0.860597	0.945044	0.762521	0.90217	5.29719	1.0787	0.414135	0.996068	0.440695	0.90858	0.321883	0.335612	0.293811	0.255237	0.368376	1.59007	1.42507	1.11505	1.24511	0.638955	0.67258	3.33399	0.470603	0.717179	0.967382	0.864226	0.669749	0.78286	0.882464	2.27606	0.621756	0.923335	0.556285
583	sp|P12956|XRCC6_HUMAN	X-ray repair cross-complementing protein 6 OS=Homo sapiens GN=XRCC6 PE=1 SV=2		0.695303	1.15783	1.03308	0.747301	0.622524	1.20745	5.44588															1.32325	2.79004	0.736121	1.10891	0.986837	1.06188	1.25001	0.900444	0.961994	0.549964	0.762197	0.527821	0.523773	0.923611	0.590763	0.434611	1.06729	0.708708	0.773558	1.55646	0.45833
584	sp|Q13630|FCL_HUMAN	GDP-L-fucose synthase OS=Homo sapiens GN=TSTA3 PE=1 SV=1		1.73376	0.798083	1.05851	0.921354	0.805945	0.900824	1.17724								1.28251	0.879128	3.78188	1.67827	0.983649	0.99837	0.997535	0.617203	1.13266	0.683726	0.95776	0.798071	0.957423	1.24691	1.16943	1.54981	0.769571	0.797919	0.543566	1.95593	0.870865	1.52567	0.811081	0.989781	1.06184	1.53497	0.874527	0.558541
585	sp|P09497-2|CLCB_HUMAN	Isoform Non-brain of Clathrin light chain B OS=Homo sapiens GN=CLTB		1.19594	0.845674	0.899824	1.0545	1.2966	1.09712	1.30535								0.917644	1.15566	1.06378	1.25958	1.17893	1.44298	1.68816	1.23929	1.3553	1.17879	0.954925	1.30875	1.05788	1.01644	1.4841	1.45297	1.11289	1.29175	0.898582	0.981012	1.14715	1.28926	0.844857	1.03509	1.67562	0.867626	1.30273	1.58069
586	tr|E9PL22|E9PL22_HUMAN	Hypoxia up-regulated protein 1 OS=Homo sapiens GN=HYOU1 PE=1 SV=1		0.848033	1.29267	1.04485	1.25234	1.21459	1.28054	1.49652								0.865408	0.748162	0.632297	0.523709	0.871742	0.648559	1.12834	0.701637	0.807818	0.861601	0.8413	0.869408	1.10509	0.679695	1.09762	0.817779	1.20157	1.02837	1.03623	1.20236	1.05641	1.12492	0.742205	1.04427	1.41691	0.78688	1.17119	2.21959
587	sp|Q12906-6|ILF3_HUMAN	Isoform 6 of Interleukin enhancer-binding factor 3 OS=Homo sapiens GN=ILF3									0.650037	0.66605	0.877297	1.04487	0.766369	0.773982	0.617286	0.561368	1.35875	0.789226	0.577482	1.01173	0.957328	0.648103	1.00042	1.57357	0.689015	0.768789	0.971801	1.03195	1.19964	0.585661	1.54174	0.612761	1.01562	0.647578	0.535796	0.873861	0.779377	0.774668	0.968741	0.922822	0.66745	1.31503	0.780296
588	sp|Q9HD89|RETN_HUMAN	Resistin OS=Homo sapiens GN=RETN PE=2 SV=1		0.65616	0.391744	0.967005	0.423939	0.378219	0.350168	0.424424	0.256957	0.281963	0.634063	0.912077	0.412253	0.346854	0.83464	0.25041	0.585973	1.04686	0.4141	1.10708	0.921198	0.249876	0.406922	4.47081	0.700776	0.558672	1.11693	1.26361	2.79979	0.329546	1.44225	0.942166	1.55381	0.425817	1.00259	0.956435	0.384506	0.559025	1.09158	0.598698	1.62405	2.33674	0.466302
589	sp|P0C0L4-2|CO4A_HUMAN	Isoform 2 of Complement C4-A OS=Homo sapiens GN=C4A		0.433757	1.43757	0.968951	0.94468	0.69336	0.719721	1.68738	0.699388	0.813127	0.408012	0.855864	0.462113	0.969185	0.570991	3.20263	0.544869	0.476348	0.225586	1.20938	0.193872	0.575004	0.881117	0.64227	1.38779	1.12331	0.358426	0.918776	0.362366	0.440466	0.277646	0.319637	1.44137	0.518418	0.854595	1.10468	0.442163	0.241007	0.855465	0.687499	0.243159	1.0666	1.46633
590	sp|P61204|ARF3_HUMAN	ADP-ribosylation factor 3 OS=Homo sapiens GN=ARF3 PE=1 SV=2		1.10934	0.795162	0.970114	0.81059	1.40457	1.31032	2.47954	0.723907	0.804024	1.08839	0.977768	1.0004	0.830848	1.73465	0.990307	1.1344	0.98094	0.795327	1.03148	0.885438	1.08643	1.39044	0.870764	1.00164	1.24649	0.742459	1.07113	0.905974	1.02363	1.07678	1.02774	0.683427	1.35873	0.80889	1.10408	1.04693	0.748252	1.04056	1.07142	0.760459	0.909299	1.01904
591	sp|P50502|F10A1_HUMAN	Hsc70-interacting protein OS=Homo sapiens GN=ST13 PE=1 SV=2		2.07046	0.801676	1.01307	0.898689	1.09879	1.1117	0.897064	0.634738	0.980224	0.953169	0.838261	1.22637	0.635794	0.907172	1.03114	1.55813	1.69251	1.80412	0.948854	1.57624	1.00387	1.11167	0.765159	0.695353	0.681616	0.716245	0.785767	0.624518	1.93407	1.7756	0.88016	1.20832	0.805762	1.32348	0.929583	1.10995	0.56372	1.04076	1.37935	1.6415	1.32005	0.952908
592	sp|P59665|DEF1_HUMAN	Neutrophil defensin 1 OS=Homo sapiens GN=DEFA1 PE=1 SV=1		0.301478	0.362684	0.92727	0.329974	0.248792	0.286417	0.607699	0.246314	0.33994	0.417825	0.846713	0.253109	0.468452	3.00275	0.516622	0.608243	0.348431	0.184517	1.19735	0.338809	0.220645	0.439929	0.583106	0.746277	0.399105	0.463986	0.852291	0.851383	0.207938	1.74194	0.0274773	0.375688	0.145442	0.139649	0.489312	0.307506	0.230274	0.930031	0.959657	0.433658	0.594417	0.390681
593	sp|O15145|ARPC3_HUMAN	Actin-related protein 2/3 complex subunit 3 OS=Homo sapiens GN=ARPC3 PE=1 SV=3		1.14443	0.987481	0.996357	1.00015	1.13985	1.06538	1.36041	0.50534	0.791178	0.778794	0.695722	0.718842	0.433461	1.35767	0.430367	1.12475	1.56195	0.45354	1.05435	1.07889	0.575633	0.809005	0.809739	0.423365	0.546813	0.808069	0.93127	1.32601	0.91786	1.97751	0.682219	0.827215	0.963074	0.753187	0.992448	0.612392	0.825097	0.951702	0.750612	0.845212	0.827316	0.670404
594	tr|F8W1A4|F8W1A4_HUMAN	Adenylate kinase 2, mitochondrial OS=Homo sapiens GN=AK2 PE=1 SV=1		0.821147	1.09724	0.950976	0.807383	1.12891	1.56188	1.65811								0.985532	0.916293	1.77138	0.882056	0.973725	1.05059	0.987863	1.09391	2.40209	0.846981	1.03414	0.855476	1.10238	1.08048	1.02664	1.47369	0.880684	1.02539	1.09615	1.43107	1.04083	0.969001	1.13729	0.956794	1.27023	0.856144	1.38701	1.07323
595	tr|B4DKJ3|B4DKJ3_HUMAN	Cartilage oligomeric matrix protein OS=Homo sapiens GN=COMP PE=2 SV=1		0.459095	1.05883	0.910698	0.965435	0.741474	1.74736	0.817487								1.49164	0.787182	0.76603	0.971922	1.10138	0.840764	0.979581	1.08385	1.12993	1.74722	1.19108	1.94248	1.07794	0.769369	1.01345	0.505157	1.30646	1.24168	1.27021	1.67941	1.20432	1.941	1.66744	1.24449	1.65818	1.22096	1.04079	1.73303
596	sp|P16083|NQO2_HUMAN	Ribosyldihydronicotinamide dehydrogenase [quinone] OS=Homo sapiens GN=NQO2 PE=1 SV=5		1.49508	0.662943	1.03982	0.743606	0.818885	0.64358	1.19805								0.425732	0.493401	0.556169	0.847021	0.958821	0.424325	0.698848	0.555279	0.747929	0.662688	0.752048	0.672318	0.9742	1.17515	0.944618	0.831889	0.795268	0.630972	0.886225	0.671689	0.990213	0.637084	0.70471	1.0547	0.500349	0.874949	0.930521	0.665864
597	sp|Q6IBS0|TWF2_HUMAN	Twinfilin-2 OS=Homo sapiens GN=TWF2 PE=1 SV=2									0.764117	0.72696	0.978337	1.15966	0.764516	0.939044	1.0688	0.821403	0.822612	3.36997	0.72163	1.08903	0.601516	0.746114	0.657376	2.17906	0.792585	0.757254	0.972531	0.911491	2.13058	1.04327	0.861875	1.14832	1.06448	1.42464	1.74214	1.27418	1.35269	1.09518	0.77475	1.02879	1.15172	1.01181	0.916584
598	sp|O75369-5|FLNB_HUMAN	Isoform 5 of Filamin-B OS=Homo sapiens GN=FLNB		1.08669	1.71447	1.17829	1.65547	1.04619	1.79972	0.0994345								1.20585	1.1449	1.06644	1.01741	0.9201	1.4162	1.35096	1.01554	1.22147	1.19909	1.25558	1.29523	1.002	1.61644								0.920998	0.896819	0.693117	0.991726	0.977734	1.09851	0.740739
599	sp|P49908|SEPP1_HUMAN	Selenoprotein P OS=Homo sapiens GN=SEPP1 PE=1 SV=3																1.22618	0.684136	0.605493	0.471968	1.35237	0.477446	1.09943	1.09009	0.863197	1.73803	1.26097	1.03044	1.04532	0.78128								1.32292	0.665008	1.00704	0.974025	0.554937	0.745348	3.80619
600	sp|Q9Y617|SERC_HUMAN	Phosphoserine aminotransferase OS=Homo sapiens GN=PSAT1 PE=1 SV=2		0.994494	1.12268	1.17376	1.03999	1.26006	0.808843	1.81365	1.4193	1.36301	1.28275	1.10827	2.63756	1.18472	1.18136	0.96409	1.0486	7.78011	2.00932	1.05691	1.81316	0.449518	0.983883	1.85351	0.92016	1.11171	0.860252	0.914313	2.09266	0.746892	1.10893	0.849636	1.48187	0.605587	1.38823	0.815925	1.31448	0.836314	1.00513	1.07973	2.42037	1.54408	0.577608
601	sp|P43490|NAMPT_HUMAN	Nicotinamide phosphoribosyltransferase OS=Homo sapiens GN=NAMPT PE=1 SV=1		0.722566	0.675865	1.05093	0.567107	0.566652	0.822513	1.31473								0.544146	0.680741	0.611806	0.472319	0.799311	0.567419	0.373451	0.738325	0.899246	0.977485	0.685622	0.7233	0.974745	1.30094	0.63021	1.20371	0.714692	0.723668	0.837596	0.753274	0.789531	0.519676	0.872333	0.991701	0.720281	0.907533	1.36958	0.697505
602	sp|Q8IV08|PLD3_HUMAN	Phospholipase D3 OS=Homo sapiens GN=PLD3 PE=1 SV=1		4.80231	0.951872	1.0603	1.13132	1.75067	1.01157	0.558817								0.949917	0.90618	1.19209	3.86512	1.00483	0.997147	1.28285	1.0879	0.807984	0.603582	1.4034	0.806204	1.00854	0.550463	1.26226	0.668735	0.954941	0.935738	1.19728	1.11629	0.935371	1.14797	4.20572	0.867648	0.939722	2.21566	0.691049	0.909288
603	sp|Q14103|HNRPD_HUMAN	Heterogeneous nuclear ribonucleoprotein D0 OS=Homo sapiens GN=HNRNPD PE=1 SV=1		1.25961	1.05128	0.977095	0.615814	0.763875	0.964713	0.986952								0.571785	1.42343	0.978631	0.944511	1.0811	1.10508	0.390155	0.963099	2.01166	0.360745	0.521674	0.83648	0.937457	0.915148	1.03441	2.05485	0.825937	1.01148	1.01534	0.829588	1.01	0.376555	0.571515	0.942463	0.783383	0.496351	1.1708	0.469623
604	sp|O60234|GMFG_HUMAN	Glia maturation factor gamma OS=Homo sapiens GN=GMFG PE=1 SV=1		1.78299	0.500835	1.01734	0.704584	0.731175	0.56875	0.61717	0.620447	0.684941	0.83773	1.09623	0.764334	0.861302	0.810475	0.773488	1.09612	1.64925	1.19142	1.01721	1.30545	0.795266	0.670673	0.764303	1.05915	1.01697	0.983937	0.998776	0.898065	1	2.08942	0.745037	0.975119	1.05599	0.882239	1.10211	0.982969	1.7572	1.04918	1.10807	1.45419	1.52519	0.736403
605	sp|Q13822|ENPP2_HUMAN	Ectonucleotide pyrophosphatase/phosphodiesterase family member 2 OS=Homo sapiens GN=ENPP2 PE=1 SV=3		0.588242	1.39735	0.968856	1.45673	1.49532	1.41875	0.965652	1.71873	1.35465	1.34619	1.17751	1.30386	1.49058	0.879281	1.40196	1.34154	1.54614	0.664764	1.01305	0.754894	1.02128	1.83262	0.687473	1.04313	1.41159	2.41452	1.04025	0.666487	1.23291	0.902991	1.53231	1.20678	1.26526	1.44723	1.13471	1.52994	1.08323	0.837527	1.28801	0.87478	0.98653	1.55112
606	sp|Q15435|PP1R7_HUMAN	Protein phosphatase 1 regulatory subunit 7 OS=Homo sapiens GN=PPP1R7 PE=1 SV=1																1.45768	1.5752	1.78979	1.33571	0.987213	1.40823	1.14403
607	sp|P40306|PSB10_HUMAN	Proteasome subunit beta type-10 OS=Homo sapiens GN=PSMB10 PE=1 SV=1		0.550441	1.22405	1.06179	0.881132	0.936951	0.971421	0.833668	1.268	1.30817	0.824542	1.12459	1.15759	1.04544	0.825419	0.762898	1.25006	0.531133	0.521481	0.927108	0.524686	0.810976	1.36666	1.20766	0.682053	1.20563	0.938995	0.972951	0.832358	1.23929	0.702667	1.52292	1.02184	0.818595	0.988926	1.11717	0.70943	0.676459	1.01908	0.996682	0.758706	1.29344	0.84465
608	sp|Q9Y266|NUDC_HUMAN	Nuclear migration protein nudC OS=Homo sapiens GN=NUDC PE=1 SV=1		1.51378	0.682994	1.00358	0.852934	0.68456	0.995123	0.934568								1.07163	1.06589	1.23267	0.99179	1.07283	1.18683	0.917824	0.831728	2.00115	0.831941	0.893926	1.00739	1.01345	1.40021	1.207	0.863093	1.82197	1.46706	0.95239	0.73603	1.20707	1.46356	1.27419	1.03268	1.46424	1.24069	1.61284	1.24315
609	sp|P81605|DCD_HUMAN	Dermcidin OS=Homo sapiens GN=DCD PE=1 SV=2		0.528923	1.65985	0.734093	2.62931	0.834923	0.732028	1.89226	2.81293	1.01331	1.67625	0.922877	0.797704	1.12888	0.69054	2.79188	0.623479	1.35681	2.96068	1.33694	0.941106	1.40172	0.994716	0.957619	1.18818	1.21658	1.27367	1.03635	0.78884	1.00031	0.308284	0.685536	0.929332	1.06973	0.775321	0.871313	0.779759	0.594386	1.04124	0.492201	0.487469	0.612035	0.914211
610	sp|P28074|PSB5_HUMAN	Proteasome subunit beta type-5 OS=Homo sapiens GN=PSMB5 PE=1 SV=3		0.821789	1.05675	0.994882	1.41093	1.01354	1.24393	0.987285								1.14828	2.50565	3.00843	1.47816	1.09346	1.10139	1.59525	1.0094	1.36523	1.08789	0.932413	1.23209	1.01105	1.14537	1.54238	0.862836	1.23089	1.26132	0.973888	2.33152	1.0357	0.948496	1.00621	1.0571	1.20251	0.804247	1.29725	1.78033
611	sp|O43866|CD5L_HUMAN	CD5 antigen-like OS=Homo sapiens GN=CD5L PE=1 SV=1																2.02238	0.837847	0.381476	0.624891	1.07436	0.870192	1.35723	0.903835	1.02257	1.13431	0.899098	5.0301	1.07257	0.769043	0.810438	0.817784	1.99318	0.894037	1.45946	0.996516	0.993478	4.85867	0.866316	1.01331	2.32758	0.79064	0.902893	1.38969
612	sp|P10768|ESTD_HUMAN	S-formylglutathione hydrolase OS=Homo sapiens GN=ESD PE=1 SV=2		2.32501	0.737595	1.09086	0.937249	1.26864	0.785082	2.60073								1.00561	1.11343	1.98781	1.56514	0.880465	2.8642	1.02199	1.26586	0.996849	1.79506	0.633333	0.771687	0.962652	1.11424	1.21894	1.29277	0.710089	0.989721	0.803613	0.851514	1.02144	1.81392	1.12701	0.978989	1.13618	0.85637	0.939336	0.82554
614	sp|P08246|ELNE_HUMAN	Neutrophil elastase OS=Homo sapiens GN=ELANE PE=1 SV=1		1.05411	0.638115	1.04934	0.617076	0.748828	0.606571	0.440584	1.26154	0.643076	0.853924	1.08061	0.706719	0.907273	1.75309	0.420685	0.791464	1.24121	0.620365	0.985196	0.734278	0.405158	0.720424	2.21482	0.906254	0.670847	0.805037	0.995723	2.52993	0.790209	1.45606	0.876671	1.22173	1.24766	1.29055	1.07972	0.624797	1.06264	0.876803	0.624484	0.807338	1.2098	0.694845
615	sp|Q9UGT4|SUSD2_HUMAN	Sushi domain-containing protein 2 OS=Homo sapiens GN=SUSD2 PE=1 SV=1		3.21031	1.13196	0.962707	0.988807	1.78499	1.33538	1.61461								1.00191	0.857211	1.68318	1.0784	0.806891	1.93716	1.51891	0.719272	0.926868	0.963526	0.966186	0.772358	0.949361	1.1382								1.09308	0.842957	0.97652	0.979328	1.49805	0.795742	1.35756
616	tr|E9PEK4|E9PEK4_HUMAN	Macrophage colony-stimulating factor 1 receptor OS=Homo sapiens GN=CSF1R PE=4 SV=1		0.712567	0.933382	0.879558	1.87981	0.881142	0.940741	0.613972	1.21406	1.52069	1.07868	1.12076	1.62469	0.803504	0.609637	1.26562	0.843979	1.45309	0.751591	1.03689	0.669386	0.713223	1.22361	0.834722	1.38197	1.45755	1.9535	1.08009	0.836951	0.989662	0.374558	1.12601	1.32594	1.10968	0.969448	0.848066	1.13369	1.69943	1.00978	1.17772	1.14234	1.04198	1.22039
617	sp|P39687|AN32A_HUMAN	Acidic leucine-rich nuclear phosphoprotein 32 family member A OS=Homo sapiens GN=ANP32A PE=1 SV=1		0.554167	1.05392	0.981442	0.716083	0.771549	0.894671	0.692498	0.836667	1.12345	1.34398	1.12792	1.72311	0.980968	1.21047	0.525141	0.846186	0.735892	0.765214	0.993045	0.887353	0.502881	0.914092	1.24336	0.721622	0.845361	1.45393	1.03612	1.15008	0.721956	1.11827	0.517533	0.634147	0.395135	0.597399	0.896803	0.455521	0.56356	1.01258	0.650198	0.730415	1.04446	0.740564
618	sp|O00151|PDLI1_HUMAN	PDZ and LIM domain protein 1 OS=Homo sapiens GN=PDLIM1 PE=1 SV=4		3.04411	0.565628	1.00332	0.86243	0.931596	0.795831	0.3781								1.22249	1.03633	1.68633	1.63484	0.878731	1.33638	1.17072															0.963583	3.12118	1.057	1.20171	1.81057	0.89969	1.03632
619	sp|O15511|ARPC5_HUMAN	Actin-related protein 2/3 complex subunit 5 OS=Homo sapiens GN=ARPC5 PE=1 SV=3																0.627415	0.976377	0.76773	0.668374	0.91475	0.65291	0.683129	1.00581	1.41265	1.14067	0.852343	0.814403	0.945247	1.3519	0.690656	1.4593	0.843611	0.62263	0.491929	0.909313	0.737916	0.817608	0.874476	1.0048	0.731134	1.15262	0.867496	0.774001
620	sp|P14174|MIF_HUMAN	Macrophage migration inhibitory factor OS=Homo sapiens GN=MIF PE=1 SV=4		1.3184	0.859407	1.04369	0.856435	1.05259	0.598343	2.67098	0.74061	0.612617	0.936301	0.821098	1.52015	0.741221	1.04977	0.661462	0.940543	1.32384	0.736378	1.02887	1.54532	0.697804	0.55942	1.13875	0.813956	0.776172	0.815485	0.955504	1.48166	0.544561	1.2816	0.903752	0.690835	0.441044	0.477871	0.914652	0.434154	0.36073	0.964713	0.541635	1.35534	0.878211	0.42161
621	sp|Q9ULV4-3|COR1C_HUMAN	Isoform 3 of Coronin-1C OS=Homo sapiens GN=CORO1C		1.85788	1.41569	0.967422	1.04489	1.38242	1.43116	0.988262								1.00903	1.20905	1.5075	1.40325	1.12479	1.07863	0.847638															0.542455	0.715938	0.884693	0.393794	0.929297	0.936516	0.219097
623	tr|X6R8A1|X6R8A1_HUMAN	Lysosomal protective protein OS=Homo sapiens GN=CTSA PE=4 SV=1		2.93395	1.24066	1.00821	0.933087	0.69822	0.84386	0.990053								0.808764	0.722259	0.489788	1.42228	0.807348	0.920556	0.74858								1.73059	1.02423	1.0991	0.878846	1.12471	1.48115	1.13114	1.82786	1.87596	1.08027	1.09759	1.35005	1.17896	1.32032
624	sp|P26583|HMGB2_HUMAN	High mobility group protein B2 OS=Homo sapiens GN=HMGB2 PE=1 SV=2		0.809054	0.614704	1.00317	0.647878	0.730997	0.444167	0.746871	1.19618	0.682367	0.969977	1.10279	0.783436	1.05919	0.815024	0.393888	0.759771	1.09408	0.77161	0.928127	1.13802	0.306178	0.43025	0.60635	0.428546	0.465135	0.5253	0.953171	0.869898	0.62722	2.95233	0.585647	0.786666	0.648905	0.581271	0.891535	0.416411	0.880201	1.00395	0.506479	1.13323	2.10829	0.470486
625	sp|Q96IU4|ABHEB_HUMAN	Alpha/beta hydrolase domain-containing protein 14B OS=Homo sapiens GN=ABHD14B PE=1 SV=1		3.06575	1.22945	1.10672	1.22308	1.68473	1.18015	4.69715	1.45862	1.45205	1.5255	1.0332	1.01686	1.3497	1.12564	1.262	1.0316	1.32169	1.05652	1.21892	1.72103	1.20094	0.815774	0.970509	1.02764	1.24784	0.88221	1.09611	0.823163	1.11258	1.15637	1.03391	0.980957	0.736479	1.34327	0.958099	0.624054	0.993653	0.699423	0.655672	1.17712	0.547103	0.39062
626	tr|B3KUE5|B3KUE5_HUMAN	Phospholipid transfer protein OS=Homo sapiens GN=PLTP PE=1 SV=1		0.697436	0.555121	0.902505	2.30533	0.789533	0.789292	1.02257	1.54977	1.42114	0.912811	0.888204	0.780578	0.916862	0.972549	2.40787	0.872378	0.693706	0.541012	1.12345	0.412975	0.925292	1.26015	0.614784	1.02044	1.92226	0.867571	1.15696	0.645509	0.568243	0.547046	0.90946	0.572557	0.625138	0.815492	0.94906	1.28424	0.980514	0.995729	1.51487	0.837373	1.41111	1.24151
627	sp|Q8NBS9|TXND5_HUMAN	Thioredoxin domain-containing protein 5 OS=Homo sapiens GN=TXNDC5 PE=1 SV=2		0.910305	1.10868	0.976614	1.11753	1.01678	1.2429	1.122	1.26752	1.25653	1.08529	1.13182	1.71249	1.07125	0.974186	0.970775	1.08245	0.854198	0.834741	0.925807	0.778036	1.19348	1.29715	0.943135	1.06267	1.14345	1.4482	1.00676	1.811	1.22589	0.977712	1.47223	0.993715	0.885157	0.903537	1.05287	1.14545	0.551856	0.956881	1.26138	1.04855	1.3685	0.97425
629	tr|B4DNX3|B4DNX3_HUMAN	Advanced glycosylation end product-specific receptor OS=Homo sapiens GN=AGER PE=2 SV=1		0.854892	2.5043	1.06016	1.189	2.71072	1.75675	2.15827								0.832106	1.64203	0.538589	0.560078	0.971107	1.56555	1.64047	2.07907	0.703387	3.1234	1.14621	1.2917	1.03882	1.18785
630	sp|Q99536|VAT1_HUMAN	Synaptic vesicle membrane protein VAT-1 homolog OS=Homo sapiens GN=VAT1 PE=1 SV=2		1.83889	0.882351	1.03359	0.972377	0.888105	1.25599	1.35636								1.02563	1.33766	1	0.837996	1.27633	1.06167	1.03145	0.801786	1.06537	0.686692	0.683006	0.681799	0.891465	0.912379	1.05843	1.50878	0.678535	0.702078	0.801732	0.767943	1.02523	0.843826	1.40735	1.02368	0.963247	0.886585	1.09349	1.04375
631	sp|O75223|GGCT_HUMAN	Gamma-glutamylcyclotransferase OS=Homo sapiens GN=GGCT PE=1 SV=1		1.64798	0.645115	0.958232	0.84564	0.925662	0.728539	0.531755								1.0859	0.821665	1.34787	1.51685	0.941645	1.27464	0.927395	0.680287	2.15074	0.65062	0.848648	0.828518	1.00075	1.01847	1.03935	1.08284	0.960554	0.963725	0.918172	0.715842	1.04992	0.822307	2.05172	1.0909	0.916485	0.978802	1.01369	0.890671
632	sp|P61970|NTF2_HUMAN	Nuclear transport factor 2 OS=Homo sapiens GN=NUTF2 PE=1 SV=1		2.10504	0.493938	0.959474	0.753888	0.792025	0.764924	1.67799	0.797853	0.85448	0.951739	1.06115	1.10032	1.21548	1.33815	1.06332	0.7399	1.24487	2.072	0.871559	1.66066	0.981393	0.686678	1.61253	0.521929	0.792998	0.692505	0.988577	1.0181	0.998527	1.03232	0.727684	0.940033	0.595535	1.01286	0.970963
633	sp|Q9Y376|CAB39_HUMAN	Calcium-binding protein 39 OS=Homo sapiens GN=CAB39 PE=1 SV=1		1.42091	0.692688	1.07492	0.845525	0.92517	0.643851	1.2686															0.604873	0.754242	0.692492	0.817196	0.624486	0.93867	1.01092	1.04407	1.45436	1.12339	0.949903	1.22329	1.15336	1.28103	0.910241	1.60924	0.912479	0.785905	1.24971	1.12256	0.604241
634	tr|B5MDF5|B5MDF5_HUMAN	GTP-binding nuclear protein Ran OS=Homo sapiens GN=RAN PE=1 SV=1		2.2219	0.704165	0.951613	0.796081	0.687038	1.02381	0.64147	0.704873	0.69759	0.861841	0.665761	0.672319	0.580313	1.42101	3.45049	2.95065	1.40806	3.87968	2.71377	2.73708	2.19784								1.06114	1.89012	1.00115	0.858405	0.733122	0.931393	1.01179	0.841178	0.520427	0.847783	0.88573	0.847123	0.958207	0.869829
635	sp|P14324|FPPS_HUMAN	Farnesyl pyrophosphate synthase OS=Homo sapiens GN=FDPS PE=1 SV=4		1.19011	0.71717	0.927809	1.06586	0.98989	1.10938	1.12485	1.17279	1.10506	1.56186	1.04016	1.89002	1.11432	1.19014	1.12741	1.20734	1.03787	0.808663	0.983831	1.00598	1.12093	0.974776	1.79177	0.983456	0.946841	1.18984	0.940105	1.14309	0.722104	0.864452	1.01627	1.17675	0.91472	0.722111	1.08029	0.88731	0.928456	0.927553	0.928222	1.11845	1.22221	1.05196
637	sp|P61160-2|ARP2_HUMAN	Isoform 2 of Actin-related protein 2 OS=Homo sapiens GN=ACTR2		2.05967	0.914943	1.06335	0.859167	0.706281	0.766847	0.816365	0.733287	0.785577	0.708365	1.32693	0.738981	0.838468	1.10514	0.478803	0.776145	0.602006	0.719097	0.855276	0.713375	0.560316	0.932282	1.46854	1.23533	0.804816	0.991596	0.986496	1.26391	0.814541	1.75378	1.08066	1.05092	1.53873	1.10788	1.0276	0.926392	1.2498	0.985261	0.85596	1.00625	0.954248	0.971451
638	sp|P04066|FUCO_HUMAN	Tissue alpha-L-fucosidase OS=Homo sapiens GN=FUCA1 PE=1 SV=4		1.68892	1.96513	1.00709	1.33239	1.09931	0.924168	0.465568								1.3674	1.27447	0.689136	1.10491	0.94825	0.855147	1.07919	1.08199	1.26787	0.743064	0.811468	1.5857	1.04436	0.978859	1.2339	1.09697	1.49989	1.36704	0.896869	1.06817	0.963682	1.20024	1.31615	1.07594	0.900721	1.98309	1.30823	0.898692
639	tr|F6SYF8|F6SYF8_HUMAN	Dickkopf-related protein 3 OS=Homo sapiens GN=DKK3 PE=4 SV=1		0.791306	1.11498	0.962921	1.39241	0.932277	1.67805	2.19978	1.74474	1.4841	0.885711	1.06845	1.48076	1.2586	0.843212	2.90086	1.11656	3.09027	1.00042	1.61473	0.627524	1.41305	1.8339	0.781658	1.04619	1.48008	1.27135	1.23741	0.665306	1.02572	0.493832	1.13758	0.805226	0.540572	2.0665	1.13387
640	sp|P09341|GROA_HUMAN	Growth-regulated alpha protein OS=Homo sapiens GN=CXCL1 PE=1 SV=1									1.10016	0.733843	1.20778	1.03983	0.855482	0.956086	2.30472	1.34667	1.52009	1.53799	1.93245	1.10323	1.25967	1.0944								1.3772	3.26879	0.832607	1.1124	3.74219	1.4531	1.12123
641	sp|P68036-3|UB2L3_HUMAN	Isoform 3 of Ubiquitin-conjugating enzyme E2 L3 OS=Homo sapiens GN=UBE2L3		1.3388	0.537883	1.16942	0.669541	0.86182	0.618915	0.24318								0.624216	0.728627	1.08484	1.30076	0.959037	1.16152	0.695285	0.359212	1.10325	0.637304	0.565028	0.678057	1.02567	0.757838	0.901393	1.25992	0.751733	0.732843	0.845359	1.30353	1.05169	0.679675	1.60253	1.08789	0.861657	1.06916	1.0533	0.519389
642	sp|Q96C23|GALM_HUMAN	Aldose 1-epimerase OS=Homo sapiens GN=GALM PE=1 SV=1																1.25372	0.604259	0.952972	1.24347	0.992666	1.10704	0.843505	0.674455	1.07277	0.973251	0.939262	0.681345	1.03991	0.662739	0.861076	0.74677	1.17009	1.24651	0.755719	0.826606	1.06635	0.898541	1.75844	1.06735	0.891021	1.42182	0.739455	0.79335
643	sp|P55263|ADK_HUMAN	Adenosine kinase OS=Homo sapiens GN=ADK PE=1 SV=2		2.18359	0.828066	1.09102	0.945406	1.07784	1.12458	2.33551								0.885604	1.20842	1.18718	1.09229	0.842059	2.22087	1.06992
644	tr|Q4JM47|Q4JM47_HUMAN	AGR2 OS=Homo sapiens GN=AGR2 PE=4 SV=1		2.58405	0.790947	0.987866	1.4931	0.980395	0.889682	2.20981	1.09776	1.25723	1.43669	1.09351	1.39354	0.980157	1.8588	1.30449	0.767823	1.84484	0.91962	0.710848	1.29635	0.700429	0.89228	0.883883	1.38916	1.00346	0.987326	0.970505	0.905736	2.40419	2.2713	2.05803	0.926477	0.789957	0.931176	0.911996	1.15237	2.27287	0.93733	1.95079	1.80588	1.04866	0.862996
645	sp|P62942|FKB1A_HUMAN	Peptidyl-prolyl cis-trans isomerase FKBP1A OS=Homo sapiens GN=FKBP1A PE=1 SV=2		1.20128	0.662179	0.841666	0.657208	0.667235	0.608138	5.1085	1.24515	1.06582	1.0375	1.142	1.39781	1.17952	0.994164	0.816413	0.611543	1.15273	1.17019	0.8493	1.10659	0.652903	0.816194	1.25019	0.943773	0.811723	0.921727	1.04499	0.922492	0.993042	1.40384	0.975657	0.925506	1.8952	0.78927	1.10771	1.26883	1.35218	1.00204	0.99923	1.1236	1.04459	0.694674
646	sp|O75436|VP26A_HUMAN	Vacuolar protein sorting-associated protein 26A OS=Homo sapiens GN=VPS26A PE=1 SV=2		2.45901	1.78102	1.07888	1.54681	1.38023	1.73867	2.81866								1.07602	1.27893	1.87216	1.34564	1	1.17326	1.11662	1.03871	1.11493	1.0762	1.22033	0.90382	0.965716	1.1049	1.31382	1.40156	0.895021	1.46851	0.731385	0.988931	0.999027	0.861851	0.796336	0.912218	1.02059	1.28417	1.18425	0.892504
647	sp|P30047|GFRP_HUMAN	GTP cyclohydrolase 1 feedback regulatory protein OS=Homo sapiens GN=GCHFR PE=1 SV=3		2.79545	1.99797	1.12469	1.75058	1.75113	1.80068	7.24689								1.0008	0.855743	1.69763	1.35237	0.952266	1.16154	1.31731								0.975887	0.63272	1.02848	0.957691	1.14402	1.27377	0.851858	0.977118	3.03341	0.782036	0.991162	1.61642	0.717478	1.17411
648	sp|Q92520|FAM3C_HUMAN	Protein FAM3C OS=Homo sapiens GN=FAM3C PE=1 SV=1		1.19986	1.05247	0.969164	1.39851	1.2325	1.02176	2.3955								0.75419	0.706819	0.727666	1.28462	1.2688	0.899827	1.08723	0.841799	0.727737	1.104	1.10633	1.47049	1.07632	0.881998	1.15061	1.12651	1.6035	1.24521	1.5081	1.14359	0.839233	1.51065	1.54383	1.05498	1.13367	0.977627	1.30319	0.950063
649	sp|P02747|C1QC_HUMAN	Complement C1q subcomponent subunit C OS=Homo sapiens GN=C1QC PE=1 SV=3		0.91342	1.56	1.00001	1.77531	1.0408	0.902395	1.33049	1.15842	0.967611	0.815829	1.09888	0.618591	2.0359	0.682679	2.72387	0.570319	0.280509	0.242905	0.884632	0.29112	0.52915	2.23011	0.620025	2.43363	1.34751	1.40355	1.1095	0.838344	0.517261	0.356401	0.902476	1.36587	1.26522	1.05215	0.939302	2.24414	0.63841	0.809747	1.45805	0.70572	0.985874	1.56235
650	sp|P14598|NCF1_HUMAN	Neutrophil cytosol factor 1 OS=Homo sapiens GN=NCF1 PE=1 SV=3		0.46801	0.616535	1.05746	0.51322	0.402506	1.0264	0.978556															1.23335	0.885033	1.21616	0.96069	0.939936	0.979331	0.867371	0.741428	1.94788	1.01423	0.81779	0.776531	0.769675	1.17926	1.39597	0.986967	1.12876	1.28325	1.17545	1.08076	1.30611
652	sp|P07359|GP1BA_HUMAN	Platelet glycoprotein Ib alpha chain OS=Homo sapiens GN=GP1BA PE=1 SV=2		0.665301	1.27832	0.930903	1.23486	0.866204	0.997959	1.07282	0.904055	1.21909	0.745531	0.842071	1.05974	1.25829	0.741451	0.827855	0.736629	0.810109	0.420091	1.0709	0.413972	0.948932	1.02283	0.555261	1.14303	1.51899	1.51217	1.00937	0.770028	0.84793	0.463085	0.826342	1.57721	1.29147	3.63865	1.26391	1.26781	0.702775	1.02	0.886438	0.707242	0.756873	1.92425
653	sp|P11766|ADHX_HUMAN	Alcohol dehydrogenase class-3 OS=Homo sapiens GN=ADH5 PE=1 SV=4									1.34808	1.18778	1.39229	0.995038	1.76539	1.48562	1.26458	1.07261	1.08691	1.57138	1.1934	1.28517	2.05347	1.52927	0.940057	1.15361	1.03667	1.12304	1.18063	1.00962	0.899154	1.45716	1.37201	0.876948	0.786787	0.812375	0.976696	0.932025	1.05149	0.856541	0.945278	0.832172	1.81584	1.05676	0.758928
654	sp|Q9UK76|HN1_HUMAN	Hematological and neurological expressed 1 protein OS=Homo sapiens GN=HN1 PE=1 SV=3		1.12392	0.877029	1.00829	0.82471	0.981798	0.727859	1.14678								0.906643	0.822731	0.932016	1.04119	1.11542	1.12861	0.990869															0.78141	2.41257	0.906549	0.825372	1.07386	1.10835	0.681192
655	sp|P09228|CYTT_HUMAN	Cystatin-SA OS=Homo sapiens GN=CST2 PE=1 SV=1		13.3522	0.386465	1.13397	1.16598	0.999783	1.08393	1.22446								0.203513	0.108201	1.3966	0.158324	1.02458	0.123765	0.247664								0.973618	1.01296	0.778406	0.685084	1.28836	0.666255	1.1084
656	sp|P02144|MYG_HUMAN	Myoglobin OS=Homo sapiens GN=MB PE=1 SV=2		1.3181	0.438705	0.99276	0.800118	0.714898	3.50077	1.00439	0.848337	1.21114	0.891344	0.680712	0.840644	0.862355	1.04206	1.4338	0.559286	1.34913	0.82324	0.957981	1.18854	0.579868								1.34099	0.760537	0.962215	1.1267	0.373836	2.16332	0.945364	0.617861	1.50656	0.997177	0.677507	1.16089	0.534168	3.6401
657	sp|O15143|ARC1B_HUMAN	Actin-related protein 2/3 complex subunit 1B OS=Homo sapiens GN=ARPC1B PE=1 SV=3		0.830043	0.945118	1.02203	0.833927	0.752686	1.15868	0.745951								0.604121	1	0.736812	0.508246	0.989	0.792516	0.658977	0.912935	1.23804	0.751203	0.791697	0.833671	0.969868	1.24055	0.854219	1.90352	0.88432	0.781621	0.793236	0.831068	1.01588	0.781281	0.67835	0.978903	0.723002	0.911853	0.976895	0.773924
658	sp|Q9UGM5|FETUB_HUMAN	Fetuin-B OS=Homo sapiens GN=FETUB PE=1 SV=2		0.777599	0.893281	0.923141	0.689444	0.487307	0.631684	0.522221								0.936576	0.598177	0.306693	0.340363	1.05194	0.199818	0.907808															1.31415	1.3269	1.00003	0.866785	0.684704	0.268862	1.16784
659	sp|P32320|CDD_HUMAN	Cytidine deaminase OS=Homo sapiens GN=CDA PE=1 SV=2									0.471957	0.524328	0.957305	1.29832	0.543257	0.559274	0.620648								0.504289	3.5895	0.595048	0.769832	1.19064	0.948751	1.38846	0.603567	2.51904	0.546805	0.723351	0.941473	1.45114	0.879831	0.736054	1.5107	1.08081	1.23042	1.12537	1.07574	0.848847
660	tr|H0YHX9|H0YHX9_HUMAN	Nascent polypeptide-associated complex subunit alpha, muscle-specific form (Fragment) OS=Homo sapiens GN=NACA PE=1 SV=1		1.73579	1.00145	0.987796	1.05559	1.00066	1.0511	0.284073	0.822669	1.2329	0.881988	1.15332	1.48783	0.863278	0.580411	1.07464	1.85117	1.1069	1.9074	0.960648	1.18496	1.26992								1.55258	1.20612	1.05529	1.22428	0.976882	0.996774	1.16346	1.54679	1.22846	1.03246	0.904645	1.07721	1.19838	1.20919
661	sp|P07998|RNAS1_HUMAN	Ribonuclease pancreatic OS=Homo sapiens GN=RNASE1 PE=1 SV=4		1.40219	0.63054	0.974574	1.70024	2.16931	0.830784	1.21218	2.24175	1.33659	1.40396	1.21153	0.996704	1.05058	2.26867	2.01517	0.805011	0.465324	2.29921	0.953022	1.63659	1.31469								1.05156	0.621261	0.945065	0.855066	1.47141	0.521907	0.722423
662	sp|P02745|C1QA_HUMAN	Complement C1q subcomponent subunit A OS=Homo sapiens GN=C1QA PE=1 SV=2		0.522099	1.15589	1.03048	1.51472	0.841821	0.779516	1.72868								2.61481	0.733035	0.582092	0.52718	1.09781	0.574033	0.681795	2.20675	0.857495	2.2357	1.66461	1.83008	1.05556	0.841061								2.37104	0.592594	0.937393	1.40452	0.711457	1.41506	1.77797
663	sp|P15328|FOLR1_HUMAN	Folate receptor alpha OS=Homo sapiens GN=FOLR1 PE=1 SV=3		1.84466	0.768571	0.940173	1.06854	2.12804	0.718952	0.959064	0.914562	1.05841	0.836544	0.968624	0.859386	0.824682	3.41677	2.25261	1.16869	1.59314	4.84723	1.52157	1.25937	2.06267	0.343734	0.287875	0.435802	2.17887	0.736629	0.899202	0.693525	1.1643	0.794102	2.40049	0.623554	2.28387	0.808363	1.0854	1.03742	2.12534	1.0036	0.918042	1.51909	0.694892	0.880622
664	sp|P27169|PON1_HUMAN	Serum paraoxonase/arylesterase 1 OS=Homo sapiens GN=PON1 PE=1 SV=3		0.94821	0.77947	0.999563	0.628254	0.553526	1.28718	1.30643								1.16191	0.483886	1.12093	0.325134	1.02426	0.175593	0.900946	1.14148	0.544113	0.866841	0.648289	0.51386	0.947241	0.580726	0.527163	0.334236	0.48514	0.537321	0.350408	1.10301	0.869746	1.32534	0.739985	0.991684	1.08282	0.586679	0.573155	1.02096
665	sp|Q92882|OSTF1_HUMAN	Osteoclast-stimulating factor 1 OS=Homo sapiens GN=OSTF1 PE=1 SV=2		1.68974	0.729143	1.07994	0.615334	0.666749	0.594414	0.399559								0.690647	0.808743	1.05621	1.17112	0.953172	1.11397	0.665084
666	tr|E7EQ48|E7EQ48_HUMAN	Proteoglycan 4 OS=Homo sapiens GN=PRG4 PE=1 SV=1		0.393189	1.02672	1.1201	1.0804	0.71218	1.09783	0.0994345								0.556972	0.874878	0.432823	0.777483	0.709877	0.347611	0.688189	1.1234	1.92473	1.04393	1.53776	1.07635	0.983634	0.91448	0.686936	0.598883	1.04738	0.892253	1.46209	1.10387	0.859818	1.44479	0.622062	1.04871	0.845858	0.563917	1.01291	1.71034
667	sp|O95865|DDAH2_HUMAN	N(G),N(G)-dimethylarginine dimethylaminohydrolase 2 OS=Homo sapiens GN=DDAH2 PE=1 SV=1																0.964593	1.01968	1.09693	0.764309	1.0296	1.28044	1.0645
668	sp|Q16543|CDC37_HUMAN	Hsp90 co-chaperone Cdc37 OS=Homo sapiens GN=CDC37 PE=1 SV=1		1.83077	1.3841	1.01208	1.42333	0.869442	1.09711	1.62669								0.858797	0.695719	1.11781	2.11123	1.15727	0.617372	1.31381	1.25321	1.43647	1.48599	1.00326	1.41806	1.01564	0.877997	1.10497	1.31606	1.08681	0.882684	1.03197	1.10818	0.962037	1.0054	1.51956	0.933602	1.03694	0.994803	1.06335	0.8477
670	sp|P10645|CMGA_HUMAN	Chromogranin-A OS=Homo sapiens GN=CHGA PE=1 SV=7		1.1481	1.29708	1.155	1.14144	1.78677	1.08343	1.77963								0.679332	0.594418	0.529309	0.474372	0.907654	1.29908	0.853896	0.582451	0.621813	1.40955	0.732331	1.14015	1.06536	0.631724
671	sp|P31939|PUR9_HUMAN	Bifunctional purine biosynthesis protein PURH OS=Homo sapiens GN=ATIC PE=1 SV=3		1.15388	1.20199	1.06787	1.2172	1.04612	1.93943	1.23847	1.21009	1.16495	0.89265	1.22754	1.33587	1.24779	1.51731	1.81335	1.42104	1.71842	0.975562	1.15347	1.14455	1.36596	0.911171	1.09412	0.692189	0.994712	0.871606	1.02509	0.937585
672	sp|Q9UNN8|EPCR_HUMAN	Endothelial protein C receptor OS=Homo sapiens GN=PROCR PE=1 SV=1		1.43128	1.37819	1.00426	1.47552	1.62823	1.14105	2.78476	1.79725	1.11543	1.31526	1.20451	1.35118	1.24855	0.804478	1.02575	1.20261	0.973658	0.795216	1.10933	0.68891	1.20486	1.02003	0.84733	1.40231	1.13413	1.55866	1.07369	0.787453	0.884444	0.55903	1.12806	0.947411	1.42992	1.90864	0.991961	1.02922	1.18539	0.822897	1.27137	0.656472	0.888383	1.20074
673	tr|J9JID7|J9JID7_HUMAN	Lamin B2, isoform CRA_a OS=Homo sapiens GN=LMNB2 PE=1 SV=1																0.620196	1.61502	1.02295	0.652507	0.997127	1.0395	1.08423	1.77965	1.66017	1	0.879871	1.90275	1.01135	1.00693	1.28232	0.883489	1.06317	1.22776	0.669299	0.807538	1.03292
674	sp|Q16775|GLO2_HUMAN	Hydroxyacylglutathione hydrolase, mitochondrial OS=Homo sapiens GN=HAGH PE=1 SV=2		2.21857	0.823736	0.927864	0.816147	1.04054	0.80714	0.861493								0.608535	0.460806	0.886981	0.818335	0.51797	0.687088	0.592392															1.05747	1.2277	0.972504	1.04786	0.953782	0.977304	1.04583
675	sp|P15104|GLNA_HUMAN	Glutamine synthetase OS=Homo sapiens GN=GLUL PE=1 SV=4		3.01762	0.999247	0.963808	1.20889	1.11883	0.854724	1.56889								1.27662	2.2133	1.16955	1.59465	1.16048	0.983565	1.22995								4.20845	0.749947	1.62878	1.30575	0.762161	1.52369	1.07567	1.37564	1.13684	0.948426	1.29502	1.2785	1.31376	0.806819
676	sp|P00167|CYB5_HUMAN	Cytochrome b5 OS=Homo sapiens GN=CYB5A PE=1 SV=2		1.18511	1.25348	0.972132	1.01207	1.54376	1.31268	2.3268	1.15674	1.26771	1.2098	0.963252	1.53927	2.03137	1.46731	0.763774	0.937163	1.82512	1.12351	0.875008	1.83182	1.17005								1.37966	1.07158	1.26913	1.87237	1.05012	1.43897	1.08887	1.17979	0.794581	1.07112	0.985307	1.19643	0.900967	1.20185
677	sp|Q8IWA5-3|CTL2_HUMAN	Isoform 3 of Choline transporter-like protein 2 OS=Homo sapiens GN=SLC44A2		1.08764	1.05382	1.14382	1.32035	2.9065	1.03259	2.71945	1.54482	1.185	1.38568	1.13071	1.26921	1.06364	2.63316	0.993849	1.0132	0.935943	1.25691	1.01497	1.05319	1.45826	0.654454	0.712465	0.810886	1.75599	0.884256	1.00322	0.933846
678	sp|P32455|GBP1_HUMAN	Interferon-induced guanylate-binding protein 1 OS=Homo sapiens GN=GBP1 PE=1 SV=2		0.449767	0.980342	1.0064	0.581792	0.530796	0.856865	0.463842								0.473388	0.33181	0.541668	0.382235	0.933964	0.805171	0.429199	0.662213	0.702028	0.463317	0.689662	0.407106	0.99542	0.648532	0.44955	0.2953	0.661646	0.573747	0.647571	0.686109	1.22486	0.895063	0.861563	1.05091	0.730255	0.694404	0.760306	0.6585
679	sp|P29350|PTN6_HUMAN	Tyrosine-protein phosphatase non-receptor type 6 OS=Homo sapiens GN=PTPN6 PE=1 SV=1		1.65787	0.756105	1.08804	0.826976	0.745615	0.859832	1.41249								0.700661	0.90431	1.32557	0.792694	0.953669	0.881496	0.622607	0.794603	1.49438	0.536761	0.756707	0.646719	0.949386	0.874769	1.06298	1.72572	0.688869	0.756427	0.706273	0.583297	1.03338	0.437394	0.671578	1.05031	0.728021	1.19143	0.811941	0.55901
680	sp|Q13510|ASAH1_HUMAN	Acid ceramidase OS=Homo sapiens GN=ASAH1 PE=1 SV=5		3.96725	1.92063	0.902997	0.94857	1.26456	1.2959	1.39928								0.830828	0.754975	1.8045	1.335	0.907748	2.08255	0.970834								1.60009	0.879819	0.924381	0.851556	0.874264	1.99349	1.41432	0.757885	1.22687	1.08354	1.22446	1.34432	1.07851	1.30681
681	sp|P62873|GBB1_HUMAN	Guanine nucleotide-binding protein G(I)/G(S)/G(T) subunit beta-1 OS=Homo sapiens GN=GNB1 PE=1 SV=3		0.870673	0.80219	1.05723	0.847345	1.72114	0.777207	1.0463	0.9618	0.793954	0.917963	0.819859	0.999406	0.873322	1.40713	1.04811	1.1004	1.24949	0.948918	1.08411	1.34525	1.18931	0.797048	0.710971	1.07946	1.24471	0.836774	1.01844	0.928049	0.957101	1.27855	1.64984	0.805664	1.71146	1.07583	1.04576	0.808162	1.27365	0.97852	0.615052	1.72878	0.958672	0.686719
683	sp|Q8N6C8|LIRA3_HUMAN	Leukocyte immunoglobulin-like receptor subfamily A member 3 OS=Homo sapiens GN=LILRA3 PE=1 SV=3		0.480006	1.36752	0.993796	1.17412	0.79142	0.915443	0.645314								0.955805	1.81667	0.797541	0.513573	1.07113	0.534076	0.977237	1.37328	1.44048	1.28357	0.929432	1.01125	0.951247	1.20419
684	tr|J3KQY0|J3KQY0_HUMAN	Folate receptor gamma OS=Homo sapiens GN=FOLR3 PE=4 SV=1		0.302887	0.452531	0.955205	1.32234	0.345609	0.369587	0.556514	0.856821	0.350285	0.219196	1.09827	0.256878	0.372723	0.189965								0.248604	0.228659	1.00245	1.76723	0.202624	0.889483	0.212591	0.738876	0.148238	0.245037	0.188964	0.204624	1.26616	0.817901	0.390273	1.07806	1.03204	0.340078	1.71857	0.212939	0.274883
685	sp|Q14118|DAG1_HUMAN	Dystroglycan OS=Homo sapiens GN=DAG1 PE=1 SV=2		1.42864	1.34839	1.35633	1.20046	1.47713	1.85808	0.669438	2.21003	0.872499	0.687885	1.1954	0.491796	2.07261	0.334145	1.51125	1.13418	0.911792	0.976592	0.964875	0.673742	1.37812	1.40688	0.643126	1.68701	1.1849	1.73507	1.02195	0.846858								2.9659	0.45259	1.13165	2.2396	0.912509	1.39434	1.72352
686	sp|P01903|DRA_HUMAN	HLA class II histocompatibility antigen, DR alpha chain OS=Homo sapiens GN=HLA-DRA PE=1 SV=1		1.63913	0.676837	0.971677	0.63828	1.14949	0.898908	0.75473								0.801357	1.06875	0.40268	1.15907	0.892707	0.854691	1.19961
687	sp|Q01082|SPTB2_HUMAN	Spectrin beta chain, non-erythrocytic 1 OS=Homo sapiens GN=SPTBN1 PE=1 SV=2																0.738537	1.88676	1.55819	0.578652	1.0704	1.04355	1.63629	0.82537	2.2321	0.909944	1.10563	0.970123	0.983135	1.66461	0.848832	1.54644	0.870817	1.31506	0.947071	1.23078	0.983036	1.00071	1.76123	0.823433	1.10043	0.86955	1.5617	1.29994
688	sp|P49247|RPIA_HUMAN	Ribose-5-phosphate isomerase OS=Homo sapiens GN=RPIA PE=1 SV=3																							0.891252	1.98414	1.00593	0.939318	1.53707	1.02252	1.43012	1.15074	1.26496	1.08188	1.30147	1.1166	2.5686	1.11955	0.56843	1.14169	1.01864	0.930605	0.965661	0.958681	0.634921
689	sp|Q9UKY7|CDV3_HUMAN	Protein CDV3 homolog OS=Homo sapiens GN=CDV3 PE=1 SV=1																0.858321	1.0281	0.921432	1.81937	0.731015	1.81735	0.98549	1.20325	0.722451	1.12422	0.97966	1.36879	1.07831	0.668318	1.52949	1.34529	1.15924	1.30397	1.81351	1.25202	1.25653	1.20835	1.10318	1.01676	1.14927	1.38674	1.36243	0.667372
690	tr|S4R3V8|S4R3V8_HUMAN	Lipolysis-stimulated lipoprotein receptor (Fragment) OS=Homo sapiens GN=LSR PE=1 SV=1																0.847635	0.914069	0.626152	1.13785	0.874951	1.17545	1.80153								3.46557	1.18146	7.6152	1.18368	2.11058	1.34665	1.92205	1.30617	1.75891	1.05424	1.12132	1.20275	1.37688	1.12435
691	sp|P46108|CRK_HUMAN	Adapter molecule crk OS=Homo sapiens GN=CRK PE=1 SV=2		1.28211	1.39335	1.16277	1.19135	1.64304	1.29668	1.54111	1.73375	2.18634	1.97689	1.5825	3.78464	2.33373	1.41553	1.20189	1.08017	0.883237	1.5256	1.04146	1.40978	1.37905
692	sp|Q8N257|H2B3B_HUMAN	Histone H2B type 3-B OS=Homo sapiens GN=HIST3H2BB PE=1 SV=3		0.206771	1.82371	0.841995	0.212534	0.350956	1.99793	0.0994345								0.493759	2.90338	0.384355	0.432782	1.17299	0.424805	0.397872								1.32335	1.51327	1.57031	2.78781	1.28209	0.960091	1.14091	0.605617	0.640077	0.964891	1.72781	0.689015	4.39004	2.73223
693	sp|P05154|IPSP_HUMAN	Plasma serine protease inhibitor OS=Homo sapiens GN=SERPINA5 PE=1 SV=3									0.816552	0.972224	0.610296	0.98471	0.832274	1.2071	0.601036	0.969139	1.10431	0.981556	0.512074	0.991974	0.575478	1.22567								1.01027	0.663439	1.547	0.86092	2.54081	1.82597	0.893936	1.89945	1.24022	1.05498	0.893355	0.633837	1.13616	2.85019
694	sp|P11717|MPRI_HUMAN	Cation-independent mannose-6-phosphate receptor OS=Homo sapiens GN=IGF2R PE=1 SV=3		0.550496	0.795338	1.03708	0.798468	1.08847	0.794173	0.0994345	0.959559	0.880429	0.723983	0.723769	0.725693	0.589549	0.642925	1.35117	0.987497	0.828816	0.694586	1.17248	0.744213	0.907643	1.271	0.670416	1.56248	1.22753	1.02707	0.979631	1.15072	1.05325	0.876161	1.45539	1.17296	1.15992	1.60056	0.812004	0.804595	0.941074	0.887895	0.803388	0.616606	0.90102	1.08117
695	sp|P05387|RLA2_HUMAN	60S acidic ribosomal protein P2 OS=Homo sapiens GN=RPLP2 PE=1 SV=1		2.18038	0.551258	1.03809	0.560303	0.773336	0.897564	0.276682	0.664598	0.786549	0.732564	0.864409	1.31823	0.641542	0.914658	0.524462	1.08484	0.588671	1.77014	1.01817	1.25253	1.03422	1.14541	1.23248	0.653327	0.730559	0.800425	1.02387	1.13875	1.73495	1.08182	0.753178	0.834279	0.738293	1.17172	1.10953	0.917728	0.618704	1.02339	0.86457	1.20061	0.863902	0.668634
696	tr|C9JXF9|C9JXF9_HUMAN	Insulin-like growth factor-binding protein 1 OS=Homo sapiens GN=IGFBP1 PE=4 SV=1		0.637257	0.923472	1.16491	0.976102	1.32432	0.984418	0.839555	0.949456	2.4944	0.713081	1.21485	0.835757	1.05514	1.9212	1.8969	1.86083	20.9859	1.47084	1.92481	3.04786	1.14504	0.874976	1.0886	2.17845	1.15808	3.51112	1.19118	1.30535	0.745028	0.702872	1.31914	1.44211	1.14741	0.862835	1.04836
699	sp|Q03591|FHR1_HUMAN	Complement factor H-related protein 1 OS=Homo sapiens GN=CFHR1 PE=1 SV=2		0.329084	0.577889	1.11247	0.367921	0.702548	0.455611	0.0994345								0.656858	0.42421	0.234088	0.140652	1.08221	0.232832	0.279149	0.713059	0.30826	1.44231	0.569959	0.619997	0.992631	0.368185	0.52118	0.405585	0.447839	0.843189	1.0108	0.718732	0.737603	1.94635	0.705408	1.12753	1.52026	0.373791	0.488631	1.96622
700	tr|E9PRY8|E9PRY8_HUMAN	Elongation factor 1-delta OS=Homo sapiens GN=EEF1D PE=1 SV=1																0.604983	1.1346	0.968004	0.903529	1.03371	1.05949	0.638128	1.1564	1.07309	0.816012	0.805047	0.961996	0.997616	1.74951	1.15094	1.7391	0.620343	1	0.756989	1.10856	0.958277	0.868707	1.22389	1.0433	1.09566	1.60795	1.11435	0.824651
701	tr|H3BT71|H3BT71_HUMAN	RNA-binding motif protein, X chromosome, N-terminally processed OS=Homo sapiens GN=RBMX PE=1 SV=1		0.253688	0.389064	0.926291	0.71219	0.793028	0.511923	0.232234								0.43839	1.16687	1.00386	0.792033	0.933233	0.973446	0.57836	0.818911	0.447327	0.525744	0.465641	0.961825	0.957653	0.804168	1.09564	1.70519	0.824126	0.955438	1.24793	1.30532	1.02806	0.495032	0.780566	1.08247	0.906982	0.540317	1.0757	0.52602
702	sp|P10809|CH60_HUMAN	60 kDa heat shock protein, mitochondrial OS=Homo sapiens GN=HSPD1 PE=1 SV=2																0.87732	1.67913	0.961492	0.699112	1.13522	0.886582	1.20265	1.41677	1.84035	1.24884	1.1561	1.10105	1.04816	1.3264
703	sp|Q9HCU0|CD248_HUMAN	Endosialin OS=Homo sapiens GN=CD248 PE=1 SV=1		1.41767	1.35433	0.943245	1.85722	2.05948	1.04115	1.58365	3.04086	1.32484	1.34911	0.953846	2.07885	1.15731	0.637464	1.51924	0.912335	0.951719	1.03146	1.03008	0.730939	1.58329	1.35153	1.02945	1.25477	2.14324	1.62496	1.10207	0.811419	0.670062	0.207708	1.10317	0.744907	0.454979	0.874236	0.766726	1.80513	0.94536	0.85398	1.80669	1.07551	1.62015	1.55365
704	sp|Q12905|ILF2_HUMAN	Interleukin enhancer-binding factor 2 OS=Homo sapiens GN=ILF2 PE=1 SV=2		0.489659	1.31348	1.02467	0.455499	0.577872	0.931219	0.488439															1.62442	1.01491	0.996398	1.14109	0.88857	1.15699	1.35197
705	sp|O15400-2|STX7_HUMAN	Isoform 2 of Syntaxin-7 OS=Homo sapiens GN=STX7		0.737171	1.37399	0.924964	1.19716	1.58328	0.941934	1.35232	0.814768	0.990607	0.931882	1.35033	0.935958	1.21232	0.755466															1.01954	1.36408	0.986503	1.30274	1.24415	0.798654	1.08801	0.595777	0.856899	1.18604	0.743587	0.717811	1.01473	0.416935
706	sp|P48163|MAOX_HUMAN	NADP-dependent malic enzyme OS=Homo sapiens GN=ME1 PE=1 SV=1																1.10473	1.27326	1.48251	1.20501	1.05789	0.909087	1.12054								2.28328	0.554028	1.37296	1.08474	0.849424	1.04648	1.17387	1.34905	1.74783	1.0395	1.26625	1.61456	0.958215	1.70081
707	sp|P35754|GLRX1_HUMAN	Glutaredoxin-1 OS=Homo sapiens GN=GLRX PE=1 SV=2		1.92251	0.692536	1.16196	0.791287	1.81185	0.918086	0.631134								3.41302	3.85608	2.84773	11.1755	4.78124	7.861	0.660898								0.817196	1.44047	0.830805	0.432994	0.614176	0.995667	0.652017	0.530125	1.90744	0.964092	0.77784	1.02511	0.913985	0.408523
708	sp|Q9H444|CHM4B_HUMAN	Charged multivesicular body protein 4b OS=Homo sapiens GN=CHMP4B PE=1 SV=1																0.909819	1.0385	1.14541	2.06739	0.705504	1.42751	1.20645								1.52072	1.45782	1.17126	1.21443	1.11375	1.32054	1.03318	1.92041	1.07434	1.03207	1.5879	2.09938	1.4426	1.38809
709	sp|P42574|CASP3_HUMAN	Caspase-3 OS=Homo sapiens GN=CASP3 PE=1 SV=2		1.41209	0.292201	0.985857	0.592551	0.795798	0.64763	0.469753								1.28753	0.922798	1.33396	1.19803	1.18258	1.35598	0.752849	0.603535	1.03008	0.525866	0.883666	0.887447	0.906674	1.57181	0.815758	1.79152	1.26182	0.998443	0.927958	0.868205	0.804584	0.601518	1.79681	0.845429	0.822058	1.13632	0.883612	0.631768
710	sp|Q9Y547|IFT25_HUMAN	Intraflagellar transport protein 25 homolog OS=Homo sapiens GN=HSPB11 PE=1 SV=1		3.14615	0.397991	0.925208	1.18769	1.01365	0.565421	0.0994345	0.671107	1.18994	1.32115	1.10777	1.22493	1.47888	1.75961	1.23193	0.876311	1.83196	1.5897	0.9824	1.51551	0.797489								1.44035	1.74075	0.648597	1.12662	0.780509	0.489005	0.788834	0.973147	1.51216	1.04757	1.09891	1.16866	0.9767	0.948317
711	sp|O00233|PSMD9_HUMAN	26S proteasome non-ATPase regulatory subunit 9 OS=Homo sapiens GN=PSMD9 PE=1 SV=3																0.948893	0.999758	2.07998	1.35818	0.895551	1.16724	0.914719	1.25111	1.37438	1.10696	1.43176	1.29799	1.18084	0.887611	1.16314	1.83998	1.48031	1.24207	1.50661	2.04133	1.001	1.45626	2.12651	0.885227	1.35081	1.19265	0.982735	1.2862
712	tr|C9JMV9|C9JMV9_HUMAN	Protein ABHD14A-ACY1 OS=Homo sapiens GN=ABHD14A-ACY1 PE=4 SV=1																1.2864	1.07702	3.50322	1.29069	1.09707	0.92068	1.09413	1.12537	1.12437	1.41938	1.9641	1.44064	1.07421	1.03474
713	sp|P55774|CCL18_HUMAN	C-C motif chemokine 18 OS=Homo sapiens GN=CCL18 PE=1 SV=1		1.09617	1.32796	0.894933	2.3172	1.54249	0.454635	0.0994345
714	sp|Q687X5|STEA4_HUMAN	Metalloreductase STEAP4 OS=Homo sapiens GN=STEAP4 PE=1 SV=1		0.654127	1.75489	1.08016	2.04497	2.19441	1.48887	7.38193								1.45638	0.989392	1.13089	1.23099	1.3106	0.874196	1.23161								1.10691	1.07015	1.5565	0.998479	2.13215	1.02975	1.12185	1.276	1.46792	0.971115	0.843872	1.62459	1.37014	1.152
715	sp|P18428|LBP_HUMAN	Lipopolysaccharide-binding protein OS=Homo sapiens GN=LBP PE=1 SV=3		0.775701	1.31918	1.01865	0.962879	1.07533	2.56639	0.711457	0.374525	0.928413	0.438393	0.629718	0.344987	0.772526	0.66794	1.54427	1.89699	0.765817	0.485676	1.21871	0.396082	1.2012	2.14571	0.446996	2.30242	0.968351	0.634992	0.983647	0.735557	1.03309	0.390482	0.643475	0.660989	1.2001	0.945301	1.0162	3.21115	0.819099	1.00526	2.23992	0.60164	1.27165	2.92926
716	sp|Q9UNZ2-5|NSF1C_HUMAN	Isoform 3 of NSFL1 cofactor p47 OS=Homo sapiens GN=NSFL1C																0.696221	0.933059	1.33349	1.2868	0.929556	0.989476	1.09181								1.24697	0.796599	1.42596	1.38609	1.81856	0.998587	1.18858
717	sp|Q14764|MVP_HUMAN	Major vault protein OS=Homo sapiens GN=MVP PE=1 SV=4									1.31122	1.07894	0.847172	1.03724	1.06732	1.06688	1.68717															0.974102	1.54837	0.964698	1.03959	0.849262	0.8957	1.2285	1.14446	1.35104	0.809721	1.1174	1.00255	0.944474	1.13359
718	sp|P13010|XRCC5_HUMAN	X-ray repair cross-complementing protein 5 OS=Homo sapiens GN=XRCC5 PE=1 SV=3		0.872137	1.08563	1.02819	0.801083	1.02594	0.972194	2.04397								0.870895	1.76995	1.03452	0.860313	1.13768	0.82513	0.571821	1.32296	0.975442	1.06146	0.888155	1.48982	1.24142	1.12648	0.951903	1.0333	0.649453	0.814263	0.758171	0.682024	0.996448	0.946286	0.498275	1.41135	0.913005	0.886353	1.50998	0.977814
719	sp|Q12907|LMAN2_HUMAN	Vesicular integral-membrane protein VIP36 OS=Homo sapiens GN=LMAN2 PE=1 SV=1		1.05026	1.89566	0.929029	2.31872	1.7655	0.592426	2.97693	1.43154	1.3701	1.2278	1.03368	1.15385	1.01156	1.14908	1.22908	0.844931	1.47611	1.19557	0.993564	1.01958	0.840608	0.725903	0.758691	1.24274	1.11579	1.56059	0.972368	1.52308
720	sp|P28072|PSB6_HUMAN	Proteasome subunit beta type-6 OS=Homo sapiens GN=PSMB6 PE=1 SV=4		1.08648	1.12817	0.911431	1.34318	1.54265	1.2024	1.81541								1.15609	2.59897	2.56697	1.53729	1.2913	1.03987	1.19948	1.2773	1.07723	1.16055	1.12487	1.80446	1.03154	1.95396	1.41788	1.016	1.76014	1.23511	0.837779	1.86718	1.05056	0.873388	1.02298	0.929199	1.09048	1.05017	1.27188	1.44801
721	sp|Q03405|UPAR_HUMAN	Urokinase plasminogen activator surface receptor OS=Homo sapiens GN=PLAUR PE=1 SV=1																														0.954253	0.761211	1.08737	0.864131	1.18131	0.901532	0.952012
722	sp|P10124|SRGN_HUMAN	Serglycin OS=Homo sapiens GN=SRGN PE=1 SV=3		1.1767	6.40877	1.08865	1.30821	1.47157	4.70283	3.39904								1.36705	2.89524	1.8532	1.10145	2.19761	2.94858	1.28587								1.01763	1.39559	0.558644	1.03375	0.760487	0.69439	0.860537	0.821186	0.96109	1.05989	0.978282	0.74746	1.7376	2.28518
724	sp|Q01130|SRSF2_HUMAN	Serine/arginine-rich splicing factor 2 OS=Homo sapiens GN=SRSF2 PE=1 SV=4		0.497852	1.09143	1.04803	0.88338	0.588168	1.14477	0.601573	1.22346	1.26075	0.885774	1.07915	1.51272	0.999867	0.946776								1.22762	1.03981	1.27905	0.657305	0.671028	1.0446	0.91549	0.721863	1.73736	1.86313	1.10574	0.954607	2.75455	1.05687	0.951787	2.46427	0.941351	1.22793	1.29668	1.27299	0.855039
725	sp|O95497|VNN1_HUMAN	Pantetheinase OS=Homo sapiens GN=VNN1 PE=1 SV=2		0.704551	1.21236	1.03002	1.00038	0.780139	1.35644	0.412441								0.643597	1.62656	0.611824	0.435394	0.950013	0.596725	1.66022	0.665456	1.00818	0.888209	1.20153	0.897271	0.9347	1.40622	0.869726	0.687011	0.725573	1.21264	1.1498	1.39115	1.00154	0.949472	0.277487	1.00418	0.599012	0.391645	0.599486	0.661078
726	sp|O95747|OXSR1_HUMAN	Serine/threonine-protein kinase OSR1 OS=Homo sapiens GN=OXSR1 PE=1 SV=1																0.831289	0.980891	1.85997	0.82325	1.20826	0.835719	0.900717	1.25075	1.20653	0.773767	0.381735	1.40974	0.906227	0.784667	0.946447	1.44582	0.742284	0.925374	0.813375	1.24507	0.975571
727	sp|P20591|MX1_HUMAN	Interferon-induced GTP-binding protein Mx1 OS=Homo sapiens GN=MX1 PE=1 SV=4		0.805671	1.88687	1.4283	1.23144	2.37435	2.68018	2.33205								2.0867	1.94921	0.557505	0.586394	1.5825	0.790078	0.892253	1.49777	0.31259	0.967911	1.12118	1.10512	0.694294	0.942048
728	sp|P04275|VWF_HUMAN	von Willebrand factor OS=Homo sapiens GN=VWF PE=1 SV=4																							1.03326	0.785007	1.44832	1.38661	1.72257	1.0588	0.853709								0.867554	1.5734	0.869134	0.970694	0.59809	0.780155	1.62593
729	sp|Q13011|ECH1_HUMAN	Delta(3,5)-Delta(2,4)-dienoyl-CoA isomerase, mitochondrial OS=Homo sapiens GN=ECH1 PE=1 SV=2																0.335736	0.345258	0.40248	0.304823	0.388817	0.323785	0.426105	1.28259	0.919238	1.20945	0.941632	1.27538	0.962323	1.37142
730	sp|P40189-3|IL6RB_HUMAN	Isoform 3 of Interleukin-6 receptor subunit beta OS=Homo sapiens GN=IL6ST		1.944	2.04736	1.02265	1.46194	1.8555	1.12318	2.93637								0.874546	0.806321	0.493119	0.676397	0.92125	0.490827	0.96845															0.852607	1.8219	0.974553	0.915191	1.16187	0.757224	1.55103
731	sp|Q96BQ1|FAM3D_HUMAN	Protein FAM3D OS=Homo sapiens GN=FAM3D PE=1 SV=1		1.24072	0.501669	1.10404	0.470265	0.456421	0.689686	0.0994345								0.748488	0.669033	1.23167	0.719414	1.0724	0.487829	0.221103								1.3268	1.21522	1.24261	0.863307	1.53018	0.991001	0.882911
732	sp|P13598|ICAM2_HUMAN	Intercellular adhesion molecule 2 OS=Homo sapiens GN=ICAM2 PE=1 SV=2		0.70794	1.2019	0.985751	1.39931	1.0294	1.05741	1.2156	1.25231	1.24973	0.944365	1.009	1.12209	1.1172	0.591621	1.52257	0.851025	0.890799	0.662215	1.10935	0.897337	1.32845	1.16522	0.751647	1.17001	1.4175	1.80368	0.983973	0.681563	0.951313	0.441003	1.0036	1.63728	1.49211	1.76486	1.20314	1.15516	0.796124	1.0766	1.23455	0.671074	0.743511	1.68534
733	tr|E9PGT1|E9PGT1_HUMAN	Translin OS=Homo sapiens GN=TSN PE=1 SV=1		0.515508	0.737962	1.07435	0.823614	0.520951	1.13973	0.230577								0.884249	1.56587	0.837384	0.717177	1.11429	0.955866	0.850122	1.23921	2.54131	1.22416	0.911212	0.93834	0.973501	1.44385	0.83736	0.952985	0.576655	0.995886	0.315659	0.533467	1.061	0.715449	0.367538	1.37475	1.03327	1.05502	2.1188	1.37289
734	sp|P58546|MTPN_HUMAN	Myotrophin OS=Homo sapiens GN=MTPN PE=1 SV=2		1.97359	0.36063	0.856848	0.467598	0.610934	0.497634	0.0994345	0.804314	0.772806	0.866617	1.03042	1.01455	0.980099	0.523692	0.654468	0.834873	0.775012	0.935591	0.89889	1.28626	0.662726	0.740497	1.12419	1.2013	0.629658	0.842542	0.979128	0.983633	1.44795	1.6127	0.714987	0.815781	0.763865	1.47513	1.03788	0.590146	0.983608	0.644267	0.571963	0.641342	0.570875	0.408211
735	sp|P19021-2|AMD_HUMAN	Isoform 2 of Peptidyl-glycine alpha-amidating monooxygenase OS=Homo sapiens GN=PAM																1.08274	1.1402	1.68256	1.47507	0.911386	0.684794	0.970038	1.02081	0.722	0.865986	1.45267	1.00929	0.974609	0.863742	1.09281	0.908279	1.48062	1.52957	0.899331	2.27101	0.9295
736	sp|Q6UXB2|VCC1_HUMAN	VEGF coregulated chemokine 1 OS=Homo sapiens GN=CXCL17 PE=1 SV=1																														0.835445	1.72408	1.48351	0.556421	2.15378	0.812166	0.787244	0.711987	1.31582	1.09061	1.33681	0.604217	1.13842	0.49196
737	tr|E9PNQ8|E9PNQ8_HUMAN	Thy-1 membrane glycoprotein (Fragment) OS=Homo sapiens GN=THY1 PE=4 SV=1		0.931791	1.75356	1.0944	1.80446	1.51256	1.26333	0.851186								1.37652	0.759704	0.818556	1.14708	1.1106	2.08517	1.01984
738	sp|Q15782|CH3L2_HUMAN	Chitinase-3-like protein 2 OS=Homo sapiens GN=CHI3L2 PE=1 SV=1		2.25435	1.28068	0.946223	0.895824	0.822281	0.760542	1.31411															0.946092	0.513677	1.42933	0.541482	2.42462	1.05535	0.960271	0.512743	0.333477	1.21725	1.54712	0.942096	1.30823	0.971314	0.470686	1.14498	0.83634	0.563775	0.667464	0.433043	0.612713
739	sp|P11940|PABP1_HUMAN	Polyadenylate-binding protein 1 OS=Homo sapiens GN=PABPC1 PE=1 SV=2		0.94067	1.16762	1.06572	0.862768	0.888404	0.940319	1.2382								1.0383	1.92643	1.94328	1.23891	1.00771	1.09093	0.906284	1.97832	1.49395	1.32596	1.10838	1.13053	1.0104	1.01923	1.72426	1.53143	1.28505	1.38891	1.4419	1.29698	1.04908
740	sp|P01042-2|KNG1_HUMAN	Isoform LMW of Kininogen-1 OS=Homo sapiens GN=KNG1		0.26619	0.555761	0.989208	0.829733	0.595623	1.09455	0.67406	0.66982	1.01182	0.321405	0.982208	0.368145	1.1477	0.341287	2.05459	1.14577	0.407914	0.401391	1.20059	0.301849	1.03945	2.5198	0.52807	1.61792	1.32694	0.558314	1.00259	0.525321	0.238401	0.215398	0.307677	0.516669	0.544712	0.416954	0.597904	2.48524	0.338153	1.10566	1.57246	0.175569	0.605686	2.30975
741	sp|Q7Z7G0-3|TARSH_HUMAN	Isoform 3 of Target of Nesh-SH3 OS=Homo sapiens GN=ABI3BP																0.737968	1.14487	0.604397	0.527958	0.957222	0.576174	0.887171	1.0611	0.63631	1.23243	1.65725	1.15955	1.04009	0.732705								0.842277	1.14033	0.866848	0.763956	0.500395	0.592145	1.08605
742	sp|Q01105-2|SET_HUMAN	Isoform 2 of Protein SET OS=Homo sapiens GN=SET		0.558163	1.366	0.919633	0.685114	0.489851	1.01113	1.27442	0.951776	0.987065	0.890756	1.20626	1.26658	1.114	1.08061	0.863235	0.799615	0.650652	0.938142	0.98364	0.685689	0.692023	1.34715	1.17301	1.32449	1.07662	1.15121	1.29953	1.1323	0.753013	0.846812	0.799066	0.700217	0.541213	0.703985	0.891724	0.751346	0.294783	1.03886	0.672394	0.732417	1.79632	0.857029
743	tr|E9PQN4|E9PQN4_HUMAN	Complement receptor type 1 (Fragment) OS=Homo sapiens GN=CR1 PE=4 SV=1		0.233275	0.460066	0.966524	0.632369	0.881339	0.382276	0.612975								0.557266	0.957178	0.881235	0.464826	1.05245	0.828823	0.501628	0.773797	0.933321	0.849557	0.774192	1.64215	1.02461	2.0873	0.567524	1.00579	0.504776	1.43783	0.61987	1.56659	0.850962	0.760818	0.920588	1.01735	0.829863	0.928774	1.20248	0.852995
745	sp|O00115|DNS2A_HUMAN	Deoxyribonuclease-2-alpha OS=Homo sapiens GN=DNASE2 PE=1 SV=2		2.06823	0.911905	1.04205	0.67759	0.76644	0.803764	0.542563	0.5022	0.740561	0.961103	0.958921	0.930534	0.595606	1.44228	1.10879	0.746783	0.818717	1.77701	0.954132	0.875398	0.943003	0.382157	0.859613	0.58672	0.764587	0.549569	0.977621	0.582303	1.85924	0.662482	1.80324	0.811307	2.2284	0.870285	1.094	0.738626	2.09758	1.06377	0.737335	1.42704	0.922949	0.834362
746	sp|P31151|S10A7_HUMAN	Protein S100-A7 OS=Homo sapiens GN=S100A7 PE=1 SV=4		0.848145	1.50883	0.980117	0.740805	0.505332	0.535465	0.368827								1.48505	0.671768	0.774217	2.63363	0.948239	0.880115	1.47751	0.976291	0.84354	0.705813	1.61695	0.616058	0.931351	0.891491	0.783283	0.426679	0.796619	0.794047	1.34859	1.13758	1.07367	0.454198	0.81032	0.965615	0.829004	0.599809	0.405076	0.798322
747	tr|I3L4C2|I3L4C2_HUMAN	Brain-specific angiogenesis inhibitor 1-associated protein 2 OS=Homo sapiens GN=BAIAP2 PE=1 SV=1		0.833987	1.26457	1.13966	0.792352	1.35575	0.888398	0.0994345								1.17749	0.922185	1.52444	1.34583	1.11044	1.16832	0.828049								1.01444	1.18894	2.02878	0.938333	2.13508	1.13264	0.94591	0.889116	0.946609	1.05411	0.549149	1.56519	2.34023	0.651847
748	sp|P46926|GNPI1_HUMAN	Glucosamine-6-phosphate isomerase 1 OS=Homo sapiens GN=GNPDA1 PE=1 SV=1		1.08463	1.35116	1.01341	1.44758	0.80543	1.60323	1.0069								1.56035	1.40807	1.89223	1.64798	1.10664	1.01426	1.38248	1.4605	1.13828	1.12773	1.73886	0.990854	1.05478	0.897141	1.79701	1.24018	1.06116	1.12465	0.885538	1.32288	1.05832	1.49911	1.76553	0.949211	1.49399	1.4802	1.40749	1.28417
749	sp|Q9NZK5|CECR1_HUMAN	Adenosine deaminase CECR1 OS=Homo sapiens GN=CECR1 PE=1 SV=2		1.29423	2.1095	0.930519	1.71228	1.23542	2.69365	0.613947																													1.2185	0.84964	0.974464	0.976144	0.939071	1.55266	0.81723
750	sp|Q9H8L6|MMRN2_HUMAN	Multimerin-2 OS=Homo sapiens GN=MMRN2 PE=1 SV=2		0.758055	1.44395	0.989965	1.40607	1.67967	1.19548	0.820704								1.42882	1.2692	2.37941	0.896491	1.10072	1.33809	1.17753	1.39905	1.10426	1.46973	1.68586	1.8588	1.04792	0.948655								1.47427	0.787709	1.025	0.661813	0.668725	0.887237	1.78337
751	sp|O60635|TSN1_HUMAN	Tetraspanin-1 OS=Homo sapiens GN=TSPAN1 PE=1 SV=2		0.326935	0.303411	0.977233	0.612366	0.403569	0.298272	1.16576	0.917651	1.03844	1.47878	1.03176	1.13937	0.747551	3.56508															1.00103	1.32963	1.55148	0.644395	3.02362	0.873459	1.23859
752	sp|Q15185|TEBP_HUMAN	Prostaglandin E synthase 3 OS=Homo sapiens GN=PTGES3 PE=1 SV=1																2.09471	1.4469	1.80378	1.64633	1.3369	2.04507	0.828693	1.62145	0.965146	1.58276	1.50684	1.31822	0.987072	1.41385	1.35106	1.19983	0.784004	0.866635	0.635484	0.740553	1.00429	1.04395	0.893412	0.971939	1.35507	1.52525	1.16632	0.644629
753	sp|Q02985|FHR3_HUMAN	Complement factor H-related protein 3 OS=Homo sapiens GN=CFHR3 PE=1 SV=2									1.53673	1.26795	1.05618	1.13085	0.979192	2.23311	0.833964	0.480002	0.524506	0.548641	0.550701	0.847213	0.538342	2.12334	2.03992	1.8291	1.56641	0.871108	1.39846	1.17833	2.0325	0.705401	0.654011	1.24601	0.877065	2.01835	1.32903	0.88614	2.53068	1.04924	1.02854	4.66776	0.481913	0.943829	1.81847
754	tr|B7Z1I4|B7Z1I4_HUMAN	Neurotrimin OS=Homo sapiens GN=NTM PE=2 SV=1																1.31831	1.0651	0.85194	1.96789	1.03323	0.768481	1.88753
755	sp|Q969H8|CS010_HUMAN	UPF0556 protein C19orf10 OS=Homo sapiens GN=C19orf10 PE=1 SV=1		1.00839	0.477351	0.987655	0.914443	0.989761	0.606037	0.28969	0.878582	0.772155	0.991335	0.969169	1.11711	0.725211	0.846523	0.774996	0.632712	0.810429	1.30325	0.821818	1.15398	0.825965	0.573497	1.29239	0.441326	0.65292	0.792018	0.92797	1.50363	1.02508	1.0617	0.791246	0.793904	0.677093	0.801091	0.922238	0.719606	0.975492	1.01566	0.747186	0.675585	1.14122	0.673286
756	sp|Q9H0R4|HDHD2_HUMAN	Haloacid dehalogenase-like hydrolase domain-containing protein 2 OS=Homo sapiens GN=HDHD2 PE=1 SV=1		1.47498	0.865393	1.15839	0.806153	0.759285	0.989788	1.331								0.73311	0.973014	1.08917	1.37388	0.933435	1.33419	0.806024	0.736437	1.22765	0.800393	0.773807	0.973091	0.972044	1.07536	1.0329	1.30078	1.00996	1.09606	0.948977	0.916319	0.990728	0.608935	1.4536	1.03115	0.855536	0.776418	0.909963	0.654828
757	sp|Q92928|RAB1C_HUMAN	Putative Ras-related protein Rab-1C OS=Homo sapiens GN=RAB1C PE=5 SV=2		1.81817	0.896653	0.96572	0.857716	1.28068	0.953178	0.484691	1.03617	0.885574	1.25787	1.03787	1.23801	1.01618	1.85586	1.05437	1.43306	1.82552	1.02088	1.17029	1.16451	1.21157	1.09034	1.16817	1.01987	1.29243	0.911435	1.00523	1.24018	0.892746	1.29962	0.886878	0.819136	1.09866	1.2835	0.916133	1.13353	1.22053	0.97028	0.988002	1.48159	0.9682	1.02838
758	tr|B4DP52|B4DP52_HUMAN	HCG2005638, isoform CRA_c OS=Homo sapiens GN=DDX39B PE=1 SV=1		2.06559	0.982703	1.0274	0.82857	0.549223	1.7387	2.2553								1.02438	1.14476	1.74023	0.640446	1.15308	0.788019	0.618567	1.69221	0.450612	0.932361	0.712945	0.420988	0.967588	0.503066	0.725778	1.50744	0.817629	0.559266	0.565835	0.803046	0.806142	0.938185	0.383092	0.923234	1.09227	0.957382	1.20291	0.638483
760	sp|Q6UXB8|PI16_HUMAN	Peptidase inhibitor 16 OS=Homo sapiens GN=PI16 PE=1 SV=1		0.642085	0.746211	0.770169	1.01651	0.814725	0.621217	1.12955	2.00519	1.19295	0.917511	1.23008	1.02297	1.03596	0.821995	1.44544	1.291	0.746428	0.611593	1.27987	1.01614	1.22948	1.00857	0.731535	1.50777	1.00524	2.28324	1.06674	0.82174	0.619514	0.708577	0.376308	1.12857	0.79102	0.607052	0.824785	0.808729	0.755639	1.03238	1.41761	0.482362	0.80224	0.651081
761	sp|P13727|PRG2_HUMAN	Bone marrow proteoglycan OS=Homo sapiens GN=PRG2 PE=1 SV=2																														0.979417	2.36618	1.17188	1.33813	1.50229	2.82094	1.02649
762	tr|D6RD18|D6RD18_HUMAN	Heterogeneous nuclear ribonucleoprotein A/B OS=Homo sapiens GN=HNRNPAB PE=1 SV=1		0.963638	0.955151	0.960752	0.635755	0.758456	0.969026	0.319942	0.585352	0.648349	0.981783	0.85922	1.27889	0.692228	0.831046	0.772342	1.4805	0.883789	0.977917	0.953748	1.34362	0.423376								1.36063	1.60456	0.911003	1.22971	0.803707	0.858391	1.1784	0.830549	0.641106	0.874094	0.964613	0.542801	0.959588	0.881503
763	sp|Q9Y624|JAM1_HUMAN	Junctional adhesion molecule A OS=Homo sapiens GN=F11R PE=1 SV=1		2.3387	0.76507	1.04089	1.48336	1.7735	1.52341	2.06888								0.894178	0.99205	0.887098	1.19056	1.31413	1.38797	1.8159								1.48751	1.0272	2.37343	1.11424	1.94876	1.82662	1.13202	1.22818	2.61878	1.02066	1.01932	1.56093	1.14349	1.33638
764	sp|P34096|RNAS4_HUMAN	Ribonuclease 4 OS=Homo sapiens GN=RNASE4 PE=1 SV=3																														1.11916	0.913976	0.863228	1.16494	1.7888	1.757	1.01789	1.46251	1.94929	1.06025	1.29141	1.18173	1.21929	1.22971
765	sp|P05455|LA_HUMAN	Lupus La protein OS=Homo sapiens GN=SSB PE=1 SV=2		3.52615	1.03836	0.826746	0.783983	0.796167	1.145	0.565365								1.08493	1.05548	1.60238	1.57427	1.02129	1.50138	0.667399								0.858635	1.88572	0.624394	0.551834	0.415866	0.527897	0.637001	2.29928	0.486822	1.10133	1.22023	0.683428	1.08502	1.73188
766	tr|E9PG94|E9PG94_HUMAN	Low affinity immunoglobulin gamma Fc region receptor III-A OS=Homo sapiens GN=FCGR3A PE=4 SV=1		1.05033	0.891647	1.03805	1.63559	0.750904	1.05382	0.171461	0.935312	0.697998	0.772088	0.942155	0.676378	0.647895	0.456779	1.59332	0.635184	0.872246	0.691244	1.014	0.582505	0.961975	1.2643	0.622415	0.719414	1.87603	1.94298	0.990117	0.451474	1.01103	0.417304	0.663146	0.576721	1.3064	1.17205	0.839189	0.7297	1.93044	1.07848	0.673316	1.1257	0.577728	0.925606
767	sp|Q00610-2|CLH1_HUMAN	Isoform 2 of Clathrin heavy chain 1 OS=Homo sapiens GN=CLTC		1.35925	0.79729	1.02189	0.606601	0.521665	0.990748	0.773414								1.47318	1.39428	1.31171	0.663214	1.09907	0.805603	0.983985	1.72628	0.277673	0.790971	1.00584	0.831834	0.943405	0.618952	0.882468	1.08817	1.10514	0.683166	0.92209	1.07598	1.1077	1.10297	0.604351	0.971475	0.919496	1.29129	1.56191	1.02486
768	sp|Q5RHP9-2|ERIC3_HUMAN	Isoform 2 of Glutamate-rich protein 3 OS=Homo sapiens GN=ERICH3																0.902102	0.716963	1.01518	0.658668	0.77679	0.894037	1.01334								0.96661	0.88605	0.799303	0.824686	0.744267	0.883765	0.868221
769	sp|Q15080|NCF4_HUMAN	Neutrophil cytosol factor 4 OS=Homo sapiens GN=NCF4 PE=1 SV=2																							0.774186	0.76957	0.619313	0.646042	0.402285	0.989355	0.527043	0.696706	1.85315	0.601695	0.578843	0.603214	0.715755	0.786419
770	sp|Q08257|QOR_HUMAN	Quinone oxidoreductase OS=Homo sapiens GN=CRYZ PE=1 SV=1																1.95146	1.12972	1.60872	1.56828	0.935119	1.48615	1.39773	1.01972	1.29553	1.30771	0.941951	0.953453	0.968196	1.02819	1.75005	1.54086	0.879753	1.49855	1.24381	0.880329	1.04155	0.681415	0.646647	1.01562	0.683929	1.59771	0.816854	0.604679
771	sp|P01344-3|IGF2_HUMAN	Isoform 3 of Insulin-like growth factor II OS=Homo sapiens GN=IGF2									1.89569	0.609895	0.542611	1.10287	0.658768	1.39576	0.275071								4.93361	1.08398	1.82923	1.75779	2.2958	0.831403	1.33095								1.49865	0.941362	1.0472	0.696876	0.382419	0.852989	1.42621
772	tr|C9J9K3|C9J9K3_HUMAN	40S ribosomal protein SA (Fragment) OS=Homo sapiens GN=RPSA PE=1 SV=2		2.86123	1.22791	1.12709	1.27646	1.30826	1.41911	0.982435								1.56526	0.966644	0.908159	2.51606	1.04884	1.33343	1.02979	0.744532	0.793656	0.577156	1.03901	0.542349	0.976942	0.613872	1.79003	1.16394	1.62774	0.981988	2.86632	1.55342	1.27655
773	sp|P25325-2|THTM_HUMAN	Isoform 2 of 3-mercaptopyruvate sulfurtransferase OS=Homo sapiens GN=MPST		2.2121	1.06571	1.15956	1.12597	1.11737	1.04352	1.00602	0.970136	0.969374	0.888746	1.12611	1.26455	1.11822	1.11326	0.905973	0.909143	1.79405	1.38049	0.834603	1.608	0.839131
774	sp|P13473|LAMP2_HUMAN	Lysosome-associated membrane glycoprotein 2 OS=Homo sapiens GN=LAMP2 PE=1 SV=2		0.624868	0.875587	0.994205	0.73148	0.791424	0.578695	0.192009																						1.06283	0.730072	0.5448	1.02096	1.36775	0.9605	0.894939	0.499792	0.619116	0.96079	0.524168	0.446838	0.541983	0.39705
775	sp|P09488|GSTM1_HUMAN	Glutathione S-transferase Mu 1 OS=Homo sapiens GN=GSTM1 PE=1 SV=3		10.6425	0.428025	1.09536	1.48604	1.09451	0.95319	0.0994345
776	tr|H7C2Z6|H7C2Z6_HUMAN	Grancalcin (Fragment) OS=Homo sapiens GN=GCA PE=1 SV=1		0.850819	0.879976	1.04146	0.834395	0.903862	0.563298	0.613575															0.547718	1.83735	0.54882	0.920246	1.10837	0.931848	1.86193	1.09296	2.03809	1.12336	1.47592	0.713848	1.49352	1.06827	0.592232	0.914852	0.992299	0.893378	1.73382	1.7966	0.471298
777	tr|C9JF17|C9JF17_HUMAN	Apolipoprotein D (Fragment) OS=Homo sapiens GN=APOD PE=4 SV=1									0.884381	0.971553	0.751541	1.15877	0.718339	1.22913	1.41084	0.662062	0.525636	1.42413	0.74261	0.916506	0.460185	0.951828	0.583424	0.538443	0.648469	0.67137	0.418628	0.963501	0.510817	0.590926	0.429661	0.729039	0.611318	0.683727	1.1397	0.993852
778	sp|P07203|GPX1_HUMAN	Glutathione peroxidase 1 OS=Homo sapiens GN=GPX1 PE=1 SV=4		5.5841	0.901804	1.11524	1.26569	1.1987	1.55461	3.04703								1.63625	1.2614	1.85802	3.9186	1.26262	1.37557	0.833986
779	tr|Q5W0H4|Q5W0H4_HUMAN	Translationally-controlled tumor protein OS=Homo sapiens GN=TPT1 PE=1 SV=1		1.98572	0.985699	1.00784	1.19977	1.52019	0.829804	1.64843	1.16708	1.16271	1.18493	1.00987	1.9135	0.976975	0.854535	1.352	1.19858	1.13241	2.26445	0.939358	1.73028	1.2963								1.4973	0.970237	1.01988	1.16512	0.684412	4.0604	1.18495	0.942783	7.65736	0.869078	0.878074	1.47401	0.941582	0.980068
780	sp|P80303-2|NUCB2_HUMAN	Isoform 2 of Nucleobindin-2 OS=Homo sapiens GN=NUCB2		1.04862	1.73145	1.30437	1.74091	0.901673	1.1378	0.843465								0.984274	0.966033	1.02284	1.09978	1.02666	0.944967	1.03614								1.52195	2.1451	1.9587	0.757727	1.09762	0.982118	1.10228
782	sp|Q71UI9|H2AV_HUMAN	Histone H2A.V OS=Homo sapiens GN=H2AFV PE=1 SV=3																0.252925	2.84342	0.431051	0.337692	1.05825	0.22769	0.247717	2.00835	0.780391	1.55448	0.924233	2.22934	0.969602	2.19289	0.623434	0.391551	1.26439	2.21774	0.383999	0.452044	0.929618	0.391403	0.306564	0.872817	0.917732	0.649288	2.19917	1.62592
783	sp|Q92688|AN32B_HUMAN	Acidic leucine-rich nuclear phosphoprotein 32 family member B OS=Homo sapiens GN=ANP32B PE=1 SV=1		0.517087	1.05729	1.03639	0.802155	0.785903	0.972921	0.655366								0.501036	0.944332	0.38193	0.663033	1.02004	0.725026	0.56209	0.954143	0.960325	0.733393	0.835618	1.19824	0.943294	1.32615								0.666637	0.200477	1.0989	0.679092	0.564252	1.18546	0.906054
784	sp|P43034|LIS1_HUMAN	Platelet-activating factor acetylhydrolase IB subunit alpha OS=Homo sapiens GN=PAFAH1B1 PE=1 SV=2																0.881015	0.963826	1.40452	0.801451	0.949713	1.24161	0.775885	0.817093	1.33601	0.865857	0.784367	0.932545	0.968865	1.71746								0.661484	0.53232	1.01304	0.353905	1.32257	0.968438	0.443464
785	sp|P60981|DEST_HUMAN	Destrin OS=Homo sapiens GN=DSTN PE=1 SV=3		2.2326	1.12652	0.781597	0.939182	1.35763	0.785004	3.43771								0.551911	0.837754	0.601142	0.678893	0.690875	1.29122	0.628595
786	tr|G8JLH6|G8JLH6_HUMAN	CD9 antigen (Fragment) OS=Homo sapiens GN=CD9 PE=1 SV=1		0.722152	0.566193	0.954118	1.2572	3.5668	1.19474	0.668983								0.952685	1.42974	0.858227	1.50701	1.03488	1.09579	2.023
787	sp|P48506|GSH1_HUMAN	Glutamate--cysteine ligase catalytic subunit OS=Homo sapiens GN=GCLC PE=1 SV=2									0.666949	0.813726	1.16639	0.793804	0.969364	1.27817	2.16333	1.78473	1.09451	4.38724	2.03889	1.10076	1.71832	1.13306
788	sp|Q6JBY9|CPZIP_HUMAN	CapZ-interacting protein OS=Homo sapiens GN=RCSD1 PE=1 SV=1																0.735818	1.15951	0.823567	0.681904	1.02052	0.816918	0.741534								0.900127	1.25149	1.08162	1.01527	1.40565	1.85308	1.10497
789	tr|F5H1K1|F5H1K1_HUMAN	Angiotensin-converting enzyme OS=Homo sapiens GN=ACE PE=4 SV=1		1.49242	1.00411	0.921337	1.09731	1.05797	0.854912	1.27743
791	sp|P15151-4|PVR_HUMAN	Isoform Delta of Poliovirus receptor OS=Homo sapiens GN=PVR									1.13782	1.00759	1.14559	0.956861	1.61642	1.02278	0.792341	1.32912	1.36082	0.399566	0.695247	1.02723	0.595558	1.64485	1.07413	0.721118	1.15453	1.41261	1.28681	0.990955	0.906025	1.31749	0.569429	1.52626	1.98865	1.54308	1.33646	1.14181	1.49303	1.28166	1.163	1.13386	0.468033	0.731762	2.58331
792	tr|B4DGP8|B4DGP8_HUMAN	Calnexin OS=Homo sapiens GN=CANX PE=1 SV=1		0.913251	0.759576	0.910752	0.784653	1.03185	0.749759	0.223972	1.23293	1.18725	0.791157	0.894936	0.768225	0.952618	0.606666	0.817818	0.877863	1.21031	0.919105	1.02234	1.27006	1.00427	0.725377	2.3055	0.788487	1.2381	1.29543	0.976782	1.44543	1.13885	1.09194	1.23645	1.21974	0.868552	1.57174	1.06123	0.861117	0.679024	0.96389	0.779116	0.786563	0.940517	0.646658
793	sp|P55145|MANF_HUMAN	Mesencephalic astrocyte-derived neurotrophic factor OS=Homo sapiens GN=MANF PE=1 SV=3																0.64368	0.733969	1.266	0.984845	0.938616	0.87468	0.756966	0.741621	1.31499	0.876829	0.792555	0.788274	1.06683	1.54058	1.30608	1.34426	1.19842	1.00685	1.38148	1.14093	1.27795	0.962805	1.73371	0.992533	1.06842	0.873581	1.47171	0.813519
794	sp|O75131|CPNE3_HUMAN	Copine-3 OS=Homo sapiens GN=CPNE3 PE=1 SV=1																0.762178	1.07691	1.84637	1.11875	0.975391	1.37098	0.809751	0.635861	1.60705	0.847062	1.39289	0.79992	1.07502	1.06122								0.935849	1.39358	1.01095	1.38906	1.97129	1.02181	0.763495
795	sp|P09972|ALDOC_HUMAN	Fructose-bisphosphate aldolase C OS=Homo sapiens GN=ALDOC PE=1 SV=2		1.1978	1.79071	1.08253	1.82699	0.980824	1.5405	6.12993								0.988507	1.22918	1.87103	0.580744	0.851783	0.613128	0.918127	1.0851	1.08453	1.22994	1.20083	0.878491	1.00934	0.823468	0.775683	1.0299	0.745655	0.670441	0.679858	0.713701	0.847386	1.39503	1.11001	1.00179	0.816431	0.945837	0.936839	1.83955
796	sp|P20933|ASPG_HUMAN	N(4)-(beta-N-acetylglucosaminyl)-L-asparaginase OS=Homo sapiens GN=AGA PE=1 SV=2									1.13653	1.21291	1.13184	1.04719	1.15108	1.03978	1.42998
797	sp|Q96QK1|VPS35_HUMAN	Vacuolar protein sorting-associated protein 35 OS=Homo sapiens GN=VPS35 PE=1 SV=2		1.53663	1.06507	1.09925	0.89286	0.883651	1.3702	1.24633																						1.02805	1.75445	0.718865	0.901587	0.746548	1.54206	0.967763	0.861642	0.340057	0.62131	0.708111	1.31844	1.26338	0.423281
798	sp|P30048|PRDX3_HUMAN	Thioredoxin-dependent peroxide reductase, mitochondrial OS=Homo sapiens GN=PRDX3 PE=1 SV=3		0.485256	0.810251	0.868277	0.508858	0.458108	0.838333	0.524985								0.877117	1.18589	1.33879	1.13165	0.835985	1.62167	0.691076	1.30239	1.96118	0.877672	0.986304	0.94242	0.973224	1.41215	1.17982	2.27494	0.886836	1.13122	0.976921	1.61751	0.934657	0.88346	1.58649	1.23904	1.61749	1.14222	1.52402	1.0256
799	sp|Q8TDQ0|HAVR2_HUMAN	Hepatitis A virus cellular receptor 2 OS=Homo sapiens GN=HAVCR2 PE=1 SV=3									1.47996	1.00416	1.68072	0.818358	1.47775	1.79513	0.36388	1.57871	1.25397	0.556867	2.24349	1.30283	1.03248	1.78217	0.955878	0.952962	0.882739	1.61647	2.13484	0.996852	0.707638	1.88038	0.489434	1.77816	1.43235	1.25932	1.18075	1.10576	1.21666	1.93443	0.959301	0.988742	0.913912	1.15634	1.31837
800	sp|Q09028|RBBP4_HUMAN	Histone-binding protein RBBP4 OS=Homo sapiens GN=RBBP4 PE=1 SV=3																							1.17173	0.695948	0.877496	1.11668	1.28159	1.08088	1.09794
801	sp|P09936|UCHL1_HUMAN	Ubiquitin carboxyl-terminal hydrolase isozyme L1 OS=Homo sapiens GN=UCHL1 PE=1 SV=2		2.89961	0.630153	0.548747	0.769591	0.655038	0.690535	1.66538	1.61903	1.41939	5.55973	1.07558	1.5293	1.46875	1.43583	8.19658	1.01674	5.02409	3.13976	1.109	1.43412	0.826507
802	sp|P08567|PLEK_HUMAN	Pleckstrin OS=Homo sapiens GN=PLEK PE=1 SV=3		0.610364	0.906363	1.12406	0.938061	0.692511	0.782459	0.215603								0.405196	0.703274	0.917141	0.812182	0.937311	1.05892	0.429118	0.587129	2.0239	0.962854	0.812689	0.740287	1.01611	1.98131	0.538042	1.29128	0.914261	0.832173	0.973614	0.768226	0.853513
803	sp|Q8IYS5-6|OSCAR_HUMAN	Isoform 6 of Osteoclast-associated immunoglobulin-like receptor OS=Homo sapiens GN=OSCAR		1.51216	1.29909	0.97423	1.29931	1.18663	1.05931	0.667818								1.17374	1.53562	2.28554	1.4316	1.06076	0.708794	1.58155	3.74387	0.670944	1.01797	0.778121	1.49415	1.05944	0.670901	2.59243	0.654078	1.79392	0.772847	0.896914	1.27896	0.930242	1.21012	2.2235	1.00112	1.0885	1.02755	0.845596	0.765774
804	sp|P61457|PHS_HUMAN	Pterin-4-alpha-carbinolamine dehydratase OS=Homo sapiens GN=PCBD1 PE=1 SV=2		1.92749	1.43317	0.96665	1.10399	1.1307	1.28765	0.807243								0.967396	0.921315	0.714125	1.19163	1.04624	1.85486	1.15788	1.03567	1.34117	1.52083	1.1159	1.00824	1.02415	1.01599
805	sp|P67809|YBOX1_HUMAN	Nuclease-sensitive element-binding protein 1 OS=Homo sapiens GN=YBX1 PE=1 SV=3		0.929468	1.39147	0.952011	0.885185	0.656255	0.972679	0.839678								0.779001	1.50891	0.810502	1.33489	0.912186	1.17243	1.06814								1.39713	0.95562	1.40228	1.63255	0.997518	0.843325	1.07181	0.705051	0.497698	0.905617	0.843217	0.729032	1.71064	0.80103
806	sp|P05023-3|AT1A1_HUMAN	Isoform 3 of Sodium/potassium-transporting ATPase subunit alpha-1 OS=Homo sapiens GN=ATP1A1		1.7193	1.0172	1.01648	1.49591	1.13399	1.94336	2.84759								0.936509	1.0125	0.996905	0.749594	0.908046	0.918544	1.04032															1.23072	1.16217	1.03811	1.26696	1.15851	0.994446	1.99806
807	sp|Q9BY67|CADM1_HUMAN	Cell adhesion molecule 1 OS=Homo sapiens GN=CADM1 PE=1 SV=2		1.64759	1.28922	1.06389	1.55845	2.48845	1.27441	0.71272								1.60552	1.26084	0.460341	1.13526	0.920247	0.899099	2.37105	1.11564	3.18233	1.08219	0.991802	1.61208	1.06517	1.24024	1.36375	0.47178	1.58821	1.09433	1.4092	1.34221	1.19516	1.18981	3.44895	1.06007	1.24581	1.37121	0.741076	1.3795
808	sp|P62136|PP1A_HUMAN	Serine/threonine-protein phosphatase PP1-alpha catalytic subunit OS=Homo sapiens GN=PPP1CA PE=1 SV=1		1.51702	0.674548	1.05307	0.842135	0.836272	1.10419	0.0994345								1.30131	1.39063	1.54721	1.54861	1.05045	1.69089	0.885972	1.14168	1.91629	0.856521	1.1609	1.50981	1.04765	1.13051	1.49234	2.35501	0.481572	1.00943	0.466767	0.613448	0.951196	0.699684	0.625738	0.998848	1.15018	1.45923	1.20958	0.674942
809	sp|P14384|CBPM_HUMAN	Carboxypeptidase M OS=Homo sapiens GN=CPM PE=1 SV=2		1.59987	1.44193	1.21634	1.91843	2.27762	1.37236	3.50006	0.943407	0.655794	1.01335	1.05107	0.545359	0.0162133	1.55719															2.18081	0.561486	1.70498	1.04508	2.27643	1.57137	1.05725	1.33978	1.47845	0.860595	1.05175	2.12826	0.912667	1.2153
811	tr|H7BY58|H7BY58_HUMAN	Protein-L-isoaspartate(D-aspartate) O-methyltransferase OS=Homo sapiens GN=PCMT1 PE=1 SV=1		1.55359	1.21596	0.925606	1.07497	1.05036	1.24096	0.0994345								0.772909	0.903289	1.32445	0.861134	1.04791	0.945372	0.660973															1.07485	1.5196	1.11732	1.28172	1.42629	1.22523	0.521653
812	sp|P68402|PA1B2_HUMAN	Platelet-activating factor acetylhydrolase IB subunit beta OS=Homo sapiens GN=PAFAH1B2 PE=1 SV=1		5.40961	0.575275	1.0642	0.932441	1.06473	1.43123	2.6126	0.718561	1.16767	1.03832	1.04348	1.12825	0.82433	0.759356	0.932075	1.31695	1.84833	1.83258	0.79631	3.49884	1.37485	0.864673	1.21316	1.14308	1.16863	0.804208	1.18543	0.743235	1.1998	1.40597	0.975409	1.00625	0.99491	1.03726	1.00545	0.908846	2.28659	0.953926	1.11314	2.52951	0.953334	0.666824
813	tr|H0YCU9|H0YCU9_HUMAN	Transgelin (Fragment) OS=Homo sapiens GN=TAGLN PE=1 SV=1																							1.59196	0.996605	1.89309	1.04947	1.63031	1.02766	0.627187	0.781727	0.259524	0.60172	1.23576	0.607682	0.604074	0.911492
814	sp|Q15485|FCN2_HUMAN	Ficolin-2 OS=Homo sapiens GN=FCN2 PE=1 SV=2		0.434254	0.854032	0.83346	0.89172	1.53217	0.619931	0.767916								1.35203	1.30655	0.846102	0.48243	1.07144	0.522915	0.839274	0.754999	0.622275	2.28004	1.19844	0.723146	1.01079	0.690572	0.98661	0.471628	0.83891	1.56653	0.658941	1.00586	1.04454	3.48137	0.29532	1.25931	2.84841	0.336229	1.29825	1.82365
815	tr|F5H4R6|F5H4R6_HUMAN	Nucleosome assembly protein 1-like 1 OS=Homo sapiens GN=NAP1L1 PE=1 SV=1																1.39965	1.14725	1.85356	1.06226	1.06218	0.878428	0.902386
816	sp|Q9UM07|PADI4_HUMAN	Protein-arginine deiminase type-4 OS=Homo sapiens GN=PADI4 PE=1 SV=2																1.13781	0.868542	2.31036	0.541415	1.1312	0.631854	0.360825	1.26395	0.591809	1.83784	1.67927	1.01271	1.02261	0.934431	0.594209	0.973814	0.94364	0.7946	1	1.31492	1.26249	1.20379	1.6576	0.895736	1.52862	1.06652	0.850838	0.397772
817	tr|B0QZ18|B0QZ18_HUMAN	Copine-1 OS=Homo sapiens GN=CPNE1 PE=1 SV=1																0.47977	0.196297	3.40608	0.967136	0.931457	1.66958	0.547251	0.389114	1.95215	0.543399	1.07172	0.685454	1.05925	1.95296	0.969531	1.86985	0.789087	1.34664	0.776725	2.68113	0.826649	0.994546	0.850725	1.03679	1.13092	3.36941	1.32154	0.338638
818	sp|P16189|1A31_HUMAN	HLA class I histocompatibility antigen, A-31 alpha chain OS=Homo sapiens GN=HLA-A PE=1 SV=2									1.35989	1.07205	1.79688	1.42075	1.49184	1.4971	1.07864	0.729647	0.962326	0.365223	0.776052	0.898034	1.1647	0.836829	1.49764	2.02506	1.03793	1.4413	1.47054	1.15651	1.23805	0.686928	0.623468	1.64983	1.01408	1.26152	1.1341	1.07292	1.26163	1.23468	1.03495	0.875703	1.04102	1.0119	0.906854
820	sp|O43240|KLK10_HUMAN	Kallikrein-10 OS=Homo sapiens GN=KLK10 PE=1 SV=3																														1.80998	2.34576	2.01462	1.14623	3.55892	2.35348	1.0598	2.17909	4.58395	0.949416	1.17823	2.19042	1.93357	1.25899
821	sp|Q86SF2|GALT7_HUMAN	N-acetylgalactosaminyltransferase 7 OS=Homo sapiens GN=GALNT7 PE=1 SV=1		1.70539	0.909031	1.11224	1.14298	1.0419	1.14108	1.88902								1.40149	1.31898	1.26732	1.71712	1.15087	1.49131	1.17278								0.914071	1.20296	1.88703	0.619448	0.837509	0.994347	0.663709	0.960705	0.809578	0.747497	1.38026	1.28838	0.821724	0.991725
822	sp|Q15056|IF4H_HUMAN	Eukaryotic translation initiation factor 4H OS=Homo sapiens GN=EIF4H PE=1 SV=5		1.59775	1.51946	0.874481	1.15038	1.14939	1.05697	0.847399	1.05211	1.18155	1.33838	0.95944	2.02766	1.19765	1.26695	0.699088	1.32279	0.984095	2.73861	0.788974	1.9797	1.02532								1.037	1.21169	2.53754	1.02331	1.08009	2.46294	1.09285
823	sp|P08962|CD63_HUMAN	CD63 antigen OS=Homo sapiens GN=CD63 PE=1 SV=2		0.781152	0.89733	1.03744	1.02193	2.00249	0.883651	1.31069								0.918428	1.59557	0.835442	1.47153	1.02236	1.26234	1.88097	0.82048	1.9388	0.948563	1.20868	0.907476	1.04915	1.53304	1.3798	1.41211	1.19148	0.866484	1.80434	1.1089	0.911481	0.896939	1.92432	0.878154	0.532291	1.97872	0.850596	1.20394
824	sp|P27348|1433T_HUMAN	14-3-3 protein theta OS=Homo sapiens GN=YWHAQ PE=1 SV=1		1.44432	0.77175	0.888645	1.08839	0.757213	2.0385	1.56087	1.6464	1.6062	1.53726	1.47747	2.62524	1.65298	1.38934	0.987272	1.0238	0.615377	1.07857	0.985752	1.20126	1.28665	1.06886	1.45058	1.06269	1.42084	1.6587	1.0104	1.00102	1.99624	1.46038	2.71597	0.831175	1.37642	0.924609	1.1297	1.16359	1.46818	0.483328	0.453752	1.02751	0.578647	0.449414
825	sp|Q8WZ42-12|TITIN_HUMAN	Isoform 12 of Titin OS=Homo sapiens GN=TTN
826	tr|G3V511|G3V511_HUMAN	Latent-transforming growth factor beta-binding protein 2 OS=Homo sapiens GN=LTBP2 PE=4 SV=1																1.53593	1.54709	0.612867	1.07242	1.20594	1.11953	1.39471	6.98503	1.55126	1.83376	9.43043	6.14173	1.10087	3.65876								1.30774	0.465249	1.07548	2.26781	1.1065	1.66688	1.8597
827	sp|Q9NZT1|CALL5_HUMAN	Calmodulin-like protein 5 OS=Homo sapiens GN=CALML5 PE=1 SV=2																1.67209	0.579162	0.89252	1.48025	0.876815	0.648821	1.06597															0.67222	0.661737	0.83076	0.773807	0.692164	0.572644	0.883066
828	tr|G8JLB6|G8JLB6_HUMAN	Heterogeneous nuclear ribonucleoprotein H OS=Homo sapiens GN=HNRNPH1 PE=1 SV=1									0.804662	0.997465	0.97953	1.03177	1.44981	0.934918	1.02373	0.682855	1.00398	0.733622	1.19031	0.865699	1.53817	0.639606	0.621552	1.24623	0.538475	1.07081	0.821639	1.08535	1.03977	1.17676	1.12836	0.736154	0.921546	0.727796	1.02947	0.847656
829	sp|P20142|PEPC_HUMAN	Gastricsin OS=Homo sapiens GN=PGC PE=1 SV=1		1.76834	1.00919	0.906842	2.28175	0.79269	2.11741	3.06696	0.544493	0.446577	0.356235	0.697068	0.516136	0.37262	1.43369	0.373679	0.362566	0.437357	2.23046	0.794753	0.522028	1.0471	1.03531	0.463828	1.13569	0.574211	3.96752	1.02328	0.468538	1.07026	0.167169	1.21306	0.327197	0.303568	0.418491	0.806058	0.433246	0.427702	1.00633	0.34765	0.412621	0.382441	0.547366
830	tr|E7ETB3|E7ETB3_HUMAN	Aspartyl aminopeptidase OS=Homo sapiens GN=DNPEP PE=1 SV=1									2.11096	2.21937	1.18718	0.965186	1.61328	1.14272	1.37653																						0.86204	0.41295	0.732557	1.00165	0.614265	0.862925	1.20181
831	tr|H0YDU8|H0YDU8_HUMAN	Serine/threonine-protein phosphatase (Fragment) OS=Homo sapiens GN=PPP5C PE=1 SV=1		1.58405	1.12723	0.977146	1.26087	1.31707	1.30862	1.39637								0.587879	0.808578	1.58211	0.829741	0.990264	1.02766	0.617544								1.02044	1.53768	1.06124	1.15636	0.873885	0.790967	0.852232
832	sp|Q96QR1|SG3A1_HUMAN	Secretoglobin family 3A member 1 OS=Homo sapiens GN=SCGB3A1 PE=1 SV=2		2.29786	0.403642	1.05236	0.632034	0.542043	0.693394	1.03552	0.831186	1.58746	0.654443	0.976468	0.774796	0.872283	4.48864	1.72713	0.598813	1.84863	1.95319	1.139	1.85331	1.16797								0.767764	0.893413	2.96159	0.589447	1.93011	0.771523	1.45627	0.488077	0.95158	0.686128	0.432941	0.484005	0.464921	0.496161
833	sp|P50238|CRIP1_HUMAN	Cysteine-rich protein 1 OS=Homo sapiens GN=CRIP1 PE=1 SV=3		10.0807	0.344005	1.02466	1.21493	1.68746	1.37017	2.15038	1.48396	0.944256	2.44968	0.987742	1.61191	1.49749	2.19635	1.88028	1.11044	1.61807	4.44292	0.710216	3.27916	1.74399	0.811509	0.586648	1.87371	1.15682	1.19453	1.04198	0.599199	2.06012	1.7905	1.21816	1.58078	2.96915	0.838468	1.06031	1.12034	20.5711	1.02291	1.51904	6.02876	1.11131	0.798761
834	sp|P12259|FA5_HUMAN	Coagulation factor V OS=Homo sapiens GN=F5 PE=1 SV=4		0.702998	1.74355	0.843602	1.10116	1.1296	0.759364	0.662627															1.42309	0.181835	1.09502	1.29113	0.777542	1.01567	0.559775	0.481535	0.263535	0.507554	0.590349	0.239081	1.15707	0.893288	1.65274	0.524128	1.10949	1.85144	0.399458	0.591653	1.74872
835	tr|C9J6B6|C9J6B6_HUMAN	Eukaryotic translation initiation factor 4 gamma 1 (Fragment) OS=Homo sapiens GN=EIF4G1 PE=1 SV=1																							1.93081	0.559848	0.897042	1.35206	1.16561	1.05521	0.701088	2.46524	1.21443	1.65608	1.20122	0.763298	0.90479	0.937511	1.70503	0.396141	1.14265	1.51469	1.22195	1.59215	1.64072
836	tr|B4DUT8|B4DUT8_HUMAN	Calponin-2 OS=Homo sapiens GN=CNN2 PE=1 SV=1		0.888397	0.737961	1.01568	0.7131	1.06689	0.613431	1.14641																						0.993023	1.51226	1.77487	1.14891	1.81535	1.04542	1.50512	1.80025	1.6629	1.0744	1.40361	0.870277	1.15213	2.46432
838	tr|S4R3Z2|S4R3Z2_HUMAN	Aldo-keto reductase family 1 member C3 OS=Homo sapiens GN=AKR1C3 PE=1 SV=1																1.26837	1.01419	2.14506	1.76124	1.15771	1.08042	0.797274	0.449947	0.975463	0.602065	1.07808	0.472477	1.02485	0.708614	3.36055	2.10718	1.06528	1.22598	0.795192	1.51512	1	0.68008	0.991364	0.989028	0.887419	1.60597	0.695033	0.679706
839	sp|P13591-1|NCAM1_HUMAN	Isoform 2 of Neural cell adhesion molecule 1 OS=Homo sapiens GN=NCAM1		0.61574	2.03044	1.05212	1.69199	1.41463	1.31644	1.13866								1.16363	0.909046	0.804763	0.338595	1.14242	0.592268	1.25628	1.08848	2.1737	1.13552	1.09738	1.39876	1.06282	1.10178	0.617271	0.443354	0.615806	1.03048	1.21722	1.27458	0.95577	1.89985	0.775539	0.890953	1.71312	0.556818	0.937537	1.64673
840	sp|Q14247|SRC8_HUMAN	Src substrate cortactin OS=Homo sapiens GN=CTTN PE=1 SV=2																1.00885	1.00424	0.972693	1.41196	2.60152	1.56376	1.39094
841	tr|Q8WVC2|Q8WVC2_HUMAN	40S ribosomal protein S21 OS=Homo sapiens GN=RPS21 PE=1 SV=1																2.97459	0.869236	1.24892	2.40244	0.791992	1.34468	1.04917
843	sp|Q99988|GDF15_HUMAN	Growth/differentiation factor 15 OS=Homo sapiens GN=GDF15 PE=1 SV=3																																					2.3637	0.839123	1.171	1.39214	0.894753	2.4598	2.14609
844	sp|P30626-3|SORCN_HUMAN	Isoform 3 of Sorcin OS=Homo sapiens GN=SRI		2.57018	0.97832	0.998015	1.00526	1.1866	0.858774	1.8626																						0.792641	1.20481	0.64944	1.06351	1.06638	1.05132	0.979945	1.06437	2.22801	1.00272	0.981414	1.71715	1.12141	1.11861
845	sp|P31942|HNRH3_HUMAN	Heterogeneous nuclear ribonucleoprotein H3 OS=Homo sapiens GN=HNRNPH3 PE=1 SV=2		1.46142	1.398	1.04963	1.45126	1.76788	1.2925	0.0994345															1.16031	1.0372	0.756429	0.97847	1.09679	1.14905	0.601735	1.19269	1.18143	1.10433	0.869542	1.09194	1.17081	1.01061	1.30437	2.00086	1.00096	1.36938	1.11676	1.1942	0.915694
846	tr|H0Y3H2|H0Y3H2_HUMAN	ATP-binding cassette sub-family A member 3 OS=Homo sapiens GN=ABCA3 PE=3 SV=1																0.658922	1.94368	1.08196	2.08465	0.791598	0.719406	2.0691
847	sp|Q07955-2|SRSF1_HUMAN	Isoform ASF-2 of Serine/arginine-rich splicing factor 1 OS=Homo sapiens GN=SRSF1																0.770547	0.905353	0.801553	0.623888	0.849721	0.728141	0.873468								0.918338	1.06943	0.933355	1.01938	0.801372	0.948502	1.15728	0.621973	0.878814	0.97289	0.915044	0.834417	1.59921	0.834667
848	sp|P34059|GALNS_HUMAN	N-acetylgalactosamine-6-sulfatase OS=Homo sapiens GN=GALNS PE=1 SV=1		0.705093	1.18788	0.902251	0.499465	0.311906	0.528032	0.599214								0.625078	0.455692	1.00637	1.66447	0.939715	1.22856	0.343633	0.656075	1.97131	0.506976	0.945991	0.653285	1.00526	1.70473	1.58909	1.10973	1.57184	0.904901	2.37674	0.865291	1.30883	0.522481	0.378506	0.623225	0.376224	0.646305	0.453288	0.238392
849	sp|P20042|IF2B_HUMAN	Eukaryotic translation initiation factor 2 subunit 2 OS=Homo sapiens GN=EIF2S2 PE=1 SV=2																0.719385	0.999889	1.86143	0.747742	1.04608	1.00324	0.905255
850	sp|P02462-2|CO4A1_HUMAN	Isoform 2 of Collagen alpha-1(IV) chain OS=Homo sapiens GN=COL4A1									1.52188	1.36647	1.93585	1.2819	1.16605	1.54171	1.77575																						1.23329	1.93261	1.00231	1.34593	1.0375	1.02717	1.67358
851	sp|P33151|CADH5_HUMAN	Cadherin-5 OS=Homo sapiens GN=CDH5 PE=1 SV=5		0.723521	0.839611	0.835653	0.996056	0.63644	1.2863	0.7282															1.46388	1.12166	2.24264	1.33538	0.983769	0.97614	0.610503	0.932633	0.715115	1.00423	1.19433	1.28407	0.904716	1.28676
852	sp|O43776|SYNC_HUMAN	Asparagine--tRNA ligase, cytoplasmic OS=Homo sapiens GN=NARS PE=1 SV=1																							1.25359	1.04813	1.1808	1.00773	0.844443	1.00079	1.21469	0.990593	1.02477	1.33722	1.33966	3.24057	1.9158	1.12835	1.44667	1.31006	0.854503	1.07776	2.94401	1.35394	0.920798
854	sp|P07451|CAH3_HUMAN	Carbonic anhydrase 3 OS=Homo sapiens GN=CA3 PE=1 SV=3		0.617413	0.571041	1.12238	0.4855	3.15933	2.07044	0.498877								0.528042	0.599737	7.87928	1.93097	1.01096	0.685103	0.983512								0.9737	0.69157	0.603778	1.00423	0.733927	2.26352	0.987868	0.270599	0.505497	0.964313	0.520836	0.841365	0.379142	1.05131
855	sp|P47755|CAZA2_HUMAN	F-actin-capping protein subunit alpha-2 OS=Homo sapiens GN=CAPZA2 PE=1 SV=3																0.696129	1.02494	1.31955	0.709826	0.838312	0.93744	0.570839	0.720132	1.25935	2.48052	1.06467	0.814624	0.912308	1.1138	1.09318	1.43613	0.997162	1.04842	1.015	0.679582	1.21545	0.991439	2.13569	1.10275	1.00735	1.20567	1.34132	0.937109
856	sp|O75487|GPC4_HUMAN	Glypican-4 OS=Homo sapiens GN=GPC4 PE=1 SV=4																1.25907	1.96035	1.40336	0.902704	1.20026	0.56526	1.04397								1.50254	0.497936	0.756127	0.737391	0.812349	0.89652	0.875133
857	sp|P53396|ACLY_HUMAN	ATP-citrate synthase OS=Homo sapiens GN=ACLY PE=1 SV=3		2.20892	0.934226	0.704151	0.71275	0.499642	0.641649	1.28163															1.63328	1.1041	1.26661	0.930172	1.25135	1.09854	1.02784								0.958407	1.07249	0.830265	0.831393	0.864013	1.35369	1.35527
858	sp|Q13185|CBX3_HUMAN	Chromobox protein homolog 3 OS=Homo sapiens GN=CBX3 PE=1 SV=4		0.509839	0.627479	0.953566	0.738546	0.69743	0.620371	0.0994345								0.53371	0.776181	0.867651	0.636181	0.9476	1.17554	0.590851								1.00945	1.55578	1.23709	0.973521	0.96757	1.28566	1.16512	0.730212	0.544539	1.1426	0.704564	0.501996	1.31258	0.535711
859	sp|P13500|CCL2_HUMAN	C-C motif chemokine 2 OS=Homo sapiens GN=CCL2 PE=1 SV=1																1.6425	1.10557	0.743339	0.944953	1.09235	0.590848	1.61497
860	tr|F8WF69|F8WF69_HUMAN	Clathrin light chain A OS=Homo sapiens GN=CLTA PE=1 SV=1																0.945723	1.07081	0.748795	1.18268	0.971224	0.888715	1.39281								1.54713	1.6645	0.97352	1.07266	0.944477	0.83077	1.0704
861	tr|B1AKZ3|B1AKZ3_HUMAN	Astrocytic phosphoprotein PEA-15 OS=Homo sapiens GN=PEA15 PE=1 SV=1		2.90271	0.667886	1.00937	0.995878	1.45795	1.30853	1.72166	1.6189	1.34376	1.55897	1.13937	1.93862	1.43705	0.964215	1.2984	1.12014	0.746136	1.56795	0.764388	1.80177	1.25452								1.69723	0.661229	0.925131	1.39066	1.05959	1.01953	1.18836
862	sp|P49788|TIG1_HUMAN	Retinoic acid receptor responder protein 1 OS=Homo sapiens GN=RARRES1 PE=1 SV=2									2.17525	2.50035	1.58136	1.15246	1.25655	1.66689	2.36783	1.28252	0.560125	1.73061	0.827468	1.00085	0.68889	0.797212								0.711632	0.852249	1.14554	0.787563	0.735564	2.17948	0.851006	0.895639	1.05381	0.70239	1.11992	1.09508	0.932141	0.527984
863	sp|O95998|I18BP_HUMAN	Interleukin-18-binding protein OS=Homo sapiens GN=IL18BP PE=1 SV=2		0.751135	1.50849	1.11019	0.851111	1.09283	1.82326	2.72957								1.0717	0.888451	0.255932	0.645695	1.098	0.874675	1.04383
864	tr|D6RF35|D6RF35_HUMAN	Vitamin D-binding protein OS=Homo sapiens GN=GC PE=1 SV=1		0.603227	0.199637	0.92044	0.216348	1.10628	0.219478	0.0994345	1.36796	0.90409	0.385159	0.993468	0.697366	1.237	0.153361	2.77271	0.130176	0.262315	0.547064	0.966922	0.114889	0.238411	0.265193	0.500856	4.32097	0.270323	0.315045	0.94105	0.361704	0.363052	0.2966	1.02765	3.08685	0.362791	0.541119	1.16652	4.40975	0.687823	1.00154	0.35675	0.272463	0.247398	12.2107
865	sp|P07437|TBB5_HUMAN	Tubulin beta chain OS=Homo sapiens GN=TUBB PE=1 SV=2		1.66431	1.23148	1.06553	1.18356	1.02784	1.34017	2.86826	0.691503	0.940313	0.7992	1.29202	0.793761	0.675717	1.23167	0.746259	0.835109	0.35012	0.760493	1.10361	0.565098	0.50349	1.63404	0.590644	1.02832	0.879268	0.690041	1.05005	0.608352	0.88077	0.971994	0.811582	0.555553	0.594363	0.596152	0.946863	0.90204	0.587559	1.01804	1.32566	0.894703	0.966803	1.05552
868	tr|F5GXS5|F5GXS5_HUMAN	Apolipoprotein F OS=Homo sapiens GN=APOF PE=4 SV=1		0.678692	1.18333	0.998389	1.57967	0.962976	1.4573	2.18937								0.586751	0.192637	0.362536	0.404862	0.999381	0.157575	1.39246								0.311164	0.151815	0.228465	0.216322	0.127887	0.850624	0.812626	1.64687	0.344054	0.943635	0.911138	0.349178	0.57202	1.33967
869	sp|Q9Y2Y8|PRG3_HUMAN	Proteoglycan 3 OS=Homo sapiens GN=PRG3 PE=1 SV=2																														0.782552	7.64068	0.104168	1.15643	1.3041	1.59274	1.0106
870	tr|D3YTC8|D3YTC8_HUMAN	Leukocyte-associated immunoglobulin-like receptor 1 OS=Homo sapiens GN=LAIR1 PE=1 SV=1		1.2168	1.01891	0.822012	1.75221	1.47866	0.975456	0.0994345								0.727436	1.22464	0.252432	0.844077	0.934395	0.789255	1.65866
871	sp|P31431|SDC4_HUMAN	Syndecan-4 OS=Homo sapiens GN=SDC4 PE=1 SV=2		1.87749	1.31267	1.00552	1.13064	1.74032	1.73988	2.32332
873	sp|P62310|LSM3_HUMAN	U6 snRNA-associated Sm-like protein LSm3 OS=Homo sapiens GN=LSM3 PE=1 SV=2																0.817398	0.894011	1.00649	0.934877	0.90675	0.95073	0.652944	0.918215	2.19065	0.625808	0.883515	1.19524	0.957445	1.83717	1.18454	1.95143	0.524467	1.92941	1.10748	1.23148	1.18426	1.54376	3.58922	0.829434	0.962714	1.08841	2.38969	0.77681
874	sp|P04155|TFF1_HUMAN	Trefoil factor 1 OS=Homo sapiens GN=TFF1 PE=1 SV=1									0.732412	0.792976	0.982784	1.08038	0.750434	0.978573	4.8739
875	sp|P12081|SYHC_HUMAN	Histidine--tRNA ligase, cytoplasmic OS=Homo sapiens GN=HARS PE=1 SV=2																							1.20086	2.1113	1.36943	1.10748	1.24699	1.05556	1.90719
877	sp|Q15828|CYTM_HUMAN	Cystatin-M OS=Homo sapiens GN=CST6 PE=1 SV=1		1.5425	0.857635	0.984816	1.35615	1.19813	0.932262	0.631971								1.02006	0.77213	0.681803	1.63772	0.796901	1.01712	1.36158	0.793039	1.57499	1.36139	1.38098	1.53029	1.05995	0.964133								1.57641	1.95775	1.03442	1.02454	0.74335	1.12816	0.876363
878	sp|P38646|GRP75_HUMAN	Stress-70 protein, mitochondrial OS=Homo sapiens GN=HSPA9 PE=1 SV=2																							1.19182	6.37096	0.506218	0.983312	1.09293	1.09952	3.42421	0.813768	0.687591	5.84516	0.942938	0.91042	4.28386	0.98421
880	sp|P06576|ATPB_HUMAN	ATP synthase subunit beta, mitochondrial OS=Homo sapiens GN=ATP5B PE=1 SV=3																														1.29562	1.98652	0.787533	1.40426	0.911291	1.53586	1.05266	0.879005	1.67143	0.891536	1.42876	1.6106	1.10791	0.984286
881	sp|P32926|DSG3_HUMAN	Desmoglein-3 OS=Homo sapiens GN=DSG3 PE=1 SV=2		5.32358	0.857334	1.11357	1.47749	0.986837	1.61471	0.0994345
882	sp|P02654|APOC1_HUMAN	Apolipoprotein C-I OS=Homo sapiens GN=APOC1 PE=1 SV=1		0.502954	0.718117	1.10769	0.684629	0.763714	0.652857	0.613875
883	sp|P12109|CO6A1_HUMAN	Collagen alpha-1(VI) chain OS=Homo sapiens GN=COL6A1 PE=1 SV=3																							1.5499	0.88631	1.59041	2.22895	1.24344	1.08499	1.08976
884	sp|P05451|REG1A_HUMAN	Lithostathine-1-alpha OS=Homo sapiens GN=REG1A PE=1 SV=3																1.69656	1.5081	0.98678	0.439913	1.69588	3.57877	0.777473	1.24006	0.927265	3.40926	2.73492	6.62352	0.997215	1.42081	0.605451	0.27555	0.532392	2.7313	1.7709	2.75277	0.966789	3.12152	0.874751	1.10345	0.990417	0.971594	1.14663	2.82714
885	tr|H0YMW2|H0YMW2_HUMAN	A-kinase anchor protein 13 (Fragment) OS=Homo sapiens GN=AKAP13 PE=1 SV=1		0.747617	1.12101	0.925525	1.09008	1.14247	1.46905	1.47556								1.63458	1.87378	1.10458	0.677019	1.36248	1.21886	1.42852	1.3722	1.21524	1.9595	1.22821	1.62248	1.14602	1.25641	1.35889	0.782313	1.14433	1.17411	0.832841	0.801357	1.26492	1.27457	0.54164	1.08726	1.51392	0.780469	1.63747	1.61471
886	sp|Q9P258|RCC2_HUMAN	Protein RCC2 OS=Homo sapiens GN=RCC2 PE=1 SV=2																0.565417	1.01667	1.13875	0.692687	0.942446	0.927656	0.428356	1.16457	2.01541	0.878901	0.789697	1.02696	1.12446	1.46654	0.708638	1.25495	0.779672	1.04686	0.903994	1.09187	1.02995
887	tr|H0Y8X4|H0Y8X4_HUMAN	2'-deoxynucleoside 5'-phosphate N-hydrolase 1 (Fragment) OS=Homo sapiens GN=DNPH1 PE=1 SV=1		1.89378	1.17615	0.94795	1.13073	1.09636	1.00162	2.69172																													1.68676	2.96399	0.954219	1.41058	1.64861	1.02437	1.27206
888	sp|P30085|KCY_HUMAN	UMP-CMP kinase OS=Homo sapiens GN=CMPK1 PE=1 SV=3									1.30282	0.964688	1.58102	1.05168	1.62869	1.17519	1.40064	0.861811	0.724309	1.00444	1.38615	0.827747	1.47153	1.10841								0.949974	1.28349	0.864931	0.886261	0.704218	0.983515	0.702171
889	sp|P15559|NQO1_HUMAN	NAD(P)H dehydrogenase [quinone] 1 OS=Homo sapiens GN=NQO1 PE=1 SV=1		6.39625	0.835249	1.02988	1.34079	1.54977	0.995183	1.78255								3.05493	1.57042	3.8498	3.01804	0.932894	2.69721	1.33647								3.53546	1.75596	1.9298	1.37863	1.23197	1.71148	1.14487	1.22755	1.40213	0.841304	1.27009	1.2009	0.887464	1.13658
890	sp|Q7Z7M9|GALT5_HUMAN	Polypeptide N-acetylgalactosaminyltransferase 5 OS=Homo sapiens GN=GALNT5 PE=1 SV=1																2.16711	2.2724	1.15383	3.21509	1.61558	0.857006	2.75203
892	sp|P02795|MT2_HUMAN	Metallothionein-2 OS=Homo sapiens GN=MT2A PE=1 SV=1									2.36824	0.940159	1.69489	1.0822	2.44552	1.34777	0.875857	2.12135	2.02708	4.17305	3.24003	1.3586	15.3539	1.19749								1.12123	0.56612	0.41484	0.720912	0.85623	0.451494	0.751426	0.915076	1.19424	0.973769	0.713503	0.72705	1.10489	0.999152
893	sp|Q9GZP4|PITH1_HUMAN	PITH domain-containing protein 1 OS=Homo sapiens GN=PITHD1 PE=1 SV=1		1.10763	0.844517	0.865909	1.08929	1.34455	0.979945	0.990927	1.58456	1.20448	1.01584	1.06743	1.11985	1.79283	0.945321	0.899225	0.955824	1.90556	1.49488	1.00356	1.40645	0.941889	1.02978	2.14581	1.05456	0.877833	0.819452	0.956535	1.36996	0.990077	0.988762	0.934717	0.93543	0.955268	1.207	1.04995	1.01417	1.02701	1.00439	1.10846	1.27736	1.16401	0.952166
894	tr|E5RJR5|E5RJR5_HUMAN	S-phase kinase-associated protein 1 OS=Homo sapiens GN=SKP1 PE=1 SV=1		1.36319	1.1553	0.85187	1.11475	1.14209	1.19826	1.91425								1.04002	0.965318	1.18906	1.37224	1.00513	1.45708	1.24051	1.3652	0.942131	1.26507	1.21104	1.88925	1.10133	0.934769	1.11068	0.872747	1.39633	0.875246	0.759423	0.946838	0.757486
895	tr|H0Y5G9|H0Y5G9_HUMAN	Nardilysin (Fragment) OS=Homo sapiens GN=NRD1 PE=1 SV=1																0.913728	1.06983	0.922061	0.522396	0.856411	0.657641	0.869955
896	sp|Q00796|DHSO_HUMAN	Sorbitol dehydrogenase OS=Homo sapiens GN=SORD PE=1 SV=4																1.34737	0.877033	2.11456	1.81552	0.899144	2.18695	0.779889								1.13072	1.24242	1.01111	1.33765	2.08088	1.73575	1.14354	2.18696	1.00823	1.01479	1.72929	1.31622	1.01403	3.27197
897	tr|Q6IMJ5|Q6IMJ5_HUMAN	NOELIN1_V2 OS=Homo sapiens GN=OLFM1 PE=4 SV=1		1.09857	0.9695	0.910227	0.926182	1.33106	0.981978	1.03764								1.16595	0.832814	0.455497	0.842419	1.06485	0.632759	1.70832
898	sp|O95810|SDPR_HUMAN	Serum deprivation-response protein OS=Homo sapiens GN=SDPR PE=1 SV=3		0.645587	2.11054	0.89226	1.10739	3.00733	1.79201	3.41847								1.55974	1.20001	2.22413	0.877813	0.908997	2.3394	2.21326
899	tr|E7EX17|E7EX17_HUMAN	Eukaryotic translation initiation factor 4B OS=Homo sapiens GN=EIF4B PE=1 SV=1																0.624576	0.856554	1.53908	1.27079	1.03669	0.920435	0.917312								1.41401	1.19346	1.11769	1.19842	0.791893	1.14745	1.14448
900	sp|P00326|ADH1G_HUMAN	Alcohol dehydrogenase 1C OS=Homo sapiens GN=ADH1C PE=1 SV=2																1.42375	0.737005	2.31216	0.954137	0.925684	3.12467	1.20973
901	sp|Q9ULI3-2|HEG1_HUMAN	Isoform 2 of Protein HEG homolog 1 OS=Homo sapiens GN=HEG1																0.920564	1.08078	0.69477	0.866763	1.03118	0.692416	1.45586								1.08101	0.90757	1.10923	1.37829	1.37518	1.23895	1.00924
902	sp|A6NJ16|IV4F8_HUMAN	Putative V-set and immunoglobulin domain-containing-like protein IGHV4OR15-8 OS=Homo sapiens GN=IGHV4OR15-8 PE=5 SV=2																3.21655	0.784786	0.284473	1.09318	0.819739	1.39195	1.78141								0.999805	0.798093	1.60593	5.59214	4.00605	1.24281	0.885066
903	sp|P28482|MK01_HUMAN	Mitogen-activated protein kinase 1 OS=Homo sapiens GN=MAPK1 PE=1 SV=3																0.940041	0.802996	0.78241	0.593383	1.00554	0.734826	1.08368
904	sp|P62328|TYB4_HUMAN	Thymosin beta-4 OS=Homo sapiens GN=TMSB4X PE=1 SV=2		1.44193	0.0732692	0.982591	0.550595	0.478777	0.286168	0.374832	0.759185	0.457999	1.07642	0.888672	0.974091	0.660266	0.77624	0.562675	0.514218	0.622168	1.32678	0.791097	1.82525	0.555065	0.16971	1.70886	0.213729	0.432124	0.450959	0.896127	0.780258	0.774453	1.69547	0.151144	0.639674	0.757463	0.150281	0.83052	0.645757	1.41948	1.17589	0.702686	1.02211	0.847095	0.460162
905	tr|E9PFW2|E9PFW2_HUMAN	Beta-mannosidase OS=Homo sapiens GN=MANBA PE=4 SV=1																1.02637	1.13769	0.968234	1.33946	1.01699	1.02533	1.09213								1.52486	1.57642	1.33376	1.09419	2.30404	0.759628	1.17827	0.794768	1.93472	1.0153	0.697854	1.09103	0.653012	0.66517
906	sp|Q9NSC7|SIA7A_HUMAN	Alpha-N-acetylgalactosaminide alpha-2,6-sialyltransferase 1 OS=Homo sapiens GN=ST6GALNAC1 PE=2 SV=1		1.57707	0.675283	0.980677	0.785015	0.811162	0.743878	0.701654	1.12064	1.23796	1.16025	0.952576	1.04996	0.961439	3.35279	1.40859	1.43339	2.10782	2.08117	1.03082	0.944613	0.690316	0.627223	0.368685	0.460119	1.463	0.552329	0.967758	0.534559	1.4833	1.21055	1.9569	0.889656	1.39975	1.47636	1.0203	0.855701	1.07561	0.666279	0.765239	1.02834	1.01101	0.585621
907	sp|P15880|RS2_HUMAN	40S ribosomal protein S2 OS=Homo sapiens GN=RPS2 PE=1 SV=2		3.5269	2.24251	0.947949	1.34541	1.33187	1.75502	1.21679	0.188327	0.432069	1.22093	1.11915	0.59123	0.391596	0.915272								1.78979	3.45985	1.71148	0.883998	1.87648	0.993537	2.6988	0.898307	0.782124	1.75601	2.77483	0.442201	0.665048	0.977152	0.21173	0.430029	1.06454	0.972619	0.742088	3.7358	2.01034
908	sp|P06731|CEAM5_HUMAN	Carcinoembryonic antigen-related cell adhesion molecule 5 OS=Homo sapiens GN=CEACAM5 PE=1 SV=3									0.91858	0.822587	0.78168	1.16503	0.828987	0.890506	2.10821	0.834086	0.587893	3.25498	1.06508	1.0226	0.671772	1.00515															0.913811	1.78117	1.0917	0.858907	1.47111	1.74299	1.40138
909	tr|E7ETP9|E7ETP9_HUMAN	Lysosome-associated membrane glycoprotein 3 OS=Homo sapiens GN=LAMP3 PE=4 SV=1		2.00795	1.09599	1.05024	1.2743	1.9789	1.04393	1.33775																						1.5329	0.714766	1.59487	0.985978	1.53158	1.19221	1.07779	1.22715	2.55323	1.06646	0.89438	1.58966	0.779947	1.02353
910	sp|Q15836|VAMP3_HUMAN	Vesicle-associated membrane protein 3 OS=Homo sapiens GN=VAMP3 PE=1 SV=3																														1.31359	1.19028	1.23099	1.10413	1.50767	1.23436	1.22208
911	tr|F5GWP8|F5GWP8_HUMAN	Junction plakoglobin OS=Homo sapiens GN=JUP PE=1 SV=1																																					0.204407	0.124527	0.123601	0.145701	0.137392	0.391632	0.0171996
912	sp|Q92859-3|NEO1_HUMAN	Isoform 3 of Neogenin OS=Homo sapiens GN=NEO1									0.917853	1.128	0.837279	0.858649	1.02944	0.961851	0.740149	1.54158	1.61153	0.755781	0.830375	1.26285	0.862317	1.7784
913	tr|D6RHI9|D6RHI9_HUMAN	Ribonuclease T2 (Fragment) OS=Homo sapiens GN=RNASET2 PE=1 SV=2		1.45337	0.876162	1.04912	0.654966	0.599011	0.855839	0.554277															0.532886	1.5043	0.540082	0.692302	0.63678	1.008	1.49562	0.969056	0.981382	1.52123	0.818938	1.56396	0.761924	1.13242
914	sp|Q15365|PCBP1_HUMAN	Poly(rC)-binding protein 1 OS=Homo sapiens GN=PCBP1 PE=1 SV=2		0.952998	0.779253	1.04863	0.728273	0.727139	1.03565	0.795618								0.397958	0.589601	0.991846	0.838124	0.846349	1.36455	0.523178								0.904301	1.20267	0.564555	0.730157	0.673727	1.28377	0.92649
915	tr|H0Y8W2|H0Y8W2_HUMAN	Guanine nucleotide-binding protein subunit beta-2-like 1 (Fragment) OS=Homo sapiens GN=GNB2L1 PE=1 SV=1		1.30065	0.925182	1.0532	0.97675	0.951199	0.861598	1.54787								1.53386	1.01202	0.952347	0.636581	1.03331	0.540434	1.00766	1.52542	0.547818	0.953176	1.07765	0.884243	1.01234	1.07033	0.617284	1.16825	0.968377	0.551646	0.364454	0.621042	0.856655	1.14235	0.690542	0.750498	0.711223	1.37178	1.27456	0.771632
916	sp|Q8WVN6|SCTM1_HUMAN	Secreted and transmembrane protein 1 OS=Homo sapiens GN=SECTM1 PE=1 SV=2		1.22911	1.24949	1.3394	0.997674	0.990302	1.33724	0.454939															1	0.88779	1.61201	1.10844	1.17374	0.9762	1.02888
917	sp|O95861|BPNT1_HUMAN	3'(2'),5'-bisphosphate nucleotidase 1 OS=Homo sapiens GN=BPNT1 PE=1 SV=1																1.32837	1.21628	1.1372	1.01459	1.01199	1.61869	1.32939
918	sp|O14773|TPP1_HUMAN	Tripeptidyl-peptidase 1 OS=Homo sapiens GN=TPP1 PE=1 SV=2		1.50992	2.17274	0.991624	1.09019	0.837039	1.35845	1.41392	1.12678	1.3194	0.81324	1.1415	0.953056	1.06384	1.3575								1.09499	1.11064	0.993773	0.900767	1.00865	1.04512	1.01075
919	sp|Q9UQN3|CHM2B_HUMAN	Charged multivesicular body protein 2b OS=Homo sapiens GN=CHMP2B PE=1 SV=1																														1.42633	1.91668	0.974456	1.13617	1.04809	0.894465	1.10716	0.643018	2.3281	1.15797	0.685559	2.54741	0.920067	0.659956
920	sp|P63218|GBG5_HUMAN	Guanine nucleotide-binding protein G(I)/G(S)/G(O) subunit gamma-5 OS=Homo sapiens GN=GNG5 PE=1 SV=3																														1.19081	2.35525	1.25219	1.39797	1.82302	1.10127	1.22002	1.0463	2.02451	0.96819	0.808477	2.54839	1.01883	1.30746
921	sp|Q9HB07|MYG1_HUMAN	UPF0160 protein MYG1, mitochondrial OS=Homo sapiens GN=C12orf10 PE=1 SV=2																0.78578	0.816987	2.0949	0.960627	0.968894	1.16373	0.623438	1.20036	1.67037	1.03013	0.950871	1.05938	0.968639	1.37251	1.28728	1.02295	1.18887	1.43263	0.867843	0.684421	1.09812
922	sp|P10644|KAP0_HUMAN	cAMP-dependent protein kinase type I-alpha regulatory subunit OS=Homo sapiens GN=PRKAR1A PE=1 SV=1																0.800062	0.989932	1.00634	1.00856	0.848031	0.852369	0.8199															1.1079	1.03569	0.947662	1.06393	1.01725	1.22412	1.16053
923	sp|P07954|FUMH_HUMAN	Fumarate hydratase, mitochondrial OS=Homo sapiens GN=FH PE=1 SV=3									0.541487	0.659354	0.732424	1.1078	0.686026	0.581429	0.532862	0.848238	1.23245	0.721398	0.820789	0.844059	0.966408	1.16195								1.03291	0.902038	1.80308	1.0277	1.15762	1.05939	1.11046
924	sp|Q13045-2|FLII_HUMAN	Isoform 2 of Protein flightless-1 homolog OS=Homo sapiens GN=FLII																0.380933	0.659624	1.49647	0.465737	0.808318	0.740551	0.337701	1.38496	1.72863	1.17443	0.823618	0.640151	0.998559	1.36816	1.30587	1.22208	1.02292	1.6645	1.15189	1.42748	1.51503	0.51545	1.08243	1.01786	0.914453	1.53272	1.60345	0.756542
925	sp|Q86T13|CLC14_HUMAN	C-type lectin domain family 14 member A OS=Homo sapiens GN=CLEC14A PE=1 SV=1		0.333564	1.19994	0.747827	1.52077	2.17636	1.53961	1.54692								1.05088	0.775512	1.41507	2.71344	1.04677	0.815635	1.41897
926	sp|Q99584|S10AD_HUMAN	Protein S100-A13 OS=Homo sapiens GN=S100A13 PE=1 SV=1																0.999233	0.790586	1.73533	1.76204	0.934111	1.19343	0.938821
927	sp|P48740|MASP1_HUMAN	Mannan-binding lectin serine protease 1 OS=Homo sapiens GN=MASP1 PE=1 SV=3		0.789224	1.21074	1.04576	1.05943	0.716368	1.00747	1.64521																													2.55303	1.33856	0.96355	1.39966	0.835272	0.907608	1.95404
928	sp|P19957|ELAF_HUMAN	Elafin OS=Homo sapiens GN=PI3 PE=1 SV=3		0.475453	0.525422	0.877712	0.683825	1.23387	0.339614	0.515328								0.693628	1.67552	2.0519	0.917893	1.72635	1.60312	0.579168	0.485896	0.73367	0.740857	1.93028	1.18913	0.892686	2.07959	0.79923	0.414984	1.59769	0.800881	1.93948	0.612037	1.05437	0.867321	1.04769	0.989885	1.14821	0.764131	2.16155	0.774476
929	sp|Q13201-2|MMRN1_HUMAN	Isoform 2 of Multimerin-1 OS=Homo sapiens GN=MMRN1		1.08525	2.13008	1.11307	2.11198	1.69675	1.54828	4.16772								1.36226	0.658817	1.77909	0.628796	0.91763	0.823686	0.974412	1.15991	0.713961	1.63835	1.45564	1.78589	1.11951	0.755574	0.68983	0.482297	1.05399	2.67971	1.85654	3.18215	1.00521	1.562	0.604065	0.769548	1.57995	0.725695	0.799681	2.19118
930	tr|B3KVR1|B3KVR1_HUMAN	Small nuclear ribonucleoprotein-associated protein OS=Homo sapiens GN=SNRPN PE=2 SV=1		0.513191	1.09628	1.04854	0.562492	0.570756	0.972814	3.37321								0.469425	0.698098	0.912697	0.741174	0.943384	1.14106	0.222706	0.880044	4.09305	0.371504	0.769652	0.784241	0.961206	3.2597	0.613109	2.03138	0.575351	1.52328	0.772708	0.982126	0.79163	0.314385	0.491514	0.925257	0.5245	0.785279	1.09628	0.402511
931	sp|P06870|KLK1_HUMAN	Kallikrein-1 OS=Homo sapiens GN=KLK1 PE=1 SV=2		7.51927	1.17321	0.976886	1.54159	1.20442	1.07562	1.79234															0.932887	1.73064	1.16609	9.20982	0.720176	1.18496	1.15776
932	sp|Q9P1F3|ABRAL_HUMAN	Costars family protein ABRACL OS=Homo sapiens GN=ABRACL PE=1 SV=1																0.813257	0.698988	1.03645	1.17014	0.875397	0.8059	0.681822	0.602639	1.22528	0.591472	0.736441	0.705394	1.02282	0.972076
933	sp|Q9HCB6|SPON1_HUMAN	Spondin-1 OS=Homo sapiens GN=SPON1 PE=1 SV=2																0.791508	1.96386	1.28015	1.22072	0.886235	1.17136	1.1373	2.52925	0.969309	2.56176	1.86411	1.92372	0.982149	2.07122
934	sp|P63241-2|IF5A1_HUMAN	Isoform 2 of Eukaryotic translation initiation factor 5A-1 OS=Homo sapiens GN=EIF5A		2.05406	0.550685	1.01988	0.856171	1.37577	0.739624	0.268972	1.10027	1.22375	1.18231	1.02278	1.98645	1.70047	0.988465	0.881907	1.1694	0.981853	2.16766	0.827911	1.8104	1.20796								1.56402	1.43115	0.628585	1.01043	0.67779	0.989694	0.297572	1.05729	1.97395	0.922393	1.13962	1.61549	1.12121	0.515546
935	tr|G3V2U7|G3V2U7_HUMAN	Acylphosphatase OS=Homo sapiens GN=ACYP1 PE=1 SV=1																1.19926	0.769351	3.344	1.32976	0.944929	0.845034	0.559543								1.16763	1.20252	1.1222	1.22984	1.40657	1.20275	1.10926	1.09324	4.5412	0.902687	1.25505	1.45938	0.766072	1.11049
936	tr|E7EPB4|E7EPB4_HUMAN	Unconventional myosin-Ib OS=Homo sapiens GN=MYO1B PE=1 SV=1																1.38507	1.48393	1.33613	2.87158	1.04154	1.35823	2.19075															1.69938	0.917931	0.970207	1.18133	1.7124	0.989248	2.07818
937	sp|Q8IZF2-2|GP116_HUMAN	Isoform 2 of Probable G-protein coupled receptor 116 OS=Homo sapiens GN=GPR116		1.10499	1.61095	0.904311	1.36343	2.6093	1.19486	1.91827
938	sp|P01037|CYTN_HUMAN	Cystatin-SN OS=Homo sapiens GN=CST1 PE=1 SV=3		5.35878	1.19375	1.01942	1.25415	1.2414	1.03316	2.53822
939	sp|P62857|RS28_HUMAN	40S ribosomal protein S28 OS=Homo sapiens GN=RPS28 PE=1 SV=1		1.14727	0.412456	0.84454	0.689514	0.623244	1.01967	0.451767	0.978494	0.777131	0.884446	0.831577	1.11175	0.832021	0.698572	1.26132	0.882751	1.04864	1.34979	0.83636	1.31495	1.39121															1.79681	0.892003	1.20854	1.87874	1.28911	1.39604	1.31914
940	sp|P27930|IL1R2_HUMAN	Interleukin-1 receptor type 2 OS=Homo sapiens GN=IL1R2 PE=1 SV=1																														0.730613	0.63407	1.08039	0.838606	1.41177	3.45603	1.12492	1.2667	1.49583	1.06263	1.18925	0.791329	2.15108	2.42503
941	sp|O95989|NUDT3_HUMAN	Diphosphoinositol polyphosphate phosphohydrolase 1 OS=Homo sapiens GN=NUDT3 PE=1 SV=1																2.0423	2.18074	2.64245	3.10041	2.35844	2.91885	0.919106								1.00438	1.58457	0.773391	0.73553	0.816539	1.03426	0.931177
942	sp|O95498|VNN2_HUMAN	Vascular non-inflammatory molecule 2 OS=Homo sapiens GN=VNN2 PE=1 SV=3									0.59334	0.416395	0.58142	0.826978	0.628848	0.706797	0.888545															0.669671	0.907705	0.650687	0.817472	0.96944	0.951382	1.05497	0.791046	0.375201	1.07691	0.554983	0.724957	0.798263	0.775802
943	sp|P33316|DUT_HUMAN	Deoxyuridine 5'-triphosphate nucleotidohydrolase, mitochondrial OS=Homo sapiens GN=DUT PE=1 SV=4																							1.69654	1.02197	1.44683	1.12111	1.88936	1.11111	2.65485
944	sp|Q8NC51|PAIRB_HUMAN	Plasminogen activator inhibitor 1 RNA-binding protein OS=Homo sapiens GN=SERBP1 PE=1 SV=2																0.764375	1.3962	0.780047	1.29462	0.946816	1.11824	0.769933
945	tr|H0Y596|H0Y596_HUMAN	Coagulation factor XI (Fragment) OS=Homo sapiens GN=F11 PE=4 SV=1									0.791987	0.917562	0.820876	1.05544	0.814396	1.0931	0.643289								1.35137	0.970048	1.4558	1.10591	1.08932	1.09935	1
946	sp|Q9UBI6|GBG12_HUMAN	Guanine nucleotide-binding protein G(I)/G(S)/G(O) subunit gamma-12 OS=Homo sapiens GN=GNG12 PE=1 SV=3																1.05071	0.887357	1.62557	0.962905	0.933661	1.36055	1.34851								0.827077	0.788221	1.55028	0.652877	2.40922	0.87451	1.15411
947	sp|Q92945|FUBP2_HUMAN	Far upstream element-binding protein 2 OS=Homo sapiens GN=KHSRP PE=1 SV=4																							1.76359	2.70496	0.838085	1.2062	2.53126	1.26329	1.85663	0.900699	1.1839	0.946037	1.10584	1.08731	0.929505	1.02988	2.57963	0.505363	1.18715	1.70306	0.340126	0.640695	1.94215
948	tr|H3BQZ7|H3BQZ7_HUMAN	HCG2044799 OS=Homo sapiens GN=HNRNPUL2-BSCL2 PE=4 SV=1		0.781534	0.966857	0.823794	0.672945	0.769288	0.903952	1.20039								1.14013	1.45013	2.10278	0.827322	1.26018	1.76214	0.591346
949	sp|P04632|CPNS1_HUMAN	Calpain small subunit 1 OS=Homo sapiens GN=CAPNS1 PE=1 SV=1		0.960633	1.08777	1.11762	0.981542	1.40586	1.15854	1.71605								0.91983	1.22228	0.765128	1.00909	1.02047	1.28446	1.06641	1.20475	1.50323	1.12883	1.09717	0.899355	1.2909	1.39028								1.25072	0.896888	1.18318	1.67868	1.35404	1.66296	0.890788
950	sp|P48960-2|CD97_HUMAN	Isoform 2 of CD97 antigen OS=Homo sapiens GN=CD97		4.21571	0.987533	1.01633	1.30191	2.08081	0.99992	1.97717								0.961637	0.817003	1.03402	1.18304	1.12493	0.727274	1.69215								1.57782	0.572121	0.8686	0.586652	0.728759	0.739257	0.84894
951	sp|P52888|THOP1_HUMAN	Thimet oligopeptidase OS=Homo sapiens GN=THOP1 PE=1 SV=2																0.730664	0.833057	0.702393	0.793444	0.806215	0.902698	1.13333								0.987087	1.1752	0.981043	1.25496	0.44522	0.87447	0.751446	1.10213	0.319016	1.11817	1.17543	1.47841	1.22315	0.748595
953	sp|P60903|S10AA_HUMAN	Protein S100-A10 OS=Homo sapiens GN=S100A10 PE=1 SV=2																0.956557	2.0955	0.959133	2.58999	0.916425	1.85756	2.23674								1.15412	0.841198	1.12367	1.86685	0.856784	0.936256	0.952509
954	sp|Q9H0E2|TOLIP_HUMAN	Toll-interacting protein OS=Homo sapiens GN=TOLLIP PE=1 SV=1		0.970208	1.6347	0.977295	1.3031	1.81454	1.02553	1.20594																													1.12359	2.30837	0.758715	0.926511	1.47342	0.949649	1.14313
955	tr|Q5T5C7|Q5T5C7_HUMAN	Serine--tRNA ligase, cytoplasmic OS=Homo sapiens GN=SARS PE=1 SV=1																																					1.2749	0.652219	0.756667	1.36612	3.39103	1.24052	0.827045
956	sp|P36957|ODO2_HUMAN	Dihydrolipoyllysine-residue succinyltransferase component of 2-oxoglutarate dehydrogenase complex, mitochondrial OS=Homo sapiens GN=DLST PE=1 SV=4																1.05636	1.73735	1.65836	1.10697	1.02094	1.59638	1.48777
957	sp|Q8NCW5|NNRE_HUMAN	NAD(P)H-hydrate epimerase OS=Homo sapiens GN=APOA1BP PE=1 SV=2		1.61752	0.861384	0.966692	0.842379	1.17712	0.926496	0.644639	0.949204	0.977394	1.02879	1.03754	1.12967	1.15208	0.996571	1.04671	1.08256	1.51148	1.32538	1.1591	1.58065	1.05677								1.03358	1.01093	1.19674	1.21631	0.780178	0.817427	1.10935	0.592959	0.919212	0.985036	0.700356	1.07557	0.92196	0.716264
958	sp|Q00839-2|HNRPU_HUMAN	Isoform Short of Heterogeneous nuclear ribonucleoprotein U OS=Homo sapiens GN=HNRNPU																0.670223	1.31422	0.769668	0.667738	0.976667	1.24751	1.03422	1.16338	1.12832	1.03291	0.981559	1.11808	1.29968	1.59889
959	sp|P45877|PPIC_HUMAN	Peptidyl-prolyl cis-trans isomerase C OS=Homo sapiens GN=PPIC PE=1 SV=1		2.83406	0.529589	0.867797	0.847927	0.726537	1.2684	0.0994345								1.67506	1.57794	0.917875	1.22786	0.957144	1.34873	0.96473								2.16164	1.67146	1.83865	1.09446	1.26758	1.02369	0.459818	1.84806	1.03085	0.917709	1.36658	1.08597	0.968975	0.398567
960	tr|I3L0Q8|I3L0Q8_HUMAN	Putative sodium-coupled neutral amino acid transporter 10 (Fragment) OS=Homo sapiens GN=SLC38A10 PE=4 SV=1									1.42177	1.34501	1.04648	0.81996	1.28474	1.0507	0.963182								1.23686	0.551441	1.82812	1.57883	1.26392	1.13895	0.872316	1.09901	0.477035	1.51211	1.02716	1.40797	1.56445	1.13458
961	sp|Q16706|MA2A1_HUMAN	Alpha-mannosidase 2 OS=Homo sapiens GN=MAN2A1 PE=1 SV=2																							1.08532	0.95817	1.50722	1.18111	1.27274	1.09477	1.42622
962	sp|P80108|PHLD_HUMAN	Phosphatidylinositol-glycan-specific phospholipase D OS=Homo sapiens GN=GPLD1 PE=1 SV=3		1.16558	0.864908	0.938046	0.860203	0.719536	0.662557	0.843571															1.15905	0.683297	1.6751	0.869973	0.753356	1.07925	0.636217								1.26312	0.705433	0.609598	1.06369	0.61221	0.584534	0.967948
963	sp|P04839|CY24B_HUMAN	Cytochrome b-245 heavy chain OS=Homo sapiens GN=CYBB PE=1 SV=2																							0.851622	1.11373	1.00587	0.637546	0.947441	0.961882	1.01739
964	tr|A6NEL0|A6NEL0_HUMAN	Non-histone chromosomal protein HMG-14 OS=Homo sapiens GN=HMGN1 PE=1 SV=1																														0.863892	1.23694	1.01021	0.859212	1.26275	0.727931	1.21703
965	sp|P60953|CDC42_HUMAN	Cell division control protein 42 homolog OS=Homo sapiens GN=CDC42 PE=1 SV=2		1.66027	0.732146	1.02513	0.9873	1.10897	1.00478	1.03907																						0.978083	1.32333	1.59796	0.86934	1.52773	2.05301	1.17593
966	sp|Q9P273|TEN3_HUMAN	Teneurin-3 OS=Homo sapiens GN=TENM3 PE=2 SV=3																1.60847	1.4212	3.017	0.83007	1.23112	0.566456	1.60401
967	sp|P62318|SMD3_HUMAN	Small nuclear ribonucleoprotein Sm D3 OS=Homo sapiens GN=SNRPD3 PE=1 SV=1																0.334772	0.646338	0.551421	0.782709	0.898664	1.22372	0.230744	0.774828	1.83111	0.575631	1.01372	0.606728	0.963632	1.37503	0.772731	1.98472	0.599795	1.35264	0.746573	0.722514	0.916473	0.426571	1.00796	1.10444	0.890579	1.17287	1.35104	0.542701
968	sp|P50990|TCPQ_HUMAN	T-complex protein 1 subunit theta OS=Homo sapiens GN=CCT8 PE=1 SV=4																														1.08748	2.61951	0.801551	0.703321	0.746945	0.890371	0.981915
969	sp|P35542|SAA4_HUMAN	Serum amyloid A-4 protein OS=Homo sapiens GN=SAA4 PE=1 SV=2																							1.09063	0.699131	0.767941	0.694475	0.500195	1.00724	0.746559
970	sp|O43493|TGON2_HUMAN	Trans-Golgi network integral membrane protein 2 OS=Homo sapiens GN=TGOLN2 PE=1 SV=2																0.652327	0.57395	0.426546	0.740442	0.689965	0.562727	0.822126	0.92552	1.21603	0.823587	1.42055	1.84552	1.07551	1.21866								1.11654	0.961805	1.03677	1.17244	0.785965	0.859681	1.03773
971	tr|E9PMP7|E9PMP7_HUMAN	LIM domain only protein 7 (Fragment) OS=Homo sapiens GN=LMO7 PE=1 SV=2									1.40624	1.37958	1.05523	1.14162	1.71524	1.23297	1.40584	1.13322	0.932572	1.15074	1.15652	0.935541	1.34349	1.01982
972	sp|P62906|RL10A_HUMAN	60S ribosomal protein L10a OS=Homo sapiens GN=RPL10A PE=1 SV=2																1.98234	2.14842	3.89598	1.50033	1.22949	1.24727	1.85253								1.10938	1.72303	1.37741	1.08626	0.745771	1.6874	1.01175	1.27827	0.943293	0.853091	1.12554	1.65174	2.53175	0.897285
973	sp|P62304|RUXE_HUMAN	Small nuclear ribonucleoprotein E OS=Homo sapiens GN=SNRPE PE=1 SV=1																1.19545	1.44404	1.43545	0.841315	1.33757	1.07954	0.52573	1.10858	2.95716	0.522338	0.923509	1.12442	0.91182	2.95011	0.64383	1.38965	0.761846	0.970189	0.816971	0.629166	0.987881	0.395072	0.452565	0.971708	0.858323	1.18302	1.00348	0.403301
974	tr|B4DZI8|B4DZI8_HUMAN	Coatomer protein complex, subunit beta 2 (Beta prime), isoform CRA_b OS=Homo sapiens GN=COPB2 PE=1 SV=1																							1.01832	1.73071	0.787812	0.874092	0.978677	0.989506	2.72632	0.609381	1.08209	0.902978	1.20338	0.667668	0.589957	0.837722	0.647737	0.444798	1.07817	0.891355	1.61366	1.90046	0.900839
975	sp|P46976|GLYG_HUMAN	Glycogenin-1 OS=Homo sapiens GN=GYG1 PE=1 SV=4																							1.1243	6.23409	0.726228	0.971102	0.972327	1.0951	1.09925								0.411589	0.794377	0.710029	0.615084	0.615466	0.993211	0.491772
977	sp|Q9H4M9|EHD1_HUMAN	EH domain-containing protein 1 OS=Homo sapiens GN=EHD1 PE=1 SV=2									0.90377	0.66644	0.821528	0.793215	0.815739	0.742332	0.8331	0.607274	0.808073	0.688686	0.658952	0.946605	1.24731	0.648521	0.964334	0.914795	1.02413	0.727132	0.73315	0.97083	1.00092
978	sp|Q8N114|SHSA5_HUMAN	Protein shisa-5 OS=Homo sapiens GN=SHISA5 PE=1 SV=1
979	sp|P03950|ANGI_HUMAN	Angiogenin OS=Homo sapiens GN=ANG PE=1 SV=1									1.57552	1.06629	1.90013	1.08217	1.13866	0.998362	1.78714															1.05278	1.36315	1.48347	2.54737	2.77612	0.812418	0.791867
980	tr|C9JUF4|C9JUF4_HUMAN	Alpha-endosulfine OS=Homo sapiens GN=ENSA PE=1 SV=1																0.904046	0.867763	1.45456	1.6224	0.851225	1.91638	0.9678
981	sp|P52756|RBM5_HUMAN	RNA-binding protein 5 OS=Homo sapiens GN=RBM5 PE=1 SV=2																1.04054	1.10684	0.877997	1.17525	1.12561	0.520179	1.15424								1.50729	0.981638	1.12091	1.05257	1.65603	1.05475	1.19866
982	sp|O75955|FLOT1_HUMAN	Flotillin-1 OS=Homo sapiens GN=FLOT1 PE=1 SV=3																							0.411076	1.51564	2.9854	1.61822	0.792708	0.902501	1.6092
983	sp|P20827|EFNA1_HUMAN	Ephrin-A1 OS=Homo sapiens GN=EFNA1 PE=1 SV=2																1.20279	1.03518	0.754142	0.683514	0.875787	0.879103	1.7321								1.2477	0.388497	1.0297	0.887674	1.64909	1.31015	1.04753	1.95589	0.903029	0.929724	1.49844	0.583506	1.04284	2.89804
984	sp|P24666-2|PPAC_HUMAN	Isoform 2 of Low molecular weight phosphotyrosine protein phosphatase OS=Homo sapiens GN=ACP1																0.734057	0.751583	1.42022	2.59944	0.755032	1.62983	0.90221															1.87384	2.49588	1.34288	1.44198	1.09929	1.18802	1.18938
985	sp|Q9NR45|SIAS_HUMAN	Sialic acid synthase OS=Homo sapiens GN=NANS PE=1 SV=2																1.33387	0.813471	1.39649	1.84654	0.918541	1.90304	0.769367
986	sp|Q15370-2|ELOB_HUMAN	Isoform 2 of Transcription elongation factor B polypeptide 2 OS=Homo sapiens GN=TCEB2																0.910489	0.798406	0.627222	1.53287	0.669198	1	0.75699
987	sp|Q9NYL9|TMOD3_HUMAN	Tropomodulin-3 OS=Homo sapiens GN=TMOD3 PE=1 SV=1																0.668123	0.672347	0.899543	1.08782	0.832561	1.18229	0.564286								0.914086	1.70544	0.588015	0.807688	0.659805	0.880305	0.907742	0.715147	1.05526	0.977219	0.677457	1.04725	0.969975	0.698167
988	sp|Q16651|PRSS8_HUMAN	Prostasin OS=Homo sapiens GN=PRSS8 PE=1 SV=1		0.904458	0.421035	0.653654	0.643918	0.995235	0.489665	1.01259	0.895275	1.19195	0.849716	1.02329	1.04007	0.879192	1.76886															1.75039	0.809125	3.1449	0.837598	2.17057	0.956273	1.29946	0.612447	1.82543	1.02236	0.483629	0.944633	0.475448	0.368748
989	sp|P49773|HINT1_HUMAN	Histidine triad nucleotide-binding protein 1 OS=Homo sapiens GN=HINT1 PE=1 SV=2																1.25054	0.934924	1.4449	0.843992	1.19499	1.05671	0.987608								0.75678	2.25118	0.946625	0.858291	0.993649	1.12926	0.959148
990	sp|Q3LXA3|DHAK_HUMAN	Bifunctional ATP-dependent dihydroxyacetone kinase/FAD-AMP lyase (cyclizing) OS=Homo sapiens GN=DAK PE=1 SV=2																2.11153	1.0563	0.86296	0.778184	1.1113	0.748661	0.812023
991	sp|Q08345-2|DDR1_HUMAN	Isoform 2 of Epithelial discoidin domain-containing receptor 1 OS=Homo sapiens GN=DDR1		1.33486	1.55177	0.85816	1.5171	1.41404	1.59426	5.03829	2.26537	1.31731	1.74669	1.42931	1.12171	1.81499	1.30189															1.51887	0.764749	1.51008	1.08902	1.70488	2.8218	1.01038
992	sp|Q8TDB8-5|GTR14_HUMAN	Isoform 5 of Solute carrier family 2, facilitated glucose transporter member 14 OS=Homo sapiens GN=SLC2A14																0.440504	0.960785	1.52885	0.435461	0.946722	1.12793	0.447214	0.612694	1.10949	1.28671	0.797632	1.36616	1.0526	1.85841	0.510782	1.46839	0.589513	0.900926	0.69809	0.676641	0.971568	0.548672	0.709682	1.03321	0.661312	1.28867	0.846127	0.785755
993	sp|Q9NTJ4-3|MA2C1_HUMAN	Isoform 3 of Alpha-mannosidase 2C1 OS=Homo sapiens GN=MAN2C1																							1.12825	1.46493	1.86175	1.30596	1.29452	1.15636	1.11862
994	sp|P30520|PURA2_HUMAN	Adenylosuccinate synthetase isozyme 2 OS=Homo sapiens GN=ADSS PE=1 SV=3		0.687332	0.812693	0.962398	0.662757	0.551219	0.625547	0.936702	0.494021	0.828681	0.872231	0.978646	0.90663	0.98083	0.775029								1.31614	1.04625	1.07819	0.912794	1.07708	1.02615	1.23883	0.722578	1.41983	0.775788	0.820945	0.681234	0.594056	0.9635	0.595891	0.397983	1.14285	0.404951	1.05614	1.29885	0.625275
995	sp|Q14116|IL18_HUMAN	Interleukin-18 OS=Homo sapiens GN=IL18 PE=1 SV=1		2.11187	0.798394	1.1963	1.07892	1.0806	0.874635	0.408511								1.01491	1.02979	0.926626	1.57555	1.01869	1.44448	1.14862	0.53931	0.607213	0.690631	0.81027	0.722517	0.94437	0.625187	1.12508	1.45935	0.776474	0.953183	0.888945	0.935764	0.945661	0.909625	1.68548	1.0311	1.21471	1.94934	0.965431	0.665317
996	sp|P48454-3|PP2BC_HUMAN	Isoform 3 of Serine/threonine-protein phosphatase 2B catalytic subunit gamma isoform OS=Homo sapiens GN=PPP3CC																0.804243	1.02171	1.72419	1.01883	1.02329	1.13388	0.883964
997	tr|M0QXB4|M0QXB4_HUMAN	Coatomer protein complex, subunit epsilon, isoform CRA_g OS=Homo sapiens GN=COPE PE=1 SV=1																							1.35361	2.34255	1.44575	1.11654	1.82162	1.07375	1.8723
998	sp|P17900|SAP3_HUMAN	Ganglioside GM2 activator OS=Homo sapiens GN=GM2A PE=1 SV=4		2.95534	1.09983	1.24927	1.49249	1.36806	1.20782	4.34017								1.61683	1.11039	0.8305	1.98056	1.2224	1.12818	1.19633								1.65217	0.737184	0.757031	0.883383	1.02133	1.00941	1.22397	1.40596	1.37254	0.984681	0.746055	0.739664	0.933813	0.738451
999	sp|P26639|SYTC_HUMAN	Threonine--tRNA ligase, cytoplasmic OS=Homo sapiens GN=TARS PE=1 SV=3																0.720468	0.739524	0.900326	0.705061	1.01531	0.946489	0.887594
1000	sp|Q8TEA7-3|TBCK_HUMAN	Isoform 3 of TBC domain-containing protein kinase-like protein OS=Homo sapiens GN=TBCK
1001	sp|P04070-2|PROC_HUMAN	Isoform 2 of Vitamin K-dependent protein C OS=Homo sapiens GN=PROC																0.76404	0.582452	1.24757	0.524691	0.89283	0.407459	0.919437
1002	tr|E9PF10|E9PF10_HUMAN	Nuclear pore complex protein Nup155 OS=Homo sapiens GN=NUP155 PE=1 SV=1		1.10339	0.571287	1.06936	0.930686	1.07505	0.733624	0.593574	0.780752	1.00677	1.70616	1.17457	1.21296	0.89337	1.51844																						0.677531	1.19602	0.998736	0.736276	0.76614	1.09851	0.720115
1004	sp|Q06141|REG3A_HUMAN	Regenerating islet-derived protein 3-alpha OS=Homo sapiens GN=REG3A PE=1 SV=1																1.00431	1.18242	2.07167	0.834139	0.934212	3.44649	0.933285
1005	sp|Q8WUT4|LRRN4_HUMAN	Leucine-rich repeat neuronal protein 4 OS=Homo sapiens GN=LRRN4 PE=1 SV=3																														1.24548	0.751491	1.39205	1.55115	1.18501	2.15956	1.00894
1006	sp|P25705|ATPA_HUMAN	ATP synthase subunit alpha, mitochondrial OS=Homo sapiens GN=ATP5A1 PE=1 SV=1																														0.971152	1.65154	1.12886	1.2934	0.752423	0.834896	1.02493
1007	sp|Q9H3S4|TPK1_HUMAN	Thiamin pyrophosphokinase 1 OS=Homo sapiens GN=TPK1 PE=1 SV=1																1.4141	0.911358	0.587456	1.04966	0.99307	0.872296	1.03428
1008	sp|P24593|IBP5_HUMAN	Insulin-like growth factor-binding protein 5 OS=Homo sapiens GN=IGFBP5 PE=1 SV=1																1.01558	2.15083	0.837002	1.60213	1.08037	1.64597	1.36194
1009	sp|Q9BPY8-3|HOP_HUMAN	Isoform 3 of Homeodomain-only protein OS=Homo sapiens GN=HOPX		1.66181	0.730959	0.998545	0.777718	2.51391	1.33132	4.54749								0.695854	0.751969	1.75989	1.39334	0.518622	4.37791	1.26295															1.27229	1.40741	0.998666	0.974338	0.858527	0.783705	1.10213
1010	sp|P01911|2B1F_HUMAN	HLA class II histocompatibility antigen, DRB1-15 beta chain OS=Homo sapiens GN=HLA-DRB1 PE=1 SV=2		1.8403	1.46816	1.15774	1.01089	1.28208	1.9877	1.18697	0.717978	0.707943	1.04583	0.905111	0.613602	0.608661	1.20427	0.64274	0.916346	1.12953	0.718633	0.963908	0.888485	1.78317	1.17286	0.784625	0.888373	1.41964	0.617864	1.01514	0.479025	1.05443	0.524902	1.0786	0.53197	1.33963	1.80908	0.992305	0.930031	2.00904	1.01428	0.699279	1.52593	0.577093	0.590042
1011	sp|Q9GZT8|GTPC1_HUMAN	Putative GTP cyclohydrolase 1 type 2 NIF3L1 OS=Homo sapiens GN=NIF3L1 PE=1 SV=2																0.682455	0.609013	0.662467	0.620431	0.639379	0.531964	0.571031
1012	sp|P01130-3|LDLR_HUMAN	Isoform 3 of Low-density lipoprotein receptor OS=Homo sapiens GN=LDLR									2.50943	1.47082	1.46235	0.989532	2.19042	1.19342	1.47813
1013	sp|P30711|GSTT1_HUMAN	Glutathione S-transferase theta-1 OS=Homo sapiens GN=GSTT1 PE=1 SV=4																1.6425	1.79733	1.88617	2.51354	0.597762	5.23281	2.32952								2.83125	1.40315	1.98221	2.03127	1.39804	3.81375	1.14823
1014	sp|P18124|RL7_HUMAN	60S ribosomal protein L7 OS=Homo sapiens GN=RPL7 PE=1 SV=1		17.8014	3.07514	0.99921	4.35517	5.33346	1.31084	0.0994345
1015	tr|H7BYM6|H7BYM6_HUMAN	High mobility group protein HMG-I/HMG-Y OS=Homo sapiens GN=HMGA1 PE=1 SV=1																														0.635608	1.53635	0.658029	0.988208	1.04219	0.646458	1.13254	0.569882	1.20223	1.01485	0.865128	0.756285	1.43688	0.699915
1016	tr|B5MCZ3|B5MCZ3_HUMAN	Interleukin-6 OS=Homo sapiens GN=IL6 PE=4 SV=1		0.500402	0.933621	0.970408	0.967872	2.28292	1.51539	2.37748
1017	sp|P05161|ISG15_HUMAN	Ubiquitin-like protein ISG15 OS=Homo sapiens GN=ISG15 PE=1 SV=5		1.42329	3.30245	1.0191	1.00493	0.690439	5.76959	1.20253
1018	sp|Q9BZQ8|NIBAN_HUMAN	Protein Niban OS=Homo sapiens GN=FAM129A PE=1 SV=1																														1.1389	2.32193	1.38687	1.3973	1.47171	0.902208	1.40174
1019	sp|P00995|ISK1_HUMAN	Pancreatic secretory trypsin inhibitor OS=Homo sapiens GN=SPINK1 PE=1 SV=2		1.2264	1.0237	1.11741	0.434424	12.9049	2.74211	1.90945	2.63235	1.17542	1.0346	1.13424	4.1259	1.60689	1.07392															1.45328	0.702499	0.798095	4.94249	1.38196	0.963354	1.10644	6.91191	0.8994	1.06941	1.38441	0.331759	3.73638	1.31384
1020	sp|Q15833-3|STXB2_HUMAN	Isoform 3 of Syntaxin-binding protein 2 OS=Homo sapiens GN=STXBP2																																					1.33039	1.68743	0.782421	1.23362	1.26371	1.04331	1.48724
1021	sp|Q9Y6C2|EMIL1_HUMAN	EMILIN-1 OS=Homo sapiens GN=EMILIN1 PE=1 SV=2		1.34019	2.95471	1.41471	1.99712	1.92151	1.76058	4.30369																						1.2094	0.848144	1.83123	1.39445	1.14905	4.42337	1.2506
1022	tr|Q14D22|Q14D22_HUMAN	Charged multivesicular body protein 4a OS=Homo sapiens GN=CHMP4A PE=2 SV=1																0.911803	0.855017	1.46331	1.22413	0.92816	0.775298	1.14583								1.15322	1.09862	1.37311	1.1656	1.7292	1.63555	1.34182
1023	tr|K7ES70|K7ES70_HUMAN	Microfibril-associated glycoprotein 4 OS=Homo sapiens GN=MFAP4 PE=4 SV=1		0.710634	1.68962	1.01358	2.02184	3.95267	1.43064	1.55189
1024	sp|Q9Y3C8|UFC1_HUMAN	Ubiquitin-fold modifier-conjugating enzyme 1 OS=Homo sapiens GN=UFC1 PE=1 SV=3																1.92363	1.46323	2.27734	1.86126	1.31344	1.73982	1.12153								0.935196	1.1842	0.818024	0.873803	0.843958	1.03595	0.95343
1025	sp|O14737|PDCD5_HUMAN	Programmed cell death protein 5 OS=Homo sapiens GN=PDCD5 PE=1 SV=3																0.834265	0.6763	1.90329	1.02578	1.3916	1.10561	0.705416
1026	sp|P18827|SDC1_HUMAN	Syndecan-1 OS=Homo sapiens GN=SDC1 PE=1 SV=3		0.833449	1.3089	0.860687	1.24348	2.19616	1.03843	1.09831	2.11833	1.59198	0.977682	0.968556	2.17848	1.59202	1.18633	0.286864	0.509953	0.261008	0.502237	0.564301	0.199673	0.463511	1.35217	1.66121	1.44201	1.8184	1.03113	1.03728	1.49756	0.703191	0.416095	1.31968	0.513154	0.848189	0.59634	0.543396	1.43338	1.08537	1.17009	1.90765	1.07574	1.01528	2.09464
1027	sp|Q9Y646|CBPQ_HUMAN	Carboxypeptidase Q OS=Homo sapiens GN=CPQ PE=1 SV=1		2.96108	1.11271	1.2292	0.995304	1.56622	1.22669	1.46728								1.53587	0.97405	1.41452	2.17826	1.15358	1.43601	1.29032	0.743993	1.1081	0.784372	0.91851	1.23425	0.965233	0.778568	1.37629	0.964279	1.12625	0.849575	1.10009	1.49714	0.786774
1028	sp|Q9BS26|ERP44_HUMAN	Endoplasmic reticulum resident protein 44 OS=Homo sapiens GN=ERP44 PE=1 SV=1																							0.788939	1.33824	0.668166	0.659275	0.689354	0.936037	0.999952	0.878018	1.13982	1.07663	0.872358	0.609883	1.16864	0.854123	0.511143	1.22125	1.0284	0.657929	1.1396	1.02786	0.542499
1029	sp|P60983|GMFB_HUMAN	Glia maturation factor beta OS=Homo sapiens GN=GMFB PE=1 SV=2		1.78299	0.500835	1.01734	0.704584	0.731175	0.56875	0.61717	0.620447	0.684941	0.83773	1.09623	0.764334	0.861302	0.810475	1.36666	0.973275	1.76878	1.74953	0.964903	1.5928	1.17931	0.670673	0.764303	1.05915	1.01697	0.983937	0.998776	0.898065	1.28688	1.12317	0.800297	0.816377	0.560269	0.608074	1.01853	0.944451	3.0059	1.2261	0.683283	2.31695	1.4056	1.01434
1030	sp|Q9H098-2|F107B_HUMAN	Isoform 2 of Protein FAM107B OS=Homo sapiens GN=FAM107B																0.580237	0.883684	1.37278	0.864585	0.928018	1.47544	0.661164	0.660981	1.512	0.560814	0.81742	0.943	0.964449	0.994448	0.847584	1.7451	0.974311	1.16458	1.46707	1.15186	1.24892
1031	sp|Q8WWZ8|OIT3_HUMAN	Oncoprotein-induced transcript 3 protein OS=Homo sapiens GN=OIT3 PE=1 SV=2																0.671799	0.372525	0.347173	0.322565	0.961919	0.371235	0.852502	1.02811	3.71288	0.865863	1.26807	1.10443	1.03278	0.935528	0.421723	0.46402	0.621897	0.492566	0.824133	0.630182	1.00355
1032	sp|Q15398-1|DLGP5_HUMAN	Isoform 2 of Disks large-associated protein 5 OS=Homo sapiens GN=DLGAP5		0.640471	2.2112	0.97948	1.35532	0.590505	1.15599	0.237726
1033	sp|Q01844|EWS_HUMAN	RNA-binding protein EWS OS=Homo sapiens GN=EWSR1 PE=1 SV=1									0.660403	0.714755	1.00082	0.919985	1.8461	0.714441	1.14992
1034	sp|Q04446|GLGB_HUMAN	1,4-alpha-glucan-branching enzyme OS=Homo sapiens GN=GBE1 PE=1 SV=3		0.462535	0.904937	0.81945	1.15139	1.02686	0.628393	0.0994345
1035	sp|P31153|METK2_HUMAN	S-adenosylmethionine synthase isoform type-2 OS=Homo sapiens GN=MAT2A PE=1 SV=1		1.2234	1.57341	0.956142	1.17112	0.929877	1.21373	1.83404								1.21607	1.53462	0.664752	1.2672	0.886703	1.36726	1.42196								1.40114	0.949138	1.26184	1.27986	0.997415	1.9252	1.03221	1.37054	1.70718	1.0738	1.36519	1.75545	1.27416	1.40242
1036	sp|P29218-3|IMPA1_HUMAN	Isoform 3 of Inositol monophosphatase 1 OS=Homo sapiens GN=IMPA1									1.19155	0.443753	1.00929	1.10097	0.931243	1.39111	1.41494	1.29395	1.36287	1.81281	1.43641	1.20594	2.03378	0.728139	0.840477	0.846278	0.894479	0.803055	0.844029	1.01972	0.971836	0.705514	1.25687	0.638616	0.798025	0.785686	0.981368	0.667694	1.06835	1.16633	0.854483	0.927447	0.907471	0.746804	0.737217
1037	tr|E7EUU6|E7EUU6_HUMAN	Latent-transforming growth factor beta-binding protein 1 OS=Homo sapiens GN=LTBP1 PE=1 SV=2									3.07028	2.50841	1.77257	1.42633	2.21677	1.80859	1.32947								1.36512	1.25064	2.10598	1.84274	1.57859	1.06339	0.769466
1038	sp|P98179|RBM3_HUMAN	Putative RNA-binding protein 3 OS=Homo sapiens GN=RBM3 PE=1 SV=1
1039	tr|E9PHX8|E9PHX8_HUMAN	Tyrosine-protein kinase Mer OS=Homo sapiens GN=MERTK PE=1 SV=1
1040	tr|K4DI84|K4DI84_HUMAN	PML-RARA regulated adaptor molecule 1, isoform CRA_b OS=Homo sapiens GN=PRAM1 PE=1 SV=1																0.45414	1.13629	0.875118	0.966204	1.06408	1.056	0.670153
1041	tr|G3V2F7|G3V2F7_HUMAN	HCG2044781 OS=Homo sapiens GN=TMEM189 PE=4 SV=1																1.42254	0.976759	2.70572	1.81912	0.968687	1.26915	1.4121
1043	sp|Q9NPH3-5|IL1AP_HUMAN	Isoform 4 of Interleukin-1 receptor accessory protein OS=Homo sapiens GN=IL1RAP																1.11463	1.62419	1.06516	0.696325	1.01611	0.624252	1.22957
1044	sp|P13284|GILT_HUMAN	Gamma-interferon-inducible lysosomal thiol reductase OS=Homo sapiens GN=IFI30 PE=1 SV=3		1.24789	2.66175	1.16508	1.06975	1.03753	2.42758	3.25356
1045	sp|P50453|SPB9_HUMAN	Serpin B9 OS=Homo sapiens GN=SERPINB9 PE=1 SV=1																1.14871	1.17941	0.945555	1.00826	1.07528	1.13221	0.820602	1.47485	1.26234	1.21254	1.31956	1.20826	1.14414	0.756211								0.979233	1.02477	1.05032	1.1898	1.33844	1.80535	1.06949
1046	sp|Q0VF96-2|CGNL1_HUMAN	Isoform 2 of Cingulin-like protein 1 OS=Homo sapiens GN=CGNL1																																					2.19367	0.853796	1.05251	1.84609	0.572526	1.03329	2.88682
1047	tr|H0Y7C0|H0Y7C0_HUMAN	General vesicular transport factor p115 (Fragment) OS=Homo sapiens GN=USO1 PE=1 SV=1																														1.75389	1.083	1.50859	1.04959	1.06533	3.20633	1.15658
1048	sp|Q7L2E3-3|DHX30_HUMAN	Isoform 3 of Putative ATP-dependent RNA helicase DHX30 OS=Homo sapiens GN=DHX30
1049	sp|Q14151|SAFB2_HUMAN	Scaffold attachment factor B2 OS=Homo sapiens GN=SAFB2 PE=1 SV=1		0.519563	0.937734	0.924812	0.778093	0.937392	1.08062	0.683499								0.847206	2.84437	1.65025	0.679534	1.07549	1.4054	1.31749															0.977985	0.835287	1.05148	1.65847	0.528054	1.70374	1.49958
1050	sp|O95544-2|NADK_HUMAN	Isoform 2 of NAD kinase OS=Homo sapiens GN=NADK																							1.35716	1.97571	0.904755	0.94121	1.17344	1.31747	1.47916
1051	sp|O14498|ISLR_HUMAN	Immunoglobulin superfamily containing leucine-rich repeat protein OS=Homo sapiens GN=ISLR PE=1 SV=1																1.25478	0.876241	1.09505	0.642393	0.91924	0.847129	1.274
1052	sp|P01266-2|THYG_HUMAN	Isoform 2 of Thyroglobulin OS=Homo sapiens GN=TG		0.701333	1.11133	1.03446	0.916386	0.896601	0.800768	1.36653															0.514645	0.75916	0.637234	0.938712	0.478926	0.960498	0.674096								1.17518	0.888423	1.09364	1.07029	0.68661	1.17017	0.645154
1053	sp|Q9UMX0|UBQL1_HUMAN	Ubiquilin-1 OS=Homo sapiens GN=UBQLN1 PE=1 SV=2																														1.17275	1.04213	1.65464	1.17312	1.45775	1.95157	1.04065
1054	tr|E9PPJ0|E9PPJ0_HUMAN	Splicing factor 3B subunit 2 OS=Homo sapiens GN=SF3B2 PE=1 SV=1																							1.49866	0.733872	1.08824	0.787224	1.95522	0.92257	0.895908
1055	sp|P17213|BPI_HUMAN	Bactericidal permeability-increasing protein OS=Homo sapiens GN=BPI PE=1 SV=4																														0.981164	2.12495	1.04578	1.29891	1.91526	0.758443	1.12648
1056	tr|F5GWY5|F5GWY5_HUMAN	Podocalyxin OS=Homo sapiens GN=PODXL PE=1 SV=1																1.20166	1.17853	1.57799	2.19437	1.19582	1.46969	1.14201								1.40465	0.847302	1.97777	0.83127	1.78306	1.02601	1.0545	1.04012	1.26154	1.09796	0.848901	1.13233	2.60256	0.91611
1057	sp|O00187|MASP2_HUMAN	Mannan-binding lectin serine protease 2 OS=Homo sapiens GN=MASP2 PE=1 SV=4																							0.897806	0.642513	1.29717	1.0762	1.29414	1.05434	0.82022
1058	sp|P17858|PFKAL_HUMAN	ATP-dependent 6-phosphofructokinase, liver type OS=Homo sapiens GN=PFKL PE=1 SV=6
1059	sp|P04180|LCAT_HUMAN	Phosphatidylcholine-sterol acyltransferase OS=Homo sapiens GN=LCAT PE=1 SV=1		0.751841	1.59145	0.998964	1.25626	0.796197	0.953314	0.793139								2.24354	1.43445	1.15231	0.675596	1.147	0.557664	1.00657															1.34603	0.463347	1.07112	1.04613	0.573718	0.551802	1.27389
1061	sp|Q12860-3|CNTN1_HUMAN	Isoform 3 of Contactin-1 OS=Homo sapiens GN=CNTN1		1.5921	1.24285	0.962149	1.15896	1.76707	1.09067	1.09957								1.43717	0.872217	0.445585	0.897595	0.910985	0.540095	1.76091
1062	sp|P09603|CSF1_HUMAN	Macrophage colony-stimulating factor 1 OS=Homo sapiens GN=CSF1 PE=1 SV=2																2.11341	0.698795	5.76934	1.70839	1.08205	0.666	0.999089	1.00878	0.99107	2.15941	1.64399	1.67755	1.05068	0.772667	0.985138	1.04505	1.44826	1.06933	1.01613	1.89456	1.17038
1063	sp|Q5JXB2|UE2NL_HUMAN	Putative ubiquitin-conjugating enzyme E2 N-like OS=Homo sapiens GN=UBE2NL PE=1 SV=1																0.749342	0.715775	1.28316	1.12687	0.938677	0.949898	0.941209								0.872003	1.40989	0.971996	0.664668	0.818342	0.826453	0.948767
1064	sp|Q9HB71|CYBP_HUMAN	Calcyclin-binding protein OS=Homo sapiens GN=CACYBP PE=1 SV=2																							0.973743	1.55479	0.640548	0.659339	0.582223	1.02073	1.95138	1.0416	1.41129	0.936971	0.80766	0.992484	1.5332	1.0373
1065	sp|Q13907-2|IDI1_HUMAN	Isoform 2 of Isopentenyl-diphosphate Delta-isomerase 1 OS=Homo sapiens GN=IDI1																							1.25749	1.14671	0.922004	1.07905	1.21202	0.967901	1.76652	1.71452	1.0933	1.06914	1.75311	0.840076	1.418	0.765059	1.18494	1.35779	0.977103	0.936349	1.58424	1.99878	0.16214
1066	sp|Q24JP5-4|T132A_HUMAN	Isoform 4 of Transmembrane protein 132A OS=Homo sapiens GN=TMEM132A																														0.784435	0.677975	1.57366	0.612386	1.09103	1.576	0.800715
1068	tr|E7EPK1|E7EPK1_HUMAN	Septin-7 OS=Homo sapiens GN=SEPT7 PE=1 SV=1																							1.2805	1.45896	0.549393	0.796713	0.701055	1.04611	1.17817	1.01429	2.1568	0.59482	0.821919	0.573515	1.05868	0.944182	0.872944	0.969952	1.02032	1.06503	1.3186	1.15451	0.766871
1069	sp|P13797|PLST_HUMAN	Plastin-3 OS=Homo sapiens GN=PLS3 PE=1 SV=4																																					1.45534	1.41974	1.29117	2.15596	1.07541	0.916683	1.20303
1070	sp|P54802|ANAG_HUMAN	Alpha-N-acetylglucosaminidase OS=Homo sapiens GN=NAGLU PE=1 SV=2																0.795906	0.791605	0.725732	1.28061	0.999969	0.627772	1.2603
1071	sp|Q9Y546|LRC42_HUMAN	Leucine-rich repeat-containing protein 42 OS=Homo sapiens GN=LRRC42 PE=1 SV=1		1.0917	1.03196	1.2152	1.00511	1.02576	0.914674	2.00073
1072	sp|P50135|HNMT_HUMAN	Histamine N-methyltransferase OS=Homo sapiens GN=HNMT PE=1 SV=1																0.848206	0.55548	1.46291	1.29661	0.63222	1.77369	0.658746
1073	sp|Q9UN76|S6A14_HUMAN	Sodium- and chloride-dependent neutral and basic amino acid transporter B(0+) OS=Homo sapiens GN=SLC6A14 PE=2 SV=1																																					1.01116	1.08534	0.93403	0.826011	0.994385	1.94974	1.15639
1074	sp|P62249|RS16_HUMAN	40S ribosomal protein S16 OS=Homo sapiens GN=RPS16 PE=1 SV=2		3.00334	0.61419	0.834449	0.601261	0.299956	1.3309	0.0994345															3.59312	0.295829	1.01869	0.92576	0.548959	0.973845	0.465469	1.12185	1.11079	0.54166	0.524408	0.340999	0.461871	0.825014	1.05205	0.652018	1.02049	2.09139	0.896419	0.964055	1.59708
1075	sp|P26006|ITA3_HUMAN	Integrin alpha-3 OS=Homo sapiens GN=ITGA3 PE=1 SV=5																							0.851847	1.2319	1.18716	1.16029	1.24912	0.914811	1.24599
1076	sp|Q9Y2J2-4|E41L3_HUMAN	Isoform 4 of Band 4.1-like protein 3 OS=Homo sapiens GN=EPB41L3									1.12873	1.06205	0.804699	1.18565	1.03629	1.06908	0.55701
1077	sp|A0MZ66-3|SHOT1_HUMAN	Isoform 3 of Shootin-1 OS=Homo sapiens GN=KIAA1598																0.811321	1.32183	1.97027	2.73953	0.840739	2.16959	1.03237
1078	sp|Q14004-2|CDK13_HUMAN	Isoform 2 of Cyclin-dependent kinase 13 OS=Homo sapiens GN=CDK13									0.837994	1.23619	0.847803	1.0818	0.968444	1.16648	1.1995	0.763444	0.994819	1.02498	0.834975	1.02858	1.03201	0.85166	0.83285	1.23768	0.918263	1.18389	0.519087	0.980317	1.05815	0.562465	1.23356	0.636437	0.594813	0.705351	0.514507	0.652692	1.2256	1.16734	1.0408	1.00902	1.44162	1.23728	0.90092
1079	sp|Q99538|LGMN_HUMAN	Legumain OS=Homo sapiens GN=LGMN PE=1 SV=1		0.802277	1.47543	1.12478	1.59	0.653751	0.996734	0.98466																						1.8796	0.675626	1.87305	0.815971	1.60032	2.00711	0.821009	1.63738	2.75059	1.07254	1.76593	1.92428	1.02011	1.2872
1080	sp|P49189|AL9A1_HUMAN	4-trimethylaminobutyraldehyde dehydrogenase OS=Homo sapiens GN=ALDH9A1 PE=1 SV=3		3.62739	0.698894	1.01337	0.895345	0.989936	1.13228	1.22497																						1.08973	1.86303	1.22476	1.06745	0.950211	0.855444	0.971955
1081	sp|Q6UY14-2|ATL4_HUMAN	Isoform 2 of ADAMTS-like protein 4 OS=Homo sapiens GN=ADAMTSL4																							1.29743	0.552269	1.2612	1.0115	2.68732	0.991547	0.645179
1082	sp|Q96FE7|P3IP1_HUMAN	Phosphoinositide-3-kinase-interacting protein 1 OS=Homo sapiens GN=PIK3IP1 PE=1 SV=2		1.50116	0.683982	0.841457	2.45134	2.27688	0.541096	0.0994345	2.87218	1.01439	1.1736	0.815974	0.932209	0.749535	0.729327																						1.26535	1.10328	1.08037	0.552644	0.648068	1.37618	0.794119
1083	sp|Q15257|PTPA_HUMAN	Serine/threonine-protein phosphatase 2A activator OS=Homo sapiens GN=PPP2R4 PE=1 SV=3		1.861	1.6682	1.1667	1.40331	1.33053	1.36539	1.31944								1.60667	1.60583	2.08406	1.52332	1.70635	1.78089	0.985973	0.688714	0.209186	0.690373	0.682351	0.602199	0.937548	0.623548								0.925607	0.680214	0.763517	0.87299	0.828106	0.826104	0.741899
1084	sp|P53999|TCP4_HUMAN	Activated RNA polymerase II transcriptional coactivator p15 OS=Homo sapiens GN=SUB1 PE=1 SV=3		0.741609	2.03929	0.722896	0.76715	0.608292	1.15381	1.95881								0.725395	1.09468	1.48257	1.24007	1.02073	0.735722	0.746066	2.12871	1.47468	0.926674	0.736639	0.90149	1.43772	2.71552	0.927669	2.13089	1.33051	1.04228	1.00016	0.520606	1.11589	0.660542	1.23352	1.14563	1.10885	0.952416	3.03049	1.37118
1085	sp|Q5KU26|COL12_HUMAN	Collectin-12 OS=Homo sapiens GN=COLEC12 PE=1 SV=3																1.22719	0.921528	0.875194	1.35364	0.778079	1.15045	1.61834
1086	tr|C9JQD4|C9JQD4_HUMAN	Peptidyl-prolyl cis-trans isomerase (Fragment) OS=Homo sapiens GN=PPIH PE=1 SV=1																1.12613	0.776296	1.91472	1.43951	1.07733	1.94537	0.753014
1087	sp|P50452|SPB8_HUMAN	Serpin B8 OS=Homo sapiens GN=SERPINB8 PE=1 SV=2																																					1.06122	1.01988	0.812008	0.959509	1.29295	1.22746	1.06623
1088	sp|Q86UX7|URP2_HUMAN	Fermitin family homolog 3 OS=Homo sapiens GN=FERMT3 PE=1 SV=1																0.86536	1.08793	1.39889	0.639028	1.05399	0.751791	0.716058	1.59163	0.673321	1.20423	1.02214	1.09132	1.14792	1.0337								1.50078	1.16666	0.877387	1.23308	1.06543	0.998559	1.53107
1089	sp|Q5VW32|BROX_HUMAN	BRO1 domain-containing protein BROX OS=Homo sapiens GN=BROX PE=1 SV=1																0.472182	0.945845	0.512565	0.737879	1.07594	0.340561	0.346151
1090	sp|O14672|ADA10_HUMAN	Disintegrin and metalloproteinase domain-containing protein 10 OS=Homo sapiens GN=ADAM10 PE=1 SV=1																														1.03671	0.724931	1.96145	1.17204	1.43068	1.22438	0.961139
1091	tr|H0YNJ6|H0YNJ6_HUMAN	GMP reductase OS=Homo sapiens GN=GMPR2 PE=1 SV=1																1.33682	0.946397	3.15245	1.58798	0.904356	1.71293	0.608458
1092	tr|B4DTG2|B4DTG2_HUMAN	Elongation factor 1-gamma OS=Homo sapiens GN=EEF1G PE=1 SV=1																							0.774432	2.74636	0.263663	0.730361	0.680908	0.925287	2.26678								1.55757	0.361413	1.08186	1.40317	0.162511	0.573622	1.77121
1093	sp|P15291|B4GT1_HUMAN	Beta-1,4-galactosyltransferase 1 OS=Homo sapiens GN=B4GALT1 PE=1 SV=5		2.00087	0.942816	1.02227	0.70321	1.09677	1.65708	0.844776	0.796818	0.997204	0.764939	0.976918	0.551864	0.875646	2.27153	1.07019	1.13134	1.35882	1.58996	1.16222	0.724636	0.858025	1.11315	0.635809	0.841793	1.60869	0.886276	1.07398	0.535016	1.22861	0.865699	1.56393	0.84981	0.792034	1.51723	0.76032	1.35063	0.993293	0.885537	1.50886	1.57371	0.957867	1.00828
1094	tr|K4DIA0|K4DIA0_HUMAN	ICOS ligand OS=Homo sapiens GN=ICOSLG PE=4 SV=1		0.993891	1.00296	0.952744	1.46287	0.805771	0.848373	0.445701								1.10124	0.696359	0.956464	0.80496	0.987111	0.547706	1.17215	0.960262	0.347457	0.935524	1.5952	1.95269	1.00256	0.740255								1.2105	1.46161	1.04196	0.988011	0.944213	0.685685	1.16575
1096	sp|Q9NQC3|RTN4_HUMAN	Reticulon-4 OS=Homo sapiens GN=RTN4 PE=1 SV=2																0.76286	1.1421	0.818317	0.728117	1.02642	0.970511	1.43949
1097	sp|Q14344|GNA13_HUMAN	Guanine nucleotide-binding protein subunit alpha-13 OS=Homo sapiens GN=GNA13 PE=1 SV=2		0.622107	0.654943	0.903433	0.752615	1.14265	0.611653	0.542073								1.01401	1.23543	1.41272	0.741861	1.09728	1.25111	1.12743	0.785662	1.04825	1.0033	1.00186	0.923617	0.934987	0.930323
1098	tr|K7EPA2|K7EPA2_HUMAN	Centrosomal protein of 192 kDa (Fragment) OS=Homo sapiens GN=CEP192 PE=1 SV=1		0.551877	17.3467	0.863018	1.58088	0.855504	1.4379	1.08043	0.550846	1.13081	1.25948	1.14081	0.660226	0.67515	1.21646
1099	tr|H0YA68|H0YA68_HUMAN	Epididymis-specific alpha-mannosidase (Fragment) OS=Homo sapiens GN=MAN2B2 PE=4 SV=1									1.6989	1.24843	1.23409	1.44274	1.02095	1.24392	1.25002
1100	sp|P28300|LYOX_HUMAN	Protein-lysine 6-oxidase OS=Homo sapiens GN=LOX PE=1 SV=2		0.682286	1.1984	1.05453	2.47673	1.20648	1.1716	1.46707	4.46833	1.8392	3.73538	0.928337	1.97998	1.37423	1.18019	1.20116	0.711922	3.09238	2.32442	1.06608	1.44429	1.4916	1.28246	0.604983	2.02449	1.00411	2.30072	0.997384	0.796069
1101	sp|P31995|FCG2C_HUMAN	Low affinity immunoglobulin gamma Fc region receptor II-c OS=Homo sapiens GN=FCGR2C PE=1 SV=1		1.36057	0.986861	0.928853	1.75525	1.41895	0.895807	1.42772	1.01051	0.990777	1.91113	0.973602	1.66602	0.722044	0.702964	1.93692	1.48421	0.526842	0.69563	1.08261	0.696155	1.74729
1102	sp|Q9H8Y8-3|GORS2_HUMAN	Isoform 3 of Golgi reassembly-stacking protein 2 OS=Homo sapiens GN=GORASP2																0.796255	1.01427	0.791132	0.858171	1.19556	1.18159	1.14313								0.90473	1.09148	1.1812	0.962331	1.25667	0.878308	1.06383	0.945525	0.951656	1.10079	0.947047	0.895385	0.965368	1.00572
1103	sp|Q9Y2S6|TMA7_HUMAN	Translation machinery-associated protein 7 OS=Homo sapiens GN=TMA7 PE=1 SV=1																0.639989	0.876238	1.06612	0.763095	0.954901	0.873143	0.589468															0.792148	1.13114	0.961345	0.980462	0.562705	1.14541	0.786766
1104	sp|Q5VT79|AXA82_HUMAN	Annexin A8-like protein 2 OS=Homo sapiens GN=ANXA8L2 PE=2 SV=1
1105	sp|P41208|CETN2_HUMAN	Centrin-2 OS=Homo sapiens GN=CETN2 PE=1 SV=1																2.14855	1.22927	1.07082	1.02704	0.981798	1.07667	1.29009
1106	sp|Q86U44|MTA70_HUMAN	N6-adenosine-methyltransferase 70 kDa subunit OS=Homo sapiens GN=METTL3 PE=1 SV=2
1107	tr|H0YD14|H0YD14_HUMAN	Myoferlin (Fragment) OS=Homo sapiens GN=MYOF PE=1 SV=1
1108	sp|Q96SB3|NEB2_HUMAN	Neurabin-2 OS=Homo sapiens GN=PPP1R9B PE=1 SV=2
1109	sp|P17813-2|EGLN_HUMAN	Isoform Short of Endoglin OS=Homo sapiens GN=ENG																0.841126	0.696055	0.50686	0.671541	1.07863	0.501812	0.530738
1110	tr|B0YIW6|B0YIW6_HUMAN	Archain 1, isoform CRA_a OS=Homo sapiens GN=ARCN1 PE=1 SV=1		0.979492	0.614873	0.84258	0.66184	0.971865	0.656851	0.646279																						1.27573	1.85314	0.922411	1.04003	1.20213	1.92738	1.15204
1111	sp|Q9H773|DCTP1_HUMAN	dCTP pyrophosphatase 1 OS=Homo sapiens GN=DCTPP1 PE=1 SV=1																							1.28834	2.75565	1.02673	1.48177	3.1104	1.09149	1.18852
1112	sp|O00193|SMAP_HUMAN	Small acidic protein OS=Homo sapiens GN=SMAP PE=1 SV=1																1.23153	1.27015	1.2116	2.2327	0.754357	2.68445	1.74105
1114	sp|P51991|ROA3_HUMAN	Heterogeneous nuclear ribonucleoprotein A3 OS=Homo sapiens GN=HNRNPA3 PE=1 SV=2																0.88132	1.62551	1.36836	1.41816	1.0568	2.25753	0.864875								1.7495	3.44534	1.13797	1.24529	1.09219	1.22039	1.08175
1115	tr|H3BRV0|H3BRV0_HUMAN	Eukaryotic translation initiation factor 3 subunit C OS=Homo sapiens GN=EIF3C PE=1 SV=1																0.356476	1.13674	0.746602	0.561975	1.07985	0.933624	0.433852								0.7391	1.12918	0.807841	0.674848	0.793374	1.12127	1.36382	0.543978	0.827519	0.958279	1.00058	0.869356	0.826424	0.688183
1116	sp|Q6YHK3-3|CD109_HUMAN	Isoform 3 of CD109 antigen OS=Homo sapiens GN=CD109																0.829604	1.32907	0.791556	1.25697	1.11439	1.15513	0.993235
1117	sp|Q9Y2W1|TR150_HUMAN	Thyroid hormone receptor-associated protein 3 OS=Homo sapiens GN=THRAP3 PE=1 SV=2																0.677904	1.25809	0.732822	0.599463	0.879554	0.84044	0.821479								0.886493	1.31152	1.13745	1.27653	1.28435	0.968045	1.13756
1118	sp|P53990|IST1_HUMAN	IST1 homolog OS=Homo sapiens GN=IST1 PE=1 SV=1																1.2781	0.984088	1.59136	1.59381	0.981376	1.12864	1.46748								1.10861	0.950845	1.36681	0.977655	1.33447	1.37724	1.04229
1119	sp|P08195|4F2_HUMAN	4F2 cell-surface antigen heavy chain OS=Homo sapiens GN=SLC3A2 PE=1 SV=3																							1.05608	1.11245	0.989469	1.35626	1.384	1.15378	1.04859	0.985533	0.533651	1.02967	1.7686	1.18045	1.85201	1.08451
1120	tr|E7EU05|E7EU05_HUMAN	Platelet glycoprotein 4 (Fragment) OS=Homo sapiens GN=CD36 PE=4 SV=2
1121	sp|P17050|NAGAB_HUMAN	Alpha-N-acetylgalactosaminidase OS=Homo sapiens GN=NAGA PE=1 SV=2																1.20559	1.00864	1.50119	1.91559	1.50991	1.6838	0.761634															0.520019	1.78894	0.753978	0.589855	2.10127	0.694923	0.256433
1122	sp|Q9H008|LHPP_HUMAN	Phospholysine phosphohistidine inorganic pyrophosphate phosphatase OS=Homo sapiens GN=LHPP PE=1 SV=2																1.03043	0.763318	1.25377	1.17853	0.880205	1.2537	0.793347
1123	sp|P15309-2|PPAP_HUMAN	Isoform 2 of Prostatic acid phosphatase OS=Homo sapiens GN=ACPP		1.74488	1.44045	1.26524	1.38068	1.96018	1.03013	3.11469															1.02857	3.19214	0.971378	1.35789	1.13994	1.15473	1.2667	1.09546	0.962937	2.18304	0.957743	1.54758	1.44978	1.05188
1124	sp|O00468-2|AGRIN_HUMAN	Isoform 2 of Agrin OS=Homo sapiens GN=AGRN									1.29014	1.51984	1.07915	1.04571	1.04359	1.38905	2.52887	1.11463	0.943334	0.319237	1.51064	1.09061	1.13519	1.46814
1125	sp|P11387|TOP1_HUMAN	DNA topoisomerase 1 OS=Homo sapiens GN=TOP1 PE=1 SV=2																1.43595	1.56849	7.69972	0.852114	1.25812	0.935189	0.96371
1126	sp|Q08ET2|SIG14_HUMAN	Sialic acid-binding Ig-like lectin 14 OS=Homo sapiens GN=SIGLEC14 PE=1 SV=1																																					1.2461	1.37503	1.10172	1.431	0.852099	2.0349	1.21371
1127	sp|P35573|GDE_HUMAN	Glycogen debranching enzyme OS=Homo sapiens GN=AGL PE=1 SV=3																							0.773577	1.68146	0.740497	1.10555	0.855094	1.05625	1.12579
1128	sp|A8MWD9|RUXGL_HUMAN	Putative small nuclear ribonucleoprotein G-like protein 15 OS=Homo sapiens GN=SNRPGP15 PE=5 SV=2																							1.01769	2.52804	1.08154	0.976582	0.919448	1.05487	1.67976	0.704814	0.895602	0.674375	1.04515	0.930686	0.898435	1.07113
1129	sp|P60842|IF4A1_HUMAN	Eukaryotic initiation factor 4A-I OS=Homo sapiens GN=EIF4A1 PE=1 SV=1		2.43484	1.05786	1.07577	1.06061	0.976657	1.57003	0.772337	0.902902	1.10485	1.35318	1.01636	1.21833	1.17442	1.53354								2.55396	0.401534	1.16686	0.986499	0.706495	1.08941	0.653271	1.64598	0.928306	1.01373	0.716734	0.684703	1.26284	0.987834	1.6755	0.574476	0.997713	1.39747	3.44484	1.21571	1.05386
1130	sp|P35475|IDUA_HUMAN	Alpha-L-iduronidase OS=Homo sapiens GN=IDUA PE=1 SV=2																																					3.25649	1.86218	0.786866	2.13088	1.05042	1.11428	1.77836
1131	sp|Q8NCC3|PAG15_HUMAN	Group XV phospholipase A2 OS=Homo sapiens GN=PLA2G15 PE=1 SV=2		1.84504	1.19528	0.592382	0.944819	0.950148	1.056	0.573375								1.10913	1.04782	1.0113	1.54116	1.151	0.913074	1.28001
1132	sp|O43396|TXNL1_HUMAN	Thioredoxin-like protein 1 OS=Homo sapiens GN=TXNL1 PE=1 SV=3																0.925564	1.00687	1.11176	1.44234	0.880418	1.37509	1.09042								1.1619	1.43956	0.823941	1.21396	0.970202	0.861527	0.96256	1.15241	2.0257	1.08304	1.20925	1.37448	1.69623	1.02826
1133	sp|Q53H82|LACB2_HUMAN	Beta-lactamase-like protein 2 OS=Homo sapiens GN=LACTB2 PE=1 SV=2		2.44821	1.35537	1.15699	0.985525	1.32108	0.948904	1.46576
1134	tr|C9J2C0|C9J2C0_HUMAN	Tubulin alpha-8 chain (Fragment) OS=Homo sapiens GN=TUBA8 PE=3 SV=1									0.892112	1.05204	0.834162	1.00425	0.815588	0.935873	2.26576								1.60148	0.45419	0.853618	0.883889	0.624569	0.96601	0.646299
1135	sp|Q96D09|GASP2_HUMAN	G-protein coupled receptor-associated sorting protein 2 OS=Homo sapiens GN=GPRASP2 PE=1 SV=1
1136	tr|E9PKB0|E9PKB0_HUMAN	Sortilin-related receptor OS=Homo sapiens GN=SORL1 PE=4 SV=1																							0.52995	1.29078	0.679657	0.699219	0.641899	0.992182	4.55283
1137	sp|Q9NY47-4|CA2D2_HUMAN	Isoform 4 of Voltage-dependent calcium channel subunit alpha-2/delta-2 OS=Homo sapiens GN=CACNA2D2																														1.59858	0.298164	1.17132	0.831026	1.62151	1.05393	0.990706	0.669052	1.03937	0.808607	0.548922	2.67459	0.602748	0.921357
1138	sp|Q9UL46|PSME2_HUMAN	Proteasome activator complex subunit 2 OS=Homo sapiens GN=PSME2 PE=1 SV=4																							1.23299	2.8825	0.586646	1.31877	0.813905	1.08706	1.31698	1.01879	0.81508	1.10611	0.82347	1.09869	1.06571	1.10921	0.921905	0.962236	1.0999	1.00837	1.07008	1.37381	0.722651
1139	sp|Q9H5Q4|TFB2M_HUMAN	Dimethyladenosine transferase 2, mitochondrial OS=Homo sapiens GN=TFB2M PE=1 SV=1
1140	sp|P51665|PSMD7_HUMAN	26S proteasome non-ATPase regulatory subunit 7 OS=Homo sapiens GN=PSMD7 PE=1 SV=2		1.07539	0.908675	0.863692	1.05137	0.923195	1.22686	3.27174																						1.02972	1.16481	1.73479	1.3339	1.24084	2.69764	1.31278	8.4119	0.506394	0.768016	3.04328	0.749106	2.74943	2.54556
1141	sp|P49354|FNTA_HUMAN	Protein farnesyltransferase/geranylgeranyltransferase type-1 subunit alpha OS=Homo sapiens GN=FNTA PE=1 SV=1																1.2728	0.786033	1.51703	1.37638	0.892091	1.51565	0.858096
1142	sp|O43617|TPPC3_HUMAN	Trafficking protein particle complex subunit 3 OS=Homo sapiens GN=TRAPPC3 PE=1 SV=1																1.02279	1.26346	1.65596	1.1619	0.954334	1.14956	0.848853
1143	sp|P61960|UFM1_HUMAN	Ubiquitin-fold modifier 1 OS=Homo sapiens GN=UFM1 PE=1 SV=1		1.33347	0.672207	0.999297	0.723296	0.687974	0.809837	0.974273								0.774481	0.742426	1.27758	1.32873	0.860743	1.32395	0.809747								1.34935	1.31885	0.640105	0.913316	0.848676	0.944681	0.854758	1.24345	2.38061	1.08119	1.00537	1.26715	0.996568	0.453617
1144	sp|O95484|CLD9_HUMAN	Claudin-9 OS=Homo sapiens GN=CLDN9 PE=2 SV=1		0.925243	1.08496	1.08844	0.823118	5.95669	1.10566	0.0994345
1145	sp|P0CG39|POTEJ_HUMAN	POTE ankyrin domain family member J OS=Homo sapiens GN=POTEJ PE=3 SV=1									0.588477	0.799073	0.713284	0.965609	0.732928	0.825998	1.63637
1146	sp|Q96FN4|CPNE2_HUMAN	Copine-2 OS=Homo sapiens GN=CPNE2 PE=1 SV=3																0.485861	0.478211	0.483921	0.373649	0.803324	0.433628	0.518345	0.635861	1.60705	0.847062	1.39289	0.79992	1.07502	1.06122
1147	sp|Q14956|GPNMB_HUMAN	Transmembrane glycoprotein NMB OS=Homo sapiens GN=GPNMB PE=1 SV=2		2.86745	0.829708	1.12042	1.01455	1.26853	0.999835	0.888394	1.01482	1.2154	0.888036	0.868671	1.24095	1.05896	1.18973	1.4877	1.67941	0.22206	1.26809	1.00909	0.624931	0.947197	0.744532	0.793656	0.577156	1.03901	0.542349	0.976942	0.613872	1.51896	0.705766	0.554873	0.731637	0.642462	0.810699	0.9439
1148	sp|P61163|ACTZ_HUMAN	Alpha-centractin OS=Homo sapiens GN=ACTR1A PE=1 SV=1		2.03765	1.0496	1.09572	0.866332	1.19076	1.86321	0.289099
1150	sp|P05556|ITB1_HUMAN	Integrin beta-1 OS=Homo sapiens GN=ITGB1 PE=1 SV=2									1.21209	0.899568	1.46036	1.08469	1.47646	1.00144	0.846123
1151	sp|Q9BPU6|DPYL5_HUMAN	Dihydropyrimidinase-related protein 5 OS=Homo sapiens GN=DPYSL5 PE=1 SV=1																																					1.37942	5.84541	0.972384	1.17403	3.26724	1.12633	1.53313
1152	sp|P09486|SPRC_HUMAN	SPARC OS=Homo sapiens GN=SPARC PE=1 SV=1									1.65495	1.30082	1.14648	1.1235	1.11072	1.7267	1.00842								1.15882	2.06032	1.42213	2.29586	1.12514	1.06416	1.18997
1153	tr|G3V3B0|G3V3B0_HUMAN	Apoptotic chromatin condensation inducer in the nucleus OS=Homo sapiens GN=ACIN1 PE=1 SV=1																														0.718911	3.20978	0.786842	1.10184	0.692687	1.33431	0.912465
1154	sp|Q99674-5|CGRE1_HUMAN	Isoform 5 of Cell growth regulator with EF hand domain protein 1 OS=Homo sapiens GN=CGREF1																														1.04729	0.881993	1.8519	1.36118	1.32937	1.22789	0.870097
1155	sp|Q14444|CAPR1_HUMAN	Caprin-1 OS=Homo sapiens GN=CAPRIN1 PE=1 SV=2
1156	sp|Q14204|DYHC1_HUMAN	Cytoplasmic dynein 1 heavy chain 1 OS=Homo sapiens GN=DYNC1H1 PE=1 SV=5		2.16175	1.6699	1.14188	1.55178	1.51357	1.27026	1.12627
1157	sp|P24043|LAMA2_HUMAN	Laminin subunit alpha-2 OS=Homo sapiens GN=LAMA2 PE=1 SV=4																0.646915	1.22171	1.22604	0.564491	1.10067	0.546431	0.843339
1158	sp|P63279|UBC9_HUMAN	SUMO-conjugating enzyme UBC9 OS=Homo sapiens GN=UBE2I PE=1 SV=1		0.934483	0.675226	0.924153	0.771206	0.913548	0.765195	0.105509								1.36995	1.07802	0.825488	0.959685	1.10178	1.33807	0.698028								0.941295	1.43997	0.946301	0.949013	1.60463	0.669928	1.16082
1159	sp|Q13308-6|PTK7_HUMAN	Isoform 6 of Inactive tyrosine-protein kinase 7 OS=Homo sapiens GN=PTK7																														0.293595	0.206235	0.518503	0.441	1.15309	0.875854	0.848682
1160	sp|Q6NUK1|SCMC1_HUMAN	Calcium-binding mitochondrial carrier protein SCaMC-1 OS=Homo sapiens GN=SLC25A24 PE=1 SV=2																							0.769664	3.02591	0.929869	0.825364	0.828808	1.07694	1.72387
1162	sp|Q5SSJ5|HP1B3_HUMAN	Heterochromatin protein 1-binding protein 3 OS=Homo sapiens GN=HP1BP3 PE=1 SV=1		0.36767	0.904305	0.783619	0.955269	1.02214	1.09957	0.0994345								0.725506	1.98835	1.14343	0.609027	1.08781	1.21473	1.2146	1.08755	0.26689	0.678389	0.817646	1.66042	1.0421	0.725262	0.806589	1.03414	0.590679	1.10806	1.10203	1.61242	0.874684	0.69143	0.775076	1.00179	1.19358	0.555583	0.956426	0.890404
1163	sp|Q6MZM0|HPHL1_HUMAN	Hephaestin-like protein 1 OS=Homo sapiens GN=HEPHL1 PE=2 SV=2
1164	tr|B5MD17|B5MD17_HUMAN	Chromobox protein homolog 1 (Fragment) OS=Homo sapiens GN=CBX1 PE=1 SV=1		0.509839	0.627479	0.953566	0.738546	0.69743	0.620371	0.0994345								0.743915	0.947001	0.986629	0.720505	0.935489	0.975191	1.12237								1.53484	1.55239	1.03401	1.1982	0.877955	0.941031	1.39326	0.839002	1.15046	0.893067	1.10743	0.799292	1.20736	1.18897
1165	sp|P35251-2|RFC1_HUMAN	Isoform 2 of Replication factor C subunit 1 OS=Homo sapiens GN=RFC1
1166	sp|P62701|RS4X_HUMAN	40S ribosomal protein S4, X isoform OS=Homo sapiens GN=RPS4X PE=1 SV=2																1.56052	1.40215	0.764829	0.845738	1.06228	0.969628	0.504876
1168	sp|Q6BCY4|NB5R2_HUMAN	NADH-cytochrome b5 reductase 2 OS=Homo sapiens GN=CYB5R2 PE=1 SV=1																1.34799	0.68158	2.4758	1.57699	0.865656	1.80256	0.711183
1169	sp|Q9UHY7|ENOPH_HUMAN	Enolase-phosphatase E1 OS=Homo sapiens GN=ENOPH1 PE=1 SV=1		1.845	0.576911	0.912153	1.00087	1.12547	0.925206	0.605823															0.78072	0.920577	0.908025	1.02377	1.20607	1.13013	0.83276	1.08601	1.51782	2.4515	0.949821	0.941854	1.85047	0.845163	0.701031	1.05319	1.03726	0.646165	1.96438	0.862142	0.0171996
1170	sp|P50583|AP4A_HUMAN	Bis(5'-nucleosyl)-tetraphosphatase [asymmetrical] OS=Homo sapiens GN=NUDT2 PE=1 SV=3																																					0.990791	1.00609	0.863518	0.760519	1.74672	0.853427	0.642178
1172	sp|P54725|RD23A_HUMAN	UV excision repair protein RAD23 homolog A OS=Homo sapiens GN=RAD23A PE=1 SV=1																0.794586	0.859681	0.860097	1.10492	0.961965	0.940518	1.03472	1.06844	1.19664	1.02892	0.885768	1.40504	0.991865	0.872152	0.861116	0.826303	0.765997	0.6954	0.674754	0.732503	0.958371	1.15354	0.721969	1.12593	1.16386	1.17643	1.26015	1.45043
1173	sp|Q16719|KYNU_HUMAN	Kynureninase OS=Homo sapiens GN=KYNU PE=1 SV=1																																					1.28649	2.06129	0.934591	1.04425	2.34424	1.00697	1.02677
1174	sp|O00273|DFFA_HUMAN	DNA fragmentation factor subunit alpha OS=Homo sapiens GN=DFFA PE=1 SV=1																0.882585	0.990202	1.19607	1.0086	0.829036	1.26634	0.915193								1.22068	1.48186	0.942654	0.976863	1.11683	1.12696	1.09679	0.561686	0.725296	1.04571	0.581014	0.824912	0.810418	0.83131
1175	sp|O95479|G6PE_HUMAN	GDH/6PGL endoplasmic bifunctional protein OS=Homo sapiens GN=H6PD PE=1 SV=2		1.27797	0.980605	1.01736	1.37751	0.928967	1.05409	0.842876
1176	sp|Q99598|TSNAX_HUMAN	Translin-associated protein X OS=Homo sapiens GN=TSNAX PE=1 SV=1																0.878839	1.60391	0.825631	0.530988	1.0303	0.873921	0.0648393
1177	sp|Q13303-3|KCAB2_HUMAN	Isoform 3 of Voltage-gated potassium channel subunit beta-2 OS=Homo sapiens GN=KCNAB2																							1.00511	2.74011	0.801884	0.851244	1.00773	1.13547	2.13642	1.0867	3.0637	0.606205	1.68085	0.713266	1.02467	1.2518
1178	sp|Q9NZL9-2|MAT2B_HUMAN	Isoform 2 of Methionine adenosyltransferase 2 subunit beta OS=Homo sapiens GN=MAT2B		1.48282	1.66879	0.941235	1.38723	1.0037	1.42353	2.3505								1.53548	1.29207	3.00441	1.29324	1.46621	1.2191	1.32673
1179	sp|Q9H2G2-2|SLK_HUMAN	Isoform 2 of STE20-like serine/threonine-protein kinase OS=Homo sapiens GN=SLK																0.664374	1.19735	0.920259	0.686337	0.953919	1.04759	1.03818
1180	sp|O14791-2|APOL1_HUMAN	Isoform 2 of Apolipoprotein L1 OS=Homo sapiens GN=APOL1																1	0.785593	0.867235	0.510686	1.23387	0.829151	0.878211
1181	tr|S4R418|S4R418_HUMAN	Bridging integrator 2 OS=Homo sapiens GN=BIN2 PE=1 SV=1																														0.764649	1.30824	0.813083	0.997065	1.03433	1.03285	1.00971
1182	sp|Q16539|MK14_HUMAN	Mitogen-activated protein kinase 14 OS=Homo sapiens GN=MAPK14 PE=1 SV=3																0.474818	0.52532	0.659453	0.428908	0.817531	0.330271	0.43168
1184	tr|J3KNF4|J3KNF4_HUMAN	Copper chaperone for superoxide dismutase OS=Homo sapiens GN=CCS PE=1 SV=1																1.19855	0.943571	5.42796	2.59757	1.14996	1.47798	1.06036
1185	sp|Q13283|G3BP1_HUMAN	Ras GTPase-activating protein-binding protein 1 OS=Homo sapiens GN=G3BP1 PE=1 SV=1																														1.33108	0.792669	1.50145	1.17515	1.36869	1.71397	1.22149
1186	sp|Q8NHP1|ARK74_HUMAN	Aflatoxin B1 aldehyde reductase member 4 OS=Homo sapiens GN=AKR7L PE=2 SV=6																1.67471	0.985462	1.69628	1.12462	1.4137	1.24142	0.787971								1.14322	2.11252	0.757959	1.13662	0.927986	0.898504	1.14171
1187	tr|H3BQZ9|H3BQZ9_HUMAN	Adenine phosphoribosyltransferase OS=Homo sapiens GN=APRT PE=1 SV=1		2.10332	2.79424	0.908772	1.3209	0.970007	1.46945	2.32287
1188	sp|Q9H5X1|FA96A_HUMAN	MIP18 family protein FAM96A OS=Homo sapiens GN=FAM96A PE=1 SV=1																																					1.02697	0.698846	0.906209	0.871265	2.3252	1.21005	0.772547
1189	sp|P28907|CD38_HUMAN	ADP-ribosyl cyclase/cyclic ADP-ribose hydrolase 1 OS=Homo sapiens GN=CD38 PE=1 SV=2									1.1034	0.998281	0.882027	0.609919	1.08595	0.829323	1.83255

## Sheet: Error Factor-Low Ctl
Protein Ratio Feature Table				ARDS1							ARDS2							ARDS3							ARDS4							ARDS5							ARDS6
[truncated: 1,118 more rows]

## Sheet: Fold Change-High Ctl
Protein Ratio Feature Table				ARDS1							ARDS2							ARDS3							ARDS4							ARDS5							ARDS6
[truncated: 1,118 more rows]

## Sheet: Error Factor-High Ctl
Protein Ratio Feature Table				ARDS1							ARDS2							ARDS3							ARDS4							ARDS5							ARDS6
[truncated: 1,118 more rows]

## Sheet: Master protien list
Master N	Accession	Name
[truncated: 1,190 more rows]

[truncated: 1 more sheets: Removed Protiens]
