# Supplementary material for: Bronchoalveolar Lavage Fluid Protein Expression in Acute Respiratory Distress Syndrome Provides Insights into Pathways Activated in Subjects with Different Outcomes
Source: Sci Rep. 2017 Aug 7;7:7464. doi: 10.1038/s41598-017-07791-8 (PMC5547130; doi:10.1038/s41598-017-07791-8)
Supplement: Supplementary file 3 — Supplemental Table S3 [file 41598_2017_7791_MOESM3_ESM.xls]

## Sheet: TitlePage
	Bronchoalveolar Lavage Fluid Protein Expression in Acute Respiratory Distress Syndrome Provides Insights into Pathways Activated in Subjects with Different Outcomes
	Maneesh Bhargava, Kevin Viken, Qi Wang, Pratik Jagtap, Peter Bitterman, David Ingbar, Chris Wendt

## Sheet: Index
	Supplemental Table S3. Inverse variance weighted t-tests
Tab	Description
StatMethod	Statistical approach for differential expression
Low Control	Variance weighted t-test results with lower reporter ion channels reference for fold change calculation
HighControl	Variance weighted t-test results with higher reporter ion channels reference for fold change calculation
Common Proteins	Differentially expressed protein that were identified in analysis of both lower and higher reporter ion reference as controls.

## Sheet: StatMethod
Statistical Method
Statistical Test:	weighted two-sample t test
Proteins included in analysis:	802 proteins that have fold change and EF for at least 2 iTRAQ multiplexes
Analysis Variable:	weighted log fold change
Weight:	1/(variance of log fold change)
FDR method:	Storey (http://www.genomine.org/papers/directfdr.pdf)

## Sheet: LowControl
				Non-Survivors			Survivors
Master N	Accession	Name	iTRAQ Number	N	Weighted log(fold change)	Standard Error	N	Weighted log(fold change)	Standard Error	pvalue	qvalue	significant using low controls	significant in both analysis
355	sp|Q05315|LEG10_HUMAN	Galectin-10 OS=Homo sapiens GN=CLC PE=1 SV=3	6	16	-0.21107	0.117729	20	2.20138	0.165128	2.1412e-13	9.33259e-11	TRUE	TRUE
199	sp|P11684|UTER_HUMAN	Uteroglobin OS=Homo sapiens GN=SCGB1A1 PE=1 SV=1	6	16	2.03121	0.110552	20	0.427618	0.111409	7.70974e-12	1.68018e-09	TRUE	TRUE
269	sp|P40394-2|ADH7_HUMAN	Isoform 2 of Alcohol dehydrogenase class 4 mu/sigma chain OS=Homo sapiens GN=ADH7	5	13	0.260145	0.0933755	17	1.73628	0.167845	5.81573e-08	6.36131e-06	TRUE	TRUE
93	sp|P07339|CATD_HUMAN	Cathepsin D OS=Homo sapiens GN=CTSD PE=1 SV=1	6	16	0.499085	0.10541	20	1.99495	0.186961	1.10564e-07	9.63807e-06	TRUE	TRUE
439	tr|C9JIZ6|C9JIZ6_HUMAN	Prosaposin OS=Homo sapiens GN=PSAP PE=1 SV=1	6	16	0.0110917	0.0687631	20	1.51072	0.213412	8.30499e-07	6.03299e-05	TRUE	TRUE
42	sp|P04745|AMY1_HUMAN	Alpha-amylase 1 OS=Homo sapiens GN=AMY1A PE=1 SV=2	4	10	1.14483	0.204183	14	-0.744554	0.044137	4.41557e-06	0.000246187	TRUE	TRUE
397	sp|P20742|PZP_HUMAN	Pregnancy zone protein OS=Homo sapiens GN=PZP PE=1 SV=4	4	10	0.0738593	0.0815852	14	1.17541	0.155308	4.90968e-06	0.000246187	TRUE	TRUE
644	tr|Q4JM47|Q4JM47_HUMAN	AGR2 OS=Homo sapiens GN=AGR2 PE=4 SV=1	5	13	0.0762181	0.0761879	17	0.673762	0.0728862	5.08351e-06	0.000246187	TRUE	TRUE
255	sp|Q04828|AK1C1_HUMAN	Aldo-keto reductase family 1 member C1 OS=Homo sapiens GN=AKR1C1 PE=1 SV=1	5	13	0.147893	0.0778697	17	0.932606	0.118678	8.11475e-06	0.000353688	TRUE	TRUE
60	sp|Q8TDL5|BPIB1_HUMAN	BPI fold-containing family B member 1 OS=Homo sapiens GN=BPIFB1 PE=1 SV=1	6	16	1.36936	0.199602	20	0.12849	0.102134	1.31859e-05	0.000522472	TRUE	TRUE
283	sp|P08185|CBG_HUMAN	Corticosteroid-binding globulin OS=Homo sapiens GN=SERPINA6 PE=1 SV=1	6	16	-0.246284	0.0779836	20	0.381773	0.0973011	1.57765e-05	0.000546893	TRUE	TRUE
361	sp|P15090|FABP4_HUMAN	Fatty acid-binding protein, adipocyte OS=Homo sapiens GN=FABP4 PE=1 SV=3	6	16	0.8664	0.119011	20	1.84296	0.153335	1.63118e-05	0.000546893	TRUE	TRUE
32	sp|P04406|G3P_HUMAN	Glyceraldehyde-3-phosphate dehydrogenase OS=Homo sapiens GN=GAPDH PE=1 SV=3	6	16	0.534339	0.12514	20	1.63735	0.184354	2.3038e-05	0.000570248	TRUE	TRUE
325	sp|P03973|SLPI_HUMAN	Antileukoproteinase OS=Homo sapiens GN=SLPI PE=1 SV=2	6	16	1.51416	0.138869	20	0.546896	0.136218	1.94936e-05	0.000570248	TRUE	TRUE
380	tr|J3KNB4|J3KNB4_HUMAN	Cathelicidin antimicrobial peptide OS=Homo sapiens GN=CAMP PE=4 SV=1	6	16	-0.346412	0.103772	20	0.557474	0.150843	2.36557e-05	0.000570248	TRUE	TRUE
408	sp|Q14508|WFDC2_HUMAN	WAP four-disulfide core domain protein 2 OS=Homo sapiens GN=WFDC2 PE=1 SV=2	6	16	1.08521	0.14762	20	0.203917	0.0837991	2.48584e-05	0.000570248	TRUE	TRUE
602	sp|Q8IV08|PLD3_HUMAN	Phospholipase D3 OS=Homo sapiens GN=PLD3 PE=1 SV=1	3	7	-0.0520898	0.120069	11	1.14574	0.165254	2.43416e-05	0.000570248	TRUE	TRUE
740	sp|P01042-2|KNG1_HUMAN	Isoform LMW of Kininogen-1 OS=Homo sapiens GN=KNG1	6	16	-0.0680409	0.0979145	20	0.615566	0.0989933	2.30789e-05	0.000570248	TRUE	TRUE
656	sp|P02144|MYG_HUMAN	Myoglobin OS=Homo sapiens GN=MB PE=1 SV=2	3	9	1.14787	0.135573	9	0.129055	0.10492	2.65768e-05	0.000579184	TRUE	TRUE
795	sp|P09972|ALDOC_HUMAN	Fructose-bisphosphate aldolase C OS=Homo sapiens GN=ALDOC PE=1 SV=2	4	10	-0.264961	0.0581005	14	0.25409	0.0816845	3.6589e-05	0.000759409	TRUE	TRUE
7	sp|P01011|AACT_HUMAN	Alpha-1-antichymotrypsin OS=Homo sapiens GN=SERPINA3 PE=1 SV=2	6	16	0.383107	0.090627	20	1.01345	0.10118	4.99929e-05	0.000947382	TRUE	TRUE
592	sp|P59665|DEF1_HUMAN	Neutrophil defensin 1 OS=Homo sapiens GN=DEFA1 PE=1 SV=1	6	16	0.965067	0.126978	20	0.124122	0.132811	6.09718e-05	0.00110729	TRUE	TRUE
345	sp|O95436|NPT2B_HUMAN	Sodium-dependent phosphate transport protein 2B OS=Homo sapiens GN=SLC34A2 PE=1 SV=3	6	16	0.965426	0.11651	20	0.34016	0.0710453	0.000106011	0.0016502	TRUE	TRUE
481	sp|Q15063-4|POSTN_HUMAN	Isoform 4 of Periostin OS=Homo sapiens GN=POSTN	6	16	1.09054	0.146021	20	0.316837	0.0769554	0.000100592	0.0016502	TRUE	TRUE
528	sp|P26022|PTX3_HUMAN	Pentraxin-related protein PTX3 OS=Homo sapiens GN=PTX3 PE=1 SV=3	4	10	0.130858	0.073373	14	0.733011	0.103412	0.000102425	0.0016502	TRUE	TRUE
391	sp|P31949|S10AB_HUMAN	Protein S100-A11 OS=Homo sapiens GN=S100A11 PE=1 SV=2	6	16	0.168389	0.102295	20	0.86807	0.127525	0.000146439	0.00220092	TRUE	TRUE
655	sp|P09228|CYTT_HUMAN	Cystatin-SA OS=Homo sapiens GN=CST2 PE=1 SV=1	2	6	0.0419569	0.0246313	6	2.4486	0.258671	0.00022407	0.00325541	TRUE	TRUE
12	sp|P01031|CO5_HUMAN	Complement C5 OS=Homo sapiens GN=C5 PE=1 SV=4	6	16	0.040881	0.0931144	20	0.677397	0.123127	0.00023484	0.00327013	TRUE	TRUE
227	sp|P31948-2|STIP1_HUMAN	Isoform 2 of Stress-induced-phosphoprotein 1 OS=Homo sapiens GN=STIP1	6	16	0.0114668	0.0587594	20	0.440218	0.0855192	0.000240088	0.00327013	TRUE	TRUE
417	sp|P01040|CYTA_HUMAN	Cystatin-A OS=Homo sapiens GN=CSTA PE=1 SV=1	6	16	-0.21091	0.0751622	20	0.411701	0.131267	0.000284464	0.00375715	TRUE	TRUE
104	sp|P05543|THBG_HUMAN	Thyroxine-binding globulin OS=Homo sapiens GN=SERPINA7 PE=1 SV=2	6	16	-0.0576196	0.10354	20	0.482775	0.085219	0.000336536	0.00395754	TRUE	TRUE
279	sp|Q14019|COTL1_HUMAN	Coactosin-like protein OS=Homo sapiens GN=COTL1 PE=1 SV=3	6	16	-0.171077	0.0776556	20	0.480257	0.139597	0.000323212	0.00395754	TRUE	TRUE
394	sp|P22352|GPX3_HUMAN	Glutathione peroxidase 3 OS=Homo sapiens GN=GPX3 PE=1 SV=2	6	16	0.425761	0.0756694	20	1.14699	0.157904	0.000324138	0.00395754	TRUE	TRUE
402	sp|Q8N4F0|BPIB2_HUMAN	BPI fold-containing family B member 2 OS=Homo sapiens GN=BPIFB2 PE=1 SV=2	6	16	1.20479	0.189509	20	0.311754	0.0923885	0.000339284	0.00395754	TRUE	TRUE
838	tr|S4R3Z2|S4R3Z2_HUMAN	Aldo-keto reductase family 1 member C3 OS=Homo sapiens GN=AKR1C3 PE=1 SV=1	4	10	0.159363	0.0971181	14	0.817481	0.12155	0.000345035	0.00395754	TRUE	TRUE
447	sp|P20908|CO5A1_HUMAN	Collagen alpha-1(V) chain OS=Homo sapiens GN=COL5A1 PE=1 SV=3	4	12	0.388464	0.081305	12	1.19418	0.160493	0.000364326	0.0040383	TRUE	TRUE
743	tr|E9PQN4|E9PQN4_HUMAN	Complement receptor type 1 (Fragment) OS=Homo sapiens GN=CR1 PE=4 SV=1	5	13	0.355118	0.113279	17	-0.195719	0.0506509	0.000370607	0.0040383	TRUE	TRUE
288	sp|P11678|PERE_HUMAN	Eosinophil peroxidase OS=Homo sapiens GN=EPX PE=1 SV=2	2	6	0.384983	0.11032	6	1.58603	0.18105	0.000420728	0.00447263	TRUE	TRUE
276	sp|P10451|OSTP_HUMAN	Osteopontin OS=Homo sapiens GN=SPP1 PE=1 SV=1	6	16	2.03824	0.194691	20	1.08377	0.142918	0.000457904	0.00469634	TRUE	TRUE
739	sp|P11940|PABP1_HUMAN	Polyadenylate-binding protein 1 OS=Homo sapiens GN=PABPC1 PE=1 SV=2	4	12	0.113149	0.037458	12	0.468549	0.0725544	0.000463322	0.00469634	TRUE	TRUE
272	tr|B1AVQ5|B1AVQ5_HUMAN	Mucin-1 subunit alpha OS=Homo sapiens GN=MUC1 PE=4 SV=1	6	16	0.735683	0.0959816	20	0.241618	0.0830816	0.00047755	0.00473054	TRUE	TRUE
58	sp|P13671|CO6_HUMAN	Complement component C6 OS=Homo sapiens GN=C6 PE=1 SV=3	6	16	-0.148543	0.0772664	20	0.371765	0.111431	0.000547706	0.00504412	TRUE	TRUE
177	tr|F5GY80|F5GY80_HUMAN	Complement component C8 beta chain OS=Homo sapiens GN=C8B PE=4 SV=1	6	16	0.154048	0.0984105	20	0.677626	0.0967722	0.000594488	0.00504412	TRUE	TRUE
211	tr|D6W5L6|D6W5L6_HUMAN	Pulmonary surfactant-associated protein B OS=Homo sapiens GN=SFTPB PE=4 SV=1	6	16	1.02832	0.186607	20	0.200408	0.087744	0.000601789	0.00504412	TRUE	TRUE
390	sp|P07711|CATL1_HUMAN	Cathepsin L1 OS=Homo sapiens GN=CTSL PE=1 SV=2	5	13	0.295366	0.0851995	17	0.939527	0.140258	0.000587554	0.00504412	TRUE	TRUE
564	sp|Q9UBX7|KLK11_HUMAN	Kallikrein-11 OS=Homo sapiens GN=KLK11 PE=1 SV=2	6	16	1.18538	0.149235	20	0.491902	0.0967797	0.000590933	0.00504412	TRUE	TRUE
677	sp|Q8IWA5-3|CTL2_HUMAN	Isoform 3 of Choline transporter-like protein 2 OS=Homo sapiens GN=SLC44A2	4	12	0.737387	0.126417	12	0.141616	0.0419618	0.000584335	0.00504412	TRUE	TRUE
892	sp|P02795|MT2_HUMAN	Metallothionein-2 OS=Homo sapiens GN=MT2A PE=1 SV=1	4	10	2.30815	0.284135	14	0.87009	0.154148	0.000530628	0.00504412	TRUE	TRUE
472	sp|P21980|TGM2_HUMAN	Protein-glutamine gamma-glutamyltransferase 2 OS=Homo sapiens GN=TGM2 PE=1 SV=2	2	6	0.283991	0.0864998	6	1.82236	0.235151	0.000697897	0.00573932	TRUE	TRUE
1059	sp|P04180|LCAT_HUMAN	Phosphatidylcholine-sterol acyltransferase OS=Homo sapiens GN=LCAT PE=1 SV=1	2	6	-0.124255	0.0545828	6	0.307911	0.070783	0.000821069	0.00662721	TRUE	TRUE
426	sp|P22692|IBP4_HUMAN	Insulin-like growth factor-binding protein 4 OS=Homo sapiens GN=IGFBP4 PE=1 SV=2	6	16	1.12264	0.141427	20	0.523326	0.0642985	0.000904426	0.00716729	TRUE	TRUE
291	sp|P27918|PROP_HUMAN	Properdin OS=Homo sapiens GN=CFP PE=1 SV=2	6	16	0.525831	0.134683	20	-0.0418538	0.0603486	0.000939769	0.00731438	TRUE	TRUE
889	sp|P15559|NQO1_HUMAN	NAD(P)H dehydrogenase [quinone] 1 OS=Homo sapiens GN=NQO1 PE=1 SV=1	2	6	0.370423	0.0976166	6	1.63035	0.214264	0.00106795	0.00816619	TRUE	TRUE
626	tr|B3KUE5|B3KUE5_HUMAN	Phospholipid transfer protein OS=Homo sapiens GN=PLTP PE=1 SV=1	5	13	0.00623688	0.0838809	17	0.472613	0.0970415	0.0011051	0.0083046	TRUE	TRUE
725	sp|O95497|VNN1_HUMAN	Pantetheinase OS=Homo sapiens GN=VNN1 PE=1 SV=2	4	10	0.202541	0.0776312	14	-0.218714	0.0813	0.00114289	0.00844297	TRUE	TRUE
780	sp|P80303-2|NUCB2_HUMAN	Isoform 2 of Nucleobindin-2 OS=Homo sapiens GN=NUCB2	3	9	0.0115234	0.0395711	9	0.4796	0.0985551	0.00117007	0.00849976	TRUE	TRUE
599	sp|P49908|SEPP1_HUMAN	Selenoprotein P OS=Homo sapiens GN=SEPP1 PE=1 SV=3	3	7	0.000219648	0.107106	11	0.87319	0.190938	0.00121318	0.00854831	TRUE	TRUE
689	sp|Q9UKY7|CDV3_HUMAN	Protein CDV3 homolog OS=Homo sapiens GN=CDV3 PE=1 SV=1	3	7	0.491464	0.0811417	11	0.0736344	0.047259	0.00121598	0.00854831	TRUE	TRUE
554	sp|Q8NFJ5|RAI3_HUMAN	Retinoic acid-induced protein 3 OS=Homo sapiens GN=GPRC5A PE=1 SV=2	6	16	0.983075	0.134187	20	0.420316	0.0757095	0.00125248	0.00866516	TRUE	TRUE
584	sp|Q13630|FCL_HUMAN	GDP-L-fucose synthase OS=Homo sapiens GN=TSTA3 PE=1 SV=1	5	13	0.00907797	0.0665333	17	0.424592	0.0954907	0.00137027	0.0093319	TRUE	TRUE
169	sp|Q6P5S2|CF058_HUMAN	UPF0762 protein C6orf58 OS=Homo sapiens GN=C6orf58 PE=1 SV=2	6	16	0.0233887	0.145955	20	0.743051	0.146467	0.00140943	0.00945094	TRUE	TRUE
533	sp|P40199|CEAM6_HUMAN	Carcinoembryonic antigen-related cell adhesion molecule 6 OS=Homo sapiens GN=CEACAM6 PE=1 SV=3	6	16	0.577121	0.128403	20	0.0762005	0.0477118	0.00166034	0.0109048	TRUE	TRUE
140	sp|P00491|PNPH_HUMAN	Purine nucleoside phosphorylase OS=Homo sapiens GN=PNP PE=1 SV=2	6	16	-0.286346	0.068603	20	0.186243	0.1192	0.00177132	0.0113536	TRUE	TRUE
675	sp|P15104|GLNA_HUMAN	Glutamine synthetase OS=Homo sapiens GN=GLUL PE=1 SV=4	4	10	0.247424	0.0689385	14	0.811805	0.139771	0.00188092	0.0118814	TRUE	TRUE
410	sp|P11226|MBL2_HUMAN	Mannose-binding protein C OS=Homo sapiens GN=MBL2 PE=1 SV=2	5	13	0.310268	0.0835524	17	0.874141	0.142474	0.00219252	0.0136518	TRUE	TRUE
514	sp|O60218|AK1BA_HUMAN	Aldo-keto reductase family 1 member B10 OS=Homo sapiens GN=AKR1B10 PE=1 SV=2	2	6	0.313517	0.152017	6	1.55623	0.243491	0.00225234	0.0138268	TRUE	TRUE
86	sp|P00915|CAH1_HUMAN	Carbonic anhydrase 1 OS=Homo sapiens GN=CA1 PE=1 SV=2	6	16	1.25852	0.152679	20	2.01271	0.175199	0.00263592	0.0149071	TRUE	TRUE
287	sp|P27105|STOM_HUMAN	Erythrocyte band 7 integral membrane protein OS=Homo sapiens GN=STOM PE=1 SV=3	6	16	0.374855	0.0926896	20	0.0171262	0.0517844	0.00254435	0.0149071	TRUE	TRUE
376	sp|Q16270|IBP7_HUMAN	Insulin-like growth factor-binding protein 7 OS=Homo sapiens GN=IGFBP7 PE=1 SV=1	6	16	0.542836	0.113283	20	0.128881	0.0270782	0.00249408	0.0149071	TRUE	TRUE
405	tr|G3V2W1|G3V2W1_HUMAN	Protein Z-dependent protease inhibitor OS=Homo sapiens GN=SERPINA10 PE=3 SV=1	5	13	0.0788163	0.085307	17	0.514301	0.100721	0.00264607	0.0149071	TRUE	TRUE
765	sp|P05455|LA_HUMAN	Lupus La protein OS=Homo sapiens GN=SSB PE=1 SV=2	4	10	0.0841949	0.111143	14	0.715563	0.149313	0.00265163	0.0149071	TRUE	TRUE
864	tr|D6RF35|D6RF35_HUMAN	Vitamin D-binding protein OS=Homo sapiens GN=GC PE=1 SV=1	5	13	0.298207	0.165345	17	1.45702	0.303994	0.00266773	0.0149071	TRUE	TRUE
239	sp|P40121|CAPG_HUMAN	Macrophage-capping protein OS=Homo sapiens GN=CAPG PE=1 SV=2	6	16	-0.0232369	0.076655	20	0.447825	0.123518	0.00286956	0.0158319	TRUE	TRUE
180	sp|Q6UX06|OLFM4_HUMAN	Olfactomedin-4 OS=Homo sapiens GN=OLFM4 PE=1 SV=1	6	16	1.26397	0.178701	20	2.01405	0.148093	0.0029065	0.0158353	TRUE	TRUE
623	tr|X6R8A1|X6R8A1_HUMAN	Lysosomal protective protein OS=Homo sapiens GN=CTSA PE=4 SV=1	3	7	0.00152288	0.0794907	11	0.479493	0.111658	0.0030693	0.0164249	TRUE	TRUE
829	sp|P20142|PEPC_HUMAN	Gastricsin OS=Homo sapiens GN=PGC PE=1 SV=1	6	16	0.947834	0.145159	20	0.371747	0.103125	0.0030901	0.0164249	TRUE	TRUE
478	tr|H7BXV5|H7BXV5_HUMAN	Endostatin (Fragment) OS=Homo sapiens GN=COL18A1 PE=4 SV=1	5	13	0.817173	0.115687	17	0.371156	0.0693599	0.00348475	0.0180816	TRUE	TRUE
178	sp|P02741|CRP_HUMAN	C-reactive protein OS=Homo sapiens GN=CRP PE=1 SV=1	6	16	0.720148	0.0979101	20	1.13952	0.0910817	0.00360177	0.0182542	TRUE	TRUE
950	sp|P48960-2|CD97_HUMAN	Isoform 2 of CD97 antigen OS=Homo sapiens GN=CD97	3	9	0.286503	0.116723	9	1.12885	0.20551	0.00359227	0.0182542	TRUE	TRUE
1	sp|P00450|CERU_HUMAN	Ceruloplasmin OS=Homo sapiens GN=CP PE=1 SV=1	6	16	0.166731	0.10101	20	0.595644	0.0946104	0.00396017	0.0189567	TRUE	TRUE
318	sp|P68104|EF1A1_HUMAN	Elongation factor 1-alpha 1 OS=Homo sapiens GN=EEF1A1 PE=1 SV=1	5	13	0.118564	0.0413225	17	0.367965	0.0672708	0.00404483	0.0189567	TRUE	TRUE
679	sp|P29350|PTN6_HUMAN	Tyrosine-protein phosphatase non-receptor type 6 OS=Homo sapiens GN=PTPN6 PE=1 SV=1	3	9	-0.231569	0.0422135	9	0.187313	0.106173	0.00402865	0.0189567	TRUE	TRUE
733	tr|E9PGT1|E9PGT1_HUMAN	Translin OS=Homo sapiens GN=TSN PE=1 SV=1	3	9	0.0240508	0.0863089	9	0.586158	0.136537	0.00385865	0.0189567	TRUE	TRUE
786	tr|G8JLH6|G8JLH6_HUMAN	CD9 antigen (Fragment) OS=Homo sapiens GN=CD9 PE=1 SV=1	2	6	1.01666	0.193801	6	0.112918	0.125244	0.00389345	0.0189567	TRUE	TRUE
91	sp|P02748|CO9_HUMAN	Complement component C9 OS=Homo sapiens GN=C9 PE=1 SV=2	6	16	0.03367	0.105654	20	0.457775	0.0873137	0.00415487	0.0192652	TRUE	TRUE
751	sp|O60635|TSN1_HUMAN	Tetraspanin-1 OS=Homo sapiens GN=TSPAN1 PE=1 SV=2	3	9	0.986177	0.191819	9	0.210384	0.120805	0.00433147	0.0198727	TRUE	TRUE
56	sp|Q9UGM3-4|DMBT1_HUMAN	Isoform 4 of Deleted in malignant brain tumors 1 protein OS=Homo sapiens GN=DMBT1	6	16	0.148637	0.13109	20	0.773667	0.157696	0.00444818	0.0201955	TRUE	TRUE
545	sp|P31997|CEAM8_HUMAN	Carcinoembryonic antigen-related cell adhesion molecule 8 OS=Homo sapiens GN=CEACAM8 PE=1 SV=2	5	13	0.0446788	0.0799719	17	0.565851	0.146243	0.0045651	0.0204164	TRUE	TRUE
251	sp|P00918|CAH2_HUMAN	Carbonic anhydrase 2 OS=Homo sapiens GN=CA2 PE=1 SV=2	6	16	1.00492	0.143018	20	1.70666	0.188611	0.00557208	0.0238101	TRUE	TRUE
604	sp|O60234|GMFG_HUMAN	Glia maturation factor gamma OS=Homo sapiens GN=GMFG PE=1 SV=1	6	16	-0.0924677	0.0658282	20	0.267894	0.101524	0.00555602	0.0238101	TRUE	TRUE
186	sp|Q8IWL1|SFPA2_HUMAN	Pulmonary surfactant-associated protein A2 OS=Homo sapiens GN=SFTPA2 PE=1 SV=1	6	16	0.974783	0.148799	20	0.469871	0.0700356	0.00569246	0.024047	TRUE	TRUE
485	sp|Q53GD3|CTL4_HUMAN	Choline transporter-like protein 4 OS=Homo sapiens GN=SLC44A4 PE=2 SV=2	6	16	0.525215	0.129424	20	0.0783034	0.0707976	0.00584593	0.024047	TRUE	TRUE
630	sp|Q99536|VAT1_HUMAN	Synaptic vesicle membrane protein VAT-1 homolog OS=Homo sapiens GN=VAT1 PE=1 SV=2	5	13	-0.0664804	0.0476846	17	0.163577	0.0602863	0.00574273	0.024047	TRUE	TRUE
812	sp|P68402|PA1B2_HUMAN	Platelet-activating factor acetylhydrolase IB subunit beta OS=Homo sapiens GN=PAFAH1B2 PE=1 SV=1	5	13	0.805666	0.145574	17	0.28172	0.0882631	0.0058482	0.024047	TRUE	TRUE
333	sp|P10253|LYAG_HUMAN	Lysosomal alpha-glucosidase OS=Homo sapiens GN=GAA PE=1 SV=4	3	9	0.217228	0.0593329	9	1.01195	0.215359	0.00592301	0.024127	TRUE	TRUE
114	sp|Q06033-2|ITIH3_HUMAN	Isoform 2 of Inter-alpha-trypsin inhibitor heavy chain H3 OS=Homo sapiens GN=ITIH3	6	16	0.116602	0.102525	20	0.510048	0.0871552	0.00635248	0.0254016	TRUE	TRUE
54	sp|P02750|A2GL_HUMAN	Leucine-rich alpha-2-glycoprotein OS=Homo sapiens GN=LRG1 PE=1 SV=2	6	16	0.216434	0.100112	20	0.642033	0.107334	0.00650951	0.0254314	TRUE	TRUE
282	sp|P15169|CBPN_HUMAN	Carboxypeptidase N catalytic chain OS=Homo sapiens GN=CPN1 PE=1 SV=1	6	16	0.0440124	0.0893013	20	0.390273	0.0782944	0.00643655	0.0254314	TRUE	TRUE
495	sp|P26447|S10A4_HUMAN	Protein S100-A4 OS=Homo sapiens GN=S100A4 PE=1 SV=1	6	16	0.0664688	0.0827795	20	0.533353	0.137093	0.00662791	0.0255648	TRUE	TRUE
95	tr|J3QSU6|J3QSU6_HUMAN	Tenascin OS=Homo sapiens GN=TNC PE=1 SV=1	6	16	0.157718	0.0581481	20	0.422878	0.0710175	0.00670336	0.0256291	TRUE	TRUE
45	sp|P01019|ANGT_HUMAN	Angiotensinogen OS=Homo sapiens GN=AGT PE=1 SV=1	6	16	0.0154769	0.0868667	20	0.457919	0.126338	0.00692504	0.0260623	TRUE	TRUE
466	tr|J3KPA1|J3KPA1_HUMAN	Cysteine-rich secretory protein 3 OS=Homo sapiens GN=CRISP3 PE=4 SV=1	6	16	0.0244073	0.131067	20	0.594719	0.148969	0.00693627	0.0260623	TRUE	TRUE
727	sp|P20591|MX1_HUMAN	Interferon-induced GTP-binding protein Mx1 OS=Homo sapiens GN=MX1 PE=1 SV=4	3	9	0.802439	0.0998177	9	0.357963	0.104325	0.00721136	0.0268643	TRUE	TRUE
166	sp|P05546|HEP2_HUMAN	Heparin cofactor 2 OS=Homo sapiens GN=SERPIND1 PE=1 SV=3	6	16	-0.080131	0.126991	20	0.397182	0.107778	0.00735286	0.026903	TRUE	TRUE
274	sp|P08174-5|DAF_HUMAN	Isoform 5 of Complement decay-accelerating factor OS=Homo sapiens GN=CD55	6	16	0.331159	0.0890286	20	0.0250716	0.0566072	0.00743609	0.026903	TRUE	TRUE
673	tr|J9JID7|J9JID7_HUMAN	Lamin B2, isoform CRA_a OS=Homo sapiens GN=LMNB2 PE=1 SV=1	3	9	0.0102741	0.0692243	9	0.355563	0.0877773	0.00740439	0.026903	TRUE	TRUE
1080	sp|P49189|AL9A1_HUMAN	4-trimethylaminobutyraldehyde dehydrogenase OS=Homo sapiens GN=ALDH9A1 PE=1 SV=3	2	6	0.0632983	0.0339094	6	1.03263	0.226491	0.00746864	0.026903	TRUE	TRUE
156	sp|P09871|C1S_HUMAN	Complement C1s subcomponent OS=Homo sapiens GN=C1S PE=1 SV=1	6	16	0.970213	0.185825	20	0.368239	0.0863694	0.00776315	0.0272873	TRUE	TRUE
210	sp|P19320|VCAM1_HUMAN	Vascular cell adhesion protein 1 OS=Homo sapiens GN=VCAM1 PE=1 SV=1	5	13	0.582855	0.128141	17	0.16095	0.052966	0.00771213	0.0272873	TRUE	TRUE
647	sp|P30047|GFRP_HUMAN	GTP cyclohydrolase 1 feedback regulatory protein OS=Homo sapiens GN=GCHFR PE=1 SV=3	4	10	0.353116	0.0690408	14	0.760033	0.118655	0.00767418	0.0272873	TRUE	TRUE
565	tr|H7C579|H7C579_HUMAN	Omega-amidase NIT2 (Fragment) OS=Homo sapiens GN=NIT2 PE=1 SV=2	6	16	0.119309	0.0409359	20	0.489635	0.121308	0.00817044	0.0284892	TRUE	TRUE
460	sp|Q16378|PROL4_HUMAN	Proline-rich protein 4 OS=Homo sapiens GN=PRR4 PE=1 SV=3	3	9	1.7063	0.119939	9	2.78211	0.310761	0.00866445	0.0295037	TRUE	TRUE
301	sp|Q9NQ79|CRAC1_HUMAN	Cartilage acidic protein 1 OS=Homo sapiens GN=CRTAC1 PE=1 SV=2	5	13	0.226918	0.0917818	17	0.743616	0.156928	0.00880704	0.0297567	TRUE	TRUE
3	sp|P0C0L5|CO4B_HUMAN	Complement C4-B OS=Homo sapiens GN=C4B PE=1 SV=2	6	16	0.274132	0.0988491	20	0.76401	0.146665	0.00927755	0.0308459	TRUE	TRUE
371	sp|Q8N6Q3|CD177_HUMAN	CD177 antigen OS=Homo sapiens GN=CD177 PE=1 SV=2	6	16	0.273516	0.127327	20	0.854832	0.167891	0.00936195	0.0308459	TRUE	TRUE
409	sp|Q06323|PSME1_HUMAN	Proteasome activator complex subunit 1 OS=Homo sapiens GN=PSME1 PE=1 SV=1	5	13	-0.146599	0.0674478	17	0.126978	0.0711674	0.00941248	0.0308459	TRUE	TRUE
927	sp|P48740|MASP1_HUMAN	Mannan-binding lectin serine protease 1 OS=Homo sapiens GN=MASP1 PE=1 SV=3	2	4	-0.103734	0.0764085	8	0.258121	0.0752435	0.00922087	0.0308459	TRUE	TRUE
683	sp|Q8N6C8|LIRA3_HUMAN	Leukocyte immunoglobulin-like receptor subfamily A member 3 OS=Homo sapiens GN=LILRA3 PE=1 SV=3	2	6	-0.197574	0.0946209	6	0.293797	0.118819	0.00951932	0.0309632	TRUE	TRUE
502	sp|P04278|SHBG_HUMAN	Sex hormone-binding globulin OS=Homo sapiens GN=SHBG PE=1 SV=2	2	6	-0.339515	0.11614	6	0.52273	0.221989	0.00962604	0.0310784	TRUE	TRUE
461	sp|P05091|ALDH2_HUMAN	Aldehyde dehydrogenase, mitochondrial OS=Homo sapiens GN=ALDH2 PE=1 SV=2	2	6	0.370969	0.0386933	6	1.18646	0.205334	0.00995037	0.0318893	TRUE	TRUE
230	sp|P35247|SFTPD_HUMAN	Pulmonary surfactant-associated protein D OS=Homo sapiens GN=SFTPD PE=1 SV=3	6	16	0.893827	0.11762	20	0.516696	0.0666644	0.0101257	0.0322144	TRUE	TRUE
88	sp|Q08380|LG3BP_HUMAN	Galectin-3-binding protein OS=Homo sapiens GN=LGALS3BP PE=1 SV=1	6	16	0.621423	0.089716	20	0.298938	0.0779376	0.010648	0.033371	TRUE	TRUE
505	tr|J3QRS3|J3QRS3_HUMAN	Myosin regulatory light chain 12A OS=Homo sapiens GN=MYL12A PE=4 SV=1	4	10	0.410952	0.0944102	14	0.893661	0.143819	0.0105941	0.033371	TRUE	TRUE
844	sp|P30626-3|SORCN_HUMAN	Isoform 3 of Sorcin OS=Homo sapiens GN=SRI	3	7	0.145957	0.0952607	11	0.606775	0.128014	0.010719	0.033371	TRUE	TRUE
814	sp|Q15485|FCN2_HUMAN	Ficolin-2 OS=Homo sapiens GN=FCN2 PE=1 SV=2	4	12	-0.0417756	0.102726	12	0.461779	0.147246	0.0110625	0.0341963	TRUE	TRUE
906	sp|Q9NSC7|SIA7A_HUMAN	Alpha-N-acetylgalactosaminide alpha-2,6-sialyltransferase 1 OS=Homo sapiens GN=ST6GALNAC1 PE=2 SV=1	2	6	0.974506	0.205041	6	0.180451	0.0329746	0.0112071	0.0343993	TRUE	TRUE
34	sp|P02751-5|FINC_HUMAN	Isoform 5 of Fibronectin OS=Homo sapiens GN=FN1	6	16	-0.00329846	0.0738312	20	0.303282	0.0898654	0.0125754	0.0372862	TRUE	TRUE
151	sp|P29508|SPB3_HUMAN	Serpin B3 OS=Homo sapiens GN=SERPINB3 PE=1 SV=2	6	16	0.27928	0.103872	20	0.708548	0.125223	0.0124948	0.0372862	TRUE	TRUE
518	tr|Q5T7F0|Q5T7F0_HUMAN	Neuropilin-1 OS=Homo sapiens GN=NRP1 PE=4 SV=1	4	10	0.178098	0.0674842	14	0.427826	0.0611323	0.0124241	0.0372862	TRUE	TRUE
207	sp|P22792|CPN2_HUMAN	Carboxypeptidase N subunit 2 OS=Homo sapiens GN=CPN2 PE=1 SV=3	6	16	-0.0217915	0.0842145	20	0.255352	0.0617746	0.0128107	0.0377273	TRUE	TRUE
343	sp|P31025|LCN1_HUMAN	Lipocalin-1 OS=Homo sapiens GN=LCN1 PE=1 SV=1	6	16	1.41125	0.127554	20	0.829578	0.183062	0.0137121	0.0395796	TRUE	TRUE
425	sp|P32942|ICAM3_HUMAN	Intercellular adhesion molecule 3 OS=Homo sapiens GN=ICAM3 PE=1 SV=2	5	13	0.135145	0.0729602	17	-0.0853325	0.0330217	0.0136406	0.0395796	TRUE	TRUE
663	sp|P15328|FOLR1_HUMAN	Folate receptor alpha OS=Homo sapiens GN=FOLR1 PE=1 SV=3	5	15	0.944115	0.144853	15	0.47744	0.104706	0.0149154	0.04202	TRUE	TRUE
244	sp|P52566|GDIR2_HUMAN	Rho GDP-dissociation inhibitor 2 OS=Homo sapiens GN=ARHGDIB PE=1 SV=3	6	16	-0.278074	0.0802619	20	0.14667	0.145309	0.0160011	0.0432204	TRUE	TRUE
692	sp|Q8N257|H2B3B_HUMAN	Histone H2B type 3-B OS=Homo sapiens GN=HIST3H2BB PE=1 SV=3	3	7	1.41194	0.154672	11	0.861207	0.124623	0.0158141	0.0432204	TRUE	TRUE
928	sp|P19957|ELAF_HUMAN	Elafin OS=Homo sapiens GN=PI3 PE=1 SV=3	3	7	0.513845	0.177052	11	-0.0775469	0.107111	0.016456	0.0440028	TRUE	TRUE
577	sp|O60664|PLIN3_HUMAN	Perilipin-3 OS=Homo sapiens GN=PLIN3 PE=1 SV=3	3	7	-0.0779943	0.0620608	11	0.192088	0.080594	0.0172868	0.0451173	TRUE	TRUE
611	sp|O43866|CD5L_HUMAN	CD5 antigen-like OS=Homo sapiens GN=CD5L PE=1 SV=1	2	6	1.3403	0.271537	6	0.386308	0.182235	0.0176291	0.0454661	TRUE	TRUE
464	sp|P02746|C1QB_HUMAN	Complement C1q subcomponent subunit B OS=Homo sapiens GN=C1QB PE=1 SV=3	6	16	0.205482	0.0792424	20	0.494394	0.0852114	0.0181395	0.0462279	TRUE	TRUE
430	tr|E7EUC7|E7EUC7_HUMAN	UTP--glucose-1-phosphate uridylyltransferase OS=Homo sapiens GN=UGP2 PE=1 SV=1	6	16	-0.0212564	0.0592108	20	0.159045	0.0416471	0.0189316	0.0466186	TRUE	TRUE
589	sp|P0C0L4-2|CO4A_HUMAN	Isoform 2 of Complement C4-A OS=Homo sapiens GN=C4A	6	16	-0.0217341	0.0911353	20	0.452855	0.167297	0.0187603	0.0466186	TRUE	TRUE
2	tr|B4E1Z4|B4E1Z4_HUMAN	Complement factor B OS=Homo sapiens GN=CFB PE=2 SV=1	6	16	0.0219875	0.102109	20	0.343803	0.0823415	0.0200497	0.0488202	TRUE	TRUE
699	sp|Q03591|FHR1_HUMAN	Complement factor H-related protein 1 OS=Homo sapiens GN=CFHR1 PE=1 SV=2	5	13	-0.56612	0.0930158	17	0.429628	0.0990943	5.83797e-08	6.36131e-06	TRUE	FALSE
154	sp|P30838|AL3A1_HUMAN	Aldehyde dehydrogenase, dimeric NADP-preferring OS=Homo sapiens GN=ALDH3A1 PE=1 SV=3	6	16	0.740953	0.171373	20	1.86148	0.167427	4.66967e-05	0.000925142	TRUE	FALSE
162	sp|Q9BW30|TPPP3_HUMAN	Tubulin polymerization-promoting protein family member 3 OS=Homo sapiens GN=TPPP3 PE=1 SV=1	6	16	0.826702	0.114589	20	1.69345	0.154137	7.67921e-05	0.00133882	TRUE	FALSE
497	sp|P55008|AIF1_HUMAN	Allograft inflammatory factor 1 OS=Homo sapiens GN=AIF1 PE=1 SV=1	6	16	-0.258798	0.0576099	20	0.171891	0.0963742	0.000595168	0.00504412	TRUE	FALSE
833	sp|P50238|CRIP1_HUMAN	Cysteine-rich protein 1 OS=Homo sapiens GN=CRIP1 PE=1 SV=3	4	12	1.18228	0.12392	12	2.04146	0.198293	0.00167629	0.0109048	TRUE	FALSE
421	sp|P03952|KLKB1_HUMAN	Plasma kallikrein OS=Homo sapiens GN=KLKB1 PE=1 SV=1	6	16	-0.110367	0.0690262	20	0.265245	0.0921487	0.00256555	0.0149071	TRUE	FALSE
444	sp|P43353|AL3B1_HUMAN	Aldehyde dehydrogenase family 3 member B1 OS=Homo sapiens GN=ALDH3B1 PE=1 SV=1	5	13	0.411482	0.145262	17	-0.132175	0.056984	0.00314001	0.0164891	TRUE	FALSE
652	sp|P07359|GP1BA_HUMAN	Platelet glycoprotein Ib alpha chain OS=Homo sapiens GN=GP1BA PE=1 SV=2	6	16	0.698029	0.147377	20	0.157504	0.0792253	0.00364736	0.0182728	TRUE	FALSE
537	sp|P02775|CXCL7_HUMAN	Platelet basic protein OS=Homo sapiens GN=PPBP PE=1 SV=3	6	16	1.18861	0.171255	20	0.562102	0.0959522	0.00391691	0.0189567	TRUE	FALSE
188	sp|P14550|AK1A1_HUMAN	Alcohol dehydrogenase [NADP(+)] OS=Homo sapiens GN=AKR1A1 PE=1 SV=3	6	16	0.112935	0.0728201	20	0.632246	0.151623	0.00463734	0.0204164	TRUE	FALSE
286	sp|Q06830|PRDX1_HUMAN	Peroxiredoxin-1 OS=Homo sapiens GN=PRDX1 PE=1 SV=1	6	16	0.481867	0.112051	20	1.0184	0.136733	0.0046048	0.0204164	TRUE	FALSE
379	sp|P24158|PRTN3_HUMAN	Myeloblastin OS=Homo sapiens GN=PRTN3 PE=1 SV=3	5	13	-0.0709878	0.049516	17	0.403519	0.14103	0.00481012	0.0209653	TRUE	FALSE
582	sp|Q9NP55|BPIA1_HUMAN	BPI fold-containing family A member 1 OS=Homo sapiens GN=BPIFA1 PE=1 SV=1	5	13	1.38545	0.200041	17	0.630871	0.152847	0.00625012	0.0252237	TRUE	FALSE
250	sp|Q01469|FABP5_HUMAN	Fatty acid-binding protein, epidermal OS=Homo sapiens GN=FABP5 PE=1 SV=3	6	16	0.50907	0.118037	20	1.02594	0.13373	0.00653497	0.0254314	TRUE	FALSE
14	tr|E9PBJ0|E9PBJ0_HUMAN	Mucin-5B OS=Homo sapiens GN=MUC5B PE=4 SV=1	6	16	1.13183	0.201654	20	0.453251	0.12506	0.00829424	0.0286913	TRUE	FALSE
8	sp|P08603|CFAH_HUMAN	Complement factor H OS=Homo sapiens GN=CFH PE=1 SV=4	6	16	-0.0204187	0.0927091	20	0.336582	0.0877227	0.00853699	0.0292985	TRUE	FALSE
294	sp|P04080|CYTB_HUMAN	Cystatin-B OS=Homo sapiens GN=CSTB PE=1 SV=2	6	16	0.500396	0.14155	20	1.07455	0.162626	0.0117484	0.0358087	TRUE	FALSE
437	tr|X6R3S7|X6R3S7_HUMAN	Trefoil factor 3 OS=Homo sapiens GN=TFF3 PE=4 SV=1	6	16	0.815636	0.144578	20	0.354663	0.0910896	0.0120897	0.0365929	TRUE	FALSE
702	sp|P10809|CH60_HUMAN	60 kDa heat shock protein, mitochondrial OS=Homo sapiens GN=HSPD1 PE=1 SV=2	2	6	0.126654	0.0754546	6	0.437102	0.0710353	0.0134937	0.039472	TRUE	FALSE
189	sp|Q96KP4|CNDP2_HUMAN	Cytosolic non-specific dipeptidase OS=Homo sapiens GN=CNDP2 PE=1 SV=2	6	16	0.190724	0.0687177	20	0.572204	0.129738	0.0147022	0.0418828	TRUE	FALSE
342	sp|O43490-6|PROM1_HUMAN	Isoform 6 of Prominin-1 OS=Homo sapiens GN=PROM1	5	13	0.60583	0.1525	17	0.158929	0.0558165	0.0146722	0.0418828	TRUE	FALSE
463	sp|P08118|MSMB_HUMAN	Beta-microseminoprotein OS=Homo sapiens GN=MSMB PE=1 SV=1	6	16	1.93789	0.14199	20	1.38751	0.161	0.0149432	0.04202	TRUE	FALSE
265	sp|Q6P4A8|PLBL1_HUMAN	Phospholipase B-like 1 OS=Homo sapiens GN=PLBD1 PE=1 SV=2	6	16	0.143666	0.105346	20	0.64828	0.16568	0.0151853	0.042157	TRUE	FALSE
547	sp|P00740|FA9_HUMAN	Coagulation factor IX OS=Homo sapiens GN=F9 PE=1 SV=2	2	4	-0.127487	0.173935	8	0.585029	0.123148	0.0151518	0.042157	TRUE	FALSE
15	sp|Q14624|ITIH4_HUMAN	Inter-alpha-trypsin inhibitor heavy chain H4 OS=Homo sapiens GN=ITIH4 PE=1 SV=4	6	16	0.231848	0.101543	20	0.622939	0.114576	0.0152821	0.0421572	TRUE	FALSE
107	sp|P00352|AL1A1_HUMAN	Retinal dehydrogenase 1 OS=Homo sapiens GN=ALDH1A1 PE=1 SV=2	6	16	0.534881	0.113675	20	1.02562	0.155958	0.0158979	0.0432204	TRUE	FALSE
224	sp|P30041|PRDX6_HUMAN	Peroxiredoxin-6 OS=Homo sapiens GN=PRDX6 PE=1 SV=3	6	16	0.78757	0.132737	20	1.29641	0.150709	0.0160642	0.0432204	TRUE	FALSE
429	sp|O43278|SPIT1_HUMAN	Kunitz-type protease inhibitor 1 OS=Homo sapiens GN=SPINT1 PE=1 SV=2	4	12	0.487381	0.0929068	12	0.198169	0.0587032	0.0166396	0.0442225	TRUE	FALSE
828	tr|G8JLB6|G8JLB6_HUMAN	Heterogeneous nuclear ribonucleoprotein H OS=Homo sapiens GN=HNRNPH1 PE=1 SV=1	2	6	0.234069	0.0880387	6	-0.0768729	0.0583224	0.017012	0.0449383	TRUE	FALSE
147	sp|P10909-2|CLUS_HUMAN	Isoform 2 of Clusterin OS=Homo sapiens GN=CLU	6	16	-0.180157	0.0848946	20	0.165921	0.108739	0.0171351	0.0449906	TRUE	FALSE
102	sp|P09467|F16P1_HUMAN	Fructose-1,6-bisphosphatase 1 OS=Homo sapiens GN=FBP1 PE=1 SV=5	6	16	0.638166	0.147538	20	1.19406	0.1664	0.0174195	0.045193	TRUE	FALSE
392	sp|P12273|PIP_HUMAN	Prolactin-inducible protein OS=Homo sapiens GN=PIP PE=1 SV=1	6	16	0.428863	0.185411	20	1.02027	0.146478	0.017943	0.0460035	TRUE	FALSE
76	sp|P04217|A1BG_HUMAN	Alpha-1B-glycoprotein OS=Homo sapiens GN=A1BG PE=1 SV=4	6	16	-0.163827	0.102083	20	0.182773	0.0950637	0.0182427	0.0462279	TRUE	FALSE
598	sp|O75369-5|FLNB_HUMAN	Isoform 5 of Filamin-B OS=Homo sapiens GN=FLNB	3	7	0.25226	0.0491959	11	0.0860846	0.0362711	0.0184808	0.046293	TRUE	FALSE
834	sp|P12259|FA5_HUMAN	Coagulation factor V OS=Homo sapiens GN=F5 PE=1 SV=4	2	4	-0.0247216	0.120019	8	0.445835	0.0928287	0.0184796	0.046293	TRUE	FALSE
332	tr|H3BS10|H3BS10_HUMAN	Beta-hexosaminidase OS=Homo sapiens GN=HEXA PE=1 SV=1	5	13	0.100353	0.0722479	17	0.410848	0.101173	0.0188789	0.0466186	TRUE	FALSE
329	sp|P11413-2|G6PD_HUMAN	Isoform Long of Glucose-6-phosphate 1-dehydrogenase OS=Homo sapiens GN=G6PD	5	13	-0.14393	0.0799884	17	0.148302	0.0871116	0.0198476	0.0485997	TRUE	FALSE
148	sp|P22079|PERL_HUMAN	Lactoperoxidase OS=Homo sapiens GN=LPO PE=1 SV=2	6	16	0.168949	0.112858	20	0.595738	0.134237	0.0203754	0.0493376	TRUE	FALSE
610	sp|P28074|PSB5_HUMAN	Proteasome subunit beta type-5 OS=Homo sapiens GN=PSMB5 PE=1 SV=3	4	12	0.305049	0.058504	12	0.654266	0.123077	0.0210658	0.0507277	FALSE	FALSE
348	sp|P23526|SAHH_HUMAN	Adenosylhomocysteinase OS=Homo sapiens GN=AHCY PE=1 SV=4	6	16	0.244708	0.0541456	20	0.510748	0.0949769	0.0212553	0.0509027	FALSE	FALSE
709	sp|P42574|CASP3_HUMAN	Caspase-3 OS=Homo sapiens GN=CASP3 PE=1 SV=2	2	6	0.00994604	0.0964123	6	0.438287	0.122945	0.0217987	0.0519189	FALSE	FALSE
53	sp|P07900|HS90A_HUMAN	Heat shock protein HSP 90-alpha OS=Homo sapiens GN=HSP90AA1 PE=1 SV=5	6	16	-0.105621	0.0696154	20	0.108266	0.0551442	0.022307	0.0528407	FALSE	FALSE
69	sp|P01042|KNG1_HUMAN	Kininogen-1 OS=Homo sapiens GN=KNG1 PE=1 SV=2	4	10	0.188465	0.114261	14	0.602087	0.123813	0.0225569	0.0531437	FALSE	FALSE
634	tr|B5MDF5|B5MDF5_HUMAN	GTP-binding nuclear protein Ran OS=Homo sapiens GN=RAN PE=1 SV=1	3	7	-0.10198	0.0674143	11	0.314475	0.148226	0.0231942	0.0543515	FALSE	FALSE
674	sp|Q16775|GLO2_HUMAN	Hydroxyacylglutathione hydrolase, mitochondrial OS=Homo sapiens GN=HAGH PE=1 SV=2	2	6	-0.143753	0.0737912	6	0.520255	0.20957	0.0233222	0.0543592	FALSE	FALSE
715	sp|P18428|LBP_HUMAN	Lipopolysaccharide-binding protein OS=Homo sapiens GN=LBP PE=1 SV=3	6	16	0.379609	0.132616	20	0.779494	0.102191	0.0234564	0.0543811	FALSE	FALSE
271	sp|P07360|CO8G_HUMAN	Complement component C8 gamma chain OS=Homo sapiens GN=C8G PE=1 SV=3	6	16	0.184264	0.0973542	20	0.488848	0.0836272	0.0238703	0.0550479	FALSE	FALSE
691	sp|P46108|CRK_HUMAN	Adapter molecule crk OS=Homo sapiens GN=CRK PE=1 SV=2	2	6	0.373606	0.0380511	6	0.214492	0.0459965	0.024347	0.0558516	FALSE	FALSE
62	sp|P07355-2|ANXA2_HUMAN	Isoform 2 of Annexin A2 OS=Homo sapiens GN=ANXA2	6	16	1.32604	0.141504	20	0.907197	0.107755	0.0253643	0.0578807	FALSE	FALSE
190	tr|K7EL21|K7EL21_HUMAN	Calcyphosin OS=Homo sapiens GN=CAPS PE=4 SV=1	6	16	0.734443	0.134518	20	1.22285	0.161323	0.0261888	0.0594509	FALSE	FALSE
103	sp|P04004|VTNC_HUMAN	Vitronectin OS=Homo sapiens GN=VTN PE=1 SV=1	6	16	0.438575	0.147837	20	0.89519	0.129836	0.0268284	0.0597025	FALSE	FALSE
347	sp|Q9NQW7|XPP1_HUMAN	Xaa-Pro aminopeptidase 1 OS=Homo sapiens GN=XPNPEP1 PE=1 SV=3	5	13	0.100461	0.0600115	17	0.330587	0.0779578	0.0267921	0.0597025	FALSE	FALSE
375	sp|P04179|SODM_HUMAN	Superoxide dismutase [Mn], mitochondrial OS=Homo sapiens GN=SOD2 PE=1 SV=2	6	16	-0.0451517	0.060586	20	0.271593	0.121123	0.0268475	0.0597025	FALSE	FALSE
785	sp|P60981|DEST_HUMAN	Destrin OS=Homo sapiens GN=DSTN PE=1 SV=3	2	6	0.0848029	0.115079	6	0.623762	0.167606	0.0267901	0.0597025	FALSE	FALSE
662	sp|P02745|C1QA_HUMAN	Complement C1q subcomponent subunit A OS=Homo sapiens GN=C1QA PE=1 SV=2	4	10	0.289599	0.111414	14	0.632807	0.09042	0.0272365	0.0602601	FALSE	FALSE
281	sp|P13639|EF2_HUMAN	Elongation factor 2 OS=Homo sapiens GN=EEF2 PE=1 SV=4	5	13	0.0826142	0.0440146	17	0.235257	0.0488157	0.0277211	0.0610225	FALSE	FALSE
65	sp|P15311|EZRI_HUMAN	Ezrin OS=Homo sapiens GN=EZR PE=1 SV=4	6	16	0.630423	0.116739	20	0.321594	0.0624372	0.0286457	0.0624273	FALSE	FALSE
959	sp|P45877|PPIC_HUMAN	Peptidyl-prolyl cis-trans isomerase C OS=Homo sapiens GN=PPIC PE=1 SV=1	2	4	0.10427	0.0868005	8	0.4237	0.0831728	0.0285973	0.0624273	FALSE	FALSE
1019	sp|P00995|ISK1_HUMAN	Pancreatic secretory trypsin inhibitor OS=Homo sapiens GN=SPINK1 PE=1 SV=2	3	7	2.31627	0.21085	11	1.58331	0.221879	0.0298057	0.0646321	FALSE	FALSE
638	sp|P04066|FUCO_HUMAN	Tissue alpha-L-fucosidase OS=Homo sapiens GN=FUCA1 PE=1 SV=4	5	13	0.136199	0.0694565	17	0.360593	0.0691628	0.029986	0.064701	FALSE	FALSE
603	sp|Q14103|HNRPD_HUMAN	Heterogeneous nuclear ribonucleoprotein D0 OS=Homo sapiens GN=HNRNPD PE=1 SV=1	4	10	-0.0231871	0.0386986	14	0.243533	0.105475	0.0301912	0.0648231	FALSE	FALSE
650	sp|P14598|NCF1_HUMAN	Neutrophil cytosol factor 1 OS=Homo sapiens GN=NCF1 PE=1 SV=3	3	7	-0.0692759	0.0714776	11	0.347012	0.156982	0.0305415	0.0649353	FALSE	FALSE
822	sp|Q15056|IF4H_HUMAN	Eukaryotic translation initiation factor 4H OS=Homo sapiens GN=EIF4H PE=1 SV=5	2	6	0.0821734	0.0257017	6	0.29484	0.0719226	0.0304436	0.0649353	FALSE	FALSE
475	sp|P24592|IBP6_HUMAN	Insulin-like growth factor-binding protein 6 OS=Homo sapiens GN=IGFBP6 PE=1 SV=1	6	16	0.358797	0.0583023	20	0.651402	0.115292	0.0315545	0.0667635	FALSE	FALSE
55	sp|P00558|PGK1_HUMAN	Phosphoglycerate kinase 1 OS=Homo sapiens GN=PGK1 PE=1 SV=3	6	16	0.0289007	0.109386	20	-0.252437	0.0565263	0.0319556	0.0672856	FALSE	FALSE
38	sp|P00747|PLMN_HUMAN	Plasminogen OS=Homo sapiens GN=PLG PE=1 SV=2	6	16	0.238487	0.140276	20	0.676066	0.13669	0.0323013	0.0676864	FALSE	FALSE
413	tr|V9GYE7|V9GYE7_HUMAN	Complement factor H-related protein 2 OS=Homo sapiens GN=CFHR2 PE=4 SV=1	6	16	-0.134625	0.128105	20	0.232578	0.102565	0.032697	0.0681281	FALSE	FALSE
726	sp|O95747|OXSR1_HUMAN	Serine/threonine-protein kinase OSR1 OS=Homo sapiens GN=OXSR1 PE=1 SV=1	2	6	-0.129685	0.0383279	6	0.26885	0.137507	0.0328247	0.0681281	FALSE	FALSE
435	sp|Q9H299|SH3L3_HUMAN	SH3 domain-binding glutamic acid-rich-like protein 3 OS=Homo sapiens GN=SH3BGRL3 PE=1 SV=1	6	16	0.0369329	0.0914821	20	0.351537	0.108807	0.0337253	0.0696655	FALSE	FALSE
442	sp|P30040|ERP29_HUMAN	Endoplasmic reticulum resident protein 29 OS=Homo sapiens GN=ERP29 PE=1 SV=4	6	16	-0.173597	0.044931	20	-0.00403789	0.063281	0.0362226	0.0744713	FALSE	FALSE
680	sp|Q13510|ASAH1_HUMAN	Acid ceramidase OS=Homo sapiens GN=ASAH1 PE=1 SV=5	2	4	0.229785	0.0332476	8	0.843914	0.238507	0.0369201	0.0755488	FALSE	FALSE
907	sp|P15880|RS2_HUMAN	40S ribosomal protein S2 OS=Homo sapiens GN=RPS2 PE=1 SV=2	4	10	1.12106	0.149619	14	0.650988	0.149601	0.0372771	0.075923	FALSE	FALSE
515	tr|J3KR44|J3KR44_HUMAN	Ubiquitin thioesterase OTUB1 OS=Homo sapiens GN=OTUB1 PE=1 SV=1	4	10	0.045573	0.0370913	14	0.217408	0.0677049	0.0380321	0.0771003	FALSE	FALSE
273	sp|P52565|GDIR1_HUMAN	Rho GDP-dissociation inhibitor 1 OS=Homo sapiens GN=ARHGDIA PE=1 SV=3	6	16	0.111416	0.0720579	20	0.344394	0.080517	0.0382356	0.0771389	FALSE	FALSE
646	sp|O75436|VP26A_HUMAN	Vacuolar protein sorting-associated protein 26A OS=Homo sapiens GN=VPS26A PE=1 SV=2	5	13	0.232993	0.0326065	17	0.413166	0.0749194	0.0384051	0.0771389	FALSE	FALSE
660	tr|H0YHX9|H0YHX9_HUMAN	Nascent polypeptide-associated complex subunit alpha, muscle-specific form (Fragment) OS=Homo sapiens GN=NACA PE=1 SV=1	4	10	0.0976646	0.0384969	14	0.237916	0.0511766	0.0395152	0.0790047	FALSE	FALSE
59	sp|P14618|KPYM_HUMAN	Pyruvate kinase PKM OS=Homo sapiens GN=PKM PE=1 SV=4	6	16	-0.0460785	0.0714918	20	0.212584	0.0984702	0.0411573	0.0800837	FALSE	FALSE
90	sp|P06702|S10A9_HUMAN	Protein S100-A9 OS=Homo sapiens GN=S100A9 PE=1 SV=1	6	16	0.362504	0.129975	20	0.756421	0.132234	0.0410574	0.0800837	FALSE	FALSE
109	sp|P35858-2|ALS_HUMAN	Isoform 2 of Insulin-like growth factor-binding protein complex acid labile subunit OS=Homo sapiens GN=IGFALS	6	16	0.0398375	0.0982078	20	0.390764	0.132328	0.0407556	0.0800837	FALSE	FALSE
149	sp|P07357|CO8A_HUMAN	Complement component C8 alpha chain OS=Homo sapiens GN=C8A PE=1 SV=2	6	16	0.116615	0.096273	20	0.387221	0.0829977	0.0411203	0.0800837	FALSE	FALSE
163	sp|P05089|ARGI1_HUMAN	Arginase-1 OS=Homo sapiens GN=ARG1 PE=1 SV=2	6	16	0.274088	0.125495	20	0.667151	0.136115	0.0411185	0.0800837	FALSE	FALSE
243	sp|P09210|GSTA2_HUMAN	Glutathione S-transferase A2 OS=Homo sapiens GN=GSTA2 PE=1 SV=4	5	15	0.704061	0.152705	15	1.2133	0.181268	0.0407228	0.0800837	FALSE	FALSE
552	sp|O75594|PGRP1_HUMAN	Peptidoglycan recognition protein 1 OS=Homo sapiens GN=PGLYRP1 PE=1 SV=1	6	16	0.00971041	0.0769922	20	0.328536	0.128399	0.0414766	0.0803463	FALSE	FALSE
206	sp|P15144|AMPN_HUMAN	Aminopeptidase N OS=Homo sapiens GN=ANPEP PE=1 SV=4	6	16	0.204794	0.0996818	20	-0.035722	0.049735	0.0418619	0.0803781	FALSE	FALSE
492	sp|P30043|BLVRB_HUMAN	Flavin reductase (NADPH) OS=Homo sapiens GN=BLVRB PE=1 SV=3	5	13	0.610037	0.136492	17	1.05161	0.155614	0.0418058	0.0803781	FALSE	FALSE
48	sp|P02452|CO1A1_HUMAN	Collagen alpha-1(I) chain OS=Homo sapiens GN=COL1A1 PE=1 SV=5	6	16	1.2975	0.151149	20	0.913655	0.0981414	0.0425892	0.0813542	FALSE	FALSE
989	sp|P49773|HINT1_HUMAN	Histidine triad nucleotide-binding protein 1 OS=Homo sapiens GN=HINT1 PE=1 SV=2	2	6	-0.0231738	0.04113	6	0.431248	0.169039	0.0427436	0.0813542	FALSE	FALSE
654	sp|Q9UK76|HN1_HUMAN	Hematological and neurological expressed 1 protein OS=Homo sapiens GN=HN1 PE=1 SV=3	2	6	0.0354247	0.0418617	6	-0.0954176	0.0381134	0.0436343	0.0826885	FALSE	FALSE
471	sp|P04424|ARLY_HUMAN	Argininosuccinate lyase OS=Homo sapiens GN=ASL PE=1 SV=4	4	10	0.0320005	0.0553839	14	0.185342	0.044708	0.0442756	0.0835406	FALSE	FALSE
70	sp|Q13228-4|SBP1_HUMAN	Isoform 4 of Selenium-binding protein 1 OS=Homo sapiens GN=SELENBP1	6	16	0.453034	0.0987377	20	0.190891	0.0776566	0.0454484	0.0853838	FALSE	FALSE
418	sp|P09172|DOPO_HUMAN	Dopamine beta-hydroxylase OS=Homo sapiens GN=DBH PE=1 SV=3	5	13	-0.0771192	0.0657402	17	0.149535	0.0861275	0.0457798	0.0856373	FALSE	FALSE
373	sp|P61586|RHOA_HUMAN	Transforming protein RhoA OS=Homo sapiens GN=RHOA PE=1 SV=1	4	10	0.123211	0.0774754	14	0.391761	0.101031	0.0466023	0.0864339	FALSE	FALSE
549	sp|Q9UJU6|DBNL_HUMAN	Drebrin-like protein OS=Homo sapiens GN=DBNL PE=1 SV=1	3	9	0.0747354	0.0273579	9	0.244086	0.0697795	0.046438	0.0864339	FALSE	FALSE
845	sp|P31942|HNRH3_HUMAN	Heterogeneous nuclear ribonucleoprotein H3 OS=Homo sapiens GN=HNRNPH3 PE=1 SV=2	2	4	0.115189	0.0673364	8	0.371002	0.0908808	0.0475895	0.0878909	FALSE	FALSE
548	sp|Q9BTY2|FUCO2_HUMAN	Plasma alpha-L-fucosidase OS=Homo sapiens GN=FUCA2 PE=1 SV=2	4	12	0.215915	0.0796344	12	0.508362	0.114066	0.0486286	0.089431	FALSE	FALSE
757	sp|Q92928|RAB1C_HUMAN	Putative Ras-related protein Rab-1C OS=Homo sapiens GN=RAB1C PE=5 SV=2	5	13	0.316217	0.0749232	17	0.135126	0.0458573	0.0521516	0.0955071	FALSE	FALSE
72	sp|P08107|HSP71_HUMAN	Heat shock 70 kDa protein 1A/1B OS=Homo sapiens GN=HSPA1A PE=1 SV=5	6	16	-0.0888045	0.0694615	20	0.129024	0.0833083	0.0526466	0.0960102	FALSE	FALSE
535	sp|P05204|HMGN2_HUMAN	Non-histone chromosomal protein HMG-17 OS=Homo sapiens GN=HMGN2 PE=1 SV=3	3	7	-0.526919	0.076985	11	-0.280986	0.0892179	0.053439	0.0970491	FALSE	FALSE
700	tr|E9PRY8|E9PRY8_HUMAN	Elongation factor 1-delta OS=Homo sapiens GN=EEF1D PE=1 SV=1	4	10	-0.0132369	0.0555526	14	0.183133	0.0789445	0.0544692	0.0985097	FALSE	FALSE
493	sp|Q04760-2|LGUL_HUMAN	Isoform 2 of Lactoylglutathione lyase OS=Homo sapiens GN=GLO1	6	16	0.352231	0.0893361	20	0.628536	0.107926	0.0568116	0.1019	FALSE	FALSE
676	sp|P00167|CYB5_HUMAN	Cytochrome b5 OS=Homo sapiens GN=CYB5A PE=1 SV=2	4	12	0.442796	0.0602622	12	0.253376	0.0721574	0.0567023	0.1019	FALSE	FALSE
257	sp|P08311|CATG_HUMAN	Cathepsin G OS=Homo sapiens GN=CTSG PE=1 SV=2	6	16	0.0951986	0.0980264	20	-0.142331	0.06976	0.0581839	0.10351	FALSE	FALSE
436	sp|Q9UBQ0|VPS29_HUMAN	Vacuolar protein sorting-associated protein 29 OS=Homo sapiens GN=VPS29 PE=1 SV=1	6	16	0.118417	0.0574908	20	0.305023	0.0757257	0.0580997	0.10351	FALSE	FALSE
321	sp|P53634|CATC_HUMAN	Dipeptidyl peptidase 1 OS=Homo sapiens GN=CTSC PE=1 SV=2	6	16	0.57653	0.128787	20	0.286216	0.0697513	0.0592736	0.10502	FALSE	FALSE
153	sp|P05109|S10A8_HUMAN	Protein S100-A8 OS=Homo sapiens GN=S100A8 PE=1 SV=1	6	16	0.45456	0.119855	20	0.81152	0.139834	0.0609482	0.107549	FALSE	FALSE
563	sp|P16035|TIMP2_HUMAN	Metalloproteinase inhibitor 2 OS=Homo sapiens GN=TIMP2 PE=1 SV=2	4	10	0.136847	0.0544303	14	-0.012432	0.053381	0.0635651	0.111715	FALSE	FALSE
323	sp|P48595|SPB10_HUMAN	Serpin B10 OS=Homo sapiens GN=SERPINB10 PE=1 SV=1	6	16	-0.389403	0.044935	20	-0.217074	0.0774234	0.0638479	0.111761	FALSE	FALSE
539	sp|O00764|PDXK_HUMAN	Pyridoxal kinase OS=Homo sapiens GN=PDXK PE=1 SV=1	4	10	0.156492	0.0849458	14	0.472046	0.137091	0.0641333	0.111812	FALSE	FALSE
260	sp|Q13740|CD166_HUMAN	CD166 antigen OS=Homo sapiens GN=ALCAM PE=1 SV=2	6	16	0.169449	0.0635551	20	0.0207306	0.0455436	0.0673373	0.11693	FALSE	FALSE
68	sp|P25311|ZA2G_HUMAN	Zinc-alpha-2-glycoprotein OS=Homo sapiens GN=AZGP1 PE=1 SV=2	6	16	-0.022659	0.0992471	20	0.28985	0.132693	0.068105	0.117328	FALSE	FALSE
172	sp|P27797|CALR_HUMAN	Calreticulin OS=Homo sapiens GN=CALR PE=1 SV=1	6	16	0.346572	0.0843078	20	0.144169	0.065717	0.0679684	0.117328	FALSE	FALSE
352	tr|S4R371|S4R371_HUMAN	Fatty acid-binding protein, heart (Fragment) OS=Homo sapiens GN=FABP3 PE=1 SV=1	2	6	1.13518	0.239347	6	1.8573	0.260303	0.068605	0.117724	FALSE	FALSE
777	tr|C9JF17|C9JF17_HUMAN	Apolipoprotein D (Fragment) OS=Homo sapiens GN=APOD PE=4 SV=1	2	6	0.100887	0.129962	6	-0.228629	0.0940265	0.0697623	0.119241	FALSE	FALSE
479	sp|O75367|H2AY_HUMAN	Core histone macro-H2A.1 OS=Homo sapiens GN=H2AFY PE=1 SV=4	5	13	0.587997	0.112121	17	0.307626	0.097333	0.0702393	0.119587	FALSE	FALSE
284	sp|P27487|DPP4_HUMAN	Dipeptidyl peptidase 4 OS=Homo sapiens GN=DPP4 PE=1 SV=2	6	16	0.462636	0.069138	20	0.314043	0.0370495	0.0706372	0.119624	FALSE	FALSE
290	tr|F8W7I2|F8W7I2_HUMAN	Prostaglandin-H2 D-isomerase OS=Homo sapiens GN=PTGDS PE=3 SV=1	6	16	0.25742	0.0731153	20	0.0549985	0.0801999	0.0708098	0.119624	FALSE	FALSE
340	sp|Q14847|LASP1_HUMAN	LIM and SH3 domain protein 1 OS=Homo sapiens GN=LASP1 PE=1 SV=2	5	13	0.202255	0.0757826	17	0.424344	0.0914933	0.072079	0.121298	FALSE	FALSE
40	sp|P09960|LKHA4_HUMAN	Leukotriene A-4 hydrolase OS=Homo sapiens GN=LTA4H PE=1 SV=2	6	16	0.0111903	0.0887693	20	-0.190884	0.0620529	0.0725984	0.121702	FALSE	FALSE
407	sp|Q15113|PCOC1_HUMAN	Procollagen C-endopeptidase enhancer 1 OS=Homo sapiens GN=PCOLCE PE=1 SV=2	2	4	0.13461	0.102014	8	0.433299	0.106435	0.0745712	0.12453	FALSE	FALSE
773	sp|P25325-2|THTM_HUMAN	Isoform 2 of 3-mercaptopyruvate sulfurtransferase OS=Homo sapiens GN=MPST	3	9	0.163031	0.0662311	9	0.446372	0.131972	0.079528	0.132301	FALSE	FALSE
83	sp|P61626|LYSC_HUMAN	Lysozyme C OS=Homo sapiens GN=LYZ PE=1 SV=1	6	16	1.70583	0.177972	20	1.3042	0.133698	0.0814608	0.133982	FALSE	FALSE
750	sp|Q9H8L6|MMRN2_HUMAN	Multimerin-2 OS=Homo sapiens GN=MMRN2 PE=1 SV=2	3	9	0.29549	0.0784195	9	0.533066	0.100215	0.0814067	0.133982	FALSE	FALSE
896	sp|Q00796|DHSO_HUMAN	Sorbitol dehydrogenase OS=Homo sapiens GN=SORD PE=1 SV=4	2	6	0.619116	0.0891037	6	0.313587	0.127383	0.0811256	0.133982	FALSE	FALSE
121	sp|P02749|APOH_HUMAN	Beta-2-glycoprotein 1 OS=Homo sapiens GN=APOH PE=1 SV=3	6	16	0.642287	0.140759	20	0.986748	0.131272	0.0827345	0.134634	FALSE	FALSE
600	sp|Q9Y617|SERC_HUMAN	Phosphoserine aminotransferase OS=Homo sapiens GN=PSAT1 PE=1 SV=2	5	15	0.530377	0.103133	15	0.302785	0.0718949	0.0822789	0.134634	FALSE	FALSE
624	sp|P26583|HMGB2_HUMAN	High mobility group protein B2 OS=Homo sapiens GN=HMGB2 PE=1 SV=2	6	16	0.191421	0.132068	20	0.546739	0.148572	0.0827836	0.134634	FALSE	FALSE
296	sp|P12277|KCRB_HUMAN	Creatine kinase B-type OS=Homo sapiens GN=CKB PE=1 SV=1	6	16	0.501185	0.0976734	20	0.293358	0.0617424	0.0836666	0.135564	FALSE	FALSE
99	sp|P37837|TALDO_HUMAN	Transaldolase OS=Homo sapiens GN=TALDO1 PE=1 SV=2	6	16	-0.21281	0.06752	20	0.0103165	0.105363	0.0843342	0.13614	FALSE	FALSE
538	sp|Q7Z404|TMC4_HUMAN	Transmembrane channel-like protein 4 OS=Homo sapiens GN=TMC4 PE=2 SV=3	4	10	0.521955	0.144586	14	0.209625	0.0891104	0.0850584	0.136401	FALSE	FALSE
591	sp|P50502|F10A1_HUMAN	Hsc70-interacting protein OS=Homo sapiens GN=ST13 PE=1 SV=2	6	16	0.222053	0.0704943	20	0.398825	0.0704144	0.0851219	0.136401	FALSE	FALSE
123	sp|P22314|UBA1_HUMAN	Ubiquitin-like modifier-activating enzyme 1 OS=Homo sapiens GN=UBA1 PE=1 SV=3	6	16	-0.110953	0.0391011	20	-0.0067178	0.0441694	0.0862066	0.136781	FALSE	FALSE
434	sp|O96009|NAPSA_HUMAN	Napsin-A OS=Homo sapiens GN=NAPSA PE=1 SV=1	5	13	0.393707	0.104769	17	0.172136	0.0640775	0.0859159	0.136781	FALSE	FALSE
734	sp|P58546|MTPN_HUMAN	Myotrophin OS=Homo sapiens GN=MTPN PE=1 SV=2	4	10	-0.0559498	0.0703134	14	0.149447	0.0901962	0.0863003	0.136781	FALSE	FALSE
510	sp|P25815|S100P_HUMAN	Protein S100-P OS=Homo sapiens GN=S100P PE=1 SV=2	6	16	-0.107721	0.0758939	20	0.170935	0.138339	0.0879787	0.137936	FALSE	FALSE
526	sp|P15153|RAC2_HUMAN	Ras-related C3 botulinum toxin substrate 2 OS=Homo sapiens GN=RAC2 PE=1 SV=1	6	16	-0.273816	0.0507512	20	-0.0965064	0.0865329	0.0873724	0.137936	FALSE	FALSE
724	sp|Q01130|SRSF2_HUMAN	Serine/arginine-rich splicing factor 2 OS=Homo sapiens GN=SRSF2 PE=1 SV=4	3	7	0.0972416	0.0567763	11	0.312217	0.10295	0.0877827	0.137936	FALSE	FALSE
264	sp|P12111-2|CO6A3_HUMAN	Isoform 2 of Collagen alpha-3(VI) chain OS=Homo sapiens GN=COL6A3	6	16	0.296003	0.0771201	20	0.50146	0.0890197	0.0901272	0.139796	FALSE	FALSE
411	sp|P00742|FA10_HUMAN	Coagulation factor X OS=Homo sapiens GN=F10 PE=1 SV=2	4	10	0.693169	0.175827	14	0.345675	0.0655336	0.0898253	0.139796	FALSE	FALSE
423	sp|P16949|STMN1_HUMAN	Stathmin OS=Homo sapiens GN=STMN1 PE=1 SV=3	6	16	0.190374	0.0557001	20	0.0485889	0.0590927	0.0898755	0.139796	FALSE	FALSE
33	sp|P18206-2|VINC_HUMAN	Isoform 1 of Vinculin OS=Homo sapiens GN=VCL	6	16	-0.0167101	0.0440705	20	0.115937	0.0622412	0.0914471	0.140841	FALSE	FALSE
298	tr|G5EA09|G5EA09_HUMAN	Syndecan binding protein (Syntenin), isoform CRA_a OS=Homo sapiens GN=SDCBP PE=1 SV=1	4	12	0.215118	0.0723521	12	0.0300344	0.0757799	0.0912122	0.140841	FALSE	FALSE
152	sp|P40925-3|MDHC_HUMAN	Isoform 3 of Malate dehydrogenase, cytoplasmic OS=Homo sapiens GN=MDH1	6	16	0.0259109	0.066126	20	0.258541	0.116073	0.0920654	0.141294	FALSE	FALSE
141	sp|Q8WXI7|MUC16_HUMAN	Mucin-16 OS=Homo sapiens GN=MUC16 PE=1 SV=2	6	16	0.612072	0.136841	20	0.298671	0.118652	0.0932503	0.142326	FALSE	FALSE
483	sp|Q9NUQ9|FA49B_HUMAN	Protein FAM49B OS=Homo sapiens GN=FAM49B PE=1 SV=1	5	13	-0.240037	0.0655745	17	-0.0945811	0.0516233	0.0939216	0.142326	FALSE	FALSE
695	sp|P05387|RLA2_HUMAN	60S acidic ribosomal protein P2 OS=Homo sapiens GN=RPLP2 PE=1 SV=1	2	4	-0.166631	0.0399617	8	0.0661317	0.116716	0.0938784	0.142326	FALSE	FALSE
798	sp|P30048|PRDX3_HUMAN	Thioredoxin-dependent peroxide reductase, mitochondrial OS=Homo sapiens GN=PRDX3 PE=1 SV=3	4	10	0.273177	0.076022	14	0.47273	0.08495	0.0940445	0.142326	FALSE	FALSE
280	sp|P06681|CO2_HUMAN	Complement C2 OS=Homo sapiens GN=C2 PE=1 SV=2	6	16	0.135071	0.0970981	20	0.380295	0.104727	0.0950763	0.14339	FALSE	FALSE
779	tr|Q5W0H4|Q5W0H4_HUMAN	Translationally-controlled tumor protein OS=Homo sapiens GN=TPT1 PE=1 SV=1	5	13	0.295299	0.104638	17	0.665544	0.186088	0.0954623	0.143476	FALSE	FALSE
399	sp|O75347|TBCA_HUMAN	Tubulin-specific chaperone A OS=Homo sapiens GN=TBCA PE=1 SV=3	6	16	0.147253	0.0683045	20	0.366009	0.107814	0.0965185	0.144565	FALSE	FALSE
136	tr|E9PK25|E9PK25_HUMAN	Cofilin-1 OS=Homo sapiens GN=CFL1 PE=1 SV=1	6	16	0.301646	0.109807	20	0.566351	0.110571	0.0986304	0.147222	FALSE	FALSE
317	sp|P31947|1433S_HUMAN	14-3-3 protein sigma OS=Homo sapiens GN=SFN PE=1 SV=1	4	10	0.856298	0.167758	14	0.530368	0.073993	0.0997561	0.148394	FALSE	FALSE
111	sp|P05362|ICAM1_HUMAN	Intercellular adhesion molecule 1 OS=Homo sapiens GN=ICAM1 PE=1 SV=2	6	16	0.636078	0.104112	20	0.419372	0.0747674	0.101817	0.150433	FALSE	FALSE
214	sp|P29622|KAIN_HUMAN	Kallistatin OS=Homo sapiens GN=SERPINA4 PE=1 SV=3	6	16	0.117578	0.0965875	20	0.360368	0.107263	0.101725	0.150433	FALSE	FALSE
617	sp|P39687|AN32A_HUMAN	Acidic leucine-rich nuclear phosphoprotein 32 family member A OS=Homo sapiens GN=ANP32A PE=1 SV=1	6	16	0.0154287	0.084712	20	-0.164197	0.0651665	0.103291	0.151583	FALSE	FALSE
807	sp|Q9BY67|CADM1_HUMAN	Cell adhesion molecule 1 OS=Homo sapiens GN=CADM1 PE=1 SV=2	2	6	0.702537	0.121139	6	0.459451	0.0329425	0.103179	0.151583	FALSE	FALSE
161	sp|P02649|APOE_HUMAN	Apolipoprotein E OS=Homo sapiens GN=APOE PE=1 SV=1	6	16	0.195138	0.125895	20	-0.0440115	0.0651529	0.105216	0.153375	FALSE	FALSE
338	sp|P28066|PSA5_HUMAN	Proteasome subunit alpha type-5 OS=Homo sapiens GN=PSMA5 PE=1 SV=3	6	16	0.135515	0.0441059	20	0.255736	0.0571149	0.105077	0.153375	FALSE	FALSE
778	sp|P07203|GPX1_HUMAN	Glutathione peroxidase 1 OS=Homo sapiens GN=GPX1 PE=1 SV=4	2	6	0.926293	0.23096	6	1.50232	0.227916	0.106252	0.15437	FALSE	FALSE
222	sp|O75636|FCN3_HUMAN	Ficolin-3 OS=Homo sapiens GN=FCN3 PE=1 SV=2	6	16	0.302574	0.0745474	20	0.489254	0.0849849	0.107879	0.155792	FALSE	FALSE
424	sp|Q92820|GGH_HUMAN	Gamma-glutamyl hydrolase OS=Homo sapiens GN=GGH PE=1 SV=2	6	16	-0.0345213	0.0504748	20	0.0878252	0.0542504	0.107946	0.155792	FALSE	FALSE
245	sp|P26927|HGFL_HUMAN	Hepatocyte growth factor-like protein OS=Homo sapiens GN=MST1 PE=1 SV=2	6	16	0.277494	0.0732826	20	0.465339	0.0878788	0.109919	0.157596	FALSE	FALSE
567	sp|Q96CX2|KCD12_HUMAN	BTB/POZ domain-containing protein KCTD12 OS=Homo sapiens GN=KCTD12 PE=1 SV=1	3	7	0.1859	0.0721207	11	0.360788	0.0734147	0.109709	0.157596	FALSE	FALSE
171	sp|P23141|EST1_HUMAN	Liver carboxylesterase 1 OS=Homo sapiens GN=CES1 PE=1 SV=2	6	16	0.00577769	0.0858932	20	0.223515	0.103456	0.114667	0.163864	FALSE	FALSE
228	sp|Q9NZP8|C1RL_HUMAN	Complement C1r subcomponent-like protein OS=Homo sapiens GN=C1RL PE=1 SV=2	6	16	0.0926241	0.0782412	20	0.253639	0.0614159	0.115911	0.1651	FALSE	FALSE
208	tr|K7ERG9|K7ERG9_HUMAN	Complement factor D OS=Homo sapiens GN=CFD PE=3 SV=1	6	16	0.447044	0.0948115	20	0.257937	0.0684194	0.116783	0.165796	FALSE	FALSE
372	sp|O75368|SH3L1_HUMAN	SH3 domain-binding glutamic acid-rich-like protein OS=Homo sapiens GN=SH3BGRL PE=1 SV=1	6	16	0.0659537	0.104497	20	0.30495	0.105676	0.11716	0.165796	FALSE	FALSE
197	sp|P07686|HEXB_HUMAN	Beta-hexosaminidase subunit beta OS=Homo sapiens GN=HEXB PE=1 SV=3	6	16	0.207128	0.0731809	20	0.41071	0.103592	0.118156	0.166664	FALSE	FALSE
880	sp|P06576|ATPB_HUMAN	ATP synthase subunit beta, mitochondrial OS=Homo sapiens GN=ATP5B PE=1 SV=3	2	4	0.140783	0.0974327	8	0.362164	0.0774302	0.119621	0.168186	FALSE	FALSE
924	sp|Q13045-2|FLII_HUMAN	Isoform 2 of Protein flightless-1 homolog OS=Homo sapiens GN=FLII	2	6	0.398656	0.0962324	6	0.213448	0.0412365	0.121616	0.170442	FALSE	FALSE
498	sp|O75882-2|ATRN_HUMAN	Isoform 2 of Attractin OS=Homo sapiens GN=ATRN	5	13	0.273012	0.0928968	17	0.461855	0.0730016	0.122827	0.171039	FALSE	FALSE
791	sp|P15151-4|PVR_HUMAN	Isoform Delta of Poliovirus receptor OS=Homo sapiens GN=PVR	2	6	0.264956	0.0975913	6	0.0704107	0.0563716	0.122578	0.171039	FALSE	FALSE
658	sp|Q9UGM5|FETUB_HUMAN	Fetuin-B OS=Homo sapiens GN=FETUB PE=1 SV=2	3	7	-0.386886	0.140355	11	-0.115875	0.0802228	0.124827	0.173271	FALSE	FALSE
884	sp|P05451|REG1A_HUMAN	Lithostathine-1-alpha OS=Homo sapiens GN=REG1A PE=1 SV=3	3	9	1.26164	0.18221	9	0.839547	0.188141	0.126619	0.1752	FALSE	FALSE
11	sp|P01833|PIGR_HUMAN	Polymeric immunoglobulin receptor OS=Homo sapiens GN=PIGR PE=1 SV=4	6	16	1.02232	0.166277	20	0.704375	0.117118	0.12917	0.178164	FALSE	FALSE
462	sp|Q15848|ADIPO_HUMAN	Adiponectin OS=Homo sapiens GN=ADIPOQ PE=1 SV=1	5	13	0.750277	0.108997	17	0.50045	0.118031	0.131222	0.180423	FALSE	FALSE
94	tr|B4DQJ8|B4DQJ8_HUMAN	6-phosphogluconate dehydrogenase, decarboxylating OS=Homo sapiens GN=PGD PE=1 SV=1	6	16	0.261962	0.136788	20	-0.00108307	0.10102	0.132728	0.18192	FALSE	FALSE
627	sp|Q8NBS9|TXND5_HUMAN	Thioredoxin domain-containing protein 5 OS=Homo sapiens GN=TXNDC5 PE=1 SV=2	6	16	0.245954	0.0662355	20	0.128379	0.0366541	0.133567	0.181926	FALSE	FALSE
998	sp|P17900|SAP3_HUMAN	Ganglioside GM2 activator OS=Homo sapiens GN=GM2A PE=1 SV=4	3	7	0.363494	0.107015	11	0.639208	0.137663	0.133386	0.181926	FALSE	FALSE
174	sp|Q9Y490|TLN1_HUMAN	Talin-1 OS=Homo sapiens GN=TLN1 PE=1 SV=3	6	16	0.0250802	0.0544949	20	0.165565	0.0736898	0.134857	0.182021	FALSE	FALSE
593	sp|O15145|ARPC3_HUMAN	Actin-related protein 2/3 complex subunit 3 OS=Homo sapiens GN=ARPC3 PE=1 SV=3	4	10	-0.0248002	0.0696226	14	0.183324	0.114123	0.13489	0.182021	FALSE	FALSE
930	tr|B3KVR1|B3KVR1_HUMAN	Small nuclear ribonucleoprotein-associated protein OS=Homo sapiens GN=SNRPN PE=2 SV=1	5	13	0.609855	0.161363	17	0.950838	0.150797	0.134343	0.182021	FALSE	FALSE
241	sp|P05186|PPBT_HUMAN	Alkaline phosphatase, tissue-nonspecific isozyme OS=Homo sapiens GN=ALPL PE=1 SV=4	6	16	0.395054	0.0749533	20	0.238372	0.0698497	0.135775	0.182425	FALSE	FALSE
649	sp|P02747|C1QC_HUMAN	Complement C1q subcomponent subunit C OS=Homo sapiens GN=C1QC PE=1 SV=3	6	16	0.317833	0.0904985	20	0.516257	0.0932216	0.136027	0.182425	FALSE	FALSE
235	sp|P80723|BASP1_HUMAN	Brain acid soluble protein 1 OS=Homo sapiens GN=BASP1 PE=1 SV=2	6	16	0.344585	0.0944776	20	0.135694	0.0998398	0.137869	0.184329	FALSE	FALSE
139	sp|P62807|H2B1C_HUMAN	Histone H2B type 1-C/E/F/G/I OS=Homo sapiens GN=HIST1H2BC PE=1 SV=4	6	16	0.947178	0.12959	20	0.704776	0.0927282	0.139262	0.185521	FALSE	FALSE
261	sp|Q13231|CHIT1_HUMAN	Chitotriosidase-1 OS=Homo sapiens GN=CHIT1 PE=1 SV=1	6	16	-0.0695974	0.104381	20	0.215717	0.156958	0.140037	0.185521	FALSE	FALSE
711	sp|O00233|PSMD9_HUMAN	26S proteasome non-ATPase regulatory subunit 9 OS=Homo sapiens GN=PSMD9 PE=1 SV=3	3	7	0.198297	0.0549193	11	0.33575	0.0694166	0.140012	0.185521	FALSE	FALSE
991	sp|Q08345-2|DDR1_HUMAN	Isoform 2 of Epithelial discoidin domain-containing receptor 1 OS=Homo sapiens GN=DDR1	2	6	0.638688	0.154765	6	0.351741	0.0872692	0.145508	0.192184	FALSE	FALSE
620	sp|P14174|MIF_HUMAN	Macrophage migration inhibitory factor OS=Homo sapiens GN=MIF PE=1 SV=4	6	16	0.217376	0.0935856	20	0.0463214	0.0662413	0.14683	0.192762	FALSE	FALSE
735	sp|P19021-2|AMD_HUMAN	Isoform 2 of Peptidyl-glycine alpha-amidating monooxygenase OS=Homo sapiens GN=PAM	2	6	0.190162	0.115015	6	-0.0270453	0.0721816	0.146516	0.192762	FALSE	FALSE
398	sp|P28070|PSB4_HUMAN	Proteasome subunit beta type-4 OS=Homo sapiens GN=PSMB4 PE=1 SV=4	6	16	0.11552	0.0464233	20	0.223311	0.0561227	0.14814	0.193898	FALSE	FALSE
670	sp|P10645|CMGA_HUMAN	Chromogranin-A OS=Homo sapiens GN=CHGA PE=1 SV=7	2	6	0.332761	0.136324	6	0.0482412	0.125554	0.155953	0.203513	FALSE	FALSE
26	sp|P01008|ANT3_HUMAN	Antithrombin-III OS=Homo sapiens GN=SERPINC1 PE=1 SV=1	6	16	0.120606	0.115329	20	0.35096	0.109523	0.15695	0.203991	FALSE	FALSE
295	tr|Q32Q12|Q32Q12_HUMAN	Nucleoside diphosphate kinase OS=Homo sapiens GN=NME1-NME2 PE=1 SV=1	6	16	0.345747	0.0939772	20	0.175686	0.0711303	0.159595	0.203991	FALSE	FALSE
388	sp|Q9Y5Y7|LYVE1_HUMAN	Lymphatic vessel endothelial hyaluronic acid receptor 1 OS=Homo sapiens GN=LYVE1 PE=1 SV=2	6	16	0.944568	0.15372	20	0.683241	0.0924778	0.157532	0.203991	FALSE	FALSE
570	sp|P23470-2|PTPRG_HUMAN	Isoform 2 of Receptor-type tyrosine-protein phosphatase gamma OS=Homo sapiens GN=PTPRG	5	13	0.313941	0.104768	17	0.140583	0.0543972	0.158901	0.203991	FALSE	FALSE
633	sp|Q9Y376|CAB39_HUMAN	Calcium-binding protein 39 OS=Homo sapiens GN=CAB39 PE=1 SV=1	4	10	0.00363614	0.0676364	14	0.160583	0.0835497	0.158425	0.203991	FALSE	FALSE
861	tr|B1AKZ3|B1AKZ3_HUMAN	Astrocytic phosphoprotein PEA-15 OS=Homo sapiens GN=PEA15 PE=1 SV=1	3	9	0.454135	0.0639439	9	0.295212	0.0860598	0.159285	0.203991	FALSE	FALSE
897	tr|Q6IMJ5|Q6IMJ5_HUMAN	NOELIN1_V2 OS=Homo sapiens GN=OLFM1 PE=4 SV=1	2	6	0.217742	0.127924	6	0.000590716	0.0449474	0.158664	0.203991	FALSE	FALSE
285	sp|P27816|MAP4_HUMAN	Microtubule-associated protein 4 OS=Homo sapiens GN=MAP4 PE=1 SV=3	6	16	0.477255	0.113496	20	0.299488	0.0464639	0.162688	0.207336	FALSE	FALSE
365	sp|O94760|DDAH1_HUMAN	N(G),N(G)-dimethylarginine dimethylaminohydrolase 1 OS=Homo sapiens GN=DDAH1 PE=1 SV=3	6	16	0.496448	0.0848978	20	0.330078	0.0804538	0.164287	0.207906	FALSE	FALSE
465	sp|P62834|RAP1A_HUMAN	Ras-related protein Rap-1A OS=Homo sapiens GN=RAP1A PE=1 SV=1	6	16	0.102987	0.0489569	20	0.00751794	0.0459732	0.164566	0.207906	FALSE	FALSE
529	sp|P33908|MA1A1_HUMAN	Mannosyl-oligosaccharide 1,2-alpha-mannosidase IA OS=Homo sapiens GN=MAN1A1 PE=1 SV=3	5	13	0.570981	0.132836	17	0.361437	0.0551171	0.164304	0.207906	FALSE	FALSE
558	sp|P09382|LEG1_HUMAN	Galectin-1 OS=Homo sapiens GN=LGALS1 PE=1 SV=2	4	10	0.253126	0.101723	14	0.477928	0.121231	0.169478	0.213492	FALSE	FALSE
116	sp|P63104|1433Z_HUMAN	14-3-3 protein zeta/delta OS=Homo sapiens GN=YWHAZ PE=1 SV=1	6	16	0.0825705	0.0594491	20	-0.0276785	0.0517101	0.171395	0.215284	FALSE	FALSE
98	sp|P30101|PDIA3_HUMAN	Protein disulfide-isomerase A3 OS=Homo sapiens GN=PDIA3 PE=1 SV=4	6	16	0.0857771	0.0542364	20	-0.00493932	0.0351864	0.172141	0.2156	FALSE	FALSE
431	sp|Q6UXY8-2|TMC5_HUMAN	Isoform 2 of Transmembrane channel-like protein 5 OS=Homo sapiens GN=TMC5	4	10	0.601219	0.187129	14	0.305038	0.0834794	0.172752	0.215746	FALSE	FALSE
995	sp|Q14116|IL18_HUMAN	Interleukin-18 OS=Homo sapiens GN=IL18 PE=1 SV=1	2	6	0.10321	0.115737	6	-0.114634	0.0937426	0.175563	0.21863	FALSE	FALSE
52	sp|P04040|CATA_HUMAN	Catalase OS=Homo sapiens GN=CAT PE=1 SV=3	6	16	0.216882	0.0706359	20	0.407949	0.119028	0.177639	0.219946	FALSE	FALSE
278	sp|P14625|ENPL_HUMAN	Endoplasmin OS=Homo sapiens GN=HSP90B1 PE=1 SV=1	5	13	0.125853	0.0688533	17	0.275716	0.0838431	0.178133	0.219946	FALSE	FALSE
289	sp|P18065|IBP2_HUMAN	Insulin-like growth factor-binding protein 2 OS=Homo sapiens GN=IGFBP2 PE=1 SV=2	6	16	0.508323	0.0782877	20	0.369057	0.0636347	0.177412	0.219946	FALSE	FALSE
368	sp|P08236|BGLR_HUMAN	Beta-glucuronidase OS=Homo sapiens GN=GUSB PE=1 SV=2	5	13	0.149948	0.045446	17	0.300005	0.0980438	0.178706	0.22003	FALSE	FALSE
758	tr|B4DP52|B4DP52_HUMAN	HCG2005638, isoform CRA_c OS=Homo sapiens GN=DDX39B PE=1 SV=1	5	13	0.110964	0.121907	17	0.318738	0.0875395	0.17953	0.220421	FALSE	FALSE
97	sp|O75874|IDHC_HUMAN	Isocitrate dehydrogenase [NADP] cytoplasmic OS=Homo sapiens GN=IDH1 PE=1 SV=2	6	16	0.255331	0.066117	20	0.417585	0.0982354	0.180197	0.220618	FALSE	FALSE
57	sp|P05155|IC1_HUMAN	Plasma protease C1 inhibitor OS=Homo sapiens GN=SERPING1 PE=1 SV=2	6	16	0.421398	0.113886	20	0.642962	0.115547	0.181104	0.221108	FALSE	FALSE
344	tr|B7Z6Z4|B7Z6Z4_HUMAN	Myosin light polypeptide 6 OS=Homo sapiens GN=MYL6 PE=1 SV=1	6	16	0.0740219	0.0506568	20	0.217806	0.0923492	0.182781	0.22182	FALSE	FALSE
512	tr|Q5T9B7|Q5T9B7_HUMAN	Adenylate kinase isoenzyme 1 OS=Homo sapiens GN=AK1 PE=1 SV=1	4	10	0.80703	0.119702	14	0.557034	0.136895	0.183085	0.22182	FALSE	FALSE
659	sp|P32320|CDD_HUMAN	Cytidine deaminase OS=Homo sapiens GN=CDA PE=1 SV=2	3	7	0.140363	0.0901475	11	0.431493	0.187291	0.183214	0.22182	FALSE	FALSE
247	sp|Q92598-2|HS105_HUMAN	Isoform Beta of Heat shock protein 105 kDa OS=Homo sapiens GN=HSPH1	6	16	0.205737	0.0658266	20	0.327527	0.0614953	0.185615	0.22287	FALSE	FALSE
256	sp|P22626|ROA2_HUMAN	Heterogeneous nuclear ribonucleoproteins A2/B1 OS=Homo sapiens GN=HNRNPA2B1 PE=1 SV=2	6	16	0.125398	0.070269	20	0.292417	0.101531	0.18559	0.22287	FALSE	FALSE
445	sp|P49720|PSB3_HUMAN	Proteasome subunit beta type-3 OS=Homo sapiens GN=PSMB3 PE=1 SV=2	6	16	0.0588278	0.0528474	20	0.182958	0.0748128	0.184714	0.22287	FALSE	FALSE
302	sp|P43251-2|BTD_HUMAN	Isoform 2 of Biotinidase OS=Homo sapiens GN=BTD	6	16	0.188922	0.0690091	20	0.32964	0.0784687	0.18701	0.223928	FALSE	FALSE
221	sp|Q9Y279|VSIG4_HUMAN	V-set and immunoglobulin domain-containing protein 4 OS=Homo sapiens GN=VSIG4 PE=1 SV=1	6	16	0.501567	0.0725064	20	0.667945	0.10054	0.188771	0.225417	FALSE	FALSE
249	sp|P33241-3|LSP1_HUMAN	Isoform 3 of Lymphocyte-specific protein 1 OS=Homo sapiens GN=LSP1	6	16	-0.00858878	0.0589362	20	0.106203	0.062508	0.190399	0.225888	FALSE	FALSE
541	sp|P24534|EF1B_HUMAN	Elongation factor 1-beta OS=Homo sapiens GN=EEF1B2 PE=1 SV=3	5	13	0.265053	0.0800106	17	0.404697	0.0662079	0.19072	0.225888	FALSE	FALSE
1128	sp|A8MWD9|RUXGL_HUMAN	Putative small nuclear ribonucleoprotein G-like protein 15 OS=Homo sapiens GN=SNRPGP15 PE=5 SV=2	2	6	0.246162	0.126423	6	0.58382	0.200619	0.190408	0.225888	FALSE	FALSE
268	sp|Q8NBJ4|GOLM1_HUMAN	Golgi membrane protein 1 OS=Homo sapiens GN=GOLM1 PE=1 SV=1	6	16	0.426517	0.124	20	0.243888	0.0555323	0.193265	0.227665	FALSE	FALSE
1015	tr|H7BYM6|H7BYM6_HUMAN	High mobility group protein HMG-I/HMG-Y OS=Homo sapiens GN=HMGA1 PE=1 SV=1	2	4	-0.0386456	0.0973217	8	0.202717	0.143002	0.193163	0.227665	FALSE	FALSE
681	sp|P62873|GBB1_HUMAN	Guanine nucleotide-binding protein G(I)/G(S)/G(T) subunit beta-1 OS=Homo sapiens GN=GNB1 PE=1 SV=3	5	13	0.161542	0.0636622	17	0.0407918	0.0650789	0.195599	0.229793	FALSE	FALSE
482	sp|P10599 |THIO_HUMAN	Thioredoxin	6	16	0.229332	0.110719	20	0.443799	0.119881	0.197576	0.231492	FALSE	FALSE
96	sp|P60174|TPIS_HUMAN	Triosephosphate isomerase OS=Homo sapiens GN=TPI1 PE=1 SV=3	6	16	0.1058	0.0977061	20	-0.0673969	0.0892535	0.19977	0.233435	FALSE	FALSE
452	sp|P00505|AATM_HUMAN	Aspartate aminotransferase, mitochondrial OS=Homo sapiens GN=GOT2 PE=1 SV=3	5	13	0.150482	0.0622074	17	0.0280001	0.0698636	0.201072	0.234328	FALSE	FALSE
970	sp|O43493|TGON2_HUMAN	Trans-Golgi network integral membrane protein 2 OS=Homo sapiens GN=TGOLN2 PE=1 SV=2	2	4	-0.239899	0.0734568	8	-0.0696996	0.101275	0.203856	0.236939	FALSE	FALSE
4	sp|P02790|HEMO_HUMAN	Hemopexin OS=Homo sapiens GN=HPX PE=1 SV=2	6	16	0.108764	0.126103	20	0.307562	0.087036	0.205171	0.237213	FALSE	FALSE
357	sp|P49721|PSB2_HUMAN	Proteasome subunit beta type-2 OS=Homo sapiens GN=PSMB2 PE=1 SV=1	6	16	0.0974706	0.0388308	20	0.207068	0.0752956	0.206374	0.237213	FALSE	FALSE
657	sp|O15143|ARC1B_HUMAN	Actin-related protein 2/3 complex subunit 1B OS=Homo sapiens GN=ARPC1B PE=1 SV=3	5	13	-0.097765	0.0685135	17	0.0519724	0.0932739	0.20656	0.237213	FALSE	FALSE
710	sp|Q9Y547|IFT25_HUMAN	Intraflagellar transport protein 25 homolog OS=Homo sapiens GN=HSPB11 PE=1 SV=1	2	4	0.382395	0.0911336	8	0.221442	0.0701737	0.206813	0.237213	FALSE	FALSE
922	sp|P10644|KAP0_HUMAN	cAMP-dependent protein kinase type I-alpha regulatory subunit OS=Homo sapiens GN=PRKAR1A PE=1 SV=1	2	4	-0.087769	0.0950065	8	0.0659424	0.0318688	0.205617	0.237213	FALSE	FALSE
248	sp|O00299|CLIC1_HUMAN	Chloride intracellular channel protein 1 OS=Homo sapiens GN=CLIC1 PE=1 SV=4	6	16	0.0600436	0.0571384	20	0.181798	0.0758632	0.20874	0.238299	FALSE	FALSE
412	sp|Q6UX71|PXDC2_HUMAN	Plexin domain-containing protein 2 OS=Homo sapiens GN=PLXDC2 PE=1 SV=1	5	13	0.285187	0.0561274	17	0.395346	0.0649593	0.209947	0.238299	FALSE	FALSE
629	tr|B4DNX3|B4DNX3_HUMAN	Advanced glycosylation end product-specific receptor OS=Homo sapiens GN=AGER PE=2 SV=1	3	9	0.581488	0.114552	9	0.817717	0.139469	0.20975	0.238299	FALSE	FALSE
714	sp|Q687X5|STEA4_HUMAN	Metalloreductase STEAP4 OS=Homo sapiens GN=STEAP4 PE=1 SV=1	3	7	0.487767	0.129894	11	0.295779	0.055035	0.209805	0.238299	FALSE	FALSE
506	sp|P11047|LAMC1_HUMAN	Laminin subunit gamma-1 OS=Homo sapiens GN=LAMC1 PE=1 SV=3	5	13	0.351994	0.0999013	17	0.513071	0.0759264	0.211561	0.239508	FALSE	FALSE
137	sp|P06737-2|PYGL_HUMAN	Isoform 2 of Glycogen phosphorylase, liver form OS=Homo sapiens GN=PYGL	6	16	-0.0203254	0.0825517	20	0.159181	0.115028	0.213824	0.240271	FALSE	FALSE
521	sp|Q04917|1433F_HUMAN	14-3-3 protein eta OS=Homo sapiens GN=YWHAH PE=1 SV=4	6	16	0.0281553	0.0590616	20	0.124944	0.0482492	0.213889	0.240271	FALSE	FALSE
608	sp|Q9Y266|NUDC_HUMAN	Nuclear migration protein nudC OS=Homo sapiens GN=NUDC PE=1 SV=1	3	7	0.230562	0.0859286	11	0.382783	0.0790732	0.212973	0.240271	FALSE	FALSE
520	sp|P16278|BGAL_HUMAN	Beta-galactosidase OS=Homo sapiens GN=GLB1 PE=1 SV=2	4	10	0.347241	0.0925001	14	0.537209	0.117205	0.216579	0.242668	FALSE	FALSE
165	sp|P07737|PROF1_HUMAN	Profilin-1 OS=Homo sapiens GN=PFN1 PE=1 SV=2	6	16	-0.11863	0.10979	20	0.081402	0.115144	0.217258	0.242804	FALSE	FALSE
370	sp|P19971|TYPH_HUMAN	Thymidine phosphorylase OS=Homo sapiens GN=TYMP PE=1 SV=2	4	10	0.257787	0.0511662	14	0.40962	0.107434	0.218004	0.243015	FALSE	FALSE
237	sp|P25788|PSA3_HUMAN	Proteasome subunit alpha type-3 OS=Homo sapiens GN=PSMA3 PE=1 SV=2	6	16	0.0853248	0.0482404	20	0.166575	0.0437407	0.221049	0.245155	FALSE	FALSE
967	sp|P62318|SMD3_HUMAN	Small nuclear ribonucleoprotein Sm D3 OS=Homo sapiens GN=SNRPD3 PE=1 SV=1	3	7	0.148753	0.117124	11	-0.0412361	0.0893854	0.220605	0.245155	FALSE	FALSE
672	sp|Q9UNN8|EPCR_HUMAN	Endothelial protein C receptor OS=Homo sapiens GN=PROCR PE=1 SV=1	6	16	0.358382	0.10116	20	0.219794	0.0441374	0.223251	0.246969	FALSE	FALSE
934	sp|P63241-2|IF5A1_HUMAN	Isoform 2 of Eukaryotic translation initiation factor 5A-1 OS=Homo sapiens GN=EIF5A	4	10	0.5463	0.0903688	14	0.384519	0.0953495	0.231358	0.255289	FALSE	FALSE
77	sp|P02545|LMNA_HUMAN	Prelamin-A/C OS=Homo sapiens GN=LMNA PE=1 SV=1	6	16	0.390778	0.0796432	20	0.552534	0.106496	0.232452	0.255849	FALSE	FALSE
645	sp|P62942|FKB1A_HUMAN	Peptidyl-prolyl cis-trans isomerase FKBP1A OS=Homo sapiens GN=FKBP1A PE=1 SV=2	6	16	0.0239028	0.0582125	20	0.112014	0.04309	0.233556	0.256416	FALSE	FALSE
458	sp|Q96KN2|CNDP1_HUMAN	Beta-Ala-His dipeptidase OS=Homo sapiens GN=CNDP1 PE=1 SV=4	5	13	0.583717	0.145433	17	0.366851	0.102842	0.235893	0.258331	FALSE	FALSE
755	sp|Q969H8|CS010_HUMAN	UPF0556 protein C19orf10 OS=Homo sapiens GN=C19orf10 PE=1 SV=1	6	16	-0.0131	0.068169	20	-0.111778	0.0456286	0.239386	0.261499	FALSE	FALSE
120	sp|P08123|CO1A2_HUMAN	Collagen alpha-2(I) chain OS=Homo sapiens GN=COL1A2 PE=1 SV=7	6	16	0.572767	0.0737429	20	0.689544	0.0643967	0.241737	0.262751	FALSE	FALSE
544	sp|P07108|ACBP_HUMAN	Acyl-CoA-binding protein OS=Homo sapiens GN=DBI PE=1 SV=2	5	13	0.331242	0.115832	17	0.554102	0.145815	0.241513	0.262751	FALSE	FALSE
164	sp|P28838|AMPL_HUMAN	Cytosol aminopeptidase OS=Homo sapiens GN=LAP3 PE=1 SV=3	6	16	0.108911	0.0793509	20	0.259021	0.0982421	0.242883	0.26334	FALSE	FALSE
517	sp|Q53FA7|QORX_HUMAN	Quinone oxidoreductase PIG3 OS=Homo sapiens GN=TP53I3 PE=1 SV=2	5	13	0.305856	0.0577224	17	0.211437	0.0546092	0.245113	0.264204	FALSE	FALSE
832	sp|Q96QR1|SG3A1_HUMAN	Secretoglobin family 3A member 1 OS=Homo sapiens GN=SCGB3A1 PE=1 SV=2	4	10	0.547225	0.0934676	14	0.772674	0.163552	0.245499	0.264204	FALSE	FALSE
893	sp|Q9GZP4|PITH1_HUMAN	PITH domain-containing protein 1 OS=Homo sapiens GN=PITHD1 PE=1 SV=1	4	12	0.183984	0.0553576	12	0.334126	0.11156	0.245392	0.264204	FALSE	FALSE
215	sp|P07195|LDHB_HUMAN	L-lactate dehydrogenase B chain OS=Homo sapiens GN=LDHB PE=1 SV=2	6	16	0.201878	0.0846262	20	0.0739848	0.0678307	0.247422	0.264965	FALSE	FALSE
500	sp|P13987|CD59_HUMAN	CD59 glycoprotein OS=Homo sapiens GN=CD59 PE=1 SV=1	6	16	0.223507	0.0946984	20	0.0784116	0.0785089	0.247124	0.264965	FALSE	FALSE
133	sp|P36871|PGM1_HUMAN	Phosphoglucomutase-1 OS=Homo sapiens GN=PGM1 PE=1 SV=3	6	16	0.250986	0.0475502	20	0.18249	0.0333392	0.248129	0.265071	FALSE	FALSE
24	sp|P05164|PERM_HUMAN	Myeloperoxidase OS=Homo sapiens GN=MPO PE=1 SV=1	6	16	0.463381	0.146557	20	0.734376	0.178801	0.249326	0.265698	FALSE	FALSE
142	sp|P00748|FA12_HUMAN	Coagulation factor XII OS=Homo sapiens GN=F12 PE=1 SV=3	6	16	0.190667	0.104991	20	0.344102	0.0783787	0.251032	0.266215	FALSE	FALSE
607	sp|P40306|PSB10_HUMAN	Proteasome subunit beta type-10 OS=Homo sapiens GN=PSMB10 PE=1 SV=1	6	16	0.00624356	0.0511381	20	0.0966745	0.0580992	0.250785	0.266215	FALSE	FALSE
393	sp|Q07954|LRP1_HUMAN	Prolow-density lipoprotein receptor-related protein 1 OS=Homo sapiens GN=LRP1 PE=1 SV=2	6	16	0.352083	0.0599337	20	0.48988	0.102014	0.253383	0.267407	FALSE	FALSE
511	sp|P59998-3|ARPC4_HUMAN	Isoform 3 of Actin-related protein 2/3 complex subunit 4 OS=Homo sapiens GN=ARPC4	6	16	0.252737	0.186877	20	0.00684639	0.0947357	0.252816	0.267407	FALSE	FALSE
25	sp|P06396-4|GELS_HUMAN	Isoform 4 of Gelsolin OS=Homo sapiens GN=GSN	6	16	-0.137879	0.0602357	20	-0.0366156	0.0637025	0.256165	0.268892	FALSE	FALSE
401	tr|B1AK88|B1AK88_HUMAN	Capping protein (Actin filament) muscle Z-line, beta, isoform CRA_d OS=Homo sapiens GN=CAPZB PE=1 SV=1	6	16	-0.0473832	0.0638337	20	0.0564554	0.0630978	0.255511	0.268892	FALSE	FALSE
490	sp|Q99828|CIB1_HUMAN	Calcium and integrin-binding protein 1 OS=Homo sapiens GN=CIB1 PE=1 SV=4	6	16	0.577266	0.12324	20	0.393565	0.100361	0.256641	0.268892	FALSE	FALSE
705	sp|O15400-2|STX7_HUMAN	Isoform 2 of Syntaxin-7 OS=Homo sapiens GN=STX7	2	6	0.266487	0.0909057	6	0.0998675	0.105295	0.259194	0.270915	FALSE	FALSE
306	sp|P30086|PEBP1_HUMAN	Phosphatidylethanolamine-binding protein 1 OS=Homo sapiens GN=PEBP1 PE=1 SV=3	6	16	0.426768	0.104548	20	0.61963	0.132005	0.260174	0.271289	FALSE	FALSE
915	tr|H0Y8W2|H0Y8W2_HUMAN	Guanine nucleotide-binding protein subunit beta-2-like 1 (Fragment) OS=Homo sapiens GN=GNB2L1 PE=1 SV=1	3	7	0.234081	0.112072	11	0.0733655	0.0773501	0.261725	0.272255	FALSE	FALSE
27	sp|P35579|MYH9_HUMAN	Myosin-9 OS=Homo sapiens GN=MYH9 PE=1 SV=4	6	16	0.132823	0.0705759	20	0.269558	0.0971339	0.263029	0.272387	FALSE	FALSE
124	sp|Q09666|AHNK_HUMAN	Neuroblast differentiation-associated protein AHNAK OS=Homo sapiens GN=AHNAK PE=1 SV=2	6	16	0.511417	0.0799779	20	0.390884	0.06975	0.264492	0.272387	FALSE	FALSE
324	sp|P09622|DLDH_HUMAN	Dihydrolipoyl dehydrogenase, mitochondrial OS=Homo sapiens GN=DLD PE=1 SV=2	6	16	0.304454	0.0501482	20	0.221354	0.0532589	0.26394	0.272387	FALSE	FALSE
585	sp|P09497-2|CLCB_HUMAN	Isoform Non-brain of Clathrin light chain B OS=Homo sapiens GN=CLTB	5	13	0.285073	0.0530547	17	0.203813	0.0475166	0.264182	0.272387	FALSE	FALSE
801	sp|P09936|UCHL1_HUMAN	Ubiquitin carboxyl-terminal hydrolase isozyme L1 OS=Homo sapiens GN=UCHL1 PE=1 SV=2	2	6	0.320755	0.126598	6	0.579173	0.176846	0.264977	0.272387	FALSE	FALSE
167	sp|P36222|CH3L1_HUMAN	Chitinase-3-like protein 1 OS=Homo sapiens GN=CHI3L1 PE=1 SV=2	6	16	-0.22711	0.070043	20	-0.330448	0.0588342	0.26718	0.274005	FALSE	FALSE
160	sp|Q15582|BGH3_HUMAN	Transforming growth factor-beta-induced protein ig-h3 OS=Homo sapiens GN=TGFBI PE=1 SV=1	6	16	0.462047	0.105201	20	0.598512	0.0589559	0.268968	0.275192	FALSE	FALSE
144	tr|E9PLK3|E9PLK3_HUMAN	Puromycin-sensitive aminopeptidase OS=Homo sapiens GN=NPEPPS PE=1 SV=1	6	16	0.103981	0.0783967	20	-0.00314855	0.0551164	0.273091	0.278388	FALSE	FALSE
346	sp|Q71DI3|H32_HUMAN	Histone H3.2 OS=Homo sapiens GN=HIST2H3A PE=1 SV=3	4	10	0.959939	0.176067	14	0.718354	0.120509	0.273369	0.278388	FALSE	FALSE
266	sp|P05107|ITB2_HUMAN	Integrin beta-2 OS=Homo sapiens GN=ITGB2 PE=1 SV=2	5	13	-0.00371816	0.0665554	17	-0.101408	0.0570786	0.275511	0.279915	FALSE	FALSE
63	sp|P04075-2|ALDOA_HUMAN	Isoform 2 of Fructose-bisphosphate aldolase A OS=Homo sapiens GN=ALDOA	6	16	0.0406901	0.0742773	20	0.151755	0.0678343	0.277632	0.281414	FALSE	FALSE
387	sp|P61158|ARP3_HUMAN	Actin-related protein 3 OS=Homo sapiens GN=ACTR3 PE=1 SV=3	6	16	-0.0447045	0.0627658	20	0.0878239	0.102574	0.279057	0.282202	FALSE	FALSE
732	sp|P13598|ICAM2_HUMAN	Intercellular adhesion molecule 2 OS=Homo sapiens GN=ICAM2 PE=1 SV=2	5	13	0.308946	0.0806895	17	0.196684	0.0633674	0.284548	0.287089	FALSE	FALSE
719	sp|Q12907|LMAN2_HUMAN	Vesicular integral-membrane protein VIP36 OS=Homo sapiens GN=LMAN2 PE=1 SV=1	4	12	0.317157	0.0828513	12	0.462188	0.103368	0.286003	0.287891	FALSE	FALSE
550	sp|O00533|CHL1_HUMAN	Neural cell adhesion molecule L1-like protein OS=Homo sapiens GN=CHL1 PE=1 SV=4	5	13	0.276618	0.0863116	17	0.43855	0.121959	0.288033	0.289266	FALSE	FALSE
73	tr|E7EU23|E7EU23_HUMAN	Rab GDP dissociation inhibitor beta OS=Homo sapiens GN=GDI2 PE=1 SV=1	6	16	0.00445975	0.0712733	20	-0.0961525	0.0603723	0.289604	0.28951	FALSE	FALSE
359	sp|Q01459|DIAC_HUMAN	Di-N-acetylchitobiase OS=Homo sapiens GN=CTBS PE=1 SV=1	6	16	0.155669	0.081023	20	0.0491523	0.0561142	0.289093	0.28951	FALSE	FALSE
193	sp|P01033|TIMP1_HUMAN	Metalloproteinase inhibitor 1 OS=Homo sapiens GN=TIMP1 PE=1 SV=1	6	16	0.968862	0.103179	20	0.816222	0.0989961	0.293462	0.292695	FALSE	FALSE
29	sp|P11142|HSP7C_HUMAN	Heat shock cognate 71 kDa protein OS=Homo sapiens GN=HSPA8 PE=1 SV=1	6	16	0.0650059	0.0536989	20	0.150129	0.0594291	0.295386	0.292861	FALSE	FALSE
612	sp|P10768|ESTD_HUMAN	S-formylglutathione hydrolase OS=Homo sapiens GN=ESD PE=1 SV=2	4	10	0.625195	0.162631	14	0.415161	0.105891	0.294947	0.292861	FALSE	FALSE
728	sp|P04275|VWF_HUMAN	von Willebrand factor OS=Homo sapiens GN=VWF PE=1 SV=4	2	4	0.365939	0.130589	8	0.183052	0.0922572	0.295644	0.292861	FALSE	FALSE
386	sp|P25787|PSA2_HUMAN	Proteasome subunit alpha type-2 OS=Homo sapiens GN=PSMA2 PE=1 SV=2	6	16	0.100941	0.0386528	20	0.173815	0.05713	0.298682	0.295199	FALSE	FALSE
619	sp|O15511|ARPC5_HUMAN	Actin-related protein 2/3 complex subunit 5 OS=Homo sapiens GN=ARPC5 PE=1 SV=3	4	10	-0.0784911	0.0992555	14	0.0513255	0.0699518	0.299793	0.295627	FALSE	FALSE
507	sp|P08238|HS90B_HUMAN	Heat shock protein HSP 90-beta OS=Homo sapiens GN=HSP90AB1 PE=1 SV=4	5	13	0.126125	0.0874581	17	0.257008	0.0880309	0.300728	0.295879	FALSE	FALSE
129	sp|P62937|PPIA_HUMAN	Peptidyl-prolyl cis-trans isomerase A	6	16	0.265607	0.114079	20	0.431572	0.110388	0.303339	0.296441	FALSE	FALSE
749	sp|Q9NZK5|CECR1_HUMAN	Adenosine deaminase CECR1 OS=Homo sapiens GN=CECR1 PE=1 SV=2	2	4	0.826371	0.179092	8	0.59803	0.0715696	0.302116	0.296441	FALSE	FALSE
983	sp|P20827|EFNA1_HUMAN	Ephrin-A1 OS=Homo sapiens GN=EFNA1 PE=1 SV=2	3	7	0.408803	0.0927732	11	0.245187	0.122474	0.302738	0.296441	FALSE	FALSE
389	tr|H7C3P4|H7C3P4_HUMAN	Glucosamine (N-acetyl)-6-sulfatase (Sanfilippo disease IIID), isoform CRA_b OS=Homo sapiens GN=GNS PE=1 SV=1	6	16	0.239264	0.0721832	20	0.386709	0.1234	0.310667	0.302923	FALSE	FALSE
992	sp|Q8TDB8-5|GTR14_HUMAN	Isoform 5 of Solute carrier family 2, facilitated glucose transporter member 14 OS=Homo sapiens GN=SLC2A14	2	6	0.354132	0.145393	6	0.148077	0.127165	0.311586	0.303141	FALSE	FALSE
486	sp|P00492|HPRT_HUMAN	Hypoxanthine-guanine phosphoribosyltransferase OS=Homo sapiens GN=HPRT1 PE=1 SV=2	6	16	0.0858668	0.0546802	20	0.157483	0.0435151	0.313537	0.304359	FALSE	FALSE
31	sp|P00734|THRB_HUMAN	Prothrombin OS=Homo sapiens GN=F2 PE=1 SV=2	6	16	0.343411	0.145206	20	0.523593	0.101196	0.317403	0.305208	FALSE	FALSE
170	sp|P12955|PEPD_HUMAN	Xaa-Pro dipeptidase OS=Homo sapiens GN=PEPD PE=1 SV=3	6	16	0.218699	0.0700227	20	0.136646	0.0401511	0.31934	0.305208	FALSE	FALSE
233	sp|P01034|CYTC_HUMAN	Cystatin-C OS=Homo sapiens GN=CST3 PE=1 SV=1	6	16	0.422866	0.0732529	20	0.323085	0.0663369	0.320125	0.305208	FALSE	FALSE
404	sp|Q14520|HABP2_HUMAN	Hyaluronan-binding protein 2 OS=Homo sapiens GN=HABP2 PE=1 SV=1	6	16	0.343794	0.100936	20	0.480903	0.0896222	0.317322	0.305208	FALSE	FALSE
560	sp|Q9H0W9|CK054_HUMAN	Ester hydrolase C11orf54 OS=Homo sapiens GN=C11orf54 PE=1 SV=1	5	13	0.283732	0.0996118	17	0.428803	0.102941	0.319963	0.305208	FALSE	FALSE
635	sp|P14324|FPPS_HUMAN	Farnesyl pyrophosphate synthase OS=Homo sapiens GN=FDPS PE=1 SV=4	6	16	0.246152	0.0662967	20	0.161896	0.0504831	0.320159	0.305208	FALSE	FALSE
839	sp|P13591-1|NCAM1_HUMAN	Isoform 2 of Neural cell adhesion molecule 1 OS=Homo sapiens GN=NCAM1	5	13	0.171876	0.0502675	17	0.278083	0.0919075	0.320713	0.305208	FALSE	FALSE
865	sp|P07437|TBB5_HUMAN	Tubulin beta chain OS=Homo sapiens GN=TUBB PE=1 SV=2	4	10	0.508018	0.185377	14	0.302147	0.0660467	0.317351	0.305208	FALSE	FALSE
1134	tr|C9J2C0|C9J2C0_HUMAN	Tubulin alpha-8 chain (Fragment) OS=Homo sapiens GN=TUBA8 PE=3 SV=1	2	6	0.420171	0.226592	6	0.133453	0.144688	0.315576	0.305208	FALSE	FALSE
19	sp|P02774-3|VTDB_HUMAN	Isoform 3 of Vitamin D-binding protein OS=Homo sapiens GN=GC	5	13	0.871235	0.124162	17	1.09722	0.187578	0.324219	0.306313	FALSE	FALSE
217	sp|P04003|C4BPA_HUMAN	C4b-binding protein alpha chain OS=Homo sapiens GN=C4BPA PE=1 SV=2	6	16	0.516225	0.149937	20	0.702335	0.109628	0.324686	0.306313	FALSE	FALSE
330	sp|P78417|GSTO1_HUMAN	Glutathione S-transferase omega-1 OS=Homo sapiens GN=GSTO1 PE=1 SV=2	6	16	0.149281	0.0942848	20	0.300418	0.117444	0.322771	0.306313	FALSE	FALSE
385	sp|O15144|ARPC2_HUMAN	Actin-related protein 2/3 complex subunit 2 OS=Homo sapiens GN=ARPC2 PE=1 SV=1	6	16	-0.0374942	0.0659154	20	0.063994	0.0771145	0.324191	0.306313	FALSE	FALSE
36	sp|P06744|G6PI_HUMAN	Glucose-6-phosphate isomerase OS=Homo sapiens GN=GPI PE=1 SV=4	6	16	0.0755816	0.125901	20	-0.0918271	0.111872	0.327648	0.30778	FALSE	FALSE
74	sp|P36955|PEDF_HUMAN	Pigment epithelium-derived factor OS=Homo sapiens GN=SERPINF1 PE=1 SV=4	6	16	0.233901	0.0658943	20	0.327937	0.0683966	0.329156	0.30778	FALSE	FALSE
108	sp|Q8IUE6|H2A2B_HUMAN	Histone H2A type 2-B OS=Homo sapiens GN=HIST2H2AB PE=1 SV=3	4	10	0.947576	0.143736	14	0.752416	0.1326	0.329909	0.30778	FALSE	FALSE
127	sp|P04196|HRG_HUMAN	Histidine-rich glycoprotein OS=Homo sapiens GN=HRG PE=1 SV=1	6	16	0.262412	0.116206	20	0.41621	0.103868	0.331096	0.30778	FALSE	FALSE
369	sp|P61981|1433G_HUMAN	14-3-3 protein gamma OS=Homo sapiens GN=YWHAG PE=1 SV=2	6	16	0.216617	0.0517039	20	0.146915	0.0479214	0.330038	0.30778	FALSE	FALSE
523	sp|Q96DA0|ZG16B_HUMAN	Zymogen granule protein 16 homolog B OS=Homo sapiens GN=ZG16B PE=1 SV=3	5	13	0.772696	0.197116	17	1.01345	0.14127	0.331183	0.30778	FALSE	FALSE
1084	sp|P53999|TCP4_HUMAN	Activated RNA polymerase II transcriptional coactivator p15 OS=Homo sapiens GN=SUB1 PE=1 SV=3	2	6	0.800792	0.182704	6	0.562847	0.14292	0.330528	0.30778	FALSE	FALSE
297	sp|P05452|TETN_HUMAN	Tetranectin OS=Homo sapiens GN=CLEC3B PE=1 SV=3	6	16	0.178242	0.094551	20	0.0525386	0.085881	0.332328	0.308187	FALSE	FALSE
226	sp|P07996|TSP1_HUMAN	Thrombospondin-1 OS=Homo sapiens GN=THBS1 PE=1 SV=2	6	16	0.520648	0.0742249	20	0.628839	0.0834226	0.339434	0.313832	FALSE	FALSE
419	sp|Q9ULZ3|ASC_HUMAN	Apoptosis-associated speck-like protein containing a CARD OS=Homo sapiens GN=PYCARD PE=1 SV=2	6	16	-0.177473	0.0612728	20	-0.0932238	0.0617843	0.339855	0.313832	FALSE	FALSE
364	tr|B1AHL2|B1AHL2_HUMAN	Fibulin-1 OS=Homo sapiens GN=FBLN1 PE=3 SV=1	6	16	0.178124	0.0600217	20	0.0953181	0.0632517	0.349028	0.321621	FALSE	FALSE
9	sp|P02788|TRFL_HUMAN	Lactotransferrin OS=Homo sapiens GN=LTF PE=1 SV=6	6	16	0.615823	0.120536	20	0.778218	0.122953	0.352314	0.323964	FALSE	FALSE
202	sp|O14818|PSA7_HUMAN	Proteasome subunit alpha type-7 OS=Homo sapiens GN=PSMA7 PE=1 SV=1	6	16	0.0792793	0.0533466	20	0.165767	0.0748404	0.35362	0.32448	FALSE	FALSE
708	sp|Q9H444|CHM4B_HUMAN	Charged multivesicular body protein 4b OS=Homo sapiens GN=CHMP4B PE=1 SV=1	3	7	0.40245	0.0981663	11	0.290231	0.0625865	0.356182	0.326144	FALSE	FALSE
44	tr|Q5T985|Q5T985_HUMAN	Inter-alpha-trypsin inhibitor heavy chain H2 OS=Homo sapiens GN=ITIH2 PE=1 SV=1	6	16	0.110852	0.126045	20	0.252514	0.0876847	0.364131	0.328162	FALSE	FALSE
75	sp|P19827|ITIH1_HUMAN	Inter-alpha-trypsin inhibitor heavy chain H1 OS=Homo sapiens GN=ITIH1 PE=1 SV=3	6	16	-0.0269482	0.125703	20	0.114218	0.0863523	0.362643	0.328162	FALSE	FALSE
184	sp|P00441|SODC_HUMAN	Superoxide dismutase [Cu-Zn] OS=Homo sapiens GN=SOD1 PE=1 SV=2	6	16	0.288916	0.0964569	20	0.430291	0.121312	0.368173	0.328162	FALSE	FALSE
191	tr|H0Y7A7|H0Y7A7_HUMAN	Calmodulin (Fragment) OS=Homo sapiens GN=CALM2 PE=1 SV=1	6	16	0.241521	0.11656	20	0.117083	0.0670886	0.363864	0.328162	FALSE	FALSE
236	sp|P68371|TBB4B_HUMAN	Tubulin beta-4B chain OS=Homo sapiens GN=TUBB4B PE=1 SV=1	5	13	0.466069	0.158909	17	0.307082	0.0579264	0.361925	0.328162	FALSE	FALSE
300	sp|Q32MZ4-3|LRRF1_HUMAN	Isoform 3 of Leucine-rich repeat flightless-interacting protein 1 OS=Homo sapiens GN=LRRFIP1	6	16	0.144663	0.0585112	20	0.0691237	0.0585911	0.368138	0.328162	FALSE	FALSE
454	sp|Q12913-2|PTPRJ_HUMAN	Isoform 2 of Receptor-type tyrosine-protein phosphatase eta OS=Homo sapiens GN=PTPRJ	5	13	0.100614	0.0682489	17	0.0242913	0.0460216	0.363895	0.328162	FALSE	FALSE
583	sp|P12956|XRCC6_HUMAN	X-ray repair cross-complementing protein 6 OS=Homo sapiens GN=XRCC6 PE=1 SV=2	4	10	0.214193	0.0757673	14	0.0805403	0.122527	0.364326	0.328162	FALSE	FALSE
671	sp|P31939|PUR9_HUMAN	Bifunctional purine biosynthesis protein PURH OS=Homo sapiens GN=ATIC PE=1 SV=3	2	6	-0.0179309	0.0473813	6	0.0731208	0.0824864	0.366593	0.328162	FALSE	FALSE
747	tr|I3L4C2|I3L4C2_HUMAN	Brain-specific angiogenesis inhibitor 1-associated protein 2 OS=Homo sapiens GN=BAIAP2 PE=1 SV=1	3	7	0.55086	0.134037	11	0.399435	0.0886035	0.366005	0.328162	FALSE	FALSE
748	sp|P46926|GNPI1_HUMAN	Glucosamine-6-phosphate isomerase 1 OS=Homo sapiens GN=GNPDA1 PE=1 SV=1	5	13	0.293035	0.0657194	17	0.362263	0.0362404	0.367821	0.328162	FALSE	FALSE
860	tr|F8WF69|F8WF69_HUMAN	Clathrin light chain A OS=Homo sapiens GN=CLTA PE=1 SV=1	2	6	0.119077	0.0850028	6	0.25593	0.116874	0.368031	0.328162	FALSE	FALSE
1029	sp|P60983|GMFB_HUMAN	Glia maturation factor beta OS=Homo sapiens GN=GMFB PE=1 SV=2	4	12	0.0187549	0.108678	12	0.179809	0.134993	0.363262	0.328162	FALSE	FALSE
499	tr|B7Z596|B7Z596_HUMAN	Tropomyosin alpha-1 chain OS=Homo sapiens GN=TPM1 PE=1 SV=1	4	10	0.235288	0.0635981	14	0.323895	0.0737422	0.37274	0.330207	FALSE	FALSE
504	sp|P78324|SHPS1_HUMAN	Tyrosine-protein phosphatase non-receptor type substrate 1 OS=Homo sapiens GN=SIRPA PE=1 SV=2	3	9	0.00994102	0.0752961	9	-0.0996513	0.0923461	0.371899	0.330207	FALSE	FALSE
730	sp|P40189-3|IL6RB_HUMAN	Isoform 3 of Interleukin-6 receptor subunit beta OS=Homo sapiens GN=IL6ST	3	7	0.321675	0.147112	11	0.480811	0.0863101	0.372537	0.330207	FALSE	FALSE
231	sp|P30044|PRDX5_HUMAN	Peroxiredoxin-5, mitochondrial OS=Homo sapiens GN=PRDX5 PE=1 SV=4	6	16	1.05202	0.150271	20	1.22884	0.127159	0.375893	0.332325	FALSE	FALSE
378	sp|P08253|MMP2_HUMAN	72 kDa type IV collagenase OS=Homo sapiens GN=MMP2 PE=1 SV=2	6	16	0.267903	0.056504	20	0.334936	0.0497374	0.379836	0.334952	FALSE	FALSE
449	tr|X6RBG4|X6RBG4_HUMAN	Uromodulin OS=Homo sapiens GN=UMOD PE=4 SV=1	4	10	0.214223	0.0784969	14	0.314729	0.080279	0.38065	0.334952	FALSE	FALSE
987	sp|Q9NYL9|TMOD3_HUMAN	Tropomodulin-3 OS=Homo sapiens GN=TMOD3 PE=1 SV=1	3	7	0.0273652	0.0812303	11	-0.0869292	0.0974874	0.381171	0.334952	FALSE	FALSE
85	sp|P11021|GRP78_HUMAN	78 kDa glucose-regulated protein OS=Homo sapiens GN=HSPA5 PE=1 SV=2	6	16	0.236027	0.0811806	20	0.150152	0.0533556	0.384561	0.336588	FALSE	FALSE
328	sp|P62987|RL40_HUMAN	Ubiquitin-60S ribosomal protein L40 OS=Homo sapiens GN=UBA52 PE=1 SV=2	6	16	0.0817195	0.0786273	20	-0.0118789	0.0713773	0.384576	0.336588	FALSE	FALSE
776	tr|H7C2Z6|H7C2Z6_HUMAN	Grancalcin (Fragment) OS=Homo sapiens GN=GCA PE=1 SV=1	3	7	0.39406	0.12935	11	0.22865	0.137377	0.394154	0.344279	FALSE	FALSE
159	sp|P02766|TTHY_HUMAN	Transthyretin OS=Homo sapiens GN=TTR PE=1 SV=1	6	16	0.966743	0.159962	20	0.755885	0.185864	0.39589	0.344899	FALSE	FALSE
350	sp|O00754-2|MA2B1_HUMAN	Isoform 2 of Lysosomal alpha-mannosidase OS=Homo sapiens GN=MAN2B1	5	13	0.143154	0.0611311	17	0.231658	0.0825656	0.396447	0.344899	FALSE	FALSE
353	sp|Q9HC38-2|GLOD4_HUMAN	Isoform 2 of Glyoxalase domain-containing protein 4 OS=Homo sapiens GN=GLOD4	6	16	0.148505	0.0621815	20	0.238887	0.0852196	0.397789	0.345377	FALSE	FALSE
327	tr|D6RGZ6|D6RGZ6_HUMAN	Versican core protein (Fragment) OS=Homo sapiens GN=VCAN PE=1 SV=1	6	16	0.48404	0.111342	20	0.373376	0.0648407	0.398674	0.345458	FALSE	FALSE
218	sp|P62258|1433E_HUMAN	14-3-3 protein epsilon OS=Homo sapiens GN=YWHAE PE=1 SV=1	6	16	0.18512	0.0711961	20	0.113134	0.0460454	0.403481	0.348238	FALSE	FALSE
556	sp|P11279|LAMP1_HUMAN	Lysosome-associated membrane glycoprotein 1 OS=Homo sapiens GN=LAMP1 PE=1 SV=3	6	16	0.22183	0.0677428	20	0.14661	0.0574228	0.403381	0.348238	FALSE	FALSE
122	sp|P09211|GSTP1_HUMAN	Glutathione S-transferase P OS=Homo sapiens GN=GSTP1 PE=1 SV=2	6	16	0.43547	0.11853	20	0.594783	0.149375	0.409362	0.350069	FALSE	FALSE
194	sp|P09525|ANXA4_HUMAN	Annexin A4 OS=Homo sapiens GN=ANXA4 PE=1 SV=4	6	16	0.824804	0.113497	20	0.688698	0.116137	0.407847	0.350069	FALSE	FALSE
195	tr|G3V5Z7|G3V5Z7_HUMAN	Proteasome subunit alpha type OS=Homo sapiens GN=PSMA6 PE=1 SV=1	6	16	0.0963046	0.050201	20	0.159301	0.0566382	0.411013	0.350069	FALSE	FALSE
304	sp|P48147|PPCE_HUMAN	Prolyl endopeptidase OS=Homo sapiens GN=PREP PE=1 SV=2	6	16	0.161685	0.0532566	20	0.0956112	0.0587167	0.410374	0.350069	FALSE	FALSE
360	sp|Q96C19|EFHD2_HUMAN	EF-hand domain-containing protein D2 OS=Homo sapiens GN=EFHD2 PE=1 SV=1	6	16	-0.030101	0.0874352	20	0.0704532	0.0833812	0.411225	0.350069	FALSE	FALSE
503	sp|O75390|CISY_HUMAN	Citrate synthase, mitochondrial OS=Homo sapiens GN=CS PE=1 SV=2	6	16	0.198678	0.0785604	20	0.109916	0.071137	0.408427	0.350069	FALSE	FALSE
609	sp|P81605|DCD_HUMAN	Dermcidin OS=Homo sapiens GN=DCD PE=1 SV=2	3	9	0.497864	0.185343	9	0.689368	0.125413	0.406491	0.350069	FALSE	FALSE
668	sp|Q16543|CDC37_HUMAN	Hsp90 co-chaperone Cdc37 OS=Homo sapiens GN=CDC37 PE=1 SV=1	4	10	0.259161	0.115113	14	0.148589	0.0627092	0.412866	0.350781	FALSE	FALSE
331	sp|P25789|PSA4_HUMAN	Proteasome subunit alpha type-4 OS=Homo sapiens GN=PSMA4 PE=1 SV=1	6	16	0.141336	0.045632	20	0.209932	0.0691679	0.413991	0.351053	FALSE	FALSE
223	sp|P68363|TBA1B_HUMAN	Tubulin alpha-1B chain OS=Homo sapiens GN=TUBA1B PE=1 SV=1	3	9	0.305504	0.183473	9	0.129071	0.102784	0.417165	0.352374	FALSE	FALSE
741	sp|Q7Z7G0-3|TARSH_HUMAN	Isoform 3 of Target of Nesh-SH3 OS=Homo sapiens GN=ABI3BP	3	7	0.169232	0.154501	11	0.022889	0.0748371	0.416421	0.352374	FALSE	FALSE
596	sp|P16083|NQO2_HUMAN	Ribosyldihydronicotinamide dehydrogenase [quinone] OS=Homo sapiens GN=NQO2 PE=1 SV=5	5	13	-0.163258	0.0679298	17	-0.0615479	0.103763	0.419548	0.353225	FALSE	FALSE
666	tr|E7EQ48|E7EQ48_HUMAN	Proteoglycan 4 OS=Homo sapiens GN=PRG4 PE=1 SV=1	4	10	0.20079	0.0756735	14	0.297103	0.0894203	0.419794	0.353225	FALSE	FALSE
157	sp|P00390|GSHR_HUMAN	Glutathione reductase, mitochondrial OS=Homo sapiens GN=GSR PE=1 SV=2	6	16	0.23767	0.0579605	20	0.170461	0.0586642	0.420823	0.353409	FALSE	FALSE
201	sp|P17174|AATC_HUMAN	Aspartate aminotransferase, cytoplasmic OS=Homo sapiens GN=GOT1 PE=1 SV=3	6	16	0.141682	0.0502062	20	0.0914294	0.0365604	0.425093	0.356308	FALSE	FALSE
763	sp|Q9Y624|JAM1_HUMAN	Junctional adhesion molecule A OS=Homo sapiens GN=F11R PE=1 SV=1	4	10	0.48476	0.0675984	14	0.581597	0.101212	0.435098	0.363879	FALSE	FALSE
794	sp|O75131|CPNE3_HUMAN	Copine-3 OS=Homo sapiens GN=CPNE3 PE=1 SV=1	2	6	0.193887	0.087881	6	0.342943	0.158826	0.435934	0.363879	FALSE	FALSE
1052	sp|P01266-2|THYG_HUMAN	Isoform 2 of Thyroglobulin OS=Homo sapiens GN=TG	3	7	0.0194449	0.148556	11	-0.117234	0.0789856	0.436631	0.363879	FALSE	FALSE
441	sp|P61978-2|HNRPK_HUMAN	Isoform 2 of Heterogeneous nuclear ribonucleoprotein K OS=Homo sapiens GN=HNRNPK	6	16	0.0113056	0.0803023	20	0.0964982	0.0731859	0.438647	0.364862	FALSE	FALSE
484	sp|P06703|S10A6_HUMAN	Protein S100-A6 OS=Homo sapiens GN=S100A6 PE=1 SV=1	6	16	0.387766	0.117692	20	0.521385	0.126245	0.444191	0.36877	FALSE	FALSE
229	sp|Q0VD83-3|APOBR_HUMAN	Isoform 3 of Apolipoprotein B receptor OS=Homo sapiens GN=APOBR	6	16	0.236651	0.0845851	20	0.162569	0.0444035	0.445956	0.369531	FALSE	FALSE
339	sp|P06276|CHLE_HUMAN	Cholinesterase OS=Homo sapiens GN=BCHE PE=1 SV=1	6	16	-0.00279673	0.0954148	20	0.0896654	0.0730686	0.447751	0.370315	FALSE	FALSE
183	sp|P08697|A2AP_HUMAN	Alpha-2-antiplasmin OS=Homo sapiens GN=SERPINF2 PE=1 SV=3	6	16	0.356435	0.125741	20	0.478294	0.0970697	0.449029	0.370668	FALSE	FALSE
366	sp|P14317|HCLS1_HUMAN	Hematopoietic lineage cell-specific protein OS=Homo sapiens GN=HCLS1 PE=1 SV=3	4	10	0.171478	0.0523796	14	0.232506	0.0600605	0.451953	0.372062	FALSE	FALSE
536	sp|P04222|1C03_HUMAN	HLA class I histocompatibility antigen, Cw-3 alpha chain OS=Homo sapiens GN=HLA-C PE=1 SV=2	2	6	0.335488	0.037301	6	0.425899	0.10669	0.453278	0.372062	FALSE	FALSE
642	sp|Q96C23|GALM_HUMAN	Aldose 1-epimerase OS=Homo sapiens GN=GALM PE=1 SV=1	4	10	0.0235029	0.0689359	14	0.105404	0.08209	0.452963	0.372062	FALSE	FALSE
80	sp|P12429|ANXA3_HUMAN	Annexin A3 OS=Homo sapiens GN=ANXA3 PE=1 SV=3	6	16	0.324503	0.0993206	20	0.447698	0.130838	0.458546	0.373395	FALSE	FALSE
363	sp|Q96S96|PEBP4_HUMAN	Phosphatidylethanolamine-binding protein 4 OS=Homo sapiens GN=PEBP4 PE=1 SV=3	5	13	0.508261	0.0915941	17	0.620088	0.117644	0.459557	0.373395	FALSE	FALSE
640	sp|P09341|GROA_HUMAN	Growth-regulated alpha protein OS=Homo sapiens GN=CXCL1 PE=1 SV=1	2	6	0.527987	0.175529	6	0.3847	0.0388783	0.458525	0.373395	FALSE	FALSE
718	sp|P13010|XRCC5_HUMAN	X-ray repair cross-complementing protein 5 OS=Homo sapiens GN=XRCC5 PE=1 SV=3	5	13	0.0183228	0.0737451	17	0.0898715	0.0597662	0.458068	0.373395	FALSE	FALSE
745	sp|O00115|DNS2A_HUMAN	Deoxyribonuclease-2-alpha OS=Homo sapiens GN=DNASE2 PE=1 SV=2	3	9	0.285506	0.162185	9	0.448336	0.14113	0.460043	0.373395	FALSE	FALSE
770	sp|Q08257|QOR_HUMAN	Quinone oxidoreductase OS=Homo sapiens GN=CRYZ PE=1 SV=1	2	6	0.362806	0.0558833	6	0.450119	0.097063	0.458117	0.373395	FALSE	FALSE
242	sp|P35237|SPB6_HUMAN	Serpin B6 OS=Homo sapiens GN=SERPINB6 PE=1 SV=3	6	16	0.192897	0.0611201	20	0.133045	0.0532202	0.465599	0.376503	FALSE	FALSE
316	sp|P37802|TAGL2_HUMAN	Transgelin-2 OS=Homo sapiens GN=TAGLN2 PE=1 SV=3	6	16	0.770078	0.128409	20	0.902681	0.125403	0.465201	0.376503	FALSE	FALSE
146	sp|Q15149-7|PLEC_HUMAN	Isoform 7 of Plectin OS=Homo sapiens GN=PLEC	6	16	0.39473	0.0667805	20	0.332525	0.0540077	0.474381	0.382186	FALSE	FALSE
334	sp|P32119|PRDX2_HUMAN	Peroxiredoxin-2 OS=Homo sapiens GN=PRDX2 PE=1 SV=5	6	16	1.45342	0.157711	20	1.62589	0.178701	0.47425	0.382186	FALSE	FALSE
322	sp|P07384|CAN1_HUMAN	Calpain-1 catalytic subunit OS=Homo sapiens GN=CAPN1 PE=1 SV=1	3	9	0.0699004	0.0703524	9	0.17057	0.118449	0.47789	0.383595	FALSE	FALSE
767	sp|Q00610-2|CLH1_HUMAN	Isoform 2 of Clathrin heavy chain 1 OS=Homo sapiens GN=CLTC	4	10	0.0257798	0.0915481	14	0.10555	0.0602863	0.477062	0.383595	FALSE	FALSE
101	sp|Q01518|CAP1_HUMAN	Adenylyl cyclase-associated protein 1 OS=Homo sapiens GN=CAP1 PE=1 SV=5	6	16	0.183815	0.123326	20	0.309359	0.125138	0.479815	0.383819	FALSE	FALSE
637	sp|P61160-2|ARP2_HUMAN	Isoform 2 of Actin-related protein 2 OS=Homo sapiens GN=ACTR2	6	16	0.042244	0.0628023	20	0.113712	0.0778797	0.47993	0.383819	FALSE	FALSE
240	sp|P20618|PSB1_HUMAN	Proteasome subunit beta type-1 OS=Homo sapiens GN=PSMB1 PE=1 SV=2	6	16	0.0628836	0.0477772	20	0.118505	0.061987	0.482208	0.384688	FALSE	FALSE
614	sp|P08246|ELNE_HUMAN	Neutrophil elastase OS=Homo sapiens GN=ELANE PE=1 SV=1	4	10	0.391595	0.14098	14	0.256732	0.125283	0.482782	0.384688	FALSE	FALSE
665	sp|Q92882|OSTF1_HUMAN	Osteoclast-stimulating factor 1 OS=Homo sapiens GN=OSTF1 PE=1 SV=2	2	6	0.0188233	0.103926	6	0.161427	0.165198	0.484809	0.384896	FALSE	FALSE
774	sp|P13473|LAMP2_HUMAN	Lysosome-associated membrane glycoprotein 2 OS=Homo sapiens GN=LAMP2 PE=1 SV=2	2	6	-0.0906335	0.140114	6	-0.208246	0.0778559	0.484523	0.384896	FALSE	FALSE
428	sp|Q96G03|PGM2_HUMAN	Phosphoglucomutase-2 OS=Homo sapiens GN=PGM2 PE=1 SV=4	4	10	-0.0255394	0.0628974	14	0.045537	0.0781362	0.486026	0.38516	FALSE	FALSE
451	tr|A6NFX8|A6NFX8_HUMAN	ADP-sugar pyrophosphatase OS=Homo sapiens GN=NUDT5 PE=1 SV=1	6	16	0.232646	0.0360391	20	0.272049	0.0433874	0.489575	0.385171	FALSE	FALSE
605	sp|Q13822|ENPP2_HUMAN	Ectonucleotide pyrophosphatase/phosphodiesterase family member 2 OS=Homo sapiens GN=ENPP2 PE=1 SV=3	6	16	0.424823	0.0917359	20	0.352009	0.0474129	0.487873	0.385171	FALSE	FALSE
736	sp|Q6UXB2|VCC1_HUMAN	VEGF coregulated chemokine 1 OS=Homo sapiens GN=CXCL17 PE=1 SV=1	2	4	0.52818	0.237892	8	0.330599	0.105312	0.487783	0.385171	FALSE	FALSE
742	sp|Q01105-2|SET_HUMAN	Isoform 2 of Protein SET OS=Homo sapiens GN=SET	4	12	-0.0969688	0.0749289	12	-0.018641	0.0822567	0.488907	0.385171	FALSE	FALSE
155	sp|Q9H4A4|AMPB_HUMAN	Aminopeptidase B OS=Homo sapiens GN=RNPEP PE=1 SV=2	6	16	0.00976672	0.0621456	20	0.093104	0.103148	0.494189	0.386707	FALSE	FALSE
762	tr|D6RD18|D6RD18_HUMAN	Heterogeneous nuclear ribonucleoprotein A/B OS=Homo sapiens GN=HNRNPAB PE=1 SV=1	5	13	0.0448824	0.0659436	17	0.117197	0.0807729	0.493721	0.386707	FALSE	FALSE
973	sp|P62304|RUXE_HUMAN	Small nuclear ribonucleoprotein E OS=Homo sapiens GN=SNRPE PE=1 SV=1	2	6	0.259238	0.205381	6	0.0747143	0.157847	0.49358	0.386707	FALSE	FALSE
569	sp|P0DJI9|SAA2_HUMAN	Serum amyloid A-2 protein OS=Homo sapiens GN=SAA2 PE=1 SV=1	2	6	0.336725	0.0692861	6	0.235861	0.123197	0.49607	0.38679	FALSE	FALSE
581	sp|P42785-2|PCP_HUMAN	Isoform 2 of Lysosomal Pro-X carboxypeptidase OS=Homo sapiens GN=PRCP	4	10	-0.0492527	0.0753699	14	0.0215986	0.0688997	0.4956	0.38679	FALSE	FALSE
432	sp|P43121|MUC18_HUMAN	Cell surface glycoprotein MUC18 OS=Homo sapiens GN=MCAM PE=1 SV=2	5	13	0.0395284	0.0585121	17	0.0988195	0.0632591	0.497097	0.386899	FALSE	FALSE
238	sp|P13798|ACPH_HUMAN	Acylamino-acid-releasing enzyme OS=Homo sapiens GN=APEH PE=1 SV=4	6	16	0.0277264	0.0548025	20	0.0910624	0.0746177	0.49869	0.387447	FALSE	FALSE
949	sp|P04632|CPNS1_HUMAN	Calpain small subunit 1 OS=Homo sapiens GN=CAPNS1 PE=1 SV=1	3	9	0.207965	0.0654336	9	0.143473	0.0668347	0.500382	0.38807	FALSE	FALSE
46	sp|P10643|CO7_HUMAN	Complement component C7 OS=Homo sapiens GN=C7 PE=1 SV=2	6	16	0.296253	0.079749	20	0.224017	0.0715094	0.504868	0.389942	FALSE	FALSE
128	sp|P62805|H4_HUMAN	Histone H4 OS=Homo sapiens GN=HIST1H4A PE=1 SV=2	6	16	0.882614	0.119392	20	0.770595	0.117736	0.50869	0.389942	FALSE	FALSE
253	sp|P02792|FRIL_HUMAN	Ferritin light chain OS=Homo sapiens GN=FTL PE=1 SV=2	6	16	1.27329	0.150035	20	1.41562	0.149929	0.5068	0.389942	FALSE	FALSE
263	sp|P54727|RD23B_HUMAN	UV excision repair protein RAD23 homolog B OS=Homo sapiens GN=RAD23B PE=1 SV=1	6	16	0.0333441	0.0412195	20	0.0745387	0.0456418	0.507489	0.389942	FALSE	FALSE
572	sp|P01880-2|IGHD_HUMAN	Isoform 2 of Ig delta chain C region OS=Homo sapiens GN=IGHD	3	7	1.13078	0.212543	11	1.34482	0.232966	0.50726	0.389942	FALSE	FALSE
707	sp|P35754|GLRX1_HUMAN	Glutaredoxin-1 OS=Homo sapiens GN=GLRX PE=1 SV=2	3	7	0.288771	0.16128	11	0.422178	0.110934	0.509058	0.389942	FALSE	FALSE
792	tr|B4DGP8|B4DGP8_HUMAN	Calnexin OS=Homo sapiens GN=CANX PE=1 SV=1	6	16	0.215792	0.0547306	20	0.152295	0.0768589	0.505721	0.389942	FALSE	FALSE
267	sp|P80511|S10AC_HUMAN	Protein S100-A12 OS=Homo sapiens GN=S100A12 PE=1 SV=2	6	16	0.231338	0.119404	20	0.339084	0.110317	0.512106	0.391588	FALSE	FALSE
293	sp|P23284|PPIB_HUMAN	Peptidyl-prolyl cis-trans isomerase B OS=Homo sapiens GN=PPIB PE=1 SV=2	6	16	0.169107	0.0903537	20	0.26292	0.110267	0.514956	0.393078	FALSE	FALSE
480	sp|P52597|HNRPF_HUMAN	Heterogeneous nuclear ribonucleoprotein F OS=Homo sapiens GN=HNRNPF PE=1 SV=3	5	13	0.145545	0.102552	17	0.0675082	0.0589131	0.517038	0.393977	FALSE	FALSE
615	sp|Q9UGT4|SUSD2_HUMAN	Sushi domain-containing protein 2 OS=Homo sapiens GN=SUSD2 PE=1 SV=1	4	10	0.294741	0.0914692	14	0.404585	0.143258	0.525186	0.399488	FALSE	FALSE
209	sp|P10412|H14_HUMAN	Histone H1.4 OS=Homo sapiens GN=HIST1H1E PE=1 SV=2	2	6	-0.117078	0.111929	6	0.00864661	0.155701	0.528319	0.400473	FALSE	FALSE
913	tr|D6RHI9|D6RHI9_HUMAN	Ribonuclease T2 (Fragment) OS=Homo sapiens GN=RNASET2 PE=1 SV=2	2	6	0.026007	0.162638	6	0.160979	0.126491	0.528068	0.400473	FALSE	FALSE
527	sp|P13716|HEM2_HUMAN	Delta-aminolevulinic acid dehydratase OS=Homo sapiens GN=ALAD PE=1 SV=1	4	10	0.508923	0.118941	14	0.402499	0.116403	0.529394	0.400591	FALSE	FALSE
64	sp|P06753-2|TPM3_HUMAN	Isoform 2 of Tropomyosin alpha-3 chain OS=Homo sapiens GN=TPM3	6	16	0.10627	0.0561192	20	0.0548109	0.0587897	0.530897	0.401032	FALSE	FALSE
220	sp|Q04756|HGFA_HUMAN	Hepatocyte growth factor activator OS=Homo sapiens GN=HGFAC PE=1 SV=1	6	16	0.201378	0.0789629	20	0.278232	0.0935628	0.534381	0.402966	FALSE	FALSE
16	sp|P98088|MUC5A_HUMAN	Mucin-5AC (Fragments) OS=Homo sapiens GN=MUC5AC PE=1 SV=3	6	16	0.18804	0.120067	20	0.0935805	0.0943846	0.54089	0.404474	FALSE	FALSE
246	sp|O14745|NHRF1_HUMAN	Na(+)/H(+) exchange regulatory cofactor NHE-RF1 OS=Homo sapiens GN=SLC9A3R1 PE=1 SV=4	6	16	0.247119	0.0932285	20	0.176556	0.0655416	0.540787	0.404474	FALSE	FALSE
335	tr|G5E977|G5E977_HUMAN	Nicotinate phosphoribosyltransferase (Fragment) OS=Homo sapiens GN=NAPRT1 PE=1 SV=1	5	13	0.116355	0.0842652	17	0.0521763	0.06038	0.541949	0.404474	FALSE	FALSE
356	sp|P61769|B2MG_HUMAN	Beta-2-microglobulin OS=Homo sapiens GN=B2M PE=1 SV=1	6	16	0.388044	0.0742337	20	0.320486	0.0797999	0.539491	0.404474	FALSE	FALSE
804	sp|P61457|PHS_HUMAN	Pterin-4-alpha-carbinolamine dehydratase OS=Homo sapiens GN=PCBD1 PE=1 SV=2	2	6	0.285165	0.0922282	6	0.386512	0.129554	0.539754	0.404474	FALSE	FALSE
1143	sp|P61960|UFM1_HUMAN	Ubiquitin-fold modifier 1 OS=Homo sapiens GN=UFM1 PE=1 SV=1	2	6	0.0994597	0.101634	6	-0.006346	0.1326	0.541687	0.404474	FALSE	FALSE
182	sp|O75083|WDR1_HUMAN	WD repeat-containing protein 1 OS=Homo sapiens GN=WDR1 PE=1 SV=4	6	16	0.120408	0.0629432	20	0.0683336	0.056824	0.543441	0.404894	FALSE	FALSE
601	sp|P43490|NAMPT_HUMAN	Nicotinamide phosphoribosyltransferase OS=Homo sapiens GN=NAMPT PE=1 SV=1	5	13	-0.0964509	0.0936599	17	-0.165564	0.0624068	0.545514	0.405745	FALSE	FALSE
625	sp|Q96IU4|ABHEB_HUMAN	Alpha/beta hydrolase domain-containing protein 14B OS=Homo sapiens GN=ABHD14B PE=1 SV=1	3	9	0.858757	0.219041	9	0.692674	0.16633	0.555004	0.411399	FALSE	FALSE
877	sp|Q15828|CYTM_HUMAN	Cystatin-M OS=Homo sapiens GN=CST6 PE=1 SV=1	4	10	0.244359	0.0582541	14	0.187571	0.0745863	0.554631	0.411399	FALSE	FALSE
1094	tr|K4DIA0|K4DIA0_HUMAN	ICOS ligand OS=Homo sapiens GN=ICOSLG PE=4 SV=1	2	4	-0.0298242	0.1597	8	0.0809718	0.0671115	0.556442	0.411765	FALSE	FALSE
764	sp|P34096|RNAS4_HUMAN	Ribonuclease 4 OS=Homo sapiens GN=RNASE4 PE=1 SV=3	2	4	0.357865	0.113017	8	0.272485	0.0786717	0.55801	0.412226	FALSE	FALSE
310	sp|P07910|HNRPC_HUMAN	Heterogeneous nuclear ribonucleoproteins C1/C2 OS=Homo sapiens GN=HNRNPC PE=1 SV=4	6	16	-0.0166699	0.0591397	20	0.0368683	0.069141	0.560132	0.413093	FALSE	FALSE
574	sp|Q16853|AOC3_HUMAN	Membrane primary amine oxidase OS=Homo sapiens GN=AOC3 PE=1 SV=3	6	16	0.279613	0.0785284	20	0.33665	0.0573826	0.562147	0.413878	FALSE	FALSE
311	tr|K7ELL7|K7ELL7_HUMAN	Glucosidase 2 subunit beta OS=Homo sapiens GN=PRKCSH PE=1 SV=1	6	16	0.256007	0.0737451	20	0.203098	0.0530638	0.564894	0.4152	FALSE	FALSE
79	sp|P30740|ILEU_HUMAN	Leukocyte elastase inhibitor OS=Homo sapiens GN=SERPINB1 PE=1 SV=1	6	16	-0.0300303	0.0686536	20	-0.0852406	0.0667541	0.568112	0.415687	FALSE	FALSE
125	sp|Q16881-3|TRXR1_HUMAN	Isoform 3 of Thioredoxin reductase 1, cytoplasmic OS=Homo sapiens GN=TXNRD1	6	16	0.19017	0.043082	20	0.146041	0.062929	0.566875	0.415687	FALSE	FALSE
145	sp|P46940|IQGA1_HUMAN	Ras GTPase-activating-like protein IQGAP1 OS=Homo sapiens GN=IQGAP1 PE=1 SV=1	6	16	0.105346	0.0713172	20	0.165844	0.0785125	0.572181	0.415687	FALSE	FALSE
200	sp|P50995|ANX11_HUMAN	Annexin A11 OS=Homo sapiens GN=ANXA11 PE=1 SV=1	6	16	0.441326	0.070923	20	0.380497	0.0789797	0.570381	0.415687	FALSE	FALSE
468	sp|Q9BRA2|TXD17_HUMAN	Thioredoxin domain-containing protein 17 OS=Homo sapiens GN=TXNDC17 PE=1 SV=1	6	16	0.243721	0.106754	20	0.169584	0.0726483	0.570555	0.415687	FALSE	FALSE
474	sp|P63313|TYB10_HUMAN	Thymosin beta-10 OS=Homo sapiens GN=TMSB10 PE=1 SV=2	5	15	0.245544	0.126762	15	0.159245	0.0817294	0.57254	0.415687	FALSE	FALSE
631	sp|O75223|GGCT_HUMAN	Gamma-glutamylcyclotransferase OS=Homo sapiens GN=GGCT PE=1 SV=1	4	12	0.10378	0.078321	12	0.178386	0.104215	0.573375	0.415687	FALSE	FALSE
720	sp|P28072|PSB6_HUMAN	Proteasome subunit beta type-6 OS=Homo sapiens GN=PSMB6 PE=1 SV=4	5	13	0.374337	0.0674744	17	0.43886	0.0905284	0.572336	0.415687	FALSE	FALSE
988	sp|Q16651|PRSS8_HUMAN	Prostasin OS=Homo sapiens GN=PRSS8 PE=1 SV=1	3	7	0.0263519	0.0705671	11	0.105688	0.118741	0.574141	0.415687	FALSE	FALSE
337	tr|G3V3E8|G3V3E8_HUMAN	Epididymal secretory protein E1 OS=Homo sapiens GN=NPC2 PE=1 SV=1	6	16	0.673168	0.158616	20	0.792537	0.142186	0.579087	0.417106	FALSE	FALSE
438	tr|A6NC48|A6NC48_HUMAN	ADP-ribosyl cyclase/cyclic ADP-ribose hydrolase 2 OS=Homo sapiens GN=BST1 PE=4 SV=1	5	13	-0.0868317	0.064792	17	-0.143173	0.0767654	0.579352	0.417106	FALSE	FALSE
562	tr|C9JFR7|C9JFR7_HUMAN	Cytochrome c (Fragment) OS=Homo sapiens GN=CYCS PE=1 SV=1	6	16	0.233796	0.0956855	20	0.15728	0.0980586	0.58021	0.417106	FALSE	FALSE
783	sp|Q92688|AN32B_HUMAN	Acidic leucine-rich nuclear phosphoprotein 32 family member B OS=Homo sapiens GN=ANP32B PE=1 SV=1	3	9	-0.063937	0.0894119	9	-0.132484	0.0824472	0.580886	0.417106	FALSE	FALSE
805	sp|P67809|YBOX1_HUMAN	Nuclease-sensitive element-binding protein 1 OS=Homo sapiens GN=YBX1 PE=1 SV=3	2	4	0.348112	0.157699	8	0.238243	0.0995277	0.579147	0.417106	FALSE	FALSE
309	sp|P28062|PSB8_HUMAN	Proteasome subunit beta type-8 OS=Homo sapiens GN=PSMB8 PE=1 SV=3	6	16	0.104379	0.0532871	20	0.145379	0.051309	0.583125	0.417747	FALSE	FALSE
415	sp|Q9UHL4|DPP2_HUMAN	Dipeptidyl peptidase 2 OS=Homo sapiens GN=DPP7 PE=1 SV=3	5	13	0.14157	0.0921432	17	0.204425	0.0680749	0.588431	0.417747	FALSE	FALSE
455	sp|P22105-3|TENX_HUMAN	Isoform 3 of Tenascin-X OS=Homo sapiens GN=TNXB	5	13	0.283778	0.0818664	17	0.338574	0.057133	0.588487	0.417747	FALSE	FALSE
488	sp|Q9UQ80|PA2G4_HUMAN	Proliferation-associated protein 2G4 OS=Homo sapiens GN=PA2G4 PE=1 SV=3	5	13	0.139473	0.0609272	17	0.188574	0.0655536	0.587615	0.417747	FALSE	FALSE
586	tr|E9PL22|E9PL22_HUMAN	Hypoxia up-regulated protein 1 OS=Homo sapiens GN=HYOU1 PE=1 SV=1	5	13	0.0524425	0.0615563	17	0.00708332	0.0539198	0.584114	0.417747	FALSE	FALSE
684	tr|J3KQY0|J3KQY0_HUMAN	Folate receptor gamma OS=Homo sapiens GN=FOLR3 PE=4 SV=1	4	10	0.350234	0.173097	14	0.234919	0.113962	0.585451	0.417747	FALSE	FALSE
687	sp|Q01082|SPTB2_HUMAN	Spectrin beta chain, non-erythrocytic 1 OS=Homo sapiens GN=SPTBN1 PE=1 SV=2	3	7	0.299744	0.0762969	11	0.227662	0.105497	0.58751	0.417747	FALSE	FALSE
50	sp|P06727|APOA4_HUMAN	Apolipoprotein A-IV OS=Homo sapiens GN=APOA4 PE=1 SV=3	6	16	0.251599	0.10178	20	0.333589	0.112118	0.591726	0.41895	FALSE	FALSE
71	tr|G3XAM2|G3XAM2_HUMAN	Complement factor I light chain OS=Homo sapiens GN=CFI PE=3 SV=1	6	16	0.193105	0.118673	20	0.271712	0.0833766	0.592105	0.41895	FALSE	FALSE
326	sp|P13489|RINI_HUMAN	Ribonuclease inhibitor OS=Homo sapiens GN=RNH1 PE=1 SV=2	6	16	0.228999	0.0866795	20	0.176187	0.0474414	0.59801	0.422443	FALSE	FALSE
443	sp|P27695|APEX1_HUMAN	DNA-(apurinic or apyrimidinic site) lyase OS=Homo sapiens GN=APEX1 PE=1 SV=2	4	10	0.31689	0.130459	14	0.223165	0.117289	0.598979	0.422443	FALSE	FALSE
176	sp|Q16555|DPYL2_HUMAN	Dihydropyrimidinase-related protein 2 OS=Homo sapiens GN=DPYSL2 PE=1 SV=1	5	15	0.458883	0.0833723	15	0.525048	0.0936505	0.601924	0.423834	FALSE	FALSE
84	sp|P34932|HSP74_HUMAN	Heat shock 70 kDa protein 4 OS=Homo sapiens GN=HSPA4 PE=1 SV=4	6	16	0.212167	0.0560168	20	0.17605	0.0418549	0.609387	0.426915	FALSE	FALSE
187	sp|P18669|PGAM1_HUMAN	Phosphoglycerate mutase 1 OS=Homo sapiens GN=PGAM1 PE=1 SV=2	6	16	-0.0509286	0.0563413	20	-0.0895596	0.0495634	0.610218	0.426915	FALSE	FALSE
374	sp|P16152|CBR1_HUMAN	Carbonyl reductase [NADPH] 1 OS=Homo sapiens GN=CBR1 PE=1 SV=3	3	9	0.446757	0.0808675	9	0.509607	0.0891473	0.608769	0.426915	FALSE	FALSE
519	sp|Q9NZ08|ERAP1_HUMAN	Endoplasmic reticulum aminopeptidase 1 OS=Homo sapiens GN=ERAP1 PE=1 SV=3	5	13	0.232145	0.0689823	17	0.183341	0.0638956	0.608016	0.426915	FALSE	FALSE
49	sp|Q9Y6R7|FCGBP_HUMAN	IgGFc-binding protein OS=Homo sapiens GN=FCGBP PE=1 SV=3	6	16	0.252388	0.0984815	20	0.320335	0.0947695	0.622364	0.432635	FALSE	FALSE
643	sp|P55263|ADK_HUMAN	Adenosine kinase OS=Homo sapiens GN=ADK PE=1 SV=2	2	6	0.626569	0.153146	6	0.506987	0.177477	0.62127	0.432635	FALSE	FALSE
753	sp|Q02985|FHR3_HUMAN	Complement factor H-related protein 3 OS=Homo sapiens GN=CFHR3 PE=1 SV=2	2	6	0.572581	0.157133	6	0.478229	0.0960073	0.62177	0.432635	FALSE	FALSE
1010	sp|P01911|2B1F_HUMAN	HLA class II histocompatibility antigen, DRB1-15 beta chain OS=Homo sapiens GN=HLA-DRB1 PE=1 SV=2	2	4	-0.0298238	0.185613	8	-0.142872	0.108768	0.621071	0.432635	FALSE	FALSE
203	sp|P40926|MDHM_HUMAN	Malate dehydrogenase, mitochondrial OS=Homo sapiens GN=MDH2 PE=1 SV=3	6	16	0.257945	0.0813611	20	0.200331	0.0841874	0.62583	0.434063	FALSE	FALSE
473	sp|P04229|2B11_HUMAN	HLA class II histocompatibility antigen, DRB1-1 beta chain OS=Homo sapiens GN=HLA-DRB1 PE=1 SV=2	3	7	-0.0304317	0.112153	11	-0.108542	0.110734	0.627405	0.434063	FALSE	FALSE
524	sp|O60462-5|NRP2_HUMAN	Isoform B5 of Neuropilin-2 OS=Homo sapiens GN=NRP2	2	6	0.510981	0.129475	6	0.432231	0.0876125	0.626833	0.434063	FALSE	FALSE
367	sp|P09668|CATH_HUMAN	Pro-cathepsin H OS=Homo sapiens GN=CTSH PE=1 SV=4	6	16	1.09604	0.156318	20	1.20439	0.160988	0.632326	0.436427	FALSE	FALSE
508	sp|Q15084-5|PDIA6_HUMAN	Isoform 5 of Protein disulfide-isomerase A6 OS=Homo sapiens GN=PDIA6	4	10	0.154011	0.0677391	14	0.209211	0.0915856	0.632825	0.436427	FALSE	FALSE
270	sp|P25786-2|PSA1_HUMAN	Isoform Long of Proteasome subunit alpha type-1 OS=Homo sapiens GN=PSMA1	6	16	0.0779131	0.0515915	20	0.113901	0.0551738	0.636827	0.436543	FALSE	FALSE
315	sp|P98160|PGBM_HUMAN	Basement membrane-specific heparan sulfate proteoglycan core protein OS=Homo sapiens GN=HSPG2 PE=1 SV=4	6	16	0.261448	0.0626045	20	0.304388	0.0641472	0.634995	0.436543	FALSE	FALSE
525	sp|P61604|CH10_HUMAN	10 kDa heat shock protein, mitochondrial OS=Homo sapiens GN=HSPE1 PE=1 SV=2	6	16	0.299969	0.0619683	20	0.245603	0.0961907	0.638002	0.436543	FALSE	FALSE
899	tr|E7EX17|E7EX17_HUMAN	Eukaryotic translation initiation factor 4B OS=Homo sapiens GN=EIF4B PE=1 SV=1	2	6	0.123076	0.0572229	6	0.18096	0.102964	0.636645	0.436543	FALSE	FALSE
904	sp|P62328|TYB4_HUMAN	Thymosin beta-4 OS=Homo sapiens GN=TMSB4X PE=1 SV=2	6	16	0.108063	0.12917	20	0.184492	0.0951152	0.637324	0.436543	FALSE	FALSE
87	sp|P02760|AMBP_HUMAN	Protein AMBP OS=Homo sapiens GN=AMBP PE=1 SV=1	6	16	0.620045	0.127722	20	0.694478	0.0926796	0.640725	0.436867	FALSE	FALSE
192	sp|Q02818|NUCB1_HUMAN	Nucleobindin-1 OS=Homo sapiens GN=NUCB1 PE=1 SV=4	6	16	0.118023	0.0507041	20	0.150687	0.0475383	0.641482	0.436867	FALSE	FALSE
590	sp|P61204|ARF3_HUMAN	ADP-ribosylation factor 3 OS=Homo sapiens GN=ARF3 PE=1 SV=2	4	10	0.029857	0.0666032	14	0.0672924	0.0415202	0.639947	0.436867	FALSE	FALSE
100	tr|A6NN80|A6NN80_HUMAN	Annexin OS=Homo sapiens GN=ANXA6 PE=1 SV=3	6	16	0.535064	0.077071	20	0.594308	0.100297	0.642569	0.436925	FALSE	FALSE
204	sp|P22894|MMP8_HUMAN	Neutrophil collagenase OS=Homo sapiens GN=MMP8 PE=1 SV=1	6	16	0.0293376	0.130246	20	-0.0465487	0.0989401	0.64608	0.438243	FALSE	FALSE
396	sp|Q9BRF8|CPPED_HUMAN	Serine/threonine-protein phosphatase CPPED1 OS=Homo sapiens GN=CPPED1 PE=1 SV=3	5	13	0.0874137	0.0541397	17	0.053323	0.0513898	0.651547	0.438243	FALSE	FALSE
476	sp|P62993|GRB2_HUMAN	Growth factor receptor-bound protein 2 OS=Homo sapiens GN=GRB2 PE=1 SV=1	5	13	-0.0344781	0.0620754	17	0.00365686	0.0551732	0.649896	0.438243	FALSE	FALSE
491	sp|P51149|RAB7A_HUMAN	Ras-related protein Rab-7a OS=Homo sapiens GN=RAB7A PE=1 SV=1	5	13	0.191614	0.0732985	17	0.249439	0.102097	0.649123	0.438243	FALSE	FALSE
496	sp|P07738|PMGE_HUMAN	Bisphosphoglycerate mutase OS=Homo sapiens GN=BPGM PE=1 SV=2	4	10	0.745689	0.164928	14	0.637911	0.164797	0.648584	0.438243	FALSE	FALSE
522	sp|P31946|1433B_HUMAN	14-3-3 protein beta/alpha OS=Homo sapiens GN=YWHAB PE=1 SV=3	6	16	-0.0682177	0.055607	20	-0.104733	0.0565724	0.648244	0.438243	FALSE	FALSE
616	tr|E9PEK4|E9PEK4_HUMAN	Macrophage colony-stimulating factor 1 receptor OS=Homo sapiens GN=CSF1R PE=4 SV=1	4	10	0.227615	0.134671	14	0.295853	0.0597544	0.651177	0.438243	FALSE	FALSE
117	sp|P00736|C1R_HUMAN	Complement C1r subcomponent OS=Homo sapiens GN=C1R PE=1 SV=2	6	16	0.344209	0.112418	20	0.283984	0.0708337	0.654121	0.438621	FALSE	FALSE
135	sp|P00338|LDHA_HUMAN	L-lactate dehydrogenase A chain OS=Homo sapiens GN=LDHA PE=1 SV=2	6	16	0.536271	0.128352	20	0.450515	0.138915	0.653134	0.438621	FALSE	FALSE
312	sp|P17931|LEG3_HUMAN	Galectin-3 OS=Homo sapiens GN=LGALS3 PE=1 SV=5	6	16	0.787955	0.129583	20	0.711919	0.115173	0.663895	0.442283	FALSE	FALSE
377	sp|P12830|CADH1_HUMAN	Cadherin-1 OS=Homo sapiens GN=CDH1 PE=1 SV=3	6	16	0.242112	0.0586716	20	0.208382	0.0502338	0.665289	0.442283	FALSE	FALSE
546	sp|P17936|IBP3_HUMAN	Insulin-like growth factor-binding protein 3 OS=Homo sapiens GN=IGFBP3 PE=1 SV=2	6	16	0.471042	0.120031	20	0.406129	0.0861137	0.663676	0.442283	FALSE	FALSE
580	sp|Q9UEW3|MARCO_HUMAN	Macrophage receptor MARCO OS=Homo sapiens GN=MARCO PE=1 SV=1	5	13	0.421855	0.0961911	17	0.370618	0.0654626	0.663953	0.442283	FALSE	FALSE
648	sp|Q92520|FAM3C_HUMAN	Protein FAM3C OS=Homo sapiens GN=FAM3C PE=1 SV=1	5	13	0.201457	0.0452921	17	0.232631	0.0550155	0.665143	0.442283	FALSE	FALSE
760	sp|Q6UXB8|PI16_HUMAN	Peptidase inhibitor 16 OS=Homo sapiens GN=PI16 PE=1 SV=1	6	16	0.211544	0.112756	20	0.151599	0.0782629	0.66567	0.442283	FALSE	FALSE
923	sp|P07954|FUMH_HUMAN	Fumarate hydratase, mitochondrial OS=Homo sapiens GN=FH PE=1 SV=3	2	6	-0.0266651	0.0638614	6	0.0249538	0.0980914	0.670095	0.444545	FALSE	FALSE
509	sp|Q9H4A9|DPEP2_HUMAN	Dipeptidase 2 OS=Homo sapiens GN=DPEP2 PE=1 SV=2	3	9	0.159264	0.0876756	9	0.214418	0.0938818	0.673414	0.446068	FALSE	FALSE
802	sp|P08567|PLEK_HUMAN	Pleckstrin OS=Homo sapiens GN=PLEK PE=1 SV=3	4	12	0.286589	0.140146	12	0.200763	0.148428	0.678259	0.448596	FALSE	FALSE
41	sp|P29401|TKT_HUMAN	Transketolase OS=Homo sapiens GN=TKT PE=1 SV=3	6	16	0.145316	0.11709	20	0.217888	0.129372	0.680091	0.449125	FALSE	FALSE
112	sp|Q13813-3|SPTN1_HUMAN	Isoform 3 of Spectrin alpha chain, non-erythrocytic 1 OS=Homo sapiens GN=SPTAN1	5	13	0.133879	0.0519994	17	0.166883	0.0647922	0.694205	0.457753	FALSE	FALSE
225	sp|Q99497|PARK7_HUMAN	Protein DJ-1 OS=Homo sapiens GN=PARK7 PE=1 SV=2	6	16	0.173159	0.0901655	20	0.224955	0.0969769	0.698123	0.458113	FALSE	FALSE
341	sp|P41218|MNDA_HUMAN	Myeloid cell nuclear differentiation antigen OS=Homo sapiens GN=MNDA PE=1 SV=1	5	13	0.111014	0.114139	17	0.173142	0.112331	0.701058	0.458113	FALSE	FALSE
422	sp|Q8WUM4|PDC6I_HUMAN	Programmed cell death 6-interacting protein OS=Homo sapiens GN=PDCD6IP PE=1 SV=1	5	13	0.0691038	0.048841	17	0.0950832	0.045201	0.699349	0.458113	FALSE	FALSE
427	sp|Q6EMK4|VASN_HUMAN	Vasorin OS=Homo sapiens GN=VASN PE=1 SV=1	6	16	0.162266	0.0604518	20	0.131672	0.0499788	0.69916	0.458113	FALSE	FALSE
446	sp|P10153|RNAS2_HUMAN	Non-secretory ribonuclease OS=Homo sapiens GN=RNASE2 PE=1 SV=2	6	16	0.197002	0.0789796	20	0.15676	0.0661162	0.698671	0.458113	FALSE	FALSE
818	sp|P16189|1A31_HUMAN	HLA class I histocompatibility antigen, A-31 alpha chain OS=Homo sapiens GN=HLA-A PE=1 SV=2	3	7	0.316559	0.0453102	11	0.353792	0.0835232	0.700825	0.458113	FALSE	FALSE
126	sp|P31146|COR1A_HUMAN	Coronin-1A OS=Homo sapiens GN=CORO1A PE=1 SV=4	6	16	-0.0407927	0.118401	20	-0.102871	0.109999	0.703371	0.458251	FALSE	FALSE
489	sp|Q9Y5Z4|HEBP2_HUMAN	Heme-binding protein 2 OS=Homo sapiens GN=HEBP2 PE=1 SV=1	6	16	1.86331e-06	0.062548	20	0.0343138	0.0636348	0.702996	0.458251	FALSE	FALSE
1030	sp|Q9H098-2|F107B_HUMAN	Isoform 2 of Protein FAM107B OS=Homo sapiens GN=FAM107B	2	6	0.119787	0.115557	6	0.19015	0.144559	0.712127	0.463263	FALSE	FALSE
21	sp|P06733|ENOA_HUMAN	Alpha-enolase OS=Homo sapiens GN=ENO1 PE=1 SV=2	6	16	0.434325	0.113624	20	0.380038	0.0945672	0.715934	0.463663	FALSE	FALSE
23	sp|P26038|MOES_HUMAN	Moesin OS=Homo sapiens GN=MSN PE=1 SV=3	6	16	0.145614	0.0544865	20	0.177955	0.0691023	0.715542	0.463663	FALSE	FALSE
314	sp|Q96PD5|PGRP2_HUMAN	N-acetylmuramoyl-L-alanine amidase OS=Homo sapiens GN=PGLYRP2 PE=1 SV=1	6	16	0.0577826	0.0875663	20	0.0975867	0.063077	0.714975	0.463663	FALSE	FALSE
576	sp|O95336|6PGL_HUMAN	6-phosphogluconolactonase OS=Homo sapiens GN=PGLS PE=1 SV=2	6	16	-0.0166441	0.0541513	20	0.0104049	0.0509171	0.718255	0.463788	FALSE	FALSE
823	sp|P08962|CD63_HUMAN	CD63 antigen OS=Homo sapiens GN=CD63 PE=1 SV=2	5	13	0.379892	0.0753561	17	0.339392	0.0814443	0.717864	0.463788	FALSE	FALSE
105	sp|P02461|CO3A1_HUMAN	Collagen alpha-1(III) chain OS=Homo sapiens GN=COL3A1 PE=1 SV=4	6	16	0.683397	0.120451	20	0.629027	0.0904254	0.720696	0.464583	FALSE	FALSE
793	sp|P55145|MANF_HUMAN	Mesencephalic astrocyte-derived neurotrophic factor OS=Homo sapiens GN=MANF PE=1 SV=3	4	10	0.184953	0.0877772	14	0.143143	0.0753446	0.721618	0.464583	FALSE	FALSE
406	sp|P11215|ITAM_HUMAN	Integrin alpha-M OS=Homo sapiens GN=ITGAM PE=1 SV=2	5	13	-0.0235434	0.0706945	17	-0.0576407	0.064817	0.725015	0.466082	FALSE	FALSE
686	sp|P01903|DRA_HUMAN	HLA class II histocompatibility antigen, DR alpha chain OS=Homo sapiens GN=HLA-DRA PE=1 SV=1	2	6	0.0788761	0.0600387	6	0.146162	0.173731	0.726534	0.46637	FALSE	FALSE
573	sp|P04792|HSPB1_HUMAN	Heat shock protein beta-1 OS=Homo sapiens GN=HSPB1 PE=1 SV=2	4	10	0.259381	0.0664911	14	0.299026	0.0915993	0.72953	0.467605	FALSE	FALSE
51	tr|F5GZZ9|F5GZZ9_HUMAN	Scavenger receptor cysteine-rich type 1 protein M130 OS=Homo sapiens GN=CD163 PE=4 SV=1	6	16	0.314909	0.0979184	20	0.274325	0.0654187	0.733035	0.468674	FALSE	FALSE
559	sp|Q9NPY3|C1QR1_HUMAN	Complement component C1q receptor OS=Homo sapiens GN=CD93 PE=1 SV=3	6	16	0.263614	0.0701362	20	0.295518	0.0608166	0.733348	0.468674	FALSE	FALSE
113	sp|P07237|PDIA1_HUMAN	Protein disulfide-isomerase OS=Homo sapiens GN=P4HB PE=1 SV=3	6	16	-0.0460736	0.0535767	20	-0.0199556	0.0546312	0.734976	0.469026	FALSE	FALSE
47	sp|P04083|ANXA1_HUMAN	Annexin A1 OS=Homo sapiens GN=ANXA1 PE=1 SV=2	6	16	0.688644	0.112006	20	0.639659	0.0929626	0.738725	0.469976	FALSE	FALSE
158	sp|P20810-9|ICAL_HUMAN	Isoform 9 of Calpastatin OS=Homo sapiens GN=CAST	6	16	0.223992	0.0366185	20	0.206294	0.0383976	0.740777	0.469976	FALSE	FALSE
232	sp|P13667|PDIA4_HUMAN	Protein disulfide-isomerase A4 OS=Homo sapiens GN=PDIA4 PE=1 SV=2	6	16	0.144683	0.0781917	20	0.174846	0.0447642	0.74066	0.469976	FALSE	FALSE
737	tr|E9PNQ8|E9PNQ8_HUMAN	Thy-1 membrane glycoprotein (Fragment) OS=Homo sapiens GN=THY1 PE=4 SV=1	2	6	0.378441	0.131152	6	0.436744	0.107166	0.738077	0.469976	FALSE	FALSE
888	sp|P30085|KCY_HUMAN	UMP-CMP kinase OS=Homo sapiens GN=CMPK1 PE=1 SV=3	2	6	0.314361	0.0858415	6	0.27424	0.0876248	0.750361	0.475364	FALSE	FALSE
219	sp|Q14697|GANAB_HUMAN	Neutral alpha-glucosidase AB OS=Homo sapiens GN=GANAB PE=1 SV=3	6	16	0.117457	0.0520365	20	0.0979212	0.033093	0.753915	0.476455	FALSE	FALSE
516	tr|X6R433|X6R433_HUMAN	Receptor-type tyrosine-protein phosphatase C OS=Homo sapiens GN=PTPRC PE=4 SV=1	5	13	-0.00140899	0.0757965	17	-0.038866	0.0910816	0.754269	0.476455	FALSE	FALSE
254	sp|P50895|BCAM_HUMAN	Basal cell adhesion molecule OS=Homo sapiens GN=BCAM PE=1 SV=2	5	15	0.471612	0.0895235	15	0.433775	0.0815503	0.757034	0.47751	FALSE	FALSE
181	sp|P19338|NUCL_HUMAN	Nucleolin OS=Homo sapiens GN=NCL PE=1 SV=3	6	16	0.132038	0.0557607	20	0.106617	0.0608148	0.759891	0.477687	FALSE	FALSE
258	sp|O95834|EMAL2_HUMAN	Echinoderm microtubule-associated protein-like 2 OS=Homo sapiens GN=EML2 PE=2 SV=1	6	16	0.166742	0.0594764	20	0.143935	0.0448862	0.7617	0.477687	FALSE	FALSE
694	sp|P11717|MPRI_HUMAN	Cation-independent mannose-6-phosphate receptor OS=Homo sapiens GN=IGF2R PE=1 SV=3	4	10	0.00249154	0.0648172	14	0.0327786	0.0741018	0.761257	0.477687	FALSE	FALSE
1097	sp|Q14344|GNA13_HUMAN	Guanine nucleotide-binding protein subunit alpha-13 OS=Homo sapiens GN=GNA13 PE=1 SV=2	2	6	-0.0378164	0.0603563	6	-0.0686425	0.0768482	0.759252	0.477687	FALSE	FALSE
395	sp|P55072|TERA_HUMAN	Transitional endoplasmic reticulum ATPase OS=Homo sapiens GN=VCP PE=1 SV=4	4	12	0.298241	0.0919594	12	0.25163	0.121846	0.763188	0.477933	FALSE	FALSE
531	sp|Q9UJ70-2|NAGK_HUMAN	Isoform 2 of N-acetyl-D-glucosamine kinase OS=Homo sapiens GN=NAGK	4	10	0.0797839	0.107953	14	0.119013	0.0706758	0.764956	0.478353	FALSE	FALSE
566	sp|P09104|ENOG_HUMAN	Gamma-enolase OS=Homo sapiens GN=ENO2 PE=1 SV=3	2	6	0.825344	0.0759752	6	0.785382	0.10697	0.767599	0.478951	FALSE	FALSE
587	sp|Q12906-6|ILF3_HUMAN	Isoform 6 of Interleukin enhancer-binding factor 3 OS=Homo sapiens GN=ILF3	3	7	0.0231374	0.120378	11	0.0689016	0.0926207	0.768109	0.478951	FALSE	FALSE
383	sp|P20160|CAP7_HUMAN	Azurocidin OS=Homo sapiens GN=AZU1 PE=1 SV=3	6	16	0.934564	0.131591	20	0.874045	0.161477	0.773187	0.481428	FALSE	FALSE
661	sp|P07998|RNAS1_HUMAN	Ribonuclease pancreatic OS=Homo sapiens GN=RNASE1 PE=1 SV=4	2	6	0.602974	0.150913	6	0.546801	0.118395	0.775951	0.48246	FALSE	FALSE
639	tr|F6SYF8|F6SYF8_HUMAN	Dickkopf-related protein 3 OS=Homo sapiens GN=DKK3 PE=4 SV=1	4	12	0.508607	0.0925429	12	0.557237	0.14653	0.78212	0.485602	FALSE	FALSE
382	sp|P31150|GDIA_HUMAN	Rab GDP dissociation inhibitor alpha OS=Homo sapiens GN=GDI1 PE=1 SV=2	6	16	0.138915	0.0981823	20	0.100735	0.0987408	0.785617	0.486015	FALSE	FALSE
456	sp|P15121|ALDR_HUMAN	Aldose reductase OS=Homo sapiens GN=AKR1B1 PE=1 SV=3	4	10	0.834607	0.159945	14	0.899556	0.174117	0.786129	0.486015	FALSE	FALSE
768	sp|Q5RHP9-2|ERIC3_HUMAN	Isoform 2 of Glutamate-rich protein 3 OS=Homo sapiens GN=ERICH3	2	6	-0.0736517	0.071846	6	-0.10139	0.0673874	0.784015	0.486015	FALSE	FALSE
92	sp|P12814|ACTN1_HUMAN	Alpha-actinin-1 OS=Homo sapiens GN=ACTN1 PE=1 SV=2	6	16	-0.0972222	0.0793789	20	-0.0665959	0.0806986	0.788382	0.486029	FALSE	FALSE
358	sp|P16930|FAAA_HUMAN	Fumarylacetoacetase OS=Homo sapiens GN=FAH PE=1 SV=2	6	16	0.217479	0.0653935	20	0.245782	0.0811026	0.78754	0.486029	FALSE	FALSE
308	sp|Q96IY4|CBPB2_HUMAN	Carboxypeptidase B2 OS=Homo sapiens GN=CPB2 PE=1 SV=2	6	16	0.437394	0.118036	20	0.475869	0.0818645	0.790798	0.48683	FALSE	FALSE
453	tr|B4DT77|B4DT77_HUMAN	Annexin OS=Homo sapiens GN=ANXA7 PE=1 SV=1	6	16	0.509611	0.0897323	20	0.47925	0.0711213	0.792678	0.487299	FALSE	FALSE
234	sp|P67936|TPM4_HUMAN	Tropomyosin alpha-4 chain OS=Homo sapiens GN=TPM4 PE=1 SV=3	6	16	0.391916	0.0636269	20	0.367487	0.0683009	0.795124	0.487427	FALSE	FALSE
532	sp|Q9UBR2|CATZ_HUMAN	Cathepsin Z OS=Homo sapiens GN=CTSZ PE=1 SV=1	5	13	0.237556	0.11066	17	0.200155	0.0885941	0.794092	0.487427	FALSE	FALSE
35	sp|P14780|MMP9_HUMAN	Matrix metalloproteinase-9 OS=Homo sapiens GN=MMP9 PE=1 SV=3	6	16	0.15235	0.162875	20	0.204455	0.126145	0.802059	0.4903	FALSE	FALSE
555	tr|J3KQ18|J3KQ18_HUMAN	D-dopachrome decarboxylase OS=Homo sapiens GN=DDT PE=1 SV=1	6	16	0.209732	0.0684179	20	0.187347	0.0554853	0.801097	0.4903	FALSE	FALSE
678	sp|P32455|GBP1_HUMAN	Interferon-induced guanylate-binding protein 1 OS=Homo sapiens GN=GBP1 PE=1 SV=2	5	13	-0.370004	0.0669715	17	-0.346012	0.0682532	0.803745	0.490642	FALSE	FALSE
30	sp|P21333-2|FLNA_HUMAN	Isoform 2 of Filamin-A OS=Homo sapiens GN=FLNA	6	16	0.171047	0.067644	20	0.144905	0.0837403	0.809594	0.493521	FALSE	FALSE
22	sp|O43707|ACTN4_HUMAN	Alpha-actinin-4 OS=Homo sapiens GN=ACTN4 PE=1 SV=2	6	16	0.156938	0.0612181	20	0.13656	0.062054	0.816569	0.49483	FALSE	FALSE
168	sp|P51884|LUM_HUMAN	Lumican OS=Homo sapiens GN=LUM PE=1 SV=2	6	16	0.284893	0.0851589	20	0.310753	0.0724199	0.818553	0.49483	FALSE	FALSE
305	sp|P08294|SODE_HUMAN	Extracellular superoxide dismutase [Cu-Zn] OS=Homo sapiens GN=SOD3 PE=1 SV=2	6	16	0.614529	0.115333	20	0.575032	0.122927	0.816145	0.49483	FALSE	FALSE
542	sp|P16401|H15_HUMAN	Histone H1.5 OS=Homo sapiens GN=HIST1H1B PE=1 SV=3	5	13	0.0556638	0.0880861	17	0.0286622	0.075469	0.817774	0.49483	FALSE	FALSE
685	sp|Q14118|DAG1_HUMAN	Dystroglycan OS=Homo sapiens GN=DAG1 PE=1 SV=2	3	9	0.319343	0.0869455	9	0.34828	0.084433	0.814326	0.49483	FALSE	FALSE
731	sp|Q96BQ1|FAM3D_HUMAN	Protein FAM3D OS=Homo sapiens GN=FAM3D PE=1 SV=1	2	6	0.20563	0.124157	6	0.236722	0.0193386	0.813966	0.49483	FALSE	FALSE
216	sp|Q13421-2|MSLN_HUMAN	Isoform 3 of Mesothelin OS=Homo sapiens GN=MSLN	6	16	0.36696	0.105859	20	0.400883	0.105799	0.822062	0.496263	FALSE	FALSE
66	sp|P08758|ANXA5_HUMAN	Annexin A5 OS=Homo sapiens GN=ANXA5 PE=1 SV=2	6	16	0.911606	0.119025	20	0.948099	0.117632	0.828701	0.497679	FALSE	FALSE
78	tr|X6R8F3|X6R8F3_HUMAN	Neutrophil gelatinase-associated lipocalin OS=Homo sapiens GN=LCN2 PE=3 SV=1	6	16	0.224543	0.105085	20	0.191331	0.106658	0.825799	0.497679	FALSE	FALSE
119	sp|O00391|QSOX1_HUMAN	Sulfhydryl oxidase 1 OS=Homo sapiens GN=QSOX1 PE=1 SV=3	6	16	0.346904	0.0781785	20	0.367909	0.0551279	0.827782	0.497679	FALSE	FALSE
459	sp|P14151-2|LYAM1_HUMAN	Isoform 2 of L-selectin OS=Homo sapiens GN=SELL	6	16	0.125719	0.0623228	20	0.144761	0.0618917	0.829681	0.497679	FALSE	FALSE
575	tr|F8W6I7|F8W6I7_HUMAN	Heterogeneous nuclear ribonucleoprotein A1 OS=Homo sapiens GN=HNRNPA1 PE=1 SV=2	4	10	0.387387	0.107212	14	0.358253	0.0800925	0.830116	0.497679	FALSE	FALSE
362	sp|P28799|GRN_HUMAN	Granulins OS=Homo sapiens GN=GRN PE=1 SV=2	5	13	0.358318	0.102121	17	0.330009	0.0856299	0.833478	0.499008	FALSE	FALSE
303	sp|Q99102-12|MUC4_HUMAN	Isoform 12 of Mucin-4 OS=Homo sapiens GN=MUC4	6	16	0.195329	0.0985557	20	0.17079	0.0657767	0.83748	0.500297	FALSE	FALSE
457	sp|P04899|GNAI2_HUMAN	Guanine nucleotide-binding protein G(i) subunit alpha-2 OS=Homo sapiens GN=GNAI2 PE=1 SV=3	6	16	0.10305	0.0565391	20	0.0879213	0.0467203	0.837927	0.500297	FALSE	FALSE
868	tr|F5GXS5|F5GXS5_HUMAN	Apolipoprotein F OS=Homo sapiens GN=APOF PE=4 SV=1	2	4	0.400847	0.238031	8	0.346839	0.0655094	0.83911	0.500318	FALSE	FALSE
701	tr|H3BT71|H3BT71_HUMAN	RNA-binding motif protein, X chromosome, N-terminally processed OS=Homo sapiens GN=RBMX PE=1 SV=1	3	7	0.0467613	0.0836935	11	0.078449	0.130707	0.840876	0.500673	FALSE	FALSE
752	sp|Q15185|TEBP_HUMAN	Prostaglandin E synthase 3 OS=Homo sapiens GN=PTGES3 PE=1 SV=1	4	10	0.347091	0.124274	14	0.376498	0.074787	0.842002	0.500673	FALSE	FALSE
688	sp|P49247|RPIA_HUMAN	Ribose-5-phosphate isomerase OS=Homo sapiens GN=RPIA PE=1 SV=3	2	6	0.384447	0.136821	6	0.422413	0.128248	0.843641	0.500964	FALSE	FALSE
292	sp|P08571|CD14_HUMAN	Monocyte differentiation antigen CD14 OS=Homo sapiens GN=CD14 PE=1 SV=2	6	16	0.17422	0.0784761	20	0.156053	0.0531863	0.849448	0.500999	FALSE	FALSE
403	sp|P25774|CATS_HUMAN	Cathepsin S OS=Homo sapiens GN=CTSS PE=1 SV=3	6	16	0.108769	0.0684766	20	0.0898647	0.0711277	0.849301	0.500999	FALSE	FALSE
448	sp|P50552|VASP_HUMAN	Vasodilator-stimulated phosphoprotein OS=Homo sapiens GN=VASP PE=1 SV=3	4	10	0.0973791	0.132753	14	0.065297	0.0939708	0.845934	0.500999	FALSE	FALSE
494	sp|P28065|PSB9_HUMAN	Proteasome subunit beta type-9 OS=Homo sapiens GN=PSMB9 PE=1 SV=2	6	16	0.075414	0.0651435	20	0.0593834	0.052228	0.849018	0.500999	FALSE	FALSE
568	sp|P53004|BIEA_HUMAN	Biliverdin reductase A OS=Homo sapiens GN=BLVRA PE=1 SV=2	3	9	0.368773	0.196371	9	0.414326	0.129859	0.849378	0.500999	FALSE	FALSE
530	sp|O60506-4|HNRPQ_HUMAN	Isoform 4 of Heterogeneous nuclear ribonucleoprotein Q OS=Homo sapiens GN=SYNCRIP	3	9	0.179931	0.150664	9	0.149087	0.0892367	0.862897	0.507558	FALSE	FALSE
855	sp|P47755|CAZA2_HUMAN	F-actin-capping protein subunit alpha-2 OS=Homo sapiens GN=CAPZA2 PE=1 SV=3	3	7	0.110902	0.083386	11	0.129158	0.0608069	0.862533	0.507558	FALSE	FALSE
213	sp|Q16531|DDB1_HUMAN	DNA damage-binding protein 1 OS=Homo sapiens GN=DDB1 PE=1 SV=1	5	13	0.100834	0.0517619	17	0.0901347	0.0400356	0.871484	0.511918	FALSE	FALSE
134	sp|P20700|LMNB1_HUMAN	Lamin-B1 OS=Homo sapiens GN=LMNB1 PE=1 SV=2	6	16	-0.0140353	0.0524414	20	-0.0270502	0.0634703	0.875335	0.51211	FALSE	FALSE
277	tr|Q5VY30|Q5VY30_HUMAN	Retinol binding protein 4, plasma, isoform CRA_b OS=Homo sapiens GN=RBP4 PE=1 SV=2	6	16	0.547638	0.145444	20	0.578087	0.124099	0.874478	0.51211	FALSE	FALSE
957	sp|Q8NCW5|NNRE_HUMAN	NAD(P)H-hydrate epimerase OS=Homo sapiens GN=APOA1BP PE=1 SV=2	5	13	0.118997	0.050417	17	0.106325	0.0609163	0.873832	0.51211	FALSE	FALSE
1078	sp|Q14004-2|CDK13_HUMAN	Isoform 2 of Cyclin-dependent kinase 13 OS=Homo sapiens GN=CDK13	2	6	0.00147633	0.116396	6	-0.0203147	0.0801511	0.880908	0.514679	FALSE	FALSE
766	tr|E9PG94|E9PG94_HUMAN	Low affinity immunoglobulin gamma Fc region receptor III-A OS=Homo sapiens GN=FCGR3A PE=4 SV=1	4	12	0.110715	0.154351	12	0.0833673	0.0974339	0.882519	0.51493	FALSE	FALSE
349	sp|P06748|NPM_HUMAN	Nucleophosmin OS=Homo sapiens GN=NPM1 PE=1 SV=2	6	16	0.102066	0.0534723	20	0.0897506	0.0700694	0.889725	0.517748	FALSE	FALSE
857	sp|P53396|ACLY_HUMAN	ATP-citrate synthase OS=Homo sapiens GN=ACLY PE=1 SV=3	2	4	0.223117	0.151405	8	0.191632	0.159364	0.889356	0.517748	FALSE	FALSE
17	sp|P60709|ACTB_HUMAN	Actin, cytoplasmic 1 OS=Homo sapiens GN=ACTB PE=1 SV=1	6	16	-0.100185	0.0635154	20	-0.0876294	0.0688943	0.894198	0.51884	FALSE	FALSE
594	tr|F8W1A4|F8W1A4_HUMAN	Adenylate kinase 2, mitochondrial OS=Homo sapiens GN=AK2 PE=1 SV=1	4	10	0.172521	0.0582254	14	0.184955	0.070961	0.893488	0.51884	FALSE	FALSE
782	sp|Q71UI9|H2AV_HUMAN	Histone H2A.V OS=Homo sapiens GN=H2AFV PE=1 SV=3	4	10	0.772962	0.0504422	14	0.788646	0.105997	0.895172	0.51884	FALSE	FALSE
400	sp|P07225|PROS_HUMAN	Vitamin K-dependent protein S OS=Homo sapiens GN=PROS1 PE=1 SV=1	6	16	0.325018	0.112655	20	0.342881	0.0822999	0.899009	0.519051	FALSE	FALSE
416	sp|P02743|SAMP_HUMAN	Serum amyloid P-component OS=Homo sapiens GN=APCS PE=1 SV=2	6	16	0.451505	0.182869	20	0.479675	0.113959	0.896995	0.519051	FALSE	FALSE
450	sp|Q96NY7|CLIC6_HUMAN	Chloride intracellular channel protein 6 OS=Homo sapiens GN=CLIC6 PE=2 SV=3	5	13	0.480557	0.0835723	17	0.493228	0.0570747	0.90149	0.519051	FALSE	FALSE
543	sp|Q13867|BLMH_HUMAN	Bleomycin hydrolase OS=Homo sapiens GN=BLMH PE=1 SV=1	5	13	0.213784	0.0587775	17	0.203524	0.0571044	0.901287	0.519051	FALSE	FALSE
824	sp|P27348|1433T_HUMAN	14-3-3 protein theta OS=Homo sapiens GN=YWHAQ PE=1 SV=1	2	6	0.104739	0.0746134	6	0.0875389	0.109	0.899309	0.519051	FALSE	FALSE
797	sp|Q96QK1|VPS35_HUMAN	Vacuolar protein sorting-associated protein 35 OS=Homo sapiens GN=VPS35 PE=1 SV=2	3	7	0.124187	0.0899783	11	0.139328	0.0889893	0.906365	0.521169	FALSE	FALSE
196	sp|Q12805|FBLN3_HUMAN	EGF-containing fibulin-like extracellular matrix protein 1 OS=Homo sapiens GN=EFEMP1 PE=1 SV=2	6	16	0.387199	0.0895649	20	0.399915	0.0696385	0.911511	0.522062	FALSE	FALSE
467	sp|Q12841|FSTL1_HUMAN	Follistatin-related protein 1 OS=Homo sapiens GN=FSTL1 PE=1 SV=1	6	16	0.254601	0.0530894	20	0.264447	0.0690342	0.910661	0.522062	FALSE	FALSE
784	sp|P43034|LIS1_HUMAN	Platelet-activating factor acetylhydrolase IB subunit alpha OS=Homo sapiens GN=PAFAH1B1 PE=1 SV=2	2	6	0.120005	0.136559	6	0.100862	0.0969121	0.911488	0.522062	FALSE	FALSE
513	sp|Q14515|SPRL1_HUMAN	SPARC-like protein 1 OS=Homo sapiens GN=SPARCL1 PE=1 SV=2	4	12	0.422081	0.104659	12	0.43677	0.0883339	0.915586	0.523708	FALSE	FALSE
354	sp|P29966|MARCS_HUMAN	Myristoylated alanine-rich C-kinase substrate OS=Homo sapiens GN=MARCKS PE=1 SV=4	6	16	0.180326	0.0893271	20	0.16771	0.0837763	0.918574	0.524125	FALSE	FALSE
858	sp|Q13185|CBX3_HUMAN	Chromobox protein homolog 3 OS=Homo sapiens GN=CBX3 PE=1 SV=4	4	10	0.0780055	0.0713783	14	0.0651922	0.101514	0.918721	0.524125	FALSE	FALSE
588	sp|Q9HD89|RETN_HUMAN	Resistin OS=Homo sapiens GN=RETN PE=2 SV=1	6	16	0.560914	0.131115	20	0.582693	0.173898	0.920945	0.524707	FALSE	FALSE
693	sp|P05154|IPSP_HUMAN	Plasma serine protease inhibitor OS=Homo sapiens GN=SERPINA5 PE=1 SV=3	2	6	0.0129094	0.149912	6	0.0285611	0.0316434	0.92229	0.524788	FALSE	FALSE
205	sp|P52790|HXK3_HUMAN	Hexokinase-3 OS=Homo sapiens GN=HK3 PE=1 SV=2	5	13	-0.0107311	0.082606	17	-0.0199125	0.0625854	0.930147	0.52788	FALSE	FALSE
746	sp|P31151|S10A7_HUMAN	Protein S100-A7 OS=Homo sapiens GN=S100A7 PE=1 SV=4	4	10	0.0559914	0.130244	14	0.0707562	0.0993407	0.929161	0.52788	FALSE	FALSE
703	sp|Q9HCU0|CD248_HUMAN	Endosialin OS=Homo sapiens GN=CD248 PE=1 SV=1	5	13	0.470613	0.092636	17	0.481545	0.0888413	0.932756	0.528672	FALSE	FALSE
20	sp|P13796|PLSL_HUMAN	Plastin-2 OS=Homo sapiens GN=LCP1 PE=1 SV=6	6	16	0.0266923	0.143016	20	0.0409958	0.131071	0.941674	0.529255	FALSE	FALSE
185	sp|Q16610-4|ECM1_HUMAN	Isoform 4 of Extracellular matrix protein 1 OS=Homo sapiens GN=ECM1	6	16	0.610608	0.0871928	20	0.602386	0.0713191	0.942285	0.529255	FALSE	FALSE
313	sp|Q9P2E9-2|RRBP1_HUMAN	Isoform 1 of Ribosome-binding protein 1 OS=Homo sapiens GN=RRBP1	6	16	0.354323	0.0718895	20	0.345784	0.0862508	0.93983	0.529255	FALSE	FALSE
336	sp|P52907|CAZA1_HUMAN	F-actin-capping protein subunit alpha-1 OS=Homo sapiens GN=CAPZA1 PE=1 SV=3	6	16	0.0426334	0.101032	20	0.0324856	0.0827938	0.938577	0.529255	FALSE	FALSE
571	sp|P35241-5|RADI_HUMAN	Isoform 5 of Radixin OS=Homo sapiens GN=RDX	5	13	0.24053	0.0389383	17	0.235938	0.0470142	0.940573	0.529255	FALSE	FALSE
664	sp|P27169|PON1_HUMAN	Serum paraoxonase/arylesterase 1 OS=Homo sapiens GN=PON1 PE=1 SV=3	5	13	-0.0235438	0.108431	17	-0.0343267	0.0740131	0.935277	0.529255	FALSE	FALSE
958	sp|Q00839-2|HNRPU_HUMAN	Isoform Short of Heterogeneous nuclear ribonucleoprotein U OS=Homo sapiens GN=HNRNPU	2	6	0.0624779	0.0957385	6	0.0507585	0.107989	0.936903	0.529255	FALSE	FALSE
39	sp|P08670|VIME_HUMAN	Vimentin OS=Homo sapiens GN=VIM PE=1 SV=4	6	16	0.124552	0.110811	20	0.115124	0.0926606	0.948374	0.529298	FALSE	FALSE
61	sp|P22897|MRC1_HUMAN	Macrophage mannose receptor 1 OS=Homo sapiens GN=MRC1 PE=1 SV=1	6	16	0.382195	0.0883228	20	0.388972	0.063894	0.950862	0.529298	FALSE	FALSE
150	sp|Q9NY33-4|DPP3_HUMAN	Isoform 4 of Dipeptidyl peptidase 3 OS=Homo sapiens GN=DPP3	6	16	0.00833161	0.0485735	20	0.0129032	0.0551784	0.950777	0.529298	FALSE	FALSE
351	sp|P23381|SYWC_HUMAN	Tryptophan--tRNA ligase, cytoplasmic OS=Homo sapiens GN=WARS PE=1 SV=2	6	16	-0.299504	0.075773	20	-0.306519	0.0657491	0.944691	0.529298	FALSE	FALSE
414	sp|O43451|MGA_HUMAN	Maltase-glucoamylase, intestinal OS=Homo sapiens GN=MGAM PE=1 SV=5	6	16	0.265829	0.0922081	20	0.256284	0.111954	0.947913	0.529298	FALSE	FALSE
551	sp|P09417|DHPR_HUMAN	Dihydropteridine reductase OS=Homo sapiens GN=QDPR PE=1 SV=2	6	16	0.197023	0.0639339	20	0.203201	0.074946	0.95036	0.529298	FALSE	FALSE
632	sp|P61970|NTF2_HUMAN	Nuclear transport factor 2 OS=Homo sapiens GN=NUTF2 PE=1 SV=1	5	15	0.229719	0.0913847	15	0.220096	0.114467	0.94811	0.529298	FALSE	FALSE
440	sp|P07942|LAMB1_HUMAN	Laminin subunit beta-1 OS=Homo sapiens GN=LAMB1 PE=1 SV=2	5	13	0.304845	0.0860344	17	0.298937	0.0683624	0.957553	0.531665	FALSE	FALSE
641	sp|P68036-3|UB2L3_HUMAN	Isoform 3 of Ubiquitin-conjugating enzyme E2 L3 OS=Homo sapiens GN=UBE2L3	4	10	0.0691361	0.0728199	14	0.0755699	0.0922776	0.956847	0.531665	FALSE	FALSE
994	sp|P30520|PURA2_HUMAN	Adenylosuccinate synthetase isozyme 2 OS=Homo sapiens GN=ADSS PE=1 SV=3	5	13	0.0427345	0.0607757	17	0.0387438	0.0683591	0.96551	0.535401	FALSE	FALSE
212	sp|P20061|TCO1_HUMAN	Transcobalamin-1 OS=Homo sapiens GN=TCN1 PE=1 SV=2	6	16	0.172904	0.148765	20	0.18024	0.121178	0.969747	0.537041	FALSE	FALSE
384	sp|P51858|HDGF_HUMAN	Hepatoma-derived growth factor OS=Homo sapiens GN=HDGF PE=1 SV=1	5	13	-0.0122416	0.0574165	17	-0.0156578	0.0781938	0.972164	0.537041	FALSE	FALSE
621	sp|Q9ULV4-3|COR1C_HUMAN	Isoform 3 of Coronin-1C OS=Homo sapiens GN=CORO1C	2	6	0.222121	0.0768627	6	0.218057	0.0779555	0.971118	0.537041	FALSE	FALSE
198	sp|P07858|CATB_HUMAN	Cathepsin B OS=Homo sapiens GN=CTSB PE=1 SV=3	6	16	0.513581	0.0945904	20	0.509656	0.0709896	0.97375	0.537236	FALSE	FALSE
557	sp|Q15843|NEDD8_HUMAN	NEDD8 OS=Homo sapiens GN=NEDD8 PE=1 SV=1	2	4	0.0275198	0.105264	8	0.0226418	0.141691	0.978504	0.537817	FALSE	FALSE
653	sp|P11766|ADHX_HUMAN	Alcohol dehydrogenase class-3 OS=Homo sapiens GN=ADH5 PE=1 SV=4	5	13	0.273571	0.0758628	17	0.270775	0.0656759	0.977989	0.537817	FALSE	FALSE
1024	sp|Q9Y3C8|UFC1_HUMAN	Ubiquitin-fold modifier-conjugating enzyme 1 OS=Homo sapiens GN=UFC1 PE=1 SV=3	2	6	0.298654	0.138286	6	0.304248	0.137015	0.977638	0.537817	FALSE	FALSE
487	tr|E7EPC6|E7EPC6_HUMAN	CD44 antigen OS=Homo sapiens GN=CD44 PE=1 SV=2	6	16	0.314887	0.107075	20	0.318027	0.0843588	0.981773	0.538449	FALSE	FALSE
578	sp|P42167|LAP2B_HUMAN	Lamina-associated polypeptide 2, isoforms beta/gamma OS=Homo sapiens GN=TMPO PE=1 SV=2	3	7	0.0893259	0.103973	11	0.0863532	0.085167	0.982685	0.538449	FALSE	FALSE
756	sp|Q9H0R4|HDHD2_HUMAN	Haloacid dehalogenase-like hydrolase domain-containing protein 2 OS=Homo sapiens GN=HDHD2 PE=1 SV=1	5	13	0.0646535	0.050474	17	0.0632178	0.0536924	0.984595	0.538449	FALSE	FALSE
788	sp|Q6JBY9|CPZIP_HUMAN	CapZ-interacting protein OS=Homo sapiens GN=RCSD1 PE=1 SV=1	2	6	0.0437832	0.124706	6	0.046714	0.0732633	0.984325	0.538449	FALSE	FALSE
130	sp|P48637|GSHB_HUMAN	Glutathione synthetase OS=Homo sapiens GN=GSS PE=1 SV=1	6	16	0.0947928	0.0448566	20	0.0957753	0.0318291	0.985874	0.538472	FALSE	FALSE
469	sp|Q99436|PSB7_HUMAN	Proteasome subunit beta type-7 OS=Homo sapiens GN=PSMB7 PE=1 SV=1	6	16	0.288085	0.0498623	20	0.288792	0.0660672	0.993239	0.541816	FALSE	FALSE
909	tr|E7ETP9|E7ETP9_HUMAN	Lysosome-associated membrane glycoprotein 3 OS=Homo sapiens GN=LAMP3 PE=4 SV=1	3	7	0.407855	0.124367	11	0.408663	0.0853655	0.995815	0.541865	FALSE	FALSE
977	sp|Q9H4M9|EHD1_HUMAN	EH domain-containing protein 1 OS=Homo sapiens GN=EHD1 PE=1 SV=2	2	6	-0.162427	0.061425	6	-0.161961	0.0605941	0.995797	0.541865	FALSE	FALSE
433	sp|P02794|FRIH_HUMAN	Ferritin heavy chain OS=Homo sapiens GN=FTH1 PE=1 SV=2	5	13	0.872071	0.13379	17	0.871472	0.144157	0.997592	0.542155	FALSE	FALSE

## Sheet: HighControl
				Non-Survivors			Survivors
Master N	Accession	Name	iTRAQ Number	N	Weighted log(fold change)	Standard Error	N	Weighted log(fold change)	Standard Error	pvalue	qvalue	significant using high controls	significant in both analysis
355	sp|Q05315|LEG10_HUMAN	Galectin-10 OS=Homo sapiens GN=CLC PE=1 SV=3	6	16	-0.104941	0.120564	20	2.29768	0.15942	1.22348e-13	5.57801e-11	TRUE	TRUE
199	sp|P11684|UTER_HUMAN	Uteroglobin OS=Homo sapiens GN=SCGB1A1 PE=1 SV=1	6	16	2.26255	0.144057	20	0.350393	0.118725	1.79685e-11	4.09604e-09	TRUE	TRUE
269	sp|P40394-2|ADH7_HUMAN	Isoform 2 of Alcohol dehydrogenase class 4 mu/sigma chain OS=Homo sapiens GN=ADH7	5	13	0.25224	0.0914788	17	1.77218	0.164779	2.49499e-08	3.79167e-06	TRUE	TRUE
93	sp|P07339|CATD_HUMAN	Cathepsin D OS=Homo sapiens GN=CTSD PE=1 SV=1	6	16	0.627701	0.125998	20	1.91008	0.190824	3.53675e-06	0.000381889	TRUE	TRUE
283	sp|P08185|CBG_HUMAN	Corticosteroid-binding globulin OS=Homo sapiens GN=SERPINA6 PE=1 SV=1	6	16	-0.260228	0.0773166	20	0.420991	0.0972385	4.18817e-06	0.000381889	TRUE	TRUE
32	sp|P04406|G3P_HUMAN	Glyceraldehyde-3-phosphate dehydrogenase OS=Homo sapiens GN=GAPDH PE=1 SV=3	6	16	0.54756	0.116608	20	1.69623	0.184797	1.03491e-05	0.000471831	TRUE	TRUE
42	sp|P04745|AMY1_HUMAN	Alpha-amylase 1 OS=Homo sapiens GN=AMY1A PE=1 SV=2	4	10	1.08663	0.210583	14	-0.683333	0.0548662	8.83126e-06	0.000471831	TRUE	TRUE
255	sp|Q04828|AK1C1_HUMAN	Aldo-keto reductase family 1 member C1 OS=Homo sapiens GN=AKR1C1 PE=1 SV=1	5	13	0.14591	0.0795056	17	0.9301	0.119521	9.46765e-06	0.000471831	TRUE	TRUE
325	sp|P03973|SLPI_HUMAN	Antileukoproteinase OS=Homo sapiens GN=SLPI PE=1 SV=2	6	16	1.67251	0.162363	20	0.524416	0.136267	6.31524e-06	0.000471831	TRUE	TRUE
397	sp|P20742|PZP_HUMAN	Pregnancy zone protein OS=Homo sapiens GN=PZP PE=1 SV=4	4	10	-0.013465	0.0643665	14	1.10426	0.164029	7.90158e-06	0.000471831	TRUE	TRUE
592	sp|P59665|DEF1_HUMAN	Neutrophil defensin 1 OS=Homo sapiens GN=DEFA1 PE=1 SV=1	6	16	0.947102	0.177401	20	-0.242152	0.149318	1.44058e-05	0.000597072	TRUE	TRUE
60	sp|Q8TDL5|BPIB1_HUMAN	BPI fold-containing family B member 1 OS=Homo sapiens GN=BPIFB1 PE=1 SV=1	6	16	1.35372	0.20322	20	0.137997	0.100661	2.14357e-05	0.000698061	TRUE	TRUE
439	tr|C9JIZ6|C9JIZ6_HUMAN	Prosaposin OS=Homo sapiens GN=PSAP PE=1 SV=1	6	16	0.101578	0.0849803	20	1.23263	0.199818	2.06448e-05	0.000698061	TRUE	TRUE
602	sp|Q8IV08|PLD3_HUMAN	Phospholipase D3 OS=Homo sapiens GN=PLD3 PE=1 SV=1	3	7	0.131472	0.124939	11	1.28584	0.148673	2.11423e-05	0.000698061	TRUE	TRUE
795	sp|P09972|ALDOC_HUMAN	Fructose-bisphosphate aldolase C OS=Homo sapiens GN=ALDOC PE=1 SV=2	4	9	-0.194522	0.0351416	13	0.234543	0.0696202	3.71787e-05	0.00105939	TRUE	TRUE
655	sp|P09228|CYTT_HUMAN	Cystatin-SA OS=Homo sapiens GN=CST2 PE=1 SV=1	2	6	-0.0830493	0.0218634	6	2.42201	0.196801	4.64495e-05	0.00124571	TRUE	TRUE
528	sp|P26022|PTX3_HUMAN	Pentraxin-related protein PTX3 OS=Homo sapiens GN=PTX3 PE=1 SV=3	4	10	0.13447	0.0681846	14	0.754014	0.10281	5.64133e-05	0.00142887	TRUE	TRUE
7	sp|P01011|AACT_HUMAN	Alpha-1-antichymotrypsin OS=Homo sapiens GN=SERPINA3 PE=1 SV=2	6	16	0.439622	0.0899724	20	1.02382	0.0950125	8.45849e-05	0.00194767	TRUE	TRUE
740	sp|P01042-2|KNG1_HUMAN	Isoform LMW of Kininogen-1 OS=Homo sapiens GN=KNG1	6	16	-0.0480012	0.0922758	20	0.565065	0.101928	8.54401e-05	0.00194767	TRUE	TRUE
345	sp|O95436|NPT2B_HUMAN	Sodium-dependent phosphate transport protein 2B OS=Homo sapiens GN=SLC34A2 PE=1 SV=3	6	16	0.962637	0.108989	20	0.362903	0.0720802	9.22506e-05	0.00200278	TRUE	TRUE
380	tr|J3KNB4|J3KNB4_HUMAN	Cathelicidin antimicrobial peptide OS=Homo sapiens GN=CAMP PE=4 SV=1	6	16	-0.447754	0.09108	20	0.387314	0.162436	0.000104904	0.00217396	TRUE	TRUE
656	sp|P02144|MYG_HUMAN	Myoglobin OS=Homo sapiens GN=MB PE=1 SV=2	3	9	1.11703	0.147189	9	0.186649	0.102213	0.000128746	0.00255206	TRUE	TRUE
644	tr|Q4JM47|Q4JM47_HUMAN	AGR2 OS=Homo sapiens GN=AGR2 PE=4 SV=1	5	13	0.256209	0.0845174	17	0.752622	0.0728591	0.000146407	0.00278121	TRUE	TRUE
677	sp|Q8IWA5-3|CTL2_HUMAN	Isoform 3 of Choline transporter-like protein 2 OS=Homo sapiens GN=SLC44A2	4	12	0.633567	0.113419	12	0.0131358	0.0393539	0.000156154	0.00284772	TRUE	TRUE
743	tr|E9PQN4|E9PQN4_HUMAN	Complement receptor type 1 (Fragment) OS=Homo sapiens GN=CR1 PE=4 SV=1	5	13	0.391229	0.11057	17	-0.187478	0.0569844	0.000191384	0.00335595	TRUE	TRUE
739	sp|P11940|PABP1_HUMAN	Polyadenylate-binding protein 1 OS=Homo sapiens GN=PABPC1 PE=1 SV=2	4	12	0.100411	0.0400673	12	0.478921	0.0702184	0.000199894	0.00337536	TRUE	TRUE
104	sp|P05543|THBG_HUMAN	Thyroxine-binding globulin OS=Homo sapiens GN=SERPINA7 PE=1 SV=2	6	16	-0.0724333	0.0966763	20	0.456478	0.0834475	0.000237542	0.00360996	TRUE	TRUE
169	sp|Q6P5S2|CF058_HUMAN	UPF0762 protein C6orf58 OS=Homo sapiens GN=C6orf58 PE=1 SV=2	6	16	-0.00707451	0.148095	20	0.875117	0.155068	0.000234809	0.00360996	TRUE	TRUE
291	sp|P27918|PROP_HUMAN	Properdin OS=Homo sapiens GN=CFP PE=1 SV=2	6	16	0.577551	0.138099	20	-0.0918639	0.058703	0.000229925	0.00360996	TRUE	TRUE
227	sp|P31948-2|STIP1_HUMAN	Isoform 2 of Stress-induced-phosphoprotein 1 OS=Homo sapiens GN=STIP1	6	16	-0.000659404	0.0599223	20	0.432648	0.0868855	0.000258404	0.00369792	TRUE	TRUE
481	sp|Q15063-4|POSTN_HUMAN	Isoform 4 of Periostin OS=Homo sapiens GN=POSTN	6	16	1.00074	0.144259	20	0.292728	0.0812837	0.000259552	0.00369792	TRUE	TRUE
276	sp|P10451|OSTP_HUMAN	Osteopontin OS=Homo sapiens GN=SPP1 PE=1 SV=1	6	16	1.94114	0.192639	20	0.980602	0.132159	0.00031798	0.00426388	TRUE	TRUE
675	sp|P15104|GLNA_HUMAN	Glutamine synthetase OS=Homo sapiens GN=GLUL PE=1 SV=4	4	10	0.189536	0.0660065	14	0.854946	0.138034	0.000375874	0.00476018	TRUE	TRUE
889	sp|P15559|NQO1_HUMAN	NAD(P)H dehydrogenase [quinone] 1 OS=Homo sapiens GN=NQO1 PE=1 SV=1	2	6	0.356597	0.088996	6	1.71834	0.193717	0.000367128	0.00476018	TRUE	TRUE
177	tr|F5GY80|F5GY80_HUMAN	Complement component C8 beta chain OS=Homo sapiens GN=C8B PE=4 SV=1	6	16	0.110302	0.0925769	20	0.614116	0.09197	0.000490381	0.00598714	TRUE	TRUE
472	sp|P21980|TGM2_HUMAN	Protein-glutamine gamma-glutamyltransferase 2 OS=Homo sapiens GN=TGM2 PE=1 SV=2	2	6	0.298151	0.100251	6	1.8605	0.232347	0.000512154	0.00598714	TRUE	TRUE
584	sp|Q13630|FCL_HUMAN	GDP-L-fucose synthase OS=Homo sapiens GN=TSTA3 PE=1 SV=1	5	13	-0.0247487	0.0568504	17	0.338551	0.0727883	0.000508832	0.00598714	TRUE	TRUE
460	sp|Q16378|PROL4_HUMAN	Proline-rich protein 4 OS=Homo sapiens GN=PRR4 PE=1 SV=3	3	9	1.72687	0.11034	9	2.89694	0.221844	0.000526465	0.00600058	TRUE	TRUE
272	tr|B1AVQ5|B1AVQ5_HUMAN	Mucin-1 subunit alpha OS=Homo sapiens GN=MUC1 PE=4 SV=1	6	16	0.817878	0.0989065	20	0.317713	0.0845577	0.000550049	0.00611648	TRUE	TRUE
417	sp|P01040|CYTA_HUMAN	Cystatin-A OS=Homo sapiens GN=CSTA PE=1 SV=1	6	16	-0.137392	0.0793903	20	0.464959	0.134511	0.000566976	0.00615458	TRUE	TRUE
554	sp|Q8NFJ5|RAI3_HUMAN	Retinoic acid-induced protein 3 OS=Homo sapiens GN=GPRC5A PE=1 SV=2	6	16	0.97044	0.127379	20	0.397967	0.0682135	0.00060544	0.00629945	TRUE	TRUE
838	tr|S4R3Z2|S4R3Z2_HUMAN	Aldo-keto reductase family 1 member C3 OS=Homo sapiens GN=AKR1C3 PE=1 SV=1	4	10	0.170451	0.102243	14	0.819714	0.126214	0.000607956	0.00629945	TRUE	TRUE
288	sp|P11678|PERE_HUMAN	Eosinophil peroxidase OS=Homo sapiens GN=EPX PE=1 SV=2	2	6	0.42294	0.149757	6	1.58288	0.180068	0.000635131	0.00643479	TRUE	TRUE
12	sp|P01031|CO5_HUMAN	Complement C5 OS=Homo sapiens GN=C5 PE=1 SV=4	6	16	0.0778217	0.0997841	20	0.669452	0.122125	0.000660773	0.00654904	TRUE	TRUE
765	sp|P05455|LA_HUMAN	Lupus La protein OS=Homo sapiens GN=SSB PE=1 SV=2	4	10	0.124641	0.0989891	14	0.906348	0.168132	0.000687841	0.00667227	TRUE	TRUE
279	sp|Q14019|COTL1_HUMAN	Coactosin-like protein OS=Homo sapiens GN=COTL1 PE=1 SV=3	6	16	-0.0879152	0.0734358	20	0.489231	0.134712	0.000768631	0.00713748	TRUE	TRUE
402	sp|Q8N4F0|BPIB2_HUMAN	BPI fold-containing family B member 2 OS=Homo sapiens GN=BPIFB2 PE=1 SV=2	6	16	1.17343	0.190268	20	0.345615	0.0968542	0.000782765	0.00713748	TRUE	TRUE
892	sp|P02795|MT2_HUMAN	Metallothionein-2 OS=Homo sapiens GN=MT2A PE=1 SV=1	4	10	1.919	0.286453	14	0.540103	0.119228	0.000779635	0.00713748	TRUE	TRUE
626	tr|B3KUE5|B3KUE5_HUMAN	Phospholipid transfer protein OS=Homo sapiens GN=PLTP PE=1 SV=1	5	13	0.0391948	0.0745272	17	0.488949	0.0939894	0.000826304	0.00738674	TRUE	TRUE
394	sp|P22352|GPX3_HUMAN	Glutathione peroxidase 3 OS=Homo sapiens GN=GPX3 PE=1 SV=2	6	16	0.50733	0.0801874	20	1.12944	0.147712	0.000904797	0.00778321	TRUE	TRUE
405	tr|G3V2W1|G3V2W1_HUMAN	Protein Z-dependent protease inhibitor OS=Homo sapiens GN=SERPINA10 PE=3 SV=1	5	13	0.0212905	0.0769897	17	0.49459	0.10122	0.000897623	0.00778321	TRUE	TRUE
58	sp|P13671|CO6_HUMAN	Complement component C6 OS=Homo sapiens GN=C6 PE=1 SV=3	6	16	-0.134277	0.0760339	20	0.343445	0.107681	0.000980238	0.00814133	TRUE	TRUE
1059	sp|P04180|LCAT_HUMAN	Phosphatidylcholine-sterol acyltransferase OS=Homo sapiens GN=LCAT PE=1 SV=1	2	6	-0.22453	0.0843651	6	0.312502	0.0806189	0.000982143	0.00814133	TRUE	TRUE
95	tr|J3QSU6|J3QSU6_HUMAN	Tenascin OS=Homo sapiens GN=TNC PE=1 SV=1	6	16	0.0783399	0.0525431	20	0.419503	0.0786596	0.00105093	0.00842866	TRUE	TRUE
647	sp|P30047|GFRP_HUMAN	GTP cyclohydrolase 1 feedback regulatory protein OS=Homo sapiens GN=GCHFR PE=1 SV=3	4	10	0.339474	0.0478144	14	0.890931	0.130267	0.00105378	0.00842866	TRUE	TRUE
390	sp|P07711|CATL1_HUMAN	Cathepsin L1 OS=Homo sapiens GN=CTSL PE=1 SV=2	5	13	0.345169	0.0903011	17	0.971114	0.144566	0.00110686	0.0087006	TRUE	TRUE
408	sp|Q14508|WFDC2_HUMAN	WAP four-disulfide core domain protein 2 OS=Homo sapiens GN=WFDC2 PE=1 SV=2	6	16	1.01955	0.134555	20	0.402842	0.110088	0.00126655	0.00962401	TRUE	TRUE
140	sp|P00491|PNPH_HUMAN	Purine nucleoside phosphorylase OS=Homo sapiens GN=PNP PE=1 SV=2	6	16	-0.250397	0.066057	20	0.249549	0.124846	0.00140622	0.0101976	TRUE	TRUE
376	sp|Q16270|IBP7_HUMAN	Insulin-like growth factor-binding protein 7 OS=Homo sapiens GN=IGFBP7 PE=1 SV=1	6	16	0.575583	0.113948	20	0.124536	0.0354829	0.00138256	0.0101976	TRUE	TRUE
447	sp|P20908|CO5A1_HUMAN	Collagen alpha-1(V) chain OS=Homo sapiens GN=COL5A1 PE=1 SV=3	4	12	0.443357	0.0828664	12	1.14758	0.163692	0.00140914	0.0101976	TRUE	TRUE
287	sp|P27105|STOM_HUMAN	Erythrocyte band 7 integral membrane protein OS=Homo sapiens GN=STOM PE=1 SV=3	6	16	0.410784	0.0947404	20	0.025101	0.0490454	0.00146807	0.010458	TRUE	TRUE
599	sp|P49908|SEPP1_HUMAN	Selenoprotein P OS=Homo sapiens GN=SEPP1 PE=1 SV=3	3	7	-0.106637	0.126549	11	0.809011	0.204059	0.00162889	0.0109211	TRUE	TRUE
630	sp|Q99536|VAT1_HUMAN	Synaptic vesicle membrane protein VAT-1 homolog OS=Homo sapiens GN=VAT1 PE=1 SV=2	5	13	-0.193831	0.0432694	17	0.103603	0.0722411	0.00161415	0.0109211	TRUE	TRUE
786	tr|G8JLH6|G8JLH6_HUMAN	CD9 antigen (Fragment) OS=Homo sapiens GN=CD9 PE=1 SV=1	2	6	1.10899	0.18157	6	0.115462	0.131467	0.0015932	0.0109211	TRUE	TRUE
812	sp|P68402|PA1B2_HUMAN	Platelet-activating factor acetylhydrolase IB subunit beta OS=Homo sapiens GN=PAFAH1B2 PE=1 SV=1	5	13	1.00214	0.145309	17	0.380772	0.0909694	0.00160308	0.0109211	TRUE	TRUE
211	tr|D6W5L6|D6W5L6_HUMAN	Pulmonary surfactant-associated protein B OS=Homo sapiens GN=SFTPB PE=4 SV=1	6	16	1.06532	0.191655	20	0.302363	0.0957599	0.00171828	0.0113534	TRUE	TRUE
464	sp|P02746|C1QB_HUMAN	Complement C1q subcomponent subunit B OS=Homo sapiens GN=C1QB PE=1 SV=3	6	16	0.153618	0.0728045	20	0.537167	0.0865723	0.00178482	0.0114255	TRUE	TRUE
514	sp|O60218|AK1BA_HUMAN	Aldo-keto reductase family 1 member B10 OS=Homo sapiens GN=AKR1B10 PE=1 SV=2	2	6	0.290827	0.149855	6	1.59738	0.247045	0.00180436	0.0114255	TRUE	TRUE
623	tr|X6R8A1|X6R8A1_HUMAN	Lysosomal protective protein OS=Homo sapiens GN=CTSA PE=4 SV=1	3	7	-0.106425	0.0691539	11	0.449735	0.128364	0.00176967	0.0114255	TRUE	TRUE
589	sp|P0C0L4-2|CO4A_HUMAN	Isoform 2 of Complement C4-A OS=Homo sapiens GN=C4A	6	16	0.0674986	0.0842893	20	0.575	0.123541	0.00185455	0.0115824	TRUE	TRUE
426	sp|P22692|IBP4_HUMAN	Insulin-like growth factor-binding protein 4 OS=Homo sapiens GN=IGFBP4 PE=1 SV=2	6	16	1.02389	0.136723	20	0.485394	0.0729029	0.00202303	0.0124639	TRUE	TRUE
829	sp|P20142|PEPC_HUMAN	Gastricsin OS=Homo sapiens GN=PGC PE=1 SV=1	6	16	1.01103	0.133027	20	0.447017	0.103215	0.00219864	0.0133652	TRUE	TRUE
410	sp|P11226|MBL2_HUMAN	Mannose-binding protein C OS=Homo sapiens GN=MBL2 PE=1 SV=2	5	13	0.311045	0.0842425	17	0.886759	0.14632	0.00223409	0.013402	TRUE	TRUE
56	sp|Q9UGM3-4|DMBT1_HUMAN	Isoform 4 of Deleted in malignant brain tumors 1 protein OS=Homo sapiens GN=DMBT1	6	16	0.194038	0.13272	20	0.903618	0.169186	0.00230083	0.0136232	TRUE	TRUE
86	sp|P00915|CAH1_HUMAN	Carbonic anhydrase 1 OS=Homo sapiens GN=CA1 PE=1 SV=2	6	16	1.32338	0.140977	20	2.06137	0.175502	0.00242913	0.014062	TRUE	TRUE
180	sp|Q6UX06|OLFM4_HUMAN	Olfactomedin-4 OS=Homo sapiens GN=OLFM4 PE=1 SV=1	6	16	1.26109	0.18079	20	2.03089	0.147805	0.00246749	0.014062	TRUE	TRUE
780	sp|P80303-2|NUCB2_HUMAN	Isoform 2 of Nucleobindin-2 OS=Homo sapiens GN=NUCB2	3	9	-0.0625443	0.0536493	9	0.352085	0.0958253	0.0024472	0.014062	TRUE	TRUE
361	sp|P15090|FABP4_HUMAN	Fatty acid-binding protein, adipocyte OS=Homo sapiens GN=FABP4 PE=1 SV=3	6	16	1.12571	0.157507	20	1.84798	0.155746	0.00255899	0.0142827	TRUE	TRUE
533	sp|P40199|CEAM6_HUMAN	Carcinoembryonic antigen-related cell adhesion molecule 6 OS=Homo sapiens GN=CEACAM6 PE=1 SV=3	6	16	0.689403	0.158088	20	0.114812	0.0408855	0.00263151	0.0142827	TRUE	TRUE
725	sp|O95497|VNN1_HUMAN	Pantetheinase OS=Homo sapiens GN=VNN1 PE=1 SV=2	4	10	0.205844	0.0856391	14	-0.194539	0.0795208	0.00259043	0.0142827	TRUE	TRUE
950	sp|P48960-2|CD97_HUMAN	Isoform 2 of CD97 antigen OS=Homo sapiens GN=CD97	3	9	0.218777	0.11232	9	1.11323	0.209623	0.00262543	0.0142827	TRUE	TRUE
564	sp|Q9UBX7|KLK11_HUMAN	Kallikrein-11 OS=Homo sapiens GN=KLK11 PE=1 SV=2	6	16	1.12604	0.1538	20	0.524494	0.0956019	0.00267834	0.0143658	TRUE	TRUE
391	sp|P31949|S10AB_HUMAN	Protein S100-A11 OS=Homo sapiens GN=S100A11 PE=1 SV=2	6	16	0.328666	0.121174	20	0.889637	0.124705	0.00278859	0.0146133	TRUE	TRUE
91	sp|P02748|CO9_HUMAN	Complement component C9 OS=Homo sapiens GN=C9 PE=1 SV=2	6	16	-0.0078211	0.103843	20	0.428403	0.0856027	0.00284054	0.0147164	TRUE	TRUE
54	sp|P02750|A2GL_HUMAN	Leucine-rich alpha-2-glycoprotein OS=Homo sapiens GN=LRG1 PE=1 SV=2	6	16	0.230123	0.0868002	20	0.670757	0.108275	0.00319657	0.015841	TRUE	TRUE
485	sp|Q53GD3|CTL4_HUMAN	Choline transporter-like protein 4 OS=Homo sapiens GN=SLC44A4 PE=2 SV=2	6	16	0.542044	0.130712	20	0.0553634	0.0694604	0.0031966	0.015841	TRUE	TRUE
727	sp|P20591|MX1_HUMAN	Interferon-induced GTP-binding protein Mx1 OS=Homo sapiens GN=MX1 PE=1 SV=4	3	9	0.496707	0.024994	9	0.047873	0.108846	0.00313435	0.015841	TRUE	TRUE
45	sp|P01019|ANGT_HUMAN	Angiotensinogen OS=Homo sapiens GN=AGT PE=1 SV=1	6	16	0.0592018	0.0892185	20	0.541202	0.126837	0.00390227	0.0187267	TRUE	TRUE
301	sp|Q9NQ79|CRAC1_HUMAN	Cartilage acidic protein 1 OS=Homo sapiens GN=CRTAC1 PE=1 SV=2	5	13	0.192758	0.0862474	17	0.765207	0.157545	0.0039432	0.0187267	TRUE	TRUE
3	sp|P0C0L5|CO4B_HUMAN	Complement C4-B OS=Homo sapiens GN=C4B PE=1 SV=2	6	16	0.233234	0.10784	20	0.827319	0.158665	0.00405416	0.0190552	TRUE	TRUE
689	sp|Q9UKY7|CDV3_HUMAN	Protein CDV3 homolog OS=Homo sapiens GN=CDV3 PE=1 SV=1	3	7	0.746057	0.121915	11	0.217021	0.0309214	0.00430092	0.0200087	TRUE	TRUE
114	sp|Q06033-2|ITIH3_HUMAN	Isoform 2 of Inter-alpha-trypsin inhibitor heavy chain H3 OS=Homo sapiens GN=ITIH3	6	16	0.125546	0.0988964	20	0.522542	0.0862959	0.00488384	0.0222661	TRUE	TRUE
333	sp|P10253|LYAG_HUMAN	Lysosomal alpha-glucosidase OS=Homo sapiens GN=GAA PE=1 SV=4	3	9	0.173644	0.0482049	9	0.997802	0.216291	0.00497554	0.0224596	TRUE	TRUE
814	sp|Q15485|FCN2_HUMAN	Ficolin-2 OS=Homo sapiens GN=FCN2 PE=1 SV=2	4	12	-0.11042	0.08712	12	0.425266	0.144508	0.00522926	0.0231466	TRUE	TRUE
230	sp|P35247|SFTPD_HUMAN	Pulmonary surfactant-associated protein D OS=Homo sapiens GN=SFTPD PE=1 SV=3	6	16	0.936653	0.116226	20	0.525912	0.067146	0.00529579	0.0232156	TRUE	TRUE
274	sp|P08174-5|DAF_HUMAN	Isoform 5 of Complement decay-accelerating factor OS=Homo sapiens GN=CD55	6	16	0.343067	0.0771145	20	0.0630433	0.0509311	0.00534979	0.023229	TRUE	TRUE
2	tr|B4E1Z4|B4E1Z4_HUMAN	Complement factor B OS=Homo sapiens GN=CFB PE=2 SV=1	6	16	-0.0214399	0.0894168	20	0.330244	0.080418	0.00625812	0.0269167	TRUE	TRUE
1	sp|P00450|CERU_HUMAN	Ceruloplasmin OS=Homo sapiens GN=CP PE=1 SV=1	6	16	0.200373	0.098781	20	0.593557	0.0924965	0.00651307	0.0276487	TRUE	TRUE
210	sp|P19320|VCAM1_HUMAN	Vascular cell adhesion protein 1 OS=Homo sapiens GN=VCAM1 PE=1 SV=1	5	13	0.556083	0.128839	17	0.123393	0.0501841	0.00661025	0.0276487	TRUE	TRUE
239	sp|P40121|CAPG_HUMAN	Macrophage-capping protein OS=Homo sapiens GN=CAPG PE=1 SV=2	6	16	0.0381812	0.0919212	20	0.491046	0.126029	0.00655613	0.0276487	TRUE	TRUE
478	tr|H7BXV5|H7BXV5_HUMAN	Endostatin (Fragment) OS=Homo sapiens GN=COL18A1 PE=4 SV=1	5	13	0.819824	0.129383	17	0.381609	0.0593955	0.00680813	0.0282175	TRUE	TRUE
430	tr|E7EUC7|E7EUC7_HUMAN	UTP--glucose-1-phosphate uridylyltransferase OS=Homo sapiens GN=UGP2 PE=1 SV=1	6	16	-0.0067956	0.045833	20	0.158344	0.0337101	0.00701133	0.0285408	TRUE	TRUE
251	sp|P00918|CAH2_HUMAN	Carbonic anhydrase 2 OS=Homo sapiens GN=CA2 PE=1 SV=2	6	16	1.10671	0.146888	20	1.7883	0.186928	0.0071122	0.0286952	TRUE	TRUE
545	sp|P31997|CEAM8_HUMAN	Carcinoembryonic antigen-related cell adhesion molecule 8 OS=Homo sapiens GN=CEACAM8 PE=1 SV=2	5	13	-0.0043302	0.08306	17	0.483954	0.145274	0.00741093	0.0293805	TRUE	TRUE
244	sp|P52566|GDIR2_HUMAN	Rho GDP-dissociation inhibitor 2 OS=Homo sapiens GN=ARHGDIB PE=1 SV=3	6	16	-0.223591	0.0765909	20	0.274541	0.154691	0.00752916	0.0294263	TRUE	TRUE
864	tr|D6RF35|D6RF35_HUMAN	Vitamin D-binding protein OS=Homo sapiens GN=GC PE=1 SV=1	5	13	0.275868	0.145413	17	1.25518	0.30066	0.00755159	0.0294263	TRUE	TRUE
683	sp|Q8N6C8|LIRA3_HUMAN	Leukocyte immunoglobulin-like receptor subfamily A member 3 OS=Homo sapiens GN=LILRA3 PE=1 SV=3	2	6	-0.193062	0.0885743	6	0.280578	0.109801	0.00772788	0.0298581	TRUE	TRUE
207	sp|P22792|CPN2_HUMAN	Carboxypeptidase N subunit 2 OS=Homo sapiens GN=CPN2 PE=1 SV=3	6	16	-0.0300074	0.0807618	20	0.264758	0.0655828	0.00806179	0.0306291	TRUE	TRUE
282	sp|P15169|CBPN_HUMAN	Carboxypeptidase N catalytic chain OS=Homo sapiens GN=CPN1 PE=1 SV=1	6	16	0.0243678	0.0905577	20	0.36035	0.0792902	0.00878078	0.0328138	TRUE	TRUE
156	sp|P09871|C1S_HUMAN	Complement C1s subcomponent OS=Homo sapiens GN=C1S PE=1 SV=1	6	16	0.916631	0.179815	20	0.340761	0.0903019	0.00896182	0.0331876	TRUE	TRUE
505	tr|J3QRS3|J3QRS3_HUMAN	Myosin regulatory light chain 12A OS=Homo sapiens GN=MYL12A PE=4 SV=1	4	10	0.392725	0.0958039	14	0.889489	0.143765	0.00902639	0.0331876	TRUE	TRUE
466	tr|J3KPA1|J3KPA1_HUMAN	Cysteine-rich secretory protein 3 OS=Homo sapiens GN=CRISP3 PE=4 SV=1	6	16	0.0214015	0.135538	20	0.573949	0.146963	0.00916246	0.0332144	TRUE	TRUE
495	sp|P26447|S10A4_HUMAN	Protein S100-A4 OS=Homo sapiens GN=S100A4 PE=1 SV=1	6	16	0.0515118	0.0784673	20	0.48801	0.135518	0.0091794	0.0332144	TRUE	TRUE
151	sp|P29508|SPB3_HUMAN	Serpin B3 OS=Homo sapiens GN=SERPINB3 PE=1 SV=2	6	16	0.331844	0.104216	20	0.794062	0.132641	0.00976979	0.0348722	TRUE	TRUE
502	sp|P04278|SHBG_HUMAN	Sex hormone-binding globulin OS=Homo sapiens GN=SHBG PE=1 SV=2	2	6	-0.300374	0.115745	6	0.600452	0.233306	0.00984792	0.0348722	TRUE	TRUE
927	sp|P48740|MASP1_HUMAN	Mannan-binding lectin serine protease 1 OS=Homo sapiens GN=MASP1 PE=1 SV=3	2	4	-0.0950784	0.0385586	8	0.328113	0.12109	0.009867	0.0348722	TRUE	TRUE
178	sp|P02741|CRP_HUMAN	C-reactive protein OS=Homo sapiens GN=CRP PE=1 SV=1	6	16	0.763762	0.0985834	20	1.13023	0.0915194	0.0102506	0.0349483	TRUE	TRUE
186	sp|Q8IWL1|SFPA2_HUMAN	Pulmonary surfactant-associated protein A2 OS=Homo sapiens GN=SFTPA2 PE=1 SV=1	6	16	1.00154	0.146531	20	0.53405	0.0818058	0.0102718	0.0349483	TRUE	TRUE
318	sp|P68104|EF1A1_HUMAN	Elongation factor 1-alpha 1 OS=Homo sapiens GN=EEF1A1 PE=1 SV=1	5	13	0.121656	0.0393278	17	0.329262	0.0634074	0.00998836	0.0349483	TRUE	TRUE
518	tr|Q5T7F0|Q5T7F0_HUMAN	Neuropilin-1 OS=Homo sapiens GN=NRP1 PE=4 SV=1	4	10	0.215987	0.0576165	14	0.451223	0.060352	0.0101026	0.0349483	TRUE	TRUE
906	sp|Q9NSC7|SIA7A_HUMAN	Alpha-N-acetylgalactosaminide alpha-2,6-sialyltransferase 1 OS=Homo sapiens GN=ST6GALNAC1 PE=2 SV=1	2	6	1.04473	0.211053	6	0.20195	0.0210083	0.010189	0.0349483	TRUE	TRUE
611	sp|O43866|CD5L_HUMAN	CD5 antigen-like OS=Homo sapiens GN=CD5L PE=1 SV=1	2	6	1.30402	0.262256	6	0.275996	0.185382	0.0108171	0.0357763	TRUE	TRUE
663	sp|P15328|FOLR1_HUMAN	Folate receptor alpha OS=Homo sapiens GN=FOLR1 PE=1 SV=3	5	15	0.900713	0.139824	15	0.416365	0.10738	0.0107169	0.0357763	TRUE	TRUE
673	tr|J9JID7|J9JID7_HUMAN	Lamin B2, isoform CRA_a OS=Homo sapiens GN=LMNB2 PE=1 SV=1	3	9	0.025013	0.0629753	9	0.364132	0.0964543	0.0108291	0.0357763	TRUE	TRUE
565	tr|H7C579|H7C579_HUMAN	Omega-amidase NIT2 (Fragment) OS=Homo sapiens GN=NIT2 PE=1 SV=2	6	16	0.0480786	0.0350651	20	0.376608	0.113131	0.0109167	0.0358064	TRUE	TRUE
343	sp|P31025|LCN1_HUMAN	Lipocalin-1 OS=Homo sapiens GN=LCN1 PE=1 SV=1	6	16	1.37664	0.132017	20	0.780906	0.179213	0.0115066	0.0372059	TRUE	TRUE
751	sp|O60635|TSN1_HUMAN	Tetraspanin-1 OS=Homo sapiens GN=TSPAN1 PE=1 SV=2	3	9	0.814159	0.239402	9	-0.011726	0.150896	0.011592	0.037218	TRUE	TRUE
166	sp|P05546|HEP2_HUMAN	Heparin cofactor 2 OS=Homo sapiens GN=SERPIND1 PE=1 SV=3	6	16	-0.0733354	0.127929	20	0.376527	0.109549	0.0118427	0.0377569	TRUE	TRUE
604	sp|O60234|GMFG_HUMAN	Glia maturation factor gamma OS=Homo sapiens GN=GMFG PE=1 SV=1	6	16	-0.139871	0.0697855	20	0.180423	0.0993582	0.0127128	0.0399722	TRUE	TRUE
692	sp|Q8N257|H2B3B_HUMAN	Histone H2B type 3-B OS=Homo sapiens GN=HIST3H2BB PE=1 SV=3	3	7	1.39104	0.161161	11	0.810667	0.114151	0.0126451	0.0399722	TRUE	TRUE
928	sp|P19957|ELAF_HUMAN	Elafin OS=Homo sapiens GN=PI3 PE=1 SV=3	3	7	0.503977	0.159673	11	-0.0393234	0.0723276	0.0136349	0.0425778	TRUE	TRUE
844	sp|P30626-3|SORCN_HUMAN	Isoform 3 of Sorcin OS=Homo sapiens GN=SRI	3	7	0.139981	0.0890435	11	0.574177	0.128983	0.0137629	0.0426851	TRUE	TRUE
1080	sp|P49189|AL9A1_HUMAN	4-trimethylaminobutyraldehyde dehydrogenase OS=Homo sapiens GN=ALDH9A1 PE=1 SV=3	2	6	0.0428497	0.0390887	6	0.91371	0.238838	0.0142372	0.0435633	TRUE	TRUE
409	sp|Q06323|PSME1_HUMAN	Proteasome activator complex subunit 1 OS=Homo sapiens GN=PSME1 PE=1 SV=1	5	13	-0.0868418	0.0748618	17	0.187846	0.0756593	0.0154976	0.0461802	TRUE	TRUE
371	sp|Q8N6Q3|CD177_HUMAN	CD177 antigen OS=Homo sapiens GN=CD177 PE=1 SV=2	6	16	0.279716	0.118403	20	0.794311	0.164464	0.0160543	0.0469566	TRUE	TRUE
577	sp|O60664|PLIN3_HUMAN	Perilipin-3 OS=Homo sapiens GN=PLIN3 PE=1 SV=3	3	7	-0.130796	0.0524807	11	0.132474	0.0821504	0.0160671	0.0469566	TRUE	TRUE
34	sp|P02751-5|FINC_HUMAN	Isoform 5 of Fibronectin OS=Homo sapiens GN=FN1	6	16	-0.00260502	0.0704152	20	0.277498	0.0859663	0.0166054	0.0470226	TRUE	TRUE
425	sp|P32942|ICAM3_HUMAN	Intercellular adhesion molecule 3 OS=Homo sapiens GN=ICAM3 PE=1 SV=2	5	13	0.141728	0.0766657	17	-0.0821709	0.0342575	0.0164126	0.0470226	TRUE	TRUE
679	sp|P29350|PTN6_HUMAN	Tyrosine-protein phosphatase non-receptor type 6 OS=Homo sapiens GN=PTPN6 PE=1 SV=1	3	9	-0.183437	0.0527061	9	0.131889	0.100416	0.0165272	0.0470226	TRUE	TRUE
733	tr|E9PGT1|E9PGT1_HUMAN	Translin OS=Homo sapiens GN=TSN PE=1 SV=1	3	9	0.0619464	0.105218	9	0.57499	0.15595	0.0163354	0.0470226	TRUE	TRUE
88	sp|Q08380|LG3BP_HUMAN	Galectin-3-binding protein OS=Homo sapiens GN=LGALS3BP PE=1 SV=1	6	16	0.674508	0.0941061	20	0.35247	0.0869142	0.0170446	0.0474685	TRUE	TRUE
461	sp|P05091|ALDH2_HUMAN	Aldehyde dehydrogenase, mitochondrial OS=Homo sapiens GN=ALDH2 PE=1 SV=2	2	6	0.475879	0.0915517	6	1.15716	0.199032	0.0170092	0.0474685	TRUE	TRUE
680	sp|Q13510|ASAH1_HUMAN	Acid ceramidase OS=Homo sapiens GN=ASAH1 PE=1 SV=5	2	4	0.296114	0.0835865	8	1.35544	0.125296	3.57566e-05	0.00105939	TRUE	FALSE
62	sp|P07355-2|ANXA2_HUMAN	Isoform 2 of Annexin A2 OS=Homo sapiens GN=ANXA2	6	16	1.7779	0.176346	20	0.93082	0.0944912	0.000306289	0.00423156	TRUE	FALSE
785	sp|P60981|DEST_HUMAN	Destrin OS=Homo sapiens GN=DSTN PE=1 SV=3	2	6	0.0771659	0.0798288	6	0.901753	0.145153	0.00117998	0.0091181	TRUE	FALSE
649	sp|P02747|C1QC_HUMAN	Complement C1q subcomponent subunit C OS=Homo sapiens GN=C1QC PE=1 SV=3	6	16	0.295881	0.0718489	20	0.692054	0.0990269	0.0027555	0.0146078	TRUE	FALSE
691	sp|P46108|CRK_HUMAN	Adapter molecule crk OS=Homo sapiens GN=CRK PE=1 SV=2	2	6	0.280956	0.0368868	6	0.0756947	0.0372771	0.00289488	0.0148294	TRUE	FALSE
695	sp|P05387|RLA2_HUMAN	60S acidic ribosomal protein P2 OS=Homo sapiens GN=RPLP2 PE=1 SV=1	2	4	-0.257038	0.0424838	8	0.177467	0.103769	0.00379457	0.0186021	TRUE	FALSE
609	sp|P81605|DCD_HUMAN	Dermcidin OS=Homo sapiens GN=DCD PE=1 SV=2	3	9	0.38124	0.136313	9	1.01955	0.131274	0.00388192	0.0187267	TRUE	FALSE
512	tr|Q5T9B7|Q5T9B7_HUMAN	Adenylate kinase isoenzyme 1 OS=Homo sapiens GN=AK1 PE=1 SV=1	4	10	1.06693	0.12611	14	0.536476	0.107765	0.00458666	0.0211225	TRUE	FALSE
53	sp|P07900|HS90A_HUMAN	Heat shock protein HSP 90-alpha OS=Homo sapiens GN=HSP90AA1 PE=1 SV=5	6	16	-0.102816	0.0598275	20	0.142679	0.0555262	0.00502695	0.0224692	TRUE	FALSE
103	sp|P04004|VTNC_HUMAN	Vitronectin OS=Homo sapiens GN=VTN PE=1 SV=1	6	16	0.341988	0.130308	20	0.867317	0.127859	0.00693923	0.0285018	TRUE	FALSE
832	sp|Q96QR1|SG3A1_HUMAN	Secretoglobin family 3A member 1 OS=Homo sapiens GN=SCGB3A1 PE=1 SV=2	4	10	-0.0481634	0.105001	14	0.388515	0.10278	0.00724789	0.0289861	TRUE	FALSE
69	sp|P01042|KNG1_HUMAN	Kininogen-1 OS=Homo sapiens GN=KNG1 PE=1 SV=2	4	10	0.177905	0.115998	14	0.672252	0.123266	0.00800188	0.0306291	TRUE	FALSE
718	sp|P13010|XRCC5_HUMAN	X-ray repair cross-complementing protein 5 OS=Homo sapiens GN=XRCC5 PE=1 SV=3	5	13	-0.148086	0.042186	17	0.065186	0.0618733	0.00837071	0.0315399	TRUE	FALSE
709	sp|P42574|CASP3_HUMAN	Caspase-3 OS=Homo sapiens GN=CASP3 PE=1 SV=2	2	6	0.190899	0.0803069	6	0.667165	0.123151	0.0107925	0.0357763	TRUE	FALSE
634	tr|B5MDF5|B5MDF5_HUMAN	GTP-binding nuclear protein Ran OS=Homo sapiens GN=RAN PE=1 SV=1	3	7	-0.0267097	0.0774959	11	0.43383	0.138447	0.0110421	0.035959	TRUE	FALSE
620	sp|P14174|MIF_HUMAN	Macrophage migration inhibitory factor OS=Homo sapiens GN=MIF PE=1 SV=4	6	16	0.297829	0.0915446	20	0.0142622	0.0568479	0.0141613	0.0435633	TRUE	FALSE
19	sp|P02774-3|VTDB_HUMAN	Isoform 3 of Vitamin D-binding protein OS=Homo sapiens GN=GC	5	13	0.870103	0.126199	17	1.40562	0.162827	0.0148003	0.0449845	TRUE	FALSE
296	sp|P12277|KCRB_HUMAN	Creatine kinase B-type OS=Homo sapiens GN=CKB PE=1 SV=1	6	16	0.629826	0.113147	20	0.293918	0.0600714	0.0151751	0.0455878	TRUE	FALSE
659	sp|P32320|CDD_HUMAN	Cytidine deaminase OS=Homo sapiens GN=CDA PE=1 SV=2	3	7	0.179818	0.0881811	11	0.845269	0.22092	0.0151988	0.0455878	TRUE	FALSE
65	sp|P15311|EZRI_HUMAN	Ezrin OS=Homo sapiens GN=EZR PE=1 SV=4	6	16	0.674	0.114163	20	0.335059	0.0624864	0.0156525	0.046339	TRUE	FALSE
449	tr|X6RBG4|X6RBG4_HUMAN	Uromodulin OS=Homo sapiens GN=UMOD PE=4 SV=1	4	10	0.038833	0.0765595	14	0.389189	0.110711	0.0164768	0.0470226	TRUE	FALSE
436	sp|Q9UBQ0|VPS29_HUMAN	Vacuolar protein sorting-associated protein 29 OS=Homo sapiens GN=VPS29 PE=1 SV=1	6	16	0.186669	0.0765932	20	0.49777	0.0974507	0.0170752	0.0474685	TRUE	FALSE
418	sp|P09172|DOPO_HUMAN	Dopamine beta-hydroxylase OS=Homo sapiens GN=DBH PE=1 SV=3	5	13	-0.101074	0.0577883	17	0.159719	0.0851578	0.0174827	0.0483069	TRUE	FALSE
726	sp|O95747|OXSR1_HUMAN	Serine/threonine-protein kinase OSR1 OS=Homo sapiens GN=OXSR1 PE=1 SV=1	2	6	-0.191076	0.0689232	6	0.24802	0.128696	0.0177677	0.0487985	TRUE	FALSE
537	sp|P02775|CXCL7_HUMAN	Platelet basic protein OS=Homo sapiens GN=PPBP PE=1 SV=3	6	16	1.03676	0.15733	20	0.56687	0.101166	0.0184327	0.0503216	FALSE	FALSE
598	sp|O75369-5|FLNB_HUMAN	Isoform 5 of Filamin-B OS=Homo sapiens GN=FLNB	3	7	0.364575	0.0428196	11	0.224611	0.0271293	0.018887	0.0512552	FALSE	FALSE
265	sp|Q6P4A8|PLBL1_HUMAN	Phospholipase B-like 1 OS=Homo sapiens GN=PLBD1 PE=1 SV=2	6	16	0.172108	0.106863	20	0.672358	0.172113	0.0193114	0.052033	FALSE	FALSE
662	sp|P02745|C1QA_HUMAN	Complement C1q subcomponent subunit A OS=Homo sapiens GN=C1QA PE=1 SV=2	4	10	0.26544	0.110065	14	0.624608	0.0872692	0.0194019	0.052033	FALSE	FALSE
147	sp|P10909-2|CLUS_HUMAN	Isoform 2 of Clusterin OS=Homo sapiens GN=CLU	6	16	-0.182466	0.0847181	20	0.144482	0.103773	0.0200652	0.0534971	FALSE	FALSE
76	sp|P04217|A1BG_HUMAN	Alpha-1B-glycoprotein OS=Homo sapiens GN=A1BG PE=1 SV=4	6	16	-0.164606	0.0974617	20	0.154617	0.0886657	0.0211411	0.0557141	FALSE	FALSE
715	sp|P18428|LBP_HUMAN	Lipopolysaccharide-binding protein OS=Homo sapiens GN=LBP PE=1 SV=3	6	16	0.355087	0.130224	20	0.757944	0.102291	0.0211246	0.0557141	FALSE	FALSE
14	tr|E9PBJ0|E9PBJ0_HUMAN	Mucin-5B OS=Homo sapiens GN=MUC5B PE=4 SV=1	6	16	1.04865	0.205292	20	0.4611	0.123663	0.0214802	0.0562824	FALSE	FALSE
15	sp|Q14624|ITIH4_HUMAN	Inter-alpha-trypsin inhibitor heavy chain H4 OS=Homo sapiens GN=ITIH4 PE=1 SV=4	6	16	0.227674	0.0997427	20	0.58781	0.11182	0.0218416	0.0569023	FALSE	FALSE
429	sp|O43278|SPIT1_HUMAN	Kunitz-type protease inhibitor 1 OS=Homo sapiens GN=SPINT1 PE=1 SV=2	4	12	0.487758	0.0939821	12	0.214723	0.0550979	0.0221649	0.0574163	FALSE	FALSE
702	sp|P10809|CH60_HUMAN	60 kDa heat shock protein, mitochondrial OS=Homo sapiens GN=HSPD1 PE=1 SV=2	2	6	0.0584851	0.091338	6	0.367152	0.0654338	0.0224409	0.0578031	FALSE	FALSE
206	sp|P15144|AMPN_HUMAN	Aminopeptidase N OS=Homo sapiens GN=ANPEP PE=1 SV=4	6	16	0.2783	0.109999	20	-0.0171253	0.0481915	0.0227823	0.0583437	FALSE	FALSE
347	sp|Q9NQW7|XPP1_HUMAN	Xaa-Pro aminopeptidase 1 OS=Homo sapiens GN=XPNPEP1 PE=1 SV=3	5	13	0.0230324	0.062738	17	0.256661	0.074039	0.0229068	0.0583437	FALSE	FALSE
59	sp|P14618|KPYM_HUMAN	Pyruvate kinase PKM OS=Homo sapiens GN=PKM PE=1 SV=4	6	16	-0.0396044	0.0645007	20	0.258589	0.107187	0.0236167	0.0598177	FALSE	FALSE
332	tr|H3BS10|H3BS10_HUMAN	Beta-hexosaminidase OS=Homo sapiens GN=HEXA PE=1 SV=1	5	13	0.184759	0.0807278	17	0.49114	0.0996615	0.0239132	0.0599032	FALSE	FALSE
421	sp|P03952|KLKB1_HUMAN	Plasma kallikrein OS=Homo sapiens GN=KLKB1 PE=1 SV=1	6	16	-0.0295758	0.0829634	20	0.267578	0.0943596	0.0238768	0.0599032	FALSE	FALSE
149	sp|P07357|CO8A_HUMAN	Complement component C8 alpha chain OS=Homo sapiens GN=C8A PE=1 SV=2	6	16	0.106522	0.0928851	20	0.401877	0.0846273	0.0249669	0.0621387	FALSE	FALSE
778	sp|P07203|GPX1_HUMAN	Glutathione peroxidase 1 OS=Homo sapiens GN=GPX1 PE=1 SV=4	2	6	0.624546	0.217349	6	1.43069	0.215806	0.0250782	0.0621387	FALSE	FALSE
547	sp|P00740|FA9_HUMAN	Coagulation factor IX OS=Homo sapiens GN=F9 PE=1 SV=2	2	4	-0.215597	0.183678	8	0.444929	0.127053	0.0255078	0.0628614	FALSE	FALSE
312	sp|P17931|LEG3_HUMAN	Galectin-3 OS=Homo sapiens GN=LGALS3 PE=1 SV=5	6	16	1.17115	0.165186	20	0.705241	0.108899	0.0260936	0.0639593	FALSE	FALSE
260	sp|Q13740|CD166_HUMAN	CD166 antigen OS=Homo sapiens GN=ALCAM PE=1 SV=2	6	16	0.255785	0.0696296	20	0.0562341	0.0490445	0.0264308	0.0640968	FALSE	FALSE
610	sp|P28074|PSB5_HUMAN	Proteasome subunit beta type-5 OS=Homo sapiens GN=PSMB5 PE=1 SV=3	4	12	0.26575	0.0572257	12	0.580138	0.115122	0.0263133	0.0640968	FALSE	FALSE
55	sp|P00558|PGK1_HUMAN	Phosphoglycerate kinase 1 OS=Homo sapiens GN=PGK1 PE=1 SV=3	6	16	0.0489608	0.109282	20	-0.238172	0.0531964	0.0274288	0.0661651	FALSE	FALSE
758	tr|B4DP52|B4DP52_HUMAN	HCG2005638, isoform CRA_c OS=Homo sapiens GN=DDX39B PE=1 SV=1	5	13	0.060041	0.114833	17	0.395688	0.0852643	0.0277108	0.0664935	FALSE	FALSE
189	sp|Q96KP4|CNDP2_HUMAN	Cytosolic non-specific dipeptidase OS=Homo sapiens GN=CNDP2 PE=1 SV=2	6	16	0.246211	0.0732668	20	0.586229	0.127936	0.0283092	0.0675737	FALSE	FALSE
148	sp|P22079|PERL_HUMAN	Lactoperoxidase OS=Homo sapiens GN=LPO PE=1 SV=2	6	16	0.244238	0.121589	20	0.665392	0.138952	0.0289388	0.0687167	FALSE	FALSE
652	sp|P07359|GP1BA_HUMAN	Platelet glycoprotein Ib alpha chain OS=Homo sapiens GN=GP1BA PE=1 SV=2	6	16	0.484901	0.12168	20	0.15501	0.0756595	0.0296434	0.0696642	FALSE	FALSE
989	sp|P49773|HINT1_HUMAN	Histidine triad nucleotide-binding protein 1 OS=Homo sapiens GN=HINT1 PE=1 SV=2	2	6	-0.100822	0.0550439	6	0.517019	0.206919	0.0295052	0.0696642	FALSE	FALSE
500	sp|P13987|CD59_HUMAN	CD59 glycoprotein OS=Homo sapiens GN=CD59 PE=1 SV=1	6	16	0.272396	0.0814722	20	0.0463761	0.0559143	0.030048	0.0698946	FALSE	FALSE
708	sp|Q9H444|CHM4B_HUMAN	Charged multivesicular body protein 4b OS=Homo sapiens GN=CHMP4B PE=1 SV=1	3	7	0.764594	0.147854	11	0.347105	0.0343197	0.0299603	0.0698946	FALSE	FALSE
348	sp|P23526|SAHH_HUMAN	Adenosylhomocysteinase OS=Homo sapiens GN=AHCY PE=1 SV=4	6	16	0.232164	0.0533263	20	0.493815	0.101812	0.0306055	0.0708298	FALSE	FALSE
284	sp|P27487|DPP4_HUMAN	Dipeptidyl peptidase 4 OS=Homo sapiens GN=DPP4 PE=1 SV=2	6	16	0.474085	0.071366	20	0.291996	0.0348785	0.0318045	0.0726394	FALSE	FALSE
329	sp|P11413-2|G6PD_HUMAN	Isoform Long of Glucose-6-phosphate 1-dehydrogenase OS=Homo sapiens GN=G6PD	5	13	-0.190629	0.0780981	17	0.0731639	0.0867697	0.0318262	0.0726394	FALSE	FALSE
442	sp|P30040|ERP29_HUMAN	Endoplasmic reticulum resident protein 29 OS=Homo sapiens GN=ERP29 PE=1 SV=4	6	16	-0.152997	0.040679	20	0.0514621	0.0807804	0.0318653	0.0726394	FALSE	FALSE
321	sp|P53634|CATC_HUMAN	Dipeptidyl peptidase 1 OS=Homo sapiens GN=CTSC PE=1 SV=2	6	16	0.625464	0.13628	20	0.278628	0.0663444	0.0321045	0.0727317	FALSE	FALSE
880	sp|P06576|ATPB_HUMAN	ATP synthase subunit beta, mitochondrial OS=Homo sapiens GN=ATP5B PE=1 SV=3	2	4	0.110879	0.0988741	8	0.452051	0.0820402	0.0322249	0.0727317	FALSE	FALSE
109	sp|P35858-2|ALS_HUMAN	Isoform 2 of Insulin-like growth factor-binding protein complex acid labile subunit OS=Homo sapiens GN=IGFALS	6	16	0.0304105	0.095487	20	0.390828	0.130197	0.0325263	0.0730504	FALSE	FALSE
163	sp|P05089|ARGI1_HUMAN	Arginase-1 OS=Homo sapiens GN=ARG1 PE=1 SV=2	6	16	0.239288	0.123651	20	0.644558	0.136761	0.0348512	0.0778881	FALSE	FALSE
638	sp|P04066|FUCO_HUMAN	Tissue alpha-L-fucosidase OS=Homo sapiens GN=FUCA1 PE=1 SV=4	5	13	0.133316	0.0655148	17	0.341231	0.0671721	0.0351244	0.0781157	FALSE	FALSE
444	sp|P43353|AL3B1_HUMAN	Aldehyde dehydrogenase family 3 member B1 OS=Homo sapiens GN=ALDH3B1 PE=1 SV=1	5	13	0.435464	0.125281	17	0.100879	0.0816524	0.0359879	0.0792628	FALSE	FALSE
822	sp|Q15056|IF4H_HUMAN	Eukaryotic translation initiation factor 4H OS=Homo sapiens GN=EIF4H PE=1 SV=5	2	6	0.184397	0.0518218	6	0.423358	0.0808758	0.0359591	0.0792628	FALSE	FALSE
959	sp|P45877|PPIC_HUMAN	Peptidyl-prolyl cis-trans isomerase C OS=Homo sapiens GN=PPIC PE=1 SV=1	2	4	0.164875	0.0898696	8	0.473524	0.0848929	0.0371032	0.0813263	FALSE	FALSE
463	sp|P08118|MSMB_HUMAN	Beta-microseminoprotein OS=Homo sapiens GN=MSMB PE=1 SV=1	6	16	1.82957	0.158848	20	1.32746	0.172011	0.0392371	0.0855922	FALSE	FALSE
801	sp|P09936|UCHL1_HUMAN	Ubiquitin carboxyl-terminal hydrolase isozyme L1 OS=Homo sapiens GN=UCHL1 PE=1 SV=2	2	6	0.567238	0.222118	6	1.4216	0.282312	0.0400177	0.0868794	FALSE	FALSE
154	sp|P30838|AL3A1_HUMAN	Aldehyde dehydrogenase, dimeric NADP-preferring OS=Homo sapiens GN=ALDH3A1 PE=1 SV=3	6	16	1.29444	0.186395	20	1.80478	0.150116	0.0411083	0.0875788	FALSE	FALSE
375	sp|P04179|SODM_HUMAN	Superoxide dismutase [Mn], mitochondrial OS=Homo sapiens GN=SOD2 PE=1 SV=2	6	16	0.0533522	0.052097	20	0.308118	0.106667	0.0409441	0.0875788	FALSE	FALSE
474	sp|P63313|TYB10_HUMAN	Thymosin beta-10 OS=Homo sapiens GN=TMSB10 PE=1 SV=2	5	15	0.536037	0.173763	15	0.104676	0.0959931	0.0409271	0.0875788	FALSE	FALSE
511	sp|P59998-3|ARPC4_HUMAN	Isoform 3 of Actin-related protein 2/3 complex subunit 4 OS=Homo sapiens GN=ARPC4	6	16	0.314293	0.202344	20	-0.154108	0.0650295	0.0407129	0.0875788	FALSE	FALSE
365	sp|O94760|DDAH1_HUMAN	N(G),N(G)-dimethylarginine dimethylaminohydrolase 1 OS=Homo sapiens GN=DDAH1 PE=1 SV=3	6	16	0.562231	0.0765184	20	0.326545	0.0806803	0.0414551	0.0879068	FALSE	FALSE
392	sp|P12273|PIP_HUMAN	Prolactin-inducible protein OS=Homo sapiens GN=PIP PE=1 SV=1	6	16	0.489208	0.195674	20	1.01027	0.146913	0.0417309	0.088082	FALSE	FALSE
987	sp|Q9NYL9|TMOD3_HUMAN	Tropomodulin-3 OS=Homo sapiens GN=TMOD3 PE=1 SV=1	3	7	0.232728	0.0877137	11	-0.0335974	0.0811159	0.0422584	0.0887844	FALSE	FALSE
38	sp|P00747|PLMN_HUMAN	Plasminogen OS=Homo sapiens GN=PLG PE=1 SV=2	6	16	0.222601	0.13811	20	0.625432	0.133642	0.0437684	0.0911171	FALSE	FALSE
676	sp|P00167|CYB5_HUMAN	Cytochrome b5 OS=Homo sapiens GN=CYB5A PE=1 SV=2	4	12	0.531211	0.0650804	12	0.30567	0.0823731	0.0435687	0.0911171	FALSE	FALSE
861	tr|B1AKZ3|B1AKZ3_HUMAN	Astrocytic phosphoprotein PEA-15 OS=Homo sapiens GN=PEA15 PE=1 SV=1	3	9	0.60809	0.0947498	9	0.333934	0.0818935	0.0440914	0.0913723	FALSE	FALSE
241	sp|P05186|PPBT_HUMAN	Alkaline phosphatase, tissue-nonspecific isozyme OS=Homo sapiens GN=ALPL PE=1 SV=4	6	16	0.38986	0.0827266	20	0.177064	0.0595919	0.0459187	0.0945099	FALSE	FALSE
777	tr|C9JF17|C9JF17_HUMAN	Apolipoprotein D (Fragment) OS=Homo sapiens GN=APOD PE=4 SV=1	2	6	-0.0168472	0.120243	6	-0.346622	0.0725725	0.04602	0.0945099	FALSE	FALSE
70	sp|Q13228-4|SBP1_HUMAN	Isoform 4 of Selenium-binding protein 1 OS=Homo sapiens GN=SELENBP1	6	16	0.503367	0.104477	20	0.230277	0.0802845	0.0469691	0.0960264	FALSE	FALSE
552	sp|O75594|PGRP1_HUMAN	Peptidoglycan recognition protein 1 OS=Homo sapiens GN=PGLYRP1 PE=1 SV=1	6	16	0.00268017	0.06831	20	0.293247	0.122701	0.0475358	0.0967511	FALSE	FALSE
188	sp|P14550|AK1A1_HUMAN	Alcohol dehydrogenase [NADP(+)] OS=Homo sapiens GN=AKR1A1 PE=1 SV=3	6	16	0.242095	0.0879089	20	0.576261	0.137003	0.0485614	0.0983994	FALSE	FALSE
549	sp|Q9UJU6|DBNL_HUMAN	Drebrin-like protein OS=Homo sapiens GN=DBNL PE=1 SV=1	3	9	0.126103	0.0251569	9	0.307887	0.076906	0.0492648	0.0993828	FALSE	FALSE
141	sp|Q8WXI7|MUC16_HUMAN	Mucin-16 OS=Homo sapiens GN=MUC16 PE=1 SV=2	6	16	0.664879	0.143935	20	0.293368	0.111931	0.0505099	0.101138	FALSE	FALSE
1019	sp|P00995|ISK1_HUMAN	Pancreatic secretory trypsin inhibitor OS=Homo sapiens GN=SPINK1 PE=1 SV=2	3	7	2.12479	0.210441	11	1.47065	0.225693	0.0505784	0.101138	FALSE	FALSE
373	sp|P61586|RHOA_HUMAN	Transforming protein RhoA OS=Homo sapiens GN=RHOA PE=1 SV=1	4	10	0.0471659	0.0639459	14	0.309014	0.109229	0.0517131	0.102508	FALSE	FALSE
603	sp|Q14103|HNRPD_HUMAN	Heterogeneous nuclear ribonucleoprotein D0 OS=Homo sapiens GN=HNRNPD PE=1 SV=1	4	10	-0.00422033	0.0406154	14	0.238488	0.10827	0.0515994	0.102508	FALSE	FALSE
828	tr|G8JLB6|G8JLB6_HUMAN	Heterogeneous nuclear ribonucleoprotein H OS=Homo sapiens GN=HNRNPH1 PE=1 SV=1	2	6	0.196756	0.0973152	6	-0.0565234	0.0515876	0.0521461	0.102918	FALSE	FALSE
807	sp|Q9BY67|CADM1_HUMAN	Cell adhesion molecule 1 OS=Homo sapiens GN=CADM1 PE=1 SV=2	2	6	0.670157	0.108492	6	0.396103	0.0343568	0.0527541	0.10367	FALSE	FALSE
102	sp|P09467|F16P1_HUMAN	Fructose-1,6-bisphosphatase 1 OS=Homo sapiens GN=FBP1 PE=1 SV=5	6	16	0.758523	0.158713	20	1.21827	0.167592	0.054507	0.106199	FALSE	FALSE
171	sp|P23141|EST1_HUMAN	Liver carboxylesterase 1 OS=Homo sapiens GN=CES1 PE=1 SV=2	6	16	-0.0105835	0.078181	20	0.257602	0.109302	0.054381	0.106199	FALSE	FALSE
804	sp|P61457|PHS_HUMAN	Pterin-4-alpha-carbinolamine dehydratase OS=Homo sapiens GN=PCBD1 PE=1 SV=2	2	6	0.203853	0.0474836	6	0.473998	0.107428	0.0556161	0.107899	FALSE	FALSE
845	sp|P31942|HNRH3_HUMAN	Heterogeneous nuclear ribonucleoprotein H3 OS=Homo sapiens GN=HNRNPH3 PE=1 SV=2	2	4	0.121066	0.0463472	8	0.332585	0.0858166	0.0559832	0.108151	FALSE	FALSE
633	sp|Q9Y376|CAB39_HUMAN	Calcium-binding protein 39 OS=Homo sapiens GN=CAB39 PE=1 SV=1	4	10	-0.018784	0.0733068	14	0.208926	0.0865432	0.0571146	0.109871	FALSE	FALSE
281	sp|P13639|EF2_HUMAN	Elongation factor 2 OS=Homo sapiens GN=EEF2 PE=1 SV=4	5	13	0.112275	0.0476059	17	0.245352	0.0472636	0.0573954	0.109947	FALSE	FALSE
479	sp|O75367|H2AY_HUMAN	Core histone macro-H2A.1 OS=Homo sapiens GN=H2AFY PE=1 SV=4	5	13	0.616178	0.112658	17	0.317581	0.0996509	0.0577046	0.109969	FALSE	FALSE
526	sp|P15153|RAC2_HUMAN	Ras-related C3 botulinum toxin substrate 2 OS=Homo sapiens GN=RAC2 PE=1 SV=1	6	16	-0.268326	0.0461578	20	-0.0513981	0.0992221	0.0578895	0.109969	FALSE	FALSE
755	sp|Q969H8|CS010_HUMAN	UPF0556 protein C19orf10 OS=Homo sapiens GN=C19orf10 PE=1 SV=1	6	16	0.153115	0.0773753	20	-0.0243616	0.0454675	0.0591879	0.111969	FALSE	FALSE
967	sp|P62318|SMD3_HUMAN	Small nuclear ribonucleoprotein Sm D3 OS=Homo sapiens GN=SNRPD3 PE=1 SV=1	3	7	0.129112	0.116849	11	-0.163812	0.0817109	0.0631128	0.118901	FALSE	FALSE
172	sp|P27797|CALR_HUMAN	Calreticulin OS=Homo sapiens GN=CALR PE=1 SV=1	6	16	0.372084	0.0850225	20	0.162697	0.0682698	0.0642	0.120451	FALSE	FALSE
40	sp|P09960|LKHA4_HUMAN	Leukotriene A-4 hydrolase OS=Homo sapiens GN=LTA4H PE=1 SV=2	6	16	0.0666018	0.0892927	20	-0.141382	0.0610509	0.0649029	0.121251	FALSE	FALSE
492	sp|P30043|BLVRB_HUMAN	Flavin reductase (NADPH) OS=Homo sapiens GN=BLVRB PE=1 SV=3	5	13	0.559547	0.132543	17	0.945038	0.150871	0.0651578	0.121251	FALSE	FALSE
161	sp|P02649|APOE_HUMAN	Apolipoprotein E OS=Homo sapiens GN=APOE PE=1 SV=1	6	16	0.244894	0.124409	20	-0.0239254	0.0630808	0.0666594	0.122544	FALSE	FALSE
550	sp|O00533|CHL1_HUMAN	Neural cell adhesion molecule L1-like protein OS=Homo sapiens GN=CHL1 PE=1 SV=4	5	13	0.250507	0.097752	17	0.57749	0.140201	0.0664426	0.122544	FALSE	FALSE
782	sp|Q71UI9|H2AV_HUMAN	Histone H2A.V OS=Homo sapiens GN=H2AFV PE=1 SV=3	4	10	0.85942	0.0364021	14	0.657403	0.0960854	0.0663349	0.122544	FALSE	FALSE
99	sp|P37837|TALDO_HUMAN	Transaldolase OS=Homo sapiens GN=TALDO1 PE=1 SV=2	6	16	-0.167249	0.0715801	20	0.0887862	0.114636	0.0675923	0.12376	FALSE	FALSE
563	sp|P16035|TIMP2_HUMAN	Metalloproteinase inhibitor 2 OS=Homo sapiens GN=TIMP2 PE=1 SV=2	4	10	0.190733	0.0671815	14	0.0212592	0.0570691	0.0691814	0.126163	FALSE	FALSE
670	sp|P10645|CMGA_HUMAN	Chromogranin-A OS=Homo sapiens GN=CHGA PE=1 SV=7	2	6	0.223956	0.122695	6	-0.09757	0.100165	0.0709336	0.128843	FALSE	FALSE
834	sp|P12259|FA5_HUMAN	Coagulation factor V OS=Homo sapiens GN=F5 PE=1 SV=4	2	4	0.151006	0.12005	8	0.482186	0.101613	0.0719235	0.130123	FALSE	FALSE
286	sp|Q06830|PRDX1_HUMAN	Peroxiredoxin-1 OS=Homo sapiens GN=PRDX1 PE=1 SV=1	6	16	0.647089	0.127637	20	0.983466	0.129385	0.0729969	0.131543	FALSE	FALSE
639	tr|F6SYF8|F6SYF8_HUMAN	Dickkopf-related protein 3 OS=Homo sapiens GN=DKK3 PE=4 SV=1	4	12	0.526096	0.108428	12	0.27144	0.0801213	0.0733128	0.131592	FALSE	FALSE
658	sp|Q9UGM5|FETUB_HUMAN	Fetuin-B OS=Homo sapiens GN=FETUB PE=1 SV=2	3	7	-0.403232	0.124489	11	-0.11491	0.0738055	0.0737762	0.131883	FALSE	FALSE
681	sp|P62873|GBB1_HUMAN	Guanine nucleotide-binding protein G(I)/G(S)/G(T) subunit beta-1 OS=Homo sapiens GN=GNB1 PE=1 SV=3	5	13	0.224907	0.0691649	17	0.0552322	0.0593212	0.0740534	0.131883	FALSE	FALSE
582	sp|Q9NP55|BPIA1_HUMAN	BPI fold-containing family A member 1 OS=Homo sapiens GN=BPIFA1 PE=1 SV=1	5	13	1.33446	0.219221	17	0.839579	0.149	0.0752139	0.133428	FALSE	FALSE
280	sp|P06681|CO2_HUMAN	Complement C2 OS=Homo sapiens GN=C2 PE=1 SV=2	6	16	0.175974	0.0875037	20	0.408268	0.0925041	0.0769414	0.135964	FALSE	FALSE
317	sp|P31947|1433S_HUMAN	14-3-3 protein sigma OS=Homo sapiens GN=SFN PE=1 SV=1	4	10	0.816097	0.153006	14	0.49575	0.0665189	0.0781129	0.137501	FALSE	FALSE
90	sp|P06702|S10A9_HUMAN	Protein S100-A9 OS=Homo sapiens GN=S100A9 PE=1 SV=1	6	16	0.566297	0.116955	20	0.886383	0.132617	0.0791082	0.138718	FALSE	FALSE
538	sp|Q7Z404|TMC4_HUMAN	Transmembrane channel-like protein 4 OS=Homo sapiens GN=TMC4 PE=2 SV=3	4	10	0.522176	0.127738	14	0.232544	0.0887501	0.0799321	0.139625	FALSE	FALSE
423	sp|P16949|STMN1_HUMAN	Stathmin OS=Homo sapiens GN=STMN1 PE=1 SV=3	6	16	0.220084	0.0524109	20	0.073012	0.0628099	0.0811215	0.141162	FALSE	FALSE
264	sp|P12111-2|CO6A3_HUMAN	Isoform 2 of Collagen alpha-3(VI) chain OS=Homo sapiens GN=COL6A3	6	16	0.283636	0.0740589	20	0.495286	0.0920391	0.0821871	0.141632	FALSE	FALSE
338	sp|P28066|PSA5_HUMAN	Proteasome subunit alpha type-5 OS=Homo sapiens GN=PSMA5 PE=1 SV=3	6	16	0.0732976	0.042354	20	0.197029	0.0544974	0.0820762	0.141632	FALSE	FALSE
475	sp|P24592|IBP6_HUMAN	Insulin-like growth factor-binding protein 6 OS=Homo sapiens GN=IGFBP6 PE=1 SV=1	6	16	0.370578	0.0607704	20	0.595014	0.108917	0.0823238	0.141632	FALSE	FALSE
83	sp|P61626|LYSC_HUMAN	Lysozyme C OS=Homo sapiens GN=LYZ PE=1 SV=1	6	16	1.61924	0.172775	20	1.23035	0.133847	0.085344	0.146277	FALSE	FALSE
833	sp|P50238|CRIP1_HUMAN	Cysteine-rich protein 1 OS=Homo sapiens GN=CRIP1 PE=1 SV=3	4	12	1.52278	0.152569	12	1.96489	0.193125	0.0869224	0.148424	FALSE	FALSE
437	tr|X6R3S7|X6R3S7_HUMAN	Trefoil factor 3 OS=Homo sapiens GN=TFF3 PE=4 SV=1	6	16	0.695599	0.15171	20	0.382871	0.0896008	0.0881424	0.149946	FALSE	FALSE
228	sp|Q9NZP8|C1RL_HUMAN	Complement C1r subcomponent-like protein OS=Homo sapiens GN=C1RL PE=1 SV=2	6	16	0.0672203	0.0734324	20	0.234481	0.0612023	0.0900005	0.151781	FALSE	FALSE
566	sp|P09104|ENOG_HUMAN	Gamma-enolase OS=Homo sapiens GN=ENO2 PE=1 SV=3	2	6	0.746892	0.107267	6	0.515191	0.0490681	0.0902202	0.151781	FALSE	FALSE
907	sp|P15880|RS2_HUMAN	40S ribosomal protein S2 OS=Homo sapiens GN=RPS2 PE=1 SV=2	4	10	1.05644	0.140126	14	0.673607	0.163999	0.0897902	0.151781	FALSE	FALSE
324	sp|P09622|DLDH_HUMAN	Dihydrolipoyl dehydrogenase, mitochondrial OS=Homo sapiens GN=DLD PE=1 SV=2	6	16	0.35269	0.0656835	20	0.202494	0.0561727	0.0919743	0.153599	FALSE	FALSE
1015	tr|H7BYM6|H7BYM6_HUMAN	High mobility group protein HMG-I/HMG-Y OS=Homo sapiens GN=HMGA1 PE=1 SV=1	2	4	-0.240341	0.143954	8	0.133161	0.129916	0.0917205	0.153599	FALSE	FALSE
257	sp|P08311|CATG_HUMAN	Cathepsin G OS=Homo sapiens GN=CTSG PE=1 SV=2	6	16	0.0902161	0.101278	20	-0.128366	0.0751115	0.0935897	0.15516	FALSE	FALSE
700	tr|E9PRY8|E9PRY8_HUMAN	Elongation factor 1-delta OS=Homo sapiens GN=EEF1D PE=1 SV=1	4	10	0.00382623	0.0516047	14	0.176537	0.0835583	0.0935653	0.15516	FALSE	FALSE
660	tr|H0YHX9|H0YHX9_HUMAN	Nascent polypeptide-associated complex subunit alpha, muscle-specific form (Fragment) OS=Homo sapiens GN=NACA PE=1 SV=1	4	10	0.0560802	0.0547788	14	0.194047	0.0569866	0.0951585	0.157189	FALSE	FALSE
434	sp|O96009|NAPSA_HUMAN	Napsin-A OS=Homo sapiens GN=NAPSA PE=1 SV=1	5	13	0.408216	0.0954463	17	0.211476	0.0630225	0.0996718	0.164023	FALSE	FALSE
612	sp|P10768|ESTD_HUMAN	S-formylglutathione hydrolase OS=Homo sapiens GN=ESD PE=1 SV=2	4	10	0.781444	0.172784	14	0.434345	0.0960546	0.100267	0.164023	FALSE	FALSE
627	sp|Q8NBS9|TXND5_HUMAN	Thioredoxin domain-containing protein 5 OS=Homo sapiens GN=TXNDC5 PE=1 SV=2	6	16	0.241735	0.0638446	20	0.118426	0.0333395	0.100375	0.164023	FALSE	FALSE
72	sp|P08107|HSP71_HUMAN	Heat shock 70 kDa protein 1A/1B OS=Homo sapiens GN=HSPA1A PE=1 SV=5	6	16	-0.0320254	0.076208	20	0.159835	0.0844655	0.10086	0.164227	FALSE	FALSE
646	sp|O75436|VP26A_HUMAN	Vacuolar protein sorting-associated protein 26A OS=Homo sapiens GN=VPS26A PE=1 SV=2	5	13	0.274742	0.039274	17	0.404631	0.0655917	0.101631	0.164894	FALSE	FALSE
133	sp|P36871|PGM1_HUMAN	Phosphoglucomutase-1 OS=Homo sapiens GN=PGM1 PE=1 SV=3	6	16	0.278763	0.0595618	20	0.164311	0.0319818	0.103757	0.165849	FALSE	FALSE
162	sp|Q9BW30|TPPP3_HUMAN	Tubulin polymerization-promoting protein family member 3 OS=Homo sapiens GN=TPPP3 PE=1 SV=1	6	16	1.29038	0.153414	20	1.6435	0.145197	0.104039	0.165849	FALSE	FALSE
342	sp|O43490-6|PROM1_HUMAN	Isoform 6 of Prominin-1 OS=Homo sapiens GN=PROM1	5	13	0.475673	0.152806	17	0.179291	0.0803102	0.102703	0.165849	FALSE	FALSE
411	sp|P00742|FA10_HUMAN	Coagulation factor X OS=Homo sapiens GN=F10 PE=1 SV=2	4	10	0.584233	0.160451	14	0.277653	0.068089	0.103506	0.165849	FALSE	FALSE
490	sp|Q99828|CIB1_HUMAN	Calcium and integrin-binding protein 1 OS=Homo sapiens GN=CIB1 PE=1 SV=4	6	16	0.506323	0.110588	20	0.261666	0.0954504	0.1038	0.165849	FALSE	FALSE
120	sp|P08123|CO1A2_HUMAN	Collagen alpha-2(I) chain OS=Homo sapiens GN=COL1A2 PE=1 SV=7	6	16	0.518369	0.0772859	20	0.69043	0.0683461	0.105092	0.166945	FALSE	FALSE
116	sp|P63104|1433Z_HUMAN	14-3-3 protein zeta/delta OS=Homo sapiens GN=YWHAZ PE=1 SV=1	6	16	0.120815	0.0640646	20	-0.018798	0.0547085	0.107375	0.169003	FALSE	FALSE
298	tr|G5EA09|G5EA09_HUMAN	Syndecan binding protein (Syntenin), isoform CRA_a OS=Homo sapiens GN=SDCBP PE=1 SV=1	4	12	0.208286	0.0731199	12	0.0373974	0.0708551	0.107439	0.169003	FALSE	FALSE
379	sp|P24158|PRTN3_HUMAN	Myeloblastin OS=Homo sapiens GN=PRTN3 PE=1 SV=3	5	13	-0.0170168	0.0568079	17	0.233399	0.137706	0.1075	0.169003	FALSE	FALSE
877	sp|Q15828|CYTM_HUMAN	Cystatin-M OS=Homo sapiens GN=CST6 PE=1 SV=1	4	10	0.389552	0.0854296	14	0.210939	0.0623057	0.108751	0.170382	FALSE	FALSE
94	tr|B4DQJ8|B4DQJ8_HUMAN	6-phosphogluconate dehydrogenase, decarboxylating OS=Homo sapiens GN=PGD PE=1 SV=1	6	16	0.275824	0.13597	20	-0.000191296	0.0990539	0.111745	0.172698	FALSE	FALSE
295	tr|Q32Q12|Q32Q12_HUMAN	Nucleoside diphosphate kinase OS=Homo sapiens GN=NME1-NME2 PE=1 SV=1	6	16	0.417833	0.100803	20	0.212356	0.0743293	0.111688	0.172698	FALSE	FALSE
304	sp|P48147|PPCE_HUMAN	Prolyl endopeptidase OS=Homo sapiens GN=PREP PE=1 SV=2	6	16	0.233234	0.0649224	20	0.0921084	0.056795	0.111636	0.172698	FALSE	FALSE
707	sp|P35754|GLRX1_HUMAN	Glutaredoxin-1 OS=Homo sapiens GN=GLRX PE=1 SV=2	3	7	0.0948706	0.130922	11	0.39271	0.115929	0.110695	0.172698	FALSE	FALSE
11	sp|P01833|PIGR_HUMAN	Polymeric immunoglobulin receptor OS=Homo sapiens GN=PIGR PE=1 SV=4	6	16	1.00617	0.172777	20	0.667484	0.114233	0.11366	0.175065	FALSE	FALSE
261	sp|Q13231|CHIT1_HUMAN	Chitotriosidase-1 OS=Homo sapiens GN=CHIT1 PE=1 SV=1	6	16	-0.0187564	0.0961654	20	0.283154	0.159468	0.115337	0.176461	FALSE	FALSE
483	sp|Q9NUQ9|FA49B_HUMAN	Protein FAM49B OS=Homo sapiens GN=FAM49B PE=1 SV=1	5	13	-0.205242	0.0624495	17	-0.0695101	0.0551676	0.11534	0.176461	FALSE	FALSE
497	sp|P55008|AIF1_HUMAN	Allograft inflammatory factor 1 OS=Homo sapiens GN=AIF1 PE=1 SV=1	6	16	-0.207555	0.0718869	20	-0.0343435	0.0799932	0.116526	0.177679	FALSE	FALSE
779	tr|Q5W0H4|Q5W0H4_HUMAN	Translationally-controlled tumor protein OS=Homo sapiens GN=TPT1 PE=1 SV=1	5	13	0.58939	0.116598	17	0.357298	0.0819605	0.117262	0.178204	FALSE	FALSE
617	sp|P39687|AN32A_HUMAN	Acidic leucine-rich nuclear phosphoprotein 32 family member A OS=Homo sapiens GN=ANP32A PE=1 SV=1	6	16	-0.0368552	0.0706733	20	-0.187559	0.0618333	0.118361	0.179278	FALSE	FALSE
510	sp|P25815|S100P_HUMAN	Protein S100-P OS=Homo sapiens GN=S100P PE=1 SV=2	6	16	-0.0288463	0.0826713	20	0.238858	0.145783	0.120903	0.182521	FALSE	FALSE
245	sp|P26927|HGFL_HUMAN	Hepatocyte growth factor-like protein OS=Homo sapiens GN=MST1 PE=1 SV=2	6	16	0.307435	0.0731429	20	0.486257	0.0859803	0.122437	0.184228	FALSE	FALSE
285	sp|P27816|MAP4_HUMAN	Microtubule-associated protein 4 OS=Homo sapiens GN=MAP4 PE=1 SV=3	6	16	0.488666	0.116242	20	0.290358	0.0397283	0.123377	0.185031	FALSE	FALSE
33	sp|P18206-2|VINC_HUMAN	Isoform 1 of Vinculin OS=Homo sapiens GN=VCL	6	16	-0.0175562	0.0455079	20	0.109252	0.0662089	0.124279	0.185772	FALSE	FALSE
451	tr|A6NFX8|A6NFX8_HUMAN	ADP-sugar pyrophosphatase OS=Homo sapiens GN=NUDT5 PE=1 SV=1	6	16	0.168052	0.0317255	20	0.262988	0.0511032	0.124748	0.185864	FALSE	FALSE
271	sp|P07360|CO8G_HUMAN	Complement component C8 gamma chain OS=Homo sapiens GN=C8G PE=1 SV=3	6	16	0.258815	0.107002	20	0.472413	0.0832801	0.125678	0.18664	FALSE	FALSE
174	sp|Q9Y490|TLN1_HUMAN	Talin-1 OS=Homo sapiens GN=TLN1 PE=1 SV=3	6	16	0.0138931	0.0536916	20	0.156459	0.0733348	0.126326	0.186994	FALSE	FALSE
431	sp|Q6UXY8-2|TMC5_HUMAN	Isoform 2 of Transmembrane channel-like protein 5 OS=Homo sapiens GN=TMC5	4	10	0.579064	0.160632	14	0.286167	0.083075	0.12797	0.188814	FALSE	FALSE
949	sp|P04632|CPNS1_HUMAN	Calpain small subunit 1 OS=Homo sapiens GN=CAPNS1 PE=1 SV=1	3	9	0.133151	0.0626955	9	-0.00233901	0.0567389	0.128829	0.189468	FALSE	FALSE
316	sp|P37802|TAGL2_HUMAN	Transgelin-2 OS=Homo sapiens GN=TAGLN2 PE=1 SV=3	6	16	1.23987	0.161263	20	0.934433	0.110731	0.12982	0.190312	FALSE	FALSE
724	sp|Q01130|SRSF2_HUMAN	Serine/arginine-rich splicing factor 2 OS=Homo sapiens GN=SRSF2 PE=1 SV=4	3	7	0.0614035	0.0677441	11	0.243541	0.0927272	0.132352	0.193401	FALSE	FALSE
465	sp|P62834|RAP1A_HUMAN	Ras-related protein Rap-1A OS=Homo sapiens GN=RAP1A PE=1 SV=1	6	16	0.0514996	0.0467156	20	-0.051597	0.0483057	0.134304	0.194385	FALSE	FALSE
493	sp|Q04760-2|LGUL_HUMAN	Isoform 2 of Lactoylglutathione lyase OS=Homo sapiens GN=GLO1	6	16	0.464143	0.0898956	20	0.67791	0.10608	0.133477	0.194385	FALSE	FALSE
699	sp|Q03591|FHR1_HUMAN	Complement factor H-related protein 1 OS=Homo sapiens GN=CFHR1 PE=1 SV=2	5	13	0.0327057	0.121107	17	0.274442	0.0986443	0.134296	0.194385	FALSE	FALSE
557	sp|Q15843|NEDD8_HUMAN	NEDD8 OS=Homo sapiens GN=NEDD8 PE=1 SV=1	2	4	0.428767	0.136267	8	0.13286	0.110517	0.135827	0.195967	FALSE	FALSE
25	sp|P06396-4|GELS_HUMAN	Isoform 4 of Gelsolin OS=Homo sapiens GN=GSN	6	16	-0.115044	0.0580556	20	0.0218488	0.0692988	0.139236	0.198223	FALSE	FALSE
268	sp|Q8NBJ4|GOLM1_HUMAN	Golgi membrane protein 1 OS=Homo sapiens GN=GOLM1 PE=1 SV=1	6	16	0.396487	0.130441	20	0.180599	0.0513548	0.139518	0.198223	FALSE	FALSE
369	sp|P61981|1433G_HUMAN	14-3-3 protein gamma OS=Homo sapiens GN=YWHAG PE=1 SV=2	6	16	0.219599	0.051526	20	0.113726	0.047081	0.138944	0.198223	FALSE	FALSE
884	sp|P05451|REG1A_HUMAN	Lithostathine-1-alpha OS=Homo sapiens GN=REG1A PE=1 SV=3	3	9	1.2137	0.174357	9	0.755947	0.235105	0.139037	0.198223	FALSE	FALSE
1143	sp|P61960|UFM1_HUMAN	Ubiquitin-fold modifier 1 OS=Homo sapiens GN=UFM1 PE=1 SV=1	2	6	0.262888	0.134298	6	-0.022275	0.115811	0.139565	0.198223	FALSE	FALSE
107	sp|P00352|AL1A1_HUMAN	Retinal dehydrogenase 1 OS=Homo sapiens GN=ALDH1A1 PE=1 SV=2	6	16	0.691656	0.128842	20	0.986275	0.147859	0.142267	0.201434	FALSE	FALSE
445	sp|P49720|PSB3_HUMAN	Proteasome subunit beta type-3 OS=Homo sapiens GN=PSMB3 PE=1 SV=2	6	16	0.0862174	0.0481219	20	0.210219	0.0672845	0.14349	0.202536	FALSE	FALSE
190	tr|K7EL21|K7EL21_HUMAN	Calcyphosin OS=Homo sapiens GN=CAPS PE=4 SV=1	6	16	0.934349	0.141182	20	1.2455	0.153539	0.144993	0.203516	FALSE	FALSE
323	sp|P48595|SPB10_HUMAN	Serpin B10 OS=Homo sapiens GN=SERPINB10 PE=1 SV=1	6	16	-0.361261	0.0523434	20	-0.232187	0.0692708	0.146552	0.203516	FALSE	FALSE
407	sp|Q15113|PCOC1_HUMAN	Procollagen C-endopeptidase enhancer 1 OS=Homo sapiens GN=PCOLCE PE=1 SV=2	2	4	0.256279	0.15327	8	0.57432	0.117644	0.146374	0.203516	FALSE	FALSE
452	sp|P00505|AATM_HUMAN	Aspartate aminotransferase, mitochondrial OS=Homo sapiens GN=GOT2 PE=1 SV=3	5	13	0.160578	0.0610843	17	0.0264191	0.0655421	0.145534	0.203516	FALSE	FALSE
593	sp|O15145|ARPC3_HUMAN	Actin-related protein 2/3 complex subunit 3 OS=Homo sapiens GN=ARPC3 PE=1 SV=3	4	10	-0.0107472	0.0713092	14	0.190472	0.112859	0.146863	0.203516	FALSE	FALSE
734	sp|P58546|MTPN_HUMAN	Myotrophin OS=Homo sapiens GN=MTPN PE=1 SV=2	4	10	0.000660873	0.0801655	14	0.169972	0.0785678	0.14628	0.203516	FALSE	FALSE
650	sp|P14598|NCF1_HUMAN	Neutrophil cytosol factor 1 OS=Homo sapiens GN=NCF1 PE=1 SV=3	3	7	-0.190831	0.0831311	11	0.089697	0.163471	0.147994	0.203878	FALSE	FALSE
839	sp|P13591-1|NCAM1_HUMAN	Isoform 2 of Neural cell adhesion molecule 1 OS=Homo sapiens GN=NCAM1	5	13	0.156564	0.0455135	17	0.315776	0.0960364	0.148018	0.203878	FALSE	FALSE
142	sp|P00748|FA12_HUMAN	Coagulation factor XII OS=Homo sapiens GN=F12 PE=1 SV=3	6	16	0.16722	0.096492	20	0.355119	0.083027	0.149783	0.205069	FALSE	FALSE
498	sp|O75882-2|ATRN_HUMAN	Isoform 2 of Attractin OS=Homo sapiens GN=ATRN	5	13	0.267346	0.0956812	17	0.449236	0.0761298	0.149565	0.205069	FALSE	FALSE
462	sp|Q15848|ADIPO_HUMAN	Adiponectin OS=Homo sapiens GN=ADIPOQ PE=1 SV=1	5	13	0.717998	0.112546	17	0.489723	0.105312	0.150261	0.205108	FALSE	FALSE
63	sp|P04075-2|ALDOA_HUMAN	Isoform 2 of Fructose-bisphosphate aldolase A OS=Homo sapiens GN=ALDOA	6	16	0.0576215	0.0637341	20	0.204555	0.0771476	0.151255	0.205849	FALSE	FALSE
123	sp|P22314|UBA1_HUMAN	Ubiquitin-like modifier-activating enzyme 1 OS=Homo sapiens GN=UBA1 PE=1 SV=3	6	16	-0.118846	0.040657	20	-0.0297977	0.0454978	0.15363	0.206614	FALSE	FALSE
167	sp|P36222|CH3L1_HUMAN	Chitinase-3-like protein 1 OS=Homo sapiens GN=CHI3L1 PE=1 SV=2	6	16	-0.168994	0.0749958	20	-0.310336	0.0605536	0.152739	0.206614	FALSE	FALSE
624	sp|P26583|HMGB2_HUMAN	High mobility group protein B2 OS=Homo sapiens GN=HMGB2 PE=1 SV=2	6	16	0.167577	0.12549	20	0.47546	0.169128	0.153215	0.206614	FALSE	FALSE
763	sp|Q9Y624|JAM1_HUMAN	Junctional adhesion molecule A OS=Homo sapiens GN=F11R PE=1 SV=1	4	10	0.392024	0.0702714	14	0.570069	0.0975301	0.153018	0.206614	FALSE	FALSE
757	sp|Q92928|RAB1C_HUMAN	Putative Ras-related protein Rab-1C OS=Homo sapiens GN=RAB1C PE=5 SV=2	5	13	0.275835	0.0795872	17	0.140311	0.0468483	0.15783	0.211638	FALSE	FALSE
242	sp|P35237|SPB6_HUMAN	Serpin B6 OS=Homo sapiens GN=SERPINB6 PE=1 SV=3	6	16	0.272637	0.0747044	20	0.143893	0.0485437	0.160117	0.214075	FALSE	FALSE
930	tr|B3KVR1|B3KVR1_HUMAN	Small nuclear ribonucleoprotein-associated protein OS=Homo sapiens GN=SNRPN PE=2 SV=1	5	13	0.806302	0.152534	17	1.12199	0.157881	0.161645	0.215486	FALSE	FALSE
506	sp|P11047|LAMC1_HUMAN	Laminin subunit gamma-1 OS=Homo sapiens GN=LAMC1 PE=1 SV=3	5	13	0.289906	0.0976362	17	0.466897	0.0746943	0.162856	0.216468	FALSE	FALSE
222	sp|O75636|FCN3_HUMAN	Ficolin-3 OS=Homo sapiens GN=FCN3 PE=1 SV=2	6	16	0.387493	0.0789582	20	0.552724	0.0860844	0.166316	0.220424	FALSE	FALSE
124	sp|Q09666|AHNK_HUMAN	Neuroblast differentiation-associated protein AHNAK OS=Homo sapiens GN=AHNAK PE=1 SV=2	6	16	0.541032	0.0794365	20	0.393961	0.0671145	0.167126	0.220855	FALSE	FALSE
77	sp|P02545|LMNA_HUMAN	Prelamin-A/C OS=Homo sapiens GN=LMNA PE=1 SV=1	6	16	0.432843	0.0813651	20	0.633388	0.117334	0.169726	0.222999	FALSE	FALSE
508	sp|Q15084-5|PDIA6_HUMAN	Isoform 5 of Protein disulfide-isomerase A6 OS=Homo sapiens GN=PDIA6	4	9	0.218288	0.049307	14	0.117744	0.050475	0.169582	0.222999	FALSE	FALSE
294	sp|P04080|CYTB_HUMAN	Cystatin-B OS=Homo sapiens GN=CSTB PE=1 SV=2	6	16	0.755313	0.165758	20	1.07233	0.155356	0.172235	0.225645	FALSE	FALSE
424	sp|Q92820|GGH_HUMAN	Gamma-glutamyl hydrolase OS=Homo sapiens GN=GGH PE=1 SV=2	6	16	-0.0209736	0.0478126	20	0.0803149	0.0551861	0.174419	0.227851	FALSE	FALSE
73	tr|E7EU23|E7EU23_HUMAN	Rab GDP dissociation inhibitor beta OS=Homo sapiens GN=GDI2 PE=1 SV=1	6	16	0.066588	0.0701963	20	-0.062039	0.060715	0.17542	0.228505	FALSE	FALSE
567	sp|Q96CX2|KCD12_HUMAN	BTB/POZ domain-containing protein KCTD12 OS=Homo sapiens GN=KCTD12 PE=1 SV=1	3	7	0.252865	0.0696287	11	0.390414	0.0676223	0.177189	0.230152	FALSE	FALSE
111	sp|P05362|ICAM1_HUMAN	Intercellular adhesion molecule 1 OS=Homo sapiens GN=ICAM1 PE=1 SV=2	6	16	0.601749	0.10752	20	0.417681	0.0791291	0.178522	0.231224	FALSE	FALSE
398	sp|P28070|PSB4_HUMAN	Proteasome subunit beta type-4 OS=Homo sapiens GN=PSMB4 PE=1 SV=4	6	16	0.127472	0.0497107	20	0.228099	0.0540725	0.179682	0.232067	FALSE	FALSE
193	sp|P01033|TIMP1_HUMAN	Metalloproteinase inhibitor 1 OS=Homo sapiens GN=TIMP1 PE=1 SV=1	6	16	1.01836	0.11035	20	0.82336	0.0906471	0.181946	0.234327	FALSE	FALSE
31	sp|P00734|THRB_HUMAN	Prothrombin OS=Homo sapiens GN=F2 PE=1 SV=2	6	16	0.260504	0.140519	20	0.496632	0.101116	0.183245	0.235335	FALSE	FALSE
273	sp|P52565|GDIR1_HUMAN	Rho GDP-dissociation inhibitor 1 OS=Homo sapiens GN=ARHGDIA PE=1 SV=3	6	16	0.209386	0.0878032	20	0.372299	0.0818587	0.183999	0.23564	FALSE	FALSE
346	sp|Q71DI3|H32_HUMAN	Histone H3.2 OS=Homo sapiens GN=HIST2H3A PE=1 SV=3	4	10	0.981393	0.156444	14	0.708804	0.121489	0.185216	0.235874	FALSE	FALSE
896	sp|Q00796|DHSO_HUMAN	Sorbitol dehydrogenase OS=Homo sapiens GN=SORD PE=1 SV=4	2	6	0.591767	0.118119	6	0.313542	0.154303	0.184738	0.235874	FALSE	FALSE
98	sp|P30101|PDIA3_HUMAN	Protein disulfide-isomerase A3 OS=Homo sapiens GN=PDIA3 PE=1 SV=4	6	16	0.0918778	0.0496458	20	0.00473166	0.0423587	0.191308	0.242953	FALSE	FALSE
457	sp|P04899|GNAI2_HUMAN	Guanine nucleotide-binding protein G(i) subunit alpha-2 OS=Homo sapiens GN=GNAI2 PE=1 SV=3	6	16	0.142032	0.0696214	20	0.0363164	0.0372733	0.193585	0.245162	FALSE	FALSE
290	tr|F8W7I2|F8W7I2_HUMAN	Prostaglandin-H2 D-isomerase OS=Homo sapiens GN=PTGDS PE=3 SV=1	6	16	0.288627	0.0735166	20	0.135681	0.089034	0.194175	0.245228	FALSE	FALSE
215	sp|P07195|LDHB_HUMAN	L-lactate dehydrogenase B chain OS=Homo sapiens GN=LDHB PE=1 SV=2	6	16	0.293008	0.0879788	20	0.143103	0.07122	0.195167	0.2458	FALSE	FALSE
289	sp|P18065|IBP2_HUMAN	Insulin-like growth factor-binding protein 2 OS=Homo sapiens GN=IGFBP2 PE=1 SV=2	6	16	0.505854	0.079878	20	0.367675	0.0674759	0.195882	0.246021	FALSE	FALSE
641	sp|P68036-3|UB2L3_HUMAN	Isoform 3 of Ubiquitin-conjugating enzyme E2 L3 OS=Homo sapiens GN=UBE2L3	4	10	0.161842	0.0781411	14	0.00431614	0.0891042	0.197448	0.246629	FALSE	FALSE
742	sp|Q01105-2|SET_HUMAN	Isoform 2 of Protein SET OS=Homo sapiens GN=SET	4	12	-0.103575	0.0631789	12	0.0435593	0.0902611	0.196959	0.246629	FALSE	FALSE
764	sp|P34096|RNAS4_HUMAN	Ribonuclease 4 OS=Homo sapiens GN=RNASE4 PE=1 SV=3	2	4	0.473797	0.0980149	8	0.286863	0.0909931	0.200249	0.249444	FALSE	FALSE
607	sp|P40306|PSB10_HUMAN	Proteasome subunit beta type-10 OS=Homo sapiens GN=PSMB10 PE=1 SV=1	6	16	-0.0224652	0.0495419	20	0.0785998	0.059827	0.202015	0.250958	FALSE	FALSE
572	sp|P01880-2|IGHD_HUMAN	Isoform 2 of Ig delta chain C region OS=Homo sapiens GN=IGHD	3	7	0.911423	0.238928	11	1.35866	0.236574	0.203448	0.252052	FALSE	FALSE
517	sp|Q53FA7|QORX_HUMAN	Quinone oxidoreductase PIG3 OS=Homo sapiens GN=TP53I3 PE=1 SV=2	5	13	0.255022	0.0529925	17	0.157341	0.0533728	0.204822	0.253066	FALSE	FALSE
404	sp|Q14520|HABP2_HUMAN	Hyaluronan-binding protein 2 OS=Homo sapiens GN=HABP2 PE=1 SV=1	6	16	0.301338	0.102717	20	0.480045	0.0928674	0.205985	0.253298	FALSE	FALSE
529	sp|P33908|MA1A1_HUMAN	Mannosyl-oligosaccharide 1,2-alpha-mannosidase IA OS=Homo sapiens GN=MAN1A1 PE=1 SV=3	5	13	0.489862	0.142431	17	0.286075	0.0605604	0.206121	0.253298	FALSE	FALSE
96	sp|P60174|TPIS_HUMAN	Triosephosphate isomerase OS=Homo sapiens GN=TPI1 PE=1 SV=3	6	16	0.201604	0.104631	20	0.0215218	0.0941198	0.209787	0.257111	FALSE	FALSE
278	sp|P14625|ENPL_HUMAN	Endoplasmin OS=Homo sapiens GN=HSP90B1 PE=1 SV=1	5	13	0.139064	0.0756941	17	0.284829	0.0863798	0.214837	0.25912	FALSE	FALSE
388	sp|Q9Y5Y7|LYVE1_HUMAN	Lymphatic vessel endothelial hyaluronic acid receptor 1 OS=Homo sapiens GN=LYVE1 PE=1 SV=2	6	16	0.909405	0.149736	20	0.686776	0.0902998	0.214538	0.25912	FALSE	FALSE
458	sp|Q96KN2|CNDP1_HUMAN	Beta-Ala-His dipeptidase OS=Homo sapiens GN=CNDP1 PE=1 SV=4	5	13	0.562658	0.149354	17	0.336367	0.0942625	0.214083	0.25912	FALSE	FALSE
581	sp|P42785-2|PCP_HUMAN	Isoform 2 of Lysosomal Pro-X carboxypeptidase OS=Homo sapiens GN=PRCP	4	10	-0.0133661	0.0607195	14	0.117364	0.0823045	0.214682	0.25912	FALSE	FALSE
591	sp|P50502|F10A1_HUMAN	Hsc70-interacting protein OS=Homo sapiens GN=ST13 PE=1 SV=2	6	16	0.28556	0.0689781	20	0.407271	0.0670855	0.214687	0.25912	FALSE	FALSE
600	sp|Q9Y617|SERC_HUMAN	Phosphoserine aminotransferase OS=Homo sapiens GN=PSAT1 PE=1 SV=2	5	15	0.522183	0.0983212	15	0.355208	0.0865029	0.212944	0.25912	FALSE	FALSE
68	sp|P25311|ZA2G_HUMAN	Zinc-alpha-2-glycoprotein OS=Homo sapiens GN=AZGP1 PE=1 SV=2	6	16	0.0346326	0.100762	20	0.237821	0.126085	0.216733	0.260718	FALSE	FALSE
435	sp|Q9H299|SH3L3_HUMAN	SH3 domain-binding glutamic acid-rich-like protein 3 OS=Homo sapiens GN=SH3BGRL3 PE=1 SV=1	6	16	0.177206	0.113784	20	0.371775	0.10491	0.217598	0.261068	FALSE	FALSE
521	sp|Q04917|1433F_HUMAN	14-3-3 protein eta OS=Homo sapiens GN=YWHAH PE=1 SV=4	6	16	0.0582414	0.0481468	20	0.144521	0.0492243	0.218815	0.261839	FALSE	FALSE
515	tr|J3KR44|J3KR44_HUMAN	Ubiquitin thioesterase OTUB1 OS=Homo sapiens GN=OTUB1 PE=1 SV=1	4	10	0.102066	0.0465993	14	0.212763	0.0742427	0.220725	0.262659	FALSE	FALSE
629	tr|B4DNX3|B4DNX3_HUMAN	Advanced glycosylation end product-specific receptor OS=Homo sapiens GN=AGER PE=2 SV=1	3	9	0.583618	0.105965	9	0.802951	0.135636	0.221804	0.262659	FALSE	FALSE
970	sp|O43493|TGON2_HUMAN	Trans-Golgi network integral membrane protein 2 OS=Homo sapiens GN=TGOLN2 PE=1 SV=2	2	4	0.0509086	0.0936551	8	-0.102293	0.0599975	0.221206	0.262659	FALSE	FALSE
1128	sp|A8MWD9|RUXGL_HUMAN	Putative small nuclear ribonucleoprotein G-like protein 15 OS=Homo sapiens GN=SNRPGP15 PE=5 SV=2	2	6	0.208695	0.129093	6	0.527685	0.204409	0.221684	0.262659	FALSE	FALSE
370	sp|P19971|TYPH_HUMAN	Thymidine phosphorylase OS=Homo sapiens GN=TYMP PE=1 SV=2	4	10	0.232914	0.0597288	14	0.399066	0.117362	0.22249	0.262789	FALSE	FALSE
328	sp|P62987|RL40_HUMAN	Ubiquitin-60S ribosomal protein L40 OS=Homo sapiens GN=UBA52 PE=1 SV=2	6	16	0.160222	0.0871373	20	0.0187518	0.0734408	0.223651	0.263478	FALSE	FALSE
208	tr|K7ERG9|K7ERG9_HUMAN	Complement factor D OS=Homo sapiens GN=CFD PE=3 SV=1	6	16	0.385223	0.0936442	20	0.238278	0.0740761	0.227915	0.267809	FALSE	FALSE
144	tr|E9PLK3|E9PLK3_HUMAN	Puromycin-sensitive aminopeptidase OS=Homo sapiens GN=NPEPPS PE=1 SV=1	6	16	0.143725	0.0777668	20	0.027635	0.0538683	0.23006	0.269634	FALSE	FALSE
231	sp|P30044|PRDX5_HUMAN	Peroxiredoxin-5, mitochondrial OS=Homo sapiens GN=PRDX5 PE=1 SV=4	6	16	1.52962	0.164853	20	1.28817	0.108066	0.231283	0.269681	FALSE	FALSE
710	sp|Q9Y547|IFT25_HUMAN	Intraflagellar transport protein 25 homolog OS=Homo sapiens GN=HSPB11 PE=1 SV=1	2	4	0.03797	0.16846	8	0.305182	0.103455	0.230702	0.269681	FALSE	FALSE
27	sp|P35579|MYH9_HUMAN	Myosin-9 OS=Homo sapiens GN=MYH9 PE=1 SV=4	6	16	0.112919	0.0613249	20	0.246132	0.0909184	0.233404	0.270493	FALSE	FALSE
352	tr|S4R371|S4R371_HUMAN	Fatty acid-binding protein, heart (Fragment) OS=Homo sapiens GN=FABP3 PE=1 SV=1	2	6	1.28151	0.261094	6	1.76067	0.273216	0.23361	0.270493	FALSE	FALSE
924	sp|Q13045-2|FLII_HUMAN	Isoform 2 of Protein flightless-1 homolog OS=Homo sapiens GN=FLII	2	6	-0.139779	0.0691664	6	0.0427822	0.123481	0.23376	0.270493	FALSE	FALSE
165	sp|P07737|PROF1_HUMAN	Profilin-1 OS=Homo sapiens GN=PFN1 PE=1 SV=2	6	16	-0.0400477	0.108296	20	0.164753	0.131609	0.237863	0.272947	FALSE	FALSE
413	tr|V9GYE7|V9GYE7_HUMAN	Complement factor H-related protein 2 OS=Homo sapiens GN=CFHR2 PE=4 SV=1	6	16	0.320446	0.160337	20	0.0928235	0.0991625	0.238275	0.272947	FALSE	FALSE
556	sp|P11279|LAMP1_HUMAN	Lysosome-associated membrane glycoprotein 1 OS=Homo sapiens GN=LAMP1 PE=1 SV=3	6	16	0.283668	0.0717477	20	0.171786	0.0587846	0.236887	0.272947	FALSE	FALSE
619	sp|O15511|ARPC5_HUMAN	Actin-related protein 2/3 complex subunit 5 OS=Homo sapiens GN=ARPC5 PE=1 SV=3	4	10	0.00495242	0.0925817	14	0.157057	0.0838917	0.237361	0.272947	FALSE	FALSE
214	sp|P29622|KAIN_HUMAN	Kallistatin OS=Homo sapiens GN=SERPINA4 PE=1 SV=3	6	16	0.183124	0.101967	20	0.361952	0.110859	0.24336	0.278074	FALSE	FALSE
548	sp|Q9BTY2|FUCO2_HUMAN	Plasma alpha-L-fucosidase OS=Homo sapiens GN=FUCA2 PE=1 SV=2	4	12	0.229286	0.0943413	12	0.398468	0.107315	0.249244	0.284085	FALSE	FALSE
344	tr|B7Z6Z4|B7Z6Z4_HUMAN	Myosin light polypeptide 6 OS=Homo sapiens GN=MYL6 PE=1 SV=1	6	16	0.0944694	0.0526912	20	0.22298	0.0960297	0.250298	0.284575	FALSE	FALSE
401	tr|B1AK88|B1AK88_HUMAN	Capping protein (Actin filament) muscle Z-line, beta, isoform CRA_d OS=Homo sapiens GN=CAPZB PE=1 SV=1	6	16	-0.0599626	0.0594155	20	0.0437421	0.0659902	0.25098	0.28464	FALSE	FALSE
36	sp|P06744|G6PI_HUMAN	Glucose-6-phosphate isomerase OS=Homo sapiens GN=GPI PE=1 SV=4	6	16	0.141654	0.122854	20	-0.0506279	0.110868	0.253744	0.285644	FALSE	FALSE
791	sp|P15151-4|PVR_HUMAN	Isoform Delta of Poliovirus receptor OS=Homo sapiens GN=PVR	2	6	0.243742	0.0990627	6	0.103102	0.0566959	0.253045	0.285644	FALSE	FALSE
798	sp|P30048|PRDX3_HUMAN	Thioredoxin-dependent peroxide reductase, mitochondrial OS=Homo sapiens GN=PRDX3 PE=1 SV=3	4	10	0.351199	0.0891143	14	0.50768	0.0993792	0.253686	0.285644	FALSE	FALSE
8	sp|P08603|CFAH_HUMAN	Complement factor H OS=Homo sapiens GN=CFH PE=1 SV=4	6	16	0.100528	0.114285	20	0.262034	0.0810372	0.25866	0.289134	FALSE	FALSE
9	sp|P02788|TRFL_HUMAN	Lactotransferrin OS=Homo sapiens GN=LTF PE=1 SV=6	6	16	0.666084	0.12386	20	0.8709	0.128207	0.258654	0.289134	FALSE	FALSE
235	sp|P80723|BASP1_HUMAN	Brain acid soluble protein 1 OS=Homo sapiens GN=BASP1 PE=1 SV=2	6	16	0.322616	0.0954951	20	0.156902	0.108682	0.260038	0.289134	FALSE	FALSE
471	sp|P04424|ARLY_HUMAN	Argininosuccinate lyase OS=Homo sapiens GN=ASL PE=1 SV=4	4	10	0.185223	0.042163	14	0.252613	0.0402422	0.26065	0.289134	FALSE	FALSE
748	sp|P46926|GNPI1_HUMAN	Glucosamine-6-phosphate isomerase 1 OS=Homo sapiens GN=GNPDA1 PE=1 SV=1	5	13	0.249183	0.0664718	17	0.337246	0.0365225	0.259955	0.289134	FALSE	FALSE
797	sp|Q96QK1|VPS35_HUMAN	Vacuolar protein sorting-associated protein 35 OS=Homo sapiens GN=VPS35 PE=1 SV=2	3	7	0.423031	0.139971	11	0.210657	0.113152	0.259074	0.289134	FALSE	FALSE
52	sp|P04040|CATA_HUMAN	Catalase OS=Homo sapiens GN=CAT PE=1 SV=3	6	16	0.290794	0.0777479	20	0.452962	0.119019	0.262603	0.28989	FALSE	FALSE
536	sp|P04222|1C03_HUMAN	HLA class I histocompatibility antigen, Cw-3 alpha chain OS=Homo sapiens GN=HLA-C PE=1 SV=2	2	6	0.1399	0.0605879	6	0.284305	0.103289	0.261991	0.28989	FALSE	FALSE
297	sp|P05452|TETN_HUMAN	Tetranectin OS=Homo sapiens GN=CLEC3B PE=1 SV=3	6	16	0.250386	0.107609	20	0.0912838	0.0892195	0.263729	0.29043	FALSE	FALSE
24	sp|P05164|PERM_HUMAN	Myeloperoxidase OS=Homo sapiens GN=MPO PE=1 SV=1	6	16	0.505257	0.144005	20	0.765245	0.17957	0.266671	0.29165	FALSE	FALSE
136	tr|E9PK25|E9PK25_HUMAN	Cofilin-1 OS=Homo sapiens GN=CFL1 PE=1 SV=1	6	16	0.391717	0.118121	20	0.577507	0.113973	0.265789	0.29165	FALSE	FALSE
396	sp|Q9BRF8|CPPED_HUMAN	Serine/threonine-protein phosphatase CPPED1 OS=Homo sapiens GN=CPPED1 PE=1 SV=3	5	13	0.133655	0.0754144	17	0.0294494	0.0517787	0.266757	0.29165	FALSE	FALSE
735	sp|P19021-2|AMD_HUMAN	Isoform 2 of Peptidyl-glycine alpha-amidating monooxygenase OS=Homo sapiens GN=PAM	2	6	0.289542	0.127765	6	0.113012	0.0764076	0.269037	0.29344	FALSE	FALSE
359	sp|Q01459|DIAC_HUMAN	Di-N-acetylchitobiase OS=Homo sapiens GN=CTBS PE=1 SV=1	6	16	0.0891841	0.0666357	20	-0.00429466	0.0498504	0.27045	0.2936	FALSE	FALSE
399	sp|O75347|TBCA_HUMAN	Tubulin-specific chaperone A OS=Homo sapiens GN=TBCA PE=1 SV=3	6	16	0.210406	0.0760984	20	0.346388	0.0945507	0.270472	0.2936	FALSE	FALSE
160	sp|Q15582|BGH3_HUMAN	Transforming growth factor-beta-induced protein ig-h3 OS=Homo sapiens GN=TGFBI PE=1 SV=1	6	16	0.419839	0.106227	20	0.557417	0.0607918	0.271932	0.293836	FALSE	FALSE
164	sp|P28838|AMPL_HUMAN	Cytosol aminopeptidase OS=Homo sapiens GN=LAP3 PE=1 SV=3	6	16	0.162913	0.0803273	20	0.307514	0.101761	0.272623	0.293836	FALSE	FALSE
247	sp|Q92598-2|HS105_HUMAN	Isoform Beta of Heat shock protein 105 kDa OS=Homo sapiens GN=HSPH1	6	16	0.220589	0.0592072	20	0.306204	0.0485338	0.272047	0.293836	FALSE	FALSE
57	sp|P05155|IC1_HUMAN	Plasma protease C1 inhibitor OS=Homo sapiens GN=SERPING1 PE=1 SV=2	6	16	0.490195	0.115182	20	0.668819	0.111773	0.27372	0.294323	FALSE	FALSE
237	sp|P25788|PSA3_HUMAN	Proteasome subunit alpha type-3 OS=Homo sapiens GN=PSMA3 PE=1 SV=2	6	16	0.0736303	0.0486789	20	0.14581	0.0432594	0.275922	0.295038	FALSE	FALSE
569	sp|P0DJI9|SAA2_HUMAN	Serum amyloid A-2 protein OS=Homo sapiens GN=SAA2 PE=1 SV=1	2	6	0.285202	0.0591198	6	0.103087	0.141822	0.276326	0.295038	FALSE	FALSE
674	sp|Q16775|GLO2_HUMAN	Hydroxyacylglutathione hydrolase, mitochondrial OS=Homo sapiens GN=HAGH PE=1 SV=2	2	6	0.293354	0.103009	6	0.517121	0.162383	0.276324	0.295038	FALSE	FALSE
368	sp|P08236|BGLR_HUMAN	Beta-glucuronidase OS=Homo sapiens GN=GUSB PE=1 SV=2	5	13	0.146389	0.0449813	17	0.262678	0.0942658	0.277273	0.295357	FALSE	FALSE
711	sp|O00233|PSMD9_HUMAN	26S proteasome non-ATPase regulatory subunit 9 OS=Homo sapiens GN=PSMD9 PE=1 SV=3	3	7	0.235015	0.0827885	11	0.375623	0.0951732	0.281665	0.299336	FALSE	FALSE
305	sp|P08294|SODE_HUMAN	Extracellular superoxide dismutase [Cu-Zn] OS=Homo sapiens GN=SOD3 PE=1 SV=2	6	16	0.669049	0.128124	20	0.486413	0.109356	0.286469	0.303733	FALSE	FALSE
360	sp|Q96C19|EFHD2_HUMAN	EF-hand domain-containing protein D2 OS=Homo sapiens GN=EFHD2 PE=1 SV=1	6	16	0.00823325	0.0797099	20	0.137267	0.0905193	0.292239	0.309132	FALSE	FALSE
139	sp|P62807|H2B1C_HUMAN	Histone H2B type 1-C/E/F/G/I OS=Homo sapiens GN=HIST1H2BC PE=1 SV=4	6	16	0.910728	0.11224	20	0.753715	0.0955195	0.294811	0.309463	FALSE	FALSE
635	sp|P14324|FPPS_HUMAN	Farnesyl pyrophosphate synthase OS=Homo sapiens GN=FDPS PE=1 SV=4	6	16	0.234585	0.0567347	20	0.156114	0.0469598	0.294868	0.309463	FALSE	FALSE
654	sp|Q9UK76|HN1_HUMAN	Hematological and neurological expressed 1 protein OS=Homo sapiens GN=HN1 PE=1 SV=3	2	6	-0.0532871	0.0398686	6	-0.13758	0.0641147	0.295267	0.309463	FALSE	FALSE
904	sp|P62328|TYB4_HUMAN	Thymosin beta-4 OS=Homo sapiens GN=TMSB4X PE=1 SV=2	6	16	0.349614	0.142841	20	0.162278	0.100943	0.293236	0.309463	FALSE	FALSE
64	sp|P06753-2|TPM3_HUMAN	Isoform 2 of Tropomyosin alpha-3 chain OS=Homo sapiens GN=TPM3	6	16	0.159663	0.0590265	20	0.0712311	0.0592118	0.297744	0.310309	FALSE	FALSE
159	sp|P02766|TTHY_HUMAN	Transthyretin OS=Homo sapiens GN=TTR PE=1 SV=1	6	16	1.0963	0.162059	20	1.36277	0.193661	0.298797	0.310309	FALSE	FALSE
732	sp|P13598|ICAM2_HUMAN	Intercellular adhesion molecule 2 OS=Homo sapiens GN=ICAM2 PE=1 SV=2	5	13	0.256013	0.0839045	17	0.144088	0.0631788	0.297305	0.310309	FALSE	FALSE
991	sp|Q08345-2|DDR1_HUMAN	Isoform 2 of Epithelial discoidin domain-containing receptor 1 OS=Homo sapiens GN=DDR1	2	6	0.59485	0.140163	6	0.40793	0.0947042	0.298526	0.310309	FALSE	FALSE
201	sp|P17174|AATC_HUMAN	Aspartate aminotransferase, cytoplasmic OS=Homo sapiens GN=GOT1 PE=1 SV=3	6	16	0.211002	0.051875	20	0.142784	0.0390132	0.30184	0.312758	FALSE	FALSE
560	sp|Q9H0W9|CK054_HUMAN	Ester hydrolase C11orf54 OS=Homo sapiens GN=C11orf54 PE=1 SV=1	5	13	0.301212	0.107231	17	0.461072	0.107986	0.302663	0.312899	FALSE	FALSE
893	sp|Q9GZP4|PITH1_HUMAN	PITH domain-containing protein 1 OS=Homo sapiens GN=PITHD1 PE=1 SV=1	4	12	0.193344	0.0604605	12	0.328659	0.112251	0.303494	0.313048	FALSE	FALSE
992	sp|Q8TDB8-5|GTR14_HUMAN	Isoform 5 of Solute carrier family 2, facilitated glucose transporter member 14 OS=Homo sapiens GN=SLC2A14	2	6	0.336657	0.136584	6	0.136769	0.125364	0.306458	0.315392	FALSE	FALSE
26	sp|P01008|ANT3_HUMAN	Antithrombin-III OS=Homo sapiens GN=SERPINC1 PE=1 SV=1	6	16	0.178809	0.119217	20	0.341863	0.102714	0.307952	0.315721	FALSE	FALSE
776	tr|H7C2Z6|H7C2Z6_HUMAN	Grancalcin (Fragment) OS=Homo sapiens GN=GCA PE=1 SV=1	3	7	0.453363	0.135068	11	0.242305	0.147953	0.308162	0.315721	FALSE	FALSE
137	sp|P06737-2|PYGL_HUMAN	Isoform 2 of Glycogen phosphorylase, liver form OS=Homo sapiens GN=PYGL	6	16	0.0127042	0.0854967	20	0.160383	0.116041	0.313027	0.316324	FALSE	FALSE
266	sp|P05107|ITB2_HUMAN	Integrin beta-2 OS=Homo sapiens GN=ITGB2 PE=1 SV=2	5	13	0.003783	0.0765197	17	-0.101792	0.0673107	0.309745	0.316324	FALSE	FALSE
302	sp|P43251-2|BTD_HUMAN	Isoform 2 of Biotinidase OS=Homo sapiens GN=BTD	6	16	0.199706	0.0722775	20	0.307861	0.0770387	0.313159	0.316324	FALSE	FALSE
455	sp|P22105-3|TENX_HUMAN	Isoform 3 of Tenascin-X OS=Homo sapiens GN=TNXB	5	13	0.238103	0.0795086	17	0.341315	0.0616123	0.314995	0.316324	FALSE	FALSE
468	sp|Q9BRA2|TXD17_HUMAN	Thioredoxin domain-containing protein 17 OS=Homo sapiens GN=TXNDC17 PE=1 SV=1	6	16	0.261284	0.107496	20	0.131371	0.0656892	0.312117	0.316324	FALSE	FALSE
504	sp|P78324|SHPS1_HUMAN	Tyrosine-protein phosphatase non-receptor type substrate 1 OS=Homo sapiens GN=SIRPA PE=1 SV=2	3	9	0.00799785	0.0644106	9	-0.10308	0.0842816	0.311645	0.316324	FALSE	FALSE
684	tr|J3KQY0|J3KQY0_HUMAN	Folate receptor gamma OS=Homo sapiens GN=FOLR3 PE=4 SV=1	4	10	0.438561	0.19409	14	0.203884	0.112149	0.311864	0.316324	FALSE	FALSE
818	sp|P16189|1A31_HUMAN	HLA class I histocompatibility antigen, A-31 alpha chain OS=Homo sapiens GN=HLA-A PE=1 SV=2	3	7	0.120601	0.0575228	11	0.219785	0.076137	0.314081	0.316324	FALSE	FALSE
1024	sp|Q9Y3C8|UFC1_HUMAN	Ubiquitin-fold modifier-conjugating enzyme 1 OS=Homo sapiens GN=UFC1 PE=1 SV=3	2	6	0.172308	0.0941989	6	0.309755	0.0892074	0.314391	0.316324	FALSE	FALSE
224	sp|P30041|PRDX6_HUMAN	Peroxiredoxin-6 OS=Homo sapiens GN=PRDX6 PE=1 SV=3	6	16	1.10068	0.157768	20	1.31311	0.137066	0.317072	0.317709	FALSE	FALSE
728	sp|P04275|VWF_HUMAN	von Willebrand factor OS=Homo sapiens GN=VWF PE=1 SV=4	2	4	0.31432	0.136765	8	0.136474	0.0872141	0.318227	0.318167	FALSE	FALSE
672	sp|Q9UNN8|EPCR_HUMAN	Endothelial protein C receptor OS=Homo sapiens GN=PROCR PE=1 SV=1	6	16	0.361535	0.107152	20	0.244183	0.043142	0.321888	0.321124	FALSE	FALSE
195	tr|G3V5Z7|G3V5Z7_HUMAN	Proteasome subunit alpha type OS=Homo sapiens GN=PSMA6 PE=1 SV=1	6	16	0.0926098	0.0507881	20	0.166516	0.0537556	0.324708	0.323229	FALSE	FALSE
385	sp|O15144|ARPC2_HUMAN	Actin-related protein 2/3 complex subunit 2 OS=Homo sapiens GN=ARPC2 PE=1 SV=1	6	16	0.00455925	0.0638449	20	0.110389	0.0848487	0.326156	0.323963	FALSE	FALSE
522	sp|P31946|1433B_HUMAN	14-3-3 protein beta/alpha OS=Homo sapiens GN=YWHAB PE=1 SV=3	6	16	-0.0404193	0.0576975	20	-0.119625	0.0551981	0.328414	0.325498	FALSE	FALSE
532	sp|Q9UBR2|CATZ_HUMAN	Cathepsin Z OS=Homo sapiens GN=CTSZ PE=1 SV=1	5	13	0.467756	0.129064	17	0.310653	0.0910476	0.33039	0.326745	FALSE	FALSE
293	sp|P23284|PPIB_HUMAN	Peptidyl-prolyl cis-trans isomerase B OS=Homo sapiens GN=PPIB PE=1 SV=2	6	16	0.291734	0.0835525	20	0.44415	0.130001	0.331584	0.327118	FALSE	FALSE
412	sp|Q6UX71|PXDC2_HUMAN	Plexin domain-containing protein 2 OS=Homo sapiens GN=PLXDC2 PE=1 SV=1	5	13	0.323254	0.0470832	17	0.398007	0.0594787	0.332919	0.327118	FALSE	FALSE
995	sp|Q14116|IL18_HUMAN	Interleukin-18 OS=Homo sapiens GN=IL18 PE=1 SV=1	2	6	0.0173114	0.0942395	6	-0.10444	0.0730792	0.332797	0.327118	FALSE	FALSE
108	sp|Q8IUE6|H2A2B_HUMAN	Histone H2A type 2-B OS=Homo sapiens GN=HIST2H2AB PE=1 SV=3	4	10	0.944969	0.143056	14	0.757123	0.125663	0.335659	0.328469	FALSE	FALSE
805	sp|P67809|YBOX1_HUMAN	Nuclease-sensitive element-binding protein 1 OS=Homo sapiens GN=YBX1 PE=1 SV=3	2	4	0.410386	0.179875	8	0.193485	0.093326	0.336455	0.328469	FALSE	FALSE
977	sp|Q9H4M9|EHD1_HUMAN	EH domain-containing protein 1 OS=Homo sapiens GN=EHD1 PE=1 SV=2	2	6	-0.0774292	0.064679	6	0.010792	0.0585709	0.336061	0.328469	FALSE	FALSE
559	sp|Q9NPY3|C1QR1_HUMAN	Complement component C1q receptor OS=Homo sapiens GN=CD93 PE=1 SV=3	6	16	0.241917	0.0715056	20	0.330938	0.0577877	0.340481	0.3311	FALSE	FALSE
749	sp|Q9NZK5|CECR1_HUMAN	Adenosine deaminase CECR1 OS=Homo sapiens GN=CECR1 PE=1 SV=2	2	4	0.882101	0.191625	8	0.660041	0.0712553	0.340603	0.3311	FALSE	FALSE
4	sp|P02790|HEMO_HUMAN	Hemopexin OS=Homo sapiens GN=HPX PE=1 SV=2	6	16	0.198099	0.131358	20	0.354221	0.0941331	0.342149	0.331895	FALSE	FALSE
75	sp|P19827|ITIH1_HUMAN	Inter-alpha-trypsin inhibitor heavy chain H1 OS=Homo sapiens GN=ITIH1 PE=1 SV=3	6	16	-0.0389785	0.118375	20	0.100449	0.0833005	0.343638	0.331927	FALSE	FALSE
973	sp|P62304|RUXE_HUMAN	Small nuclear ribonucleoprotein E OS=Homo sapiens GN=SNRPE PE=1 SV=1	2	6	0.23302	0.168529	6	-0.00903374	0.175641	0.343519	0.331927	FALSE	FALSE
217	sp|P04003|C4BPA_HUMAN	C4b-binding protein alpha chain OS=Homo sapiens GN=C4BPA PE=1 SV=2	6	16	0.56572	0.146712	20	0.742167	0.11092	0.345191	0.332722	FALSE	FALSE
46	sp|P10643|CO7_HUMAN	Complement component C7 OS=Homo sapiens GN=C7 PE=1 SV=2	6	16	0.272257	0.0821783	20	0.169018	0.0706809	0.348075	0.333014	FALSE	FALSE
202	sp|O14818|PSA7_HUMAN	Proteasome subunit alpha type-7 OS=Homo sapiens GN=PSMA7 PE=1 SV=1	6	16	0.0947294	0.0499599	20	0.180867	0.075386	0.34809	0.333014	FALSE	FALSE
303	sp|Q99102-12|MUC4_HUMAN	Isoform 12 of Mucin-4 OS=Homo sapiens GN=MUC4	6	16	0.245698	0.114994	20	0.121165	0.0599648	0.346953	0.333014	FALSE	FALSE
637	sp|P61160-2|ARP2_HUMAN	Isoform 2 of Actin-related protein 2 OS=Homo sapiens GN=ACTR2	6	16	0.0207111	0.0577764	20	0.112078	0.0767428	0.348416	0.333014	FALSE	FALSE
773	sp|P25325-2|THTM_HUMAN	Isoform 2 of 3-mercaptopyruvate sulfurtransferase OS=Homo sapiens GN=MPST	3	9	0.227024	0.105201	9	0.381426	0.120673	0.34943	0.333285	FALSE	FALSE
671	sp|P31939|PUR9_HUMAN	Bifunctional purine biosynthesis protein PURH OS=Homo sapiens GN=ATIC PE=1 SV=3	2	6	-0.0552336	0.0328758	6	0.0252742	0.0734707	0.350868	0.333958	FALSE	FALSE
127	sp|P04196|HRG_HUMAN	Histidine-rich glycoprotein OS=Homo sapiens GN=HRG PE=1 SV=1	6	16	0.246346	0.113289	20	0.390112	0.101718	0.352041	0.334376	FALSE	FALSE
80	sp|P12429|ANXA3_HUMAN	Annexin A3 OS=Homo sapiens GN=ANXA3 PE=1 SV=3	6	16	0.327927	0.0945833	20	0.482971	0.138072	0.361155	0.340903	FALSE	FALSE
121	sp|P02749|APOH_HUMAN	Beta-2-glycoprotein 1 OS=Homo sapiens GN=APOH PE=1 SV=3	6	16	0.737724	0.138934	20	0.913849	0.12935	0.360273	0.340903	FALSE	FALSE
233	sp|P01034|CYTC_HUMAN	Cystatin-C OS=Homo sapiens GN=CST3 PE=1 SV=1	6	16	0.39896	0.0693222	20	0.308593	0.068519	0.360503	0.340903	FALSE	FALSE
616	tr|E9PEK4|E9PEK4_HUMAN	Macrophage colony-stimulating factor 1 receptor OS=Homo sapiens GN=CSF1R PE=4 SV=1	4	10	0.166956	0.124127	14	0.301072	0.0738683	0.36767	0.346335	FALSE	FALSE
573	sp|P04792|HSPB1_HUMAN	Heat shock protein beta-1 OS=Homo sapiens GN=HSPB1 PE=1 SV=2	4	10	0.19304	0.058934	14	0.295486	0.0950084	0.370138	0.347225	FALSE	FALSE
688	sp|P49247|RPIA_HUMAN	Ribose-5-phosphate isomerase OS=Homo sapiens GN=RPIA PE=1 SV=3	2	6	0.552866	0.152885	6	0.350809	0.151611	0.370136	0.347225	FALSE	FALSE
97	sp|O75874|IDHC_HUMAN	Isocitrate dehydrogenase [NADP] cytoplasmic OS=Homo sapiens GN=IDH1 PE=1 SV=2	6	16	0.315376	0.0760269	20	0.424334	0.0936395	0.372752	0.347532	FALSE	FALSE
574	sp|Q16853|AOC3_HUMAN	Membrane primary amine oxidase OS=Homo sapiens GN=AOC3 PE=1 SV=3	6	16	0.251266	0.0702472	20	0.331784	0.0544406	0.372184	0.347532	FALSE	FALSE
586	tr|E9PL22|E9PL22_HUMAN	Hypoxia up-regulated protein 1 OS=Homo sapiens GN=HYOU1 PE=1 SV=1	5	13	0.0596181	0.0593222	17	-0.0105058	0.0493929	0.372231	0.347532	FALSE	FALSE
330	sp|P78417|GSTO1_HUMAN	Glutathione S-transferase omega-1 OS=Homo sapiens GN=GSTO1 PE=1 SV=2	6	16	0.160098	0.0932297	20	0.294265	0.116113	0.373989	0.347847	FALSE	FALSE
714	sp|Q687X5|STEA4_HUMAN	Metalloreductase STEAP4 OS=Homo sapiens GN=STEAP4 PE=1 SV=1	3	7	0.409276	0.114333	11	0.289305	0.0588325	0.374616	0.347847	FALSE	FALSE
703	sp|Q9HCU0|CD248_HUMAN	Endosialin OS=Homo sapiens GN=CD248 PE=1 SV=1	5	13	0.461157	0.0893987	17	0.577464	0.0938334	0.37722	0.349553	FALSE	FALSE
35	sp|P14780|MMP9_HUMAN	Matrix metalloproteinase-9 OS=Homo sapiens GN=MMP9 PE=1 SV=3	6	16	0.158013	0.159747	20	0.345109	0.137277	0.381086	0.349582	FALSE	FALSE
48	sp|P02452|CO1A1_HUMAN	Collagen alpha-1(I) chain OS=Homo sapiens GN=COL1A1 PE=1 SV=5	6	16	1.11456	0.136348	20	0.960371	0.10669	0.380215	0.349582	FALSE	FALSE
243	sp|P09210|GSTA2_HUMAN	Glutathione S-transferase A2 OS=Homo sapiens GN=GSTA2 PE=1 SV=4	5	15	0.995174	0.162443	15	1.20572	0.171666	0.380617	0.349582	FALSE	FALSE
357	sp|P49721|PSB2_HUMAN	Proteasome subunit beta type-2 OS=Homo sapiens GN=PSMB2 PE=1 SV=1	6	16	0.102934	0.0450616	20	0.18007	0.0738186	0.37944	0.349582	FALSE	FALSE
1134	tr|C9J2C0|C9J2C0_HUMAN	Tubulin alpha-8 chain (Fragment) OS=Homo sapiens GN=TUBA8 PE=3 SV=1	2	6	0.424102	0.225001	6	0.171148	0.155477	0.379445	0.349582	FALSE	FALSE
246	sp|O14745|NHRF1_HUMAN	Na(+)/H(+) exchange regulatory cofactor NHE-RF1 OS=Homo sapiens GN=SLC9A3R1 PE=1 SV=4	6	16	0.271275	0.0879631	20	0.17484	0.0662395	0.388262	0.35384	FALSE	FALSE
248	sp|O00299|CLIC1_HUMAN	Chloride intracellular channel protein 1 OS=Homo sapiens GN=CLIC1 PE=1 SV=4	6	16	0.108612	0.0597335	20	0.190565	0.0721034	0.387605	0.35384	FALSE	FALSE
356	sp|P61769|B2MG_HUMAN	Beta-2-microglobulin OS=Homo sapiens GN=B2M PE=1 SV=1	6	16	0.469092	0.0779664	20	0.36518	0.0895405	0.387603	0.35384	FALSE	FALSE
783	sp|Q92688|AN32B_HUMAN	Acidic leucine-rich nuclear phosphoprotein 32 family member B OS=Homo sapiens GN=ANP32B PE=1 SV=1	3	9	-0.0243652	0.104067	9	-0.142933	0.0839111	0.388832	0.35384	FALSE	FALSE
326	sp|P13489|RINI_HUMAN	Ribonuclease inhibitor OS=Homo sapiens GN=RNH1 PE=1 SV=2	6	16	0.212137	0.0882296	20	0.127	0.0404353	0.390192	0.354371	FALSE	FALSE
393	sp|Q07954|LRP1_HUMAN	Prolow-density lipoprotein receptor-related protein 1 OS=Homo sapiens GN=LRP1 PE=1 SV=2	6	16	0.322909	0.0688969	20	0.432098	0.106548	0.396034	0.358961	FALSE	FALSE
226	sp|P07996|TSP1_HUMAN	Thrombospondin-1 OS=Homo sapiens GN=THBS1 PE=1 SV=2	6	16	0.524665	0.0749933	20	0.619376	0.0819295	0.399791	0.360932	FALSE	FALSE
454	sp|Q12913-2|PTPRJ_HUMAN	Isoform 2 of Receptor-type tyrosine-protein phosphatase eta OS=Homo sapiens GN=PTPRJ	5	13	0.134083	0.0892726	17	0.0447642	0.0527368	0.399206	0.360932	FALSE	FALSE
125	sp|Q16881-3|TRXR1_HUMAN	Isoform 3 of Thioredoxin reductase 1, cytoplasmic OS=Homo sapiens GN=TXNRD1	6	16	0.157412	0.0457411	20	0.093978	0.0589006	0.401041	0.361345	FALSE	FALSE
47	sp|P04083|ANXA1_HUMAN	Annexin A1 OS=Homo sapiens GN=ANXA1 PE=1 SV=2	6	16	0.820026	0.123031	20	0.689516	0.0926465	0.403629	0.361637	FALSE	FALSE
71	tr|G3XAM2|G3XAM2_HUMAN	Complement factor I light chain OS=Homo sapiens GN=CFI PE=3 SV=1	6	16	0.119783	0.105563	20	0.230728	0.0774474	0.403745	0.361637	FALSE	FALSE
645	sp|P62942|FKB1A_HUMAN	Peptidyl-prolyl cis-trans isomerase FKBP1A OS=Homo sapiens GN=FKBP1A PE=1 SV=2	6	16	0.0308541	0.0649139	20	0.0983417	0.0457746	0.402693	0.361637	FALSE	FALSE
85	sp|P11021|GRP78_HUMAN	78 kDa glucose-regulated protein OS=Homo sapiens GN=HSPA5 PE=1 SV=2	6	16	0.260823	0.0805053	20	0.176963	0.0583391	0.405949	0.362627	FALSE	FALSE
527	sp|P13716|HEM2_HUMAN	Delta-aminolevulinic acid dehydratase OS=Homo sapiens GN=ALAD PE=1 SV=1	4	10	0.492893	0.121945	14	0.357303	0.103286	0.406441	0.362627	FALSE	FALSE
339	sp|P06276|CHLE_HUMAN	Cholinesterase OS=Homo sapiens GN=BCHE PE=1 SV=1	6	16	0.0070239	0.091736	20	0.106292	0.0749894	0.408582	0.363363	FALSE	FALSE
419	sp|Q9ULZ3|ASC_HUMAN	Apoptosis-associated speck-like protein containing a CARD OS=Homo sapiens GN=PYCARD PE=1 SV=2	6	16	-0.106045	0.0626958	20	-0.0313574	0.0635932	0.40886	0.363363	FALSE	FALSE
719	sp|Q12907|LMAN2_HUMAN	Vesicular integral-membrane protein VIP36 OS=Homo sapiens GN=LMAN2 PE=1 SV=1	4	12	0.317096	0.0861215	12	0.43373	0.108641	0.4097	0.363401	FALSE	FALSE
74	sp|P36955|PEDF_HUMAN	Pigment epithelium-derived factor OS=Homo sapiens GN=SERPINF1 PE=1 SV=4	6	16	0.255169	0.0652247	20	0.330757	0.0657102	0.420015	0.371107	FALSE	FALSE
254	sp|P50895|BCAM_HUMAN	Basal cell adhesion molecule OS=Homo sapiens GN=BCAM PE=1 SV=2	5	15	0.427643	0.0943333	15	0.326749	0.0790941	0.419585	0.371107	FALSE	FALSE
152	sp|P40925-3|MDHC_HUMAN	Isoform 3 of Malate dehydrogenase, cytoplasmic OS=Homo sapiens GN=MDH1	6	16	0.152922	0.0863845	20	0.264691	0.108506	0.425981	0.37134	FALSE	FALSE
197	sp|P07686|HEXB_HUMAN	Beta-hexosaminidase subunit beta OS=Homo sapiens GN=HEXB PE=1 SV=3	6	16	0.29568	0.0878475	20	0.404612	0.101351	0.422343	0.37134	FALSE	FALSE
539	sp|O00764|PDXK_HUMAN	Pyridoxal kinase OS=Homo sapiens GN=PDXK PE=1 SV=1	4	10	0.195262	0.10764	14	0.328427	0.123726	0.425505	0.37134	FALSE	FALSE
576	sp|O95336|6PGL_HUMAN	6-phosphogluconolactonase OS=Homo sapiens GN=PGLS PE=1 SV=2	6	16	-0.0122241	0.0477122	20	0.0416642	0.0463984	0.423859	0.37134	FALSE	FALSE
608	sp|Q9Y266|NUDC_HUMAN	Nuclear migration protein nudC OS=Homo sapiens GN=NUDC PE=1 SV=1	3	7	0.204044	0.0905718	11	0.312443	0.0948706	0.421234	0.37134	FALSE	FALSE
913	tr|D6RHI9|D6RHI9_HUMAN	Ribonuclease T2 (Fragment) OS=Homo sapiens GN=RNASET2 PE=1 SV=2	2	6	-0.0534661	0.144908	6	0.108073	0.12848	0.42396	0.37134	FALSE	FALSE
934	sp|P63241-2|IF5A1_HUMAN	Isoform 2 of Eukaryotic translation initiation factor 5A-1 OS=Homo sapiens GN=EIF5A	4	10	0.546676	0.116273	14	0.429363	0.0847879	0.425807	0.37134	FALSE	FALSE
432	sp|P43121|MUC18_HUMAN	Cell surface glycoprotein MUC18 OS=Homo sapiens GN=MCAM PE=1 SV=2	5	13	0.00956352	0.0583208	17	0.0786979	0.0635044	0.42943	0.373633	FALSE	FALSE
433	sp|P02794|FRIH_HUMAN	Ferritin heavy chain OS=Homo sapiens GN=FTH1 PE=1 SV=2	5	13	0.797904	0.12594	17	0.956514	0.156766	0.436917	0.379423	FALSE	FALSE
44	tr|Q5T985|Q5T985_HUMAN	Inter-alpha-trypsin inhibitor heavy chain H2 OS=Homo sapiens GN=ITIH2 PE=1 SV=1	6	16	0.148625	0.124629	20	0.266229	0.0871526	0.445825	0.380633	FALSE	FALSE
229	sp|Q0VD83-3|APOBR_HUMAN	Isoform 3 of Apolipoprotein B receptor OS=Homo sapiens GN=APOBR	6	16	0.224568	0.0836876	20	0.150477	0.0454903	0.44441	0.380633	FALSE	FALSE
327	tr|D6RGZ6|D6RGZ6_HUMAN	Versican core protein (Fragment) OS=Homo sapiens GN=VCAN PE=1 SV=1	6	16	0.463324	0.108587	20	0.36348	0.0670491	0.441156	0.380633	FALSE	FALSE
353	sp|Q9HC38-2|GLOD4_HUMAN	Isoform 2 of Glyoxalase domain-containing protein 4 OS=Homo sapiens GN=GLOD4	6	16	0.166663	0.0632078	20	0.247282	0.0823519	0.442885	0.380633	FALSE	FALSE
366	sp|P14317|HCLS1_HUMAN	Hematopoietic lineage cell-specific protein OS=Homo sapiens GN=HCLS1 PE=1 SV=3	4	10	0.135269	0.057001	14	0.204124	0.066814	0.441402	0.380633	FALSE	FALSE
486	sp|P00492|HPRT_HUMAN	Hypoxanthine-guanine phosphoribosyltransferase OS=Homo sapiens GN=HPRT1 PE=1 SV=2	6	16	0.103703	0.063091	20	0.162375	0.040991	0.442385	0.380633	FALSE	FALSE
535	sp|P05204|HMGN2_HUMAN	Non-histone chromosomal protein HMG-17 OS=Homo sapiens GN=HMGN2 PE=1 SV=3	3	7	-0.546218	0.0644525	11	-0.472011	0.069432	0.44526	0.380633	FALSE	FALSE
750	sp|Q9H8L6|MMRN2_HUMAN	Multimerin-2 OS=Homo sapiens GN=MMRN2 PE=1 SV=2	3	9	0.314709	0.0845312	9	0.407539	0.0829598	0.444621	0.380633	FALSE	FALSE
858	sp|Q13185|CBX3_HUMAN	Chromobox protein homolog 3 OS=Homo sapiens GN=CBX3 PE=1 SV=4	4	10	0.0197548	0.0735102	14	-0.0689283	0.0852413	0.439189	0.380633	FALSE	FALSE
128	sp|P62805|H4_HUMAN	Histone H4 OS=Homo sapiens GN=HIST1H4A PE=1 SV=2	6	16	0.898968	0.113543	20	0.778846	0.108903	0.450552	0.382133	FALSE	FALSE
240	sp|P20618|PSB1_HUMAN	Proteasome subunit beta type-1 OS=Homo sapiens GN=PSMB1 PE=1 SV=2	6	16	0.0564627	0.0464902	20	0.112389	0.0565123	0.450017	0.382133	FALSE	FALSE
503	sp|O75390|CISY_HUMAN	Citrate synthase, mitochondrial OS=Homo sapiens GN=CS PE=1 SV=2	6	16	0.161123	0.0716173	20	0.0846907	0.070344	0.451772	0.382133	FALSE	FALSE
705	sp|O15400-2|STX7_HUMAN	Isoform 2 of Syntaxin-7 OS=Homo sapiens GN=STX7	2	6	0.291704	0.119229	6	0.162934	0.113008	0.451336	0.382133	FALSE	FALSE
865	sp|P07437|TBB5_HUMAN	Tubulin beta chain OS=Homo sapiens GN=TUBB PE=1 SV=2	4	10	0.383811	0.1778	14	0.234858	0.0665581	0.448501	0.382133	FALSE	FALSE
158	sp|P20810-9|ICAL_HUMAN	Isoform 9 of Calpastatin OS=Homo sapiens GN=CAST	6	16	0.206216	0.0408115	20	0.166081	0.0341513	0.456375	0.383009	FALSE	FALSE
234	sp|P67936|TPM4_HUMAN	Tropomyosin alpha-4 chain OS=Homo sapiens GN=TPM4 PE=1 SV=3	6	16	0.464656	0.0776462	20	0.384049	0.0740539	0.457817	0.383009	FALSE	FALSE
386	sp|P25787|PSA2_HUMAN	Proteasome subunit alpha type-2 OS=Homo sapiens GN=PSMA2 PE=1 SV=2	6	16	0.062137	0.0381184	20	0.116375	0.0607051	0.454994	0.383009	FALSE	FALSE
387	sp|P61158|ARP3_HUMAN	Actin-related protein 3 OS=Homo sapiens GN=ACTR3 PE=1 SV=3	6	16	-0.05863	0.0775597	20	0.0383886	0.103274	0.457849	0.383009	FALSE	FALSE
443	sp|P27695|APEX1_HUMAN	DNA-(apurinic or apyrimidinic site) lyase OS=Homo sapiens GN=APEX1 PE=1 SV=2	4	10	0.257772	0.122914	14	0.124701	0.125208	0.456462	0.383009	FALSE	FALSE
640	sp|P09341|GROA_HUMAN	Growth-regulated alpha protein OS=Homo sapiens GN=CXCL1 PE=1 SV=1	2	6	0.431336	0.172985	6	0.290382	0.0312598	0.456912	0.383009	FALSE	FALSE
236	sp|P68371|TBB4B_HUMAN	Tubulin beta-4B chain OS=Homo sapiens GN=TUBB4B PE=1 SV=1	5	13	0.359068	0.151972	17	0.234901	0.0603374	0.458816	0.383115	FALSE	FALSE
157	sp|P00390|GSHR_HUMAN	Glutathione reductase, mitochondrial OS=Homo sapiens GN=GSR PE=1 SV=2	6	16	0.206722	0.0576288	20	0.142555	0.0642722	0.462395	0.385141	FALSE	FALSE
200	sp|P50995|ANX11_HUMAN	Annexin A11 OS=Homo sapiens GN=ANXA11 PE=1 SV=1	6	16	0.456864	0.0781574	20	0.373858	0.0799333	0.462932	0.385141	FALSE	FALSE
335	tr|G5E977|G5E977_HUMAN	Nicotinate phosphoribosyltransferase (Fragment) OS=Homo sapiens GN=NAPRT1 PE=1 SV=1	5	13	0.0875669	0.0847245	17	0.0128289	0.0540108	0.46517	0.386298	FALSE	FALSE
513	sp|Q14515|SPRL1_HUMAN	SPARC-like protein 1 OS=Homo sapiens GN=SPARCL1 PE=1 SV=2	4	12	0.540909	0.110216	12	0.432031	0.0970752	0.466468	0.386672	FALSE	FALSE
736	sp|Q6UXB2|VCC1_HUMAN	VEGF coregulated chemokine 1 OS=Homo sapiens GN=CXCL17 PE=1 SV=1	2	4	0.766407	0.25588	8	0.538378	0.134607	0.467927	0.387177	FALSE	FALSE
520	sp|P16278|BGAL_HUMAN	Beta-galactosidase OS=Homo sapiens GN=GLB1 PE=1 SV=2	4	10	0.375594	0.103538	14	0.485336	0.106886	0.468815	0.38721	FALSE	FALSE
29	sp|P11142|HSP7C_HUMAN	Heat shock cognate 71 kDa protein OS=Homo sapiens GN=HSPA8 PE=1 SV=1	6	16	0.101979	0.058104	20	0.16182	0.05963	0.477249	0.389239	FALSE	FALSE
372	sp|O75368|SH3L1_HUMAN	SH3 domain-binding glutamic acid-rich-like protein OS=Homo sapiens GN=SH3BGRL PE=1 SV=1	6	16	0.232793	0.106607	20	0.333792	0.09026	0.474992	0.389239	FALSE	FALSE
374	sp|P16152|CBR1_HUMAN	Carbonyl reductase [NADPH] 1 OS=Homo sapiens GN=CBR1 PE=1 SV=3	3	9	0.455322	0.0960367	9	0.554567	0.0953002	0.473843	0.389239	FALSE	FALSE
448	sp|P50552|VASP_HUMAN	Vasodilator-stimulated phosphoprotein OS=Homo sapiens GN=VASP PE=1 SV=3	4	10	0.147288	0.125497	14	0.0356801	0.0854922	0.472488	0.389239	FALSE	FALSE
594	tr|F8W1A4|F8W1A4_HUMAN	Adenylate kinase 2, mitochondrial OS=Homo sapiens GN=AK2 PE=1 SV=1	4	10	0.141483	0.0487371	14	0.205569	0.073914	0.477143	0.389239	FALSE	FALSE
643	sp|P55263|ADK_HUMAN	Adenosine kinase OS=Homo sapiens GN=ADK PE=1 SV=2	2	6	0.552894	0.138685	6	0.402631	0.148058	0.475979	0.389239	FALSE	FALSE
741	sp|Q7Z7G0-3|TARSH_HUMAN	Isoform 3 of Target of Nesh-SH3 OS=Homo sapiens GN=ABI3BP	3	7	0.140493	0.143687	11	0.0207315	0.0720377	0.475116	0.389239	FALSE	FALSE
530	sp|O60506-4|HNRPQ_HUMAN	Isoform 4 of Heterogeneous nuclear ribonucleoprotein Q OS=Homo sapiens GN=SYNCRIP	3	9	0.282706	0.154508	9	0.156388	0.0764496	0.478134	0.389265	FALSE	FALSE
300	sp|Q32MZ4-3|LRRF1_HUMAN	Isoform 3 of Leucine-rich repeat flightless-interacting protein 1 OS=Homo sapiens GN=LRRFIP1	6	16	0.121181	0.0542793	20	0.0648956	0.0573399	0.480812	0.390747	FALSE	FALSE
182	sp|O75083|WDR1_HUMAN	WD repeat-containing protein 1 OS=Homo sapiens GN=WDR1 PE=1 SV=4	6	16	0.146335	0.0637708	20	0.085667	0.0578787	0.486164	0.393694	FALSE	FALSE
209	sp|P10412|H14_HUMAN	Histone H1.4 OS=Homo sapiens GN=HIST1H1E PE=1 SV=2	2	6	-0.230466	0.130776	6	-0.0813941	0.160038	0.487894	0.393694	FALSE	FALSE
322	sp|P07384|CAN1_HUMAN	Calpain-1 catalytic subunit OS=Homo sapiens GN=CAPN1 PE=1 SV=1	3	9	0.0942129	0.0704588	9	0.195449	0.122958	0.487883	0.393694	FALSE	FALSE
480	sp|P52597|HNRPF_HUMAN	Heterogeneous nuclear ribonucleoprotein F OS=Homo sapiens GN=HNRNPF PE=1 SV=3	5	13	0.161536	0.102121	17	0.0781778	0.0592484	0.488401	0.393694	FALSE	FALSE
546	sp|P17936|IBP3_HUMAN	Insulin-like growth factor-binding protein 3 OS=Homo sapiens GN=IGFBP3 PE=1 SV=2	6	16	0.410644	0.125241	20	0.303975	0.0861767	0.488756	0.393694	FALSE	FALSE
267	sp|P80511|S10AC_HUMAN	Protein S100-A12 OS=Homo sapiens GN=S100A12 PE=1 SV=2	6	16	0.196924	0.110179	20	0.303969	0.106742	0.490164	0.394132	FALSE	FALSE
170	sp|P12955|PEPD_HUMAN	Xaa-Pro dipeptidase OS=Homo sapiens GN=PEPD PE=1 SV=3	6	16	0.186771	0.0633959	20	0.134408	0.0400108	0.491057	0.394155	FALSE	FALSE
212	sp|P20061|TCO1_HUMAN	Transcobalamin-1 OS=Homo sapiens GN=TCN1 PE=1 SV=2	6	16	0.242289	0.147319	20	0.11545	0.110066	0.495801	0.397264	FALSE	FALSE
249	sp|P33241-3|LSP1_HUMAN	Isoform 3 of Lymphocyte-specific protein 1 OS=Homo sapiens GN=LSP1	6	16	0.0235682	0.0634576	20	0.086213	0.0659796	0.498441	0.39798	FALSE	FALSE
585	sp|P09497-2|CLCB_HUMAN	Isoform Non-brain of Clathrin light chain B OS=Homo sapiens GN=CLTB	5	13	0.181036	0.04604	17	0.135272	0.0481862	0.497987	0.39798	FALSE	FALSE
857	sp|P53396|ACLY_HUMAN	ATP-citrate synthase OS=Homo sapiens GN=ACLY PE=1 SV=3	2	4	0.375156	0.14066	8	0.53577	0.182698	0.502318	0.400374	FALSE	FALSE
469	sp|Q99436|PSB7_HUMAN	Proteasome subunit beta type-7 OS=Homo sapiens GN=PSMB7 PE=1 SV=1	6	16	0.283848	0.043094	20	0.347904	0.0842617	0.504102	0.401095	FALSE	FALSE
84	sp|P34932|HSP74_HUMAN	Heat shock 70 kDa protein 4 OS=Homo sapiens GN=HSPA4 PE=1 SV=4	6	16	0.20424	0.0577384	20	0.157658	0.0387933	0.508716	0.40129	FALSE	FALSE
176	sp|Q16555|DPYL2_HUMAN	Dihydropyrimidinase-related protein 2 OS=Homo sapiens GN=DPYSL2 PE=1 SV=1	5	15	0.464369	0.0839838	15	0.551438	0.0996263	0.509628	0.40129	FALSE	FALSE
270	sp|P25786-2|PSA1_HUMAN	Isoform Long of Proteasome subunit alpha type-1 OS=Homo sapiens GN=PSMA1	6	16	0.0823916	0.0473831	20	0.130898	0.0552413	0.509602	0.40129	FALSE	FALSE
314	sp|Q96PD5|PGRP2_HUMAN	N-acetylmuramoyl-L-alanine amidase OS=Homo sapiens GN=PGLYRP2 PE=1 SV=1	6	16	0.0232714	0.0871752	20	0.0948254	0.0613009	0.507437	0.40129	FALSE	FALSE
860	tr|F8WF69|F8WF69_HUMAN	Clathrin light chain A OS=Homo sapiens GN=CLTA PE=1 SV=1	2	6	0.144789	0.100359	6	0.245971	0.108668	0.509592	0.40129	FALSE	FALSE
1029	sp|P60983|GMFB_HUMAN	Glia maturation factor beta OS=Homo sapiens GN=GMFB PE=1 SV=2	4	12	0.0399252	0.123479	12	0.164265	0.137936	0.508896	0.40129	FALSE	FALSE
100	tr|A6NN80|A6NN80_HUMAN	Annexin OS=Homo sapiens GN=ANXA6 PE=1 SV=3	6	16	0.474151	0.0747417	20	0.554942	0.0962868	0.511996	0.40246	FALSE	FALSE
308	sp|Q96IY4|CBPB2_HUMAN	Carboxypeptidase B2 OS=Homo sapiens GN=CPB2 PE=1 SV=2	6	16	0.425828	0.109346	20	0.517538	0.0850722	0.513047	0.402591	FALSE	FALSE
507	sp|P08238|HS90B_HUMAN	Heat shock protein HSP 90-beta OS=Homo sapiens GN=HSP90AB1 PE=1 SV=4	5	13	0.134384	0.100763	17	0.222703	0.0880418	0.51504	0.403461	FALSE	FALSE
41	sp|P29401|TKT_HUMAN	Transketolase OS=Homo sapiens GN=TKT PE=1 SV=3	6	16	0.209555	0.120889	20	0.327657	0.137184	0.522678	0.408742	FALSE	FALSE
146	sp|Q15149-7|PLEC_HUMAN	Isoform 7 of Plectin OS=Homo sapiens GN=PLEC	6	16	0.333545	0.0623887	20	0.280478	0.0540328	0.524852	0.409739	FALSE	FALSE
428	sp|Q96G03|PGM2_HUMAN	Phosphoglucomutase-2 OS=Homo sapiens GN=PGM2 PE=1 SV=4	4	10	-0.0056453	0.060172	14	0.0573205	0.0775116	0.527739	0.411289	FALSE	FALSE
389	tr|H7C3P4|H7C3P4_HUMAN	Glucosamine (N-acetyl)-6-sulfatase (Sanfilippo disease IIID), isoform CRA_b OS=Homo sapiens GN=GNS PE=1 SV=1	6	16	0.283679	0.0735605	20	0.370081	0.115721	0.533233	0.414861	FALSE	FALSE
767	sp|Q00610-2|CLH1_HUMAN	Isoform 2 of Clathrin heavy chain 1 OS=Homo sapiens GN=CLTC	4	10	-0.0145087	0.100993	14	0.0591287	0.0571895	0.535553	0.415956	FALSE	FALSE
218	sp|P62258|1433E_HUMAN	14-3-3 protein epsilon OS=Homo sapiens GN=YWHAE PE=1 SV=1	6	16	0.183883	0.0661896	20	0.131824	0.0513622	0.539054	0.416547	FALSE	FALSE
516	tr|X6R433|X6R433_HUMAN	Receptor-type tyrosine-protein phosphatase C OS=Homo sapiens GN=PTPRC PE=4 SV=1	5	13	-0.0145013	0.0657246	17	0.0590432	0.0978176	0.537919	0.416547	FALSE	FALSE
1052	sp|P01266-2|THYG_HUMAN	Isoform 2 of Thyroglobulin OS=Homo sapiens GN=TG	3	7	-0.0686137	0.135406	11	-0.163303	0.0592661	0.538975	0.416547	FALSE	FALSE
309	sp|P28062|PSB8_HUMAN	Proteasome subunit beta type-8 OS=Homo sapiens GN=PSMB8 PE=1 SV=3	6	16	0.0998847	0.0514915	20	0.143995	0.0501956	0.543766	0.419477	FALSE	FALSE
331	sp|P25789|PSA4_HUMAN	Proteasome subunit alpha type-4 OS=Homo sapiens GN=PSMA4 PE=1 SV=1	6	16	0.132791	0.0475687	20	0.180813	0.0639396	0.550902	0.424264	FALSE	FALSE
238	sp|P13798|ACPH_HUMAN	Acylamino-acid-releasing enzyme OS=Homo sapiens GN=APEH PE=1 SV=4	6	16	0.0510404	0.0520458	20	0.107365	0.0787409	0.55493	0.426227	FALSE	FALSE
337	tr|G3V3E8|G3V3E8_HUMAN	Epididymal secretory protein E1 OS=Homo sapiens GN=NPC2 PE=1 SV=1	6	16	0.828333	0.154828	20	0.707497	0.130795	0.555321	0.426227	FALSE	FALSE
310	sp|P07910|HNRPC_HUMAN	Heterogeneous nuclear ribonucleoproteins C1/C2 OS=Homo sapiens GN=HNRNPC PE=1 SV=4	6	16	-0.0212319	0.0523931	20	0.0277555	0.0641691	0.558231	0.426308	FALSE	FALSE
350	sp|O00754-2|MA2B1_HUMAN	Isoform 2 of Lysosomal alpha-mannosidase OS=Homo sapiens GN=MAN2B1	5	13	0.214508	0.0651606	17	0.276216	0.081157	0.558033	0.426308	FALSE	FALSE
766	tr|E9PG94|E9PG94_HUMAN	Low affinity immunoglobulin gamma Fc region receptor III-A OS=Homo sapiens GN=FCGR3A PE=4 SV=1	4	12	0.190353	0.158205	12	0.0813489	0.0907493	0.557708	0.426308	FALSE	FALSE
378	sp|P08253|MMP2_HUMAN	72 kDa type IV collagenase OS=Homo sapiens GN=MMP2 PE=1 SV=2	6	16	0.248242	0.0567873	20	0.291746	0.0471925	0.559981	0.426929	FALSE	FALSE
484	sp|P06703|S10A6_HUMAN	Protein S100-A6 OS=Homo sapiens GN=S100A6 PE=1 SV=1	6	16	0.670392	0.131487	20	0.567645	0.115492	0.561249	0.427181	FALSE	FALSE
580	sp|Q9UEW3|MARCO_HUMAN	Macrophage receptor MARCO OS=Homo sapiens GN=MARCO PE=1 SV=1	5	13	0.29241	0.087923	17	0.356366	0.0643947	0.562947	0.42776	FALSE	FALSE
657	sp|O15143|ARC1B_HUMAN	Actin-related protein 2/3 complex subunit 1B OS=Homo sapiens GN=ARPC1B PE=1 SV=3	5	13	-0.0803268	0.0697186	17	-0.01886	0.0794244	0.565481	0.428481	FALSE	FALSE
897	tr|Q6IMJ5|Q6IMJ5_HUMAN	NOELIN1_V2 OS=Homo sapiens GN=OLFM1 PE=4 SV=1	2	6	0.16831	0.113494	6	0.0926861	0.0538421	0.565776	0.428481	FALSE	FALSE
263	sp|P54727|RD23B_HUMAN	UV excision repair protein RAD23 homolog B OS=Homo sapiens GN=RAD23B PE=1 SV=1	6	16	0.0601492	0.0400934	20	0.0941983	0.0431589	0.567077	0.428754	FALSE	FALSE
223	sp|P68363|TBA1B_HUMAN	Tubulin alpha-1B chain OS=Homo sapiens GN=TUBA1B PE=1 SV=1	3	9	0.309662	0.177443	9	0.188701	0.108281	0.570415	0.430564	FALSE	FALSE
558	sp|P09382|LEG1_HUMAN	Galectin-1 OS=Homo sapiens GN=LGALS1 PE=1 SV=2	4	10	0.403446	0.113385	14	0.494135	0.1099	0.571846	0.43093	FALSE	FALSE
250	sp|Q01469|FABP5_HUMAN	Fatty acid-binding protein, epidermal OS=Homo sapiens GN=FABP5 PE=1 SV=3	6	16	0.844812	0.143876	20	0.955997	0.133421	0.574822	0.431746	FALSE	FALSE
382	sp|P31150|GDIA_HUMAN	Rab GDP dissociation inhibitor alpha OS=Homo sapiens GN=GDI1 PE=1 SV=2	6	16	0.139206	0.0813561	20	0.0690158	0.0934632	0.574808	0.431746	FALSE	FALSE
51	tr|F5GZZ9|F5GZZ9_HUMAN	Scavenger receptor cysteine-rich type 1 protein M130 OS=Homo sapiens GN=CD163 PE=4 SV=1	6	16	0.298588	0.10169	20	0.231113	0.0618962	0.57582	0.431784	FALSE	FALSE
191	tr|H0Y7A7|H0Y7A7_HUMAN	Calmodulin (Fragment) OS=Homo sapiens GN=CALM2 PE=1 SV=1	6	16	0.250954	0.118321	20	0.172322	0.0744237	0.578566	0.43242	FALSE	FALSE
384	sp|P51858|HDGF_HUMAN	Hepatoma-derived growth factor OS=Homo sapiens GN=HDGF PE=1 SV=1	5	13	0.0661182	0.0575858	17	0.00934266	0.0828518	0.57831	0.43242	FALSE	FALSE
888	sp|P30085|KCY_HUMAN	UMP-CMP kinase OS=Homo sapiens GN=CMPK1 PE=1 SV=3	2	6	0.300596	0.0609669	6	0.245109	0.0757055	0.581271	0.433731	FALSE	FALSE
101	sp|Q01518|CAP1_HUMAN	Adenylyl cyclase-associated protein 1 OS=Homo sapiens GN=CAP1 PE=1 SV=5	6	16	0.25686	0.131041	20	0.359777	0.130976	0.582253	0.433754	FALSE	FALSE
441	sp|P61978-2|HNRPK_HUMAN	Isoform 2 of Heterogeneous nuclear ribonucleoprotein K OS=Homo sapiens GN=HNRNPK	6	16	0.0256946	0.0833308	20	0.0878439	0.0751551	0.583491	0.433967	FALSE	FALSE
79	sp|P30740|ILEU_HUMAN	Leukocyte elastase inhibitor OS=Homo sapiens GN=SERPINB1 PE=1 SV=1	6	16	0.0186172	0.0620174	20	-0.0312412	0.0656637	0.584563	0.434057	FALSE	FALSE
349	sp|P06748|NPM_HUMAN	Nucleophosmin OS=Homo sapiens GN=NPM1 PE=1 SV=2	6	16	0.0997298	0.0671884	20	0.0436056	0.0776785	0.588319	0.435942	FALSE	FALSE
523	sp|Q96DA0|ZG16B_HUMAN	Zymogen granule protein 16 homolog B OS=Homo sapiens GN=ZG16B PE=1 SV=3	5	13	1.06435	0.18955	17	0.939008	0.127788	0.589014	0.435942	FALSE	FALSE
183	sp|P08697|A2AP_HUMAN	Alpha-2-antiplasmin OS=Homo sapiens GN=SERPINF2 PE=1 SV=3	6	16	0.400729	0.135537	20	0.490046	0.0966973	0.595829	0.439288	FALSE	FALSE
194	sp|P09525|ANXA4_HUMAN	Annexin A4 OS=Homo sapiens GN=ANXA4 PE=1 SV=4	6	16	0.804571	0.120255	20	0.712856	0.122347	0.596427	0.439288	FALSE	FALSE
994	sp|P30520|PURA2_HUMAN	Adenylosuccinate synthetase isozyme 2 OS=Homo sapiens GN=ADSS PE=1 SV=3	5	13	0.00800954	0.0549981	17	0.0567113	0.0718268	0.59465	0.439288	FALSE	FALSE
745	sp|O00115|DNS2A_HUMAN	Deoxyribonuclease-2-alpha OS=Homo sapiens GN=DNASE2 PE=1 SV=2	3	9	0.273076	0.155458	9	0.383321	0.136267	0.601286	0.442153	FALSE	FALSE
105	sp|P02461|CO3A1_HUMAN	Collagen alpha-1(III) chain OS=Homo sapiens GN=COL3A1 PE=1 SV=4	6	16	0.68507	0.118932	20	0.606733	0.0892857	0.602326	0.442205	FALSE	FALSE
155	sp|Q9H4A4|AMPB_HUMAN	Aminopeptidase B OS=Homo sapiens GN=RNPEP PE=1 SV=2	6	16	0.0658953	0.0601886	20	0.125878	0.0975557	0.60455	0.44259	FALSE	FALSE
476	sp|P62993|GRB2_HUMAN	Growth factor receptor-bound protein 2 OS=Homo sapiens GN=GRB2 PE=1 SV=1	5	13	-0.0235194	0.0562046	17	0.0179398	0.0563927	0.606734	0.44259	FALSE	FALSE
542	sp|P16401|H15_HUMAN	Histone H1.5 OS=Homo sapiens GN=HIST1H1B PE=1 SV=3	5	13	0.10241	0.0853352	17	0.0432679	0.074689	0.606422	0.44259	FALSE	FALSE
794	sp|O75131|CPNE3_HUMAN	Copine-3 OS=Homo sapiens GN=CPNE3 PE=1 SV=1	2	6	0.219804	0.0828653	6	0.318541	0.163083	0.605175	0.44259	FALSE	FALSE
306	sp|P30086|PEBP1_HUMAN	Phosphatidylethanolamine-binding protein 1 OS=Homo sapiens GN=PEBP1 PE=1 SV=3	6	16	0.526492	0.117403	20	0.614811	0.123612	0.607785	0.442648	FALSE	FALSE
562	tr|C9JFR7|C9JFR7_HUMAN	Cytochrome c (Fragment) OS=Homo sapiens GN=CYCS PE=1 SV=1	6	16	0.1336	0.070638	20	0.0749809	0.0891859	0.609763	0.443257	FALSE	FALSE
983	sp|P20827|EFNA1_HUMAN	Ephrin-A1 OS=Homo sapiens GN=EFNA1 PE=1 SV=2	3	7	0.458838	0.108872	11	0.553424	0.145955	0.610565	0.443257	FALSE	FALSE
625	sp|Q96IU4|ABHEB_HUMAN	Alpha/beta hydrolase domain-containing protein 14B OS=Homo sapiens GN=ABHD14B PE=1 SV=1	3	9	0.749836	0.224575	9	0.606057	0.169553	0.616877	0.447128	FALSE	FALSE
113	sp|P07237|PDIA1_HUMAN	Protein disulfide-isomerase OS=Homo sapiens GN=P4HB PE=1 SV=3	6	16	-0.0270981	0.0484161	20	0.0101422	0.0599179	0.631919	0.450158	FALSE	FALSE
253	sp|P02792|FRIL_HUMAN	Ferritin light chain OS=Homo sapiens GN=FTL PE=1 SV=2	6	16	1.36863	0.152038	20	1.46847	0.138658	0.630797	0.450158	FALSE	FALSE
313	sp|Q9P2E9-2|RRBP1_HUMAN	Isoform 1 of Ribosome-binding protein 1 OS=Homo sapiens GN=RRBP1	6	16	0.361678	0.0750912	20	0.306921	0.0810897	0.623469	0.450158	FALSE	FALSE
555	tr|J3KQ18|J3KQ18_HUMAN	D-dopachrome decarboxylase OS=Homo sapiens GN=DDT PE=1 SV=1	6	16	0.322961	0.058483	20	0.285789	0.0479722	0.626597	0.450158	FALSE	FALSE
568	sp|P53004|BIEA_HUMAN	Biliverdin reductase A OS=Homo sapiens GN=BLVRA PE=1 SV=2	3	9	0.271495	0.183012	9	0.385648	0.134211	0.622436	0.450158	FALSE	FALSE
596	sp|P16083|NQO2_HUMAN	Ribosyldihydronicotinamide dehydrogenase [quinone] OS=Homo sapiens GN=NQO2 PE=1 SV=5	5	13	-0.164219	0.0668735	17	-0.103799	0.102714	0.626145	0.450158	FALSE	FALSE
615	sp|Q9UGT4|SUSD2_HUMAN	Sushi domain-containing protein 2 OS=Homo sapiens GN=SUSD2 PE=1 SV=1	4	10	0.348423	0.0911117	14	0.431664	0.1447	0.63152	0.450158	FALSE	FALSE
730	sp|P40189-3|IL6RB_HUMAN	Isoform 3 of Interleukin-6 receptor subunit beta OS=Homo sapiens GN=IL6ST	3	7	0.336372	0.136741	11	0.416474	0.0878351	0.63191	0.450158	FALSE	FALSE
756	sp|Q9H0R4|HDHD2_HUMAN	Haloacid dehalogenase-like hydrolase domain-containing protein 2 OS=Homo sapiens GN=HDHD2 PE=1 SV=1	5	13	0.124354	0.0607116	17	0.0859436	0.0500092	0.629548	0.450158	FALSE	FALSE
770	sp|Q08257|QOR_HUMAN	Quinone oxidoreductase OS=Homo sapiens GN=CRYZ PE=1 SV=1	2	6	0.427849	0.0839309	6	0.500561	0.118574	0.628713	0.450158	FALSE	FALSE
922	sp|P10644|KAP0_HUMAN	cAMP-dependent protein kinase type I-alpha regulatory subunit OS=Homo sapiens GN=PRKAR1A PE=1 SV=1	2	4	0.165686	0.0604403	8	0.132201	0.0157576	0.624865	0.450158	FALSE	FALSE
334	sp|P32119|PRDX2_HUMAN	Peroxiredoxin-2 OS=Homo sapiens GN=PRDX2 PE=1 SV=5	6	16	1.65102	0.157506	20	1.76573	0.178915	0.633412	0.450517	FALSE	FALSE
666	tr|E7EQ48|E7EQ48_HUMAN	Proteoglycan 4 OS=Homo sapiens GN=PRG4 PE=1 SV=1	4	10	0.23393	0.0809992	14	0.288718	0.0800704	0.635421	0.451242	FALSE	FALSE
491	sp|P51149|RAB7A_HUMAN	Ras-related protein Rab-7a OS=Homo sapiens GN=RAB7A PE=1 SV=1	5	13	0.18259	0.0766987	17	0.241042	0.0990684	0.644486	0.456968	FALSE	FALSE
198	sp|P07858|CATB_HUMAN	Cathepsin B OS=Homo sapiens GN=CTSB PE=1 SV=3	6	16	0.561821	0.103161	20	0.505051	0.0703499	0.65293	0.462237	FALSE	FALSE
150	sp|Q9NY33-4|DPP3_HUMAN	Isoform 4 of Dipeptidyl peptidase 3 OS=Homo sapiens GN=DPP3	6	16	0.0678597	0.0473347	20	0.0377357	0.050043	0.664654	0.46548	FALSE	FALSE
219	sp|Q14697|GANAB_HUMAN	Neutral alpha-glucosidase AB OS=Homo sapiens GN=GANAB PE=1 SV=3	6	16	0.123286	0.0533893	20	0.0955973	0.031624	0.659294	0.46548	FALSE	FALSE
362	sp|P28799|GRN_HUMAN	Granulins OS=Homo sapiens GN=GRN PE=1 SV=2	5	13	0.326988	0.105693	17	0.266223	0.0913513	0.667199	0.46548	FALSE	FALSE
367	sp|P09668|CATH_HUMAN	Pro-cathepsin H OS=Homo sapiens GN=CTSH PE=1 SV=4	6	16	1.26953	0.169664	20	1.1673	0.158444	0.662547	0.46548	FALSE	FALSE
403	sp|P25774|CATS_HUMAN	Cathepsin S OS=Homo sapiens GN=CTSS PE=1 SV=3	6	16	0.156474	0.0788832	20	0.109849	0.0707991	0.662951	0.46548	FALSE	FALSE
456	sp|P15121|ALDR_HUMAN	Aldose reductase OS=Homo sapiens GN=AKR1B1 PE=1 SV=3	4	10	0.983126	0.168856	14	0.875513	0.181547	0.668542	0.46548	FALSE	FALSE
570	sp|P23470-2|PTPRG_HUMAN	Isoform 2 of Receptor-type tyrosine-protein phosphatase gamma OS=Homo sapiens GN=PTPRG	5	13	0.173069	0.0972505	17	0.122789	0.063034	0.668743	0.46548	FALSE	FALSE
752	sp|Q15185|TEBP_HUMAN	Prostaglandin E synthase 3 OS=Homo sapiens GN=PTGES3 PE=1 SV=1	4	10	0.198324	0.0955219	14	0.247286	0.0584531	0.667987	0.46548	FALSE	FALSE
753	sp|Q02985|FHR3_HUMAN	Complement factor H-related protein 3 OS=Homo sapiens GN=CFHR3 PE=1 SV=2	2	6	0.424977	0.174149	6	0.336542	0.0927879	0.666489	0.46548	FALSE	FALSE
784	sp|P43034|LIS1_HUMAN	Platelet-activating factor acetylhydrolase IB subunit alpha OS=Homo sapiens GN=PAFAH1B1 PE=1 SV=2	2	6	0.212855	0.137757	6	0.138707	0.0932736	0.666591	0.46548	FALSE	FALSE
824	sp|P27348|1433T_HUMAN	14-3-3 protein theta OS=Homo sapiens GN=YWHAQ PE=1 SV=1	2	6	0.187159	0.0475163	6	0.143945	0.0825458	0.662107	0.46548	FALSE	FALSE
192	sp|Q02818|NUCB1_HUMAN	Nucleobindin-1 OS=Homo sapiens GN=NUCB1 PE=1 SV=4	6	16	0.105871	0.0483975	20	0.134759	0.0482002	0.675048	0.469153	FALSE	FALSE
145	sp|P46940|IQGA1_HUMAN	Ras GTPase-activating-like protein IQGAP1 OS=Homo sapiens GN=IQGAP1 PE=1 SV=1	6	16	0.0968474	0.0797898	20	0.147844	0.0916861	0.677439	0.469403	FALSE	FALSE
524	sp|O60462-5|NRP2_HUMAN	Isoform B5 of Neuropilin-2 OS=Homo sapiens GN=NRP2	2	6	0.494634	0.118481	6	0.434057	0.0768115	0.678497	0.469403	FALSE	FALSE
605	sp|Q13822|ENPP2_HUMAN	Ectonucleotide pyrophosphatase/phosphodiesterase family member 2 OS=Homo sapiens GN=ENPP2 PE=1 SV=3	6	16	0.371583	0.0963565	20	0.325604	0.051887	0.678219	0.469403	FALSE	FALSE
427	sp|Q6EMK4|VASN_HUMAN	Vasorin OS=Homo sapiens GN=VASN PE=1 SV=1	6	16	0.136758	0.0573884	20	0.104966	0.0516829	0.683311	0.472017	FALSE	FALSE
531	sp|Q9UJ70-2|NAGK_HUMAN	Isoform 2 of N-acetyl-D-glucosamine kinase OS=Homo sapiens GN=NAGK	4	10	0.0767286	0.110948	14	0.130427	0.0685054	0.686074	0.473209	FALSE	FALSE
135	sp|P00338|LDHA_HUMAN	L-lactate dehydrogenase A chain OS=Homo sapiens GN=LDHA PE=1 SV=2	6	16	0.610416	0.13406	20	0.530455	0.148128	0.691489	0.473435	FALSE	FALSE
364	tr|B1AHL2|B1AHL2_HUMAN	Fibulin-1 OS=Homo sapiens GN=FBLN1 PE=3 SV=1	6	16	0.136047	0.0606798	20	0.103931	0.0526221	0.691932	0.473435	FALSE	FALSE
438	tr|A6NC48|A6NC48_HUMAN	ADP-ribosyl cyclase/cyclic ADP-ribose hydrolase 2 OS=Homo sapiens GN=BST1 PE=4 SV=1	5	13	-0.112446	0.0685426	17	-0.155254	0.0804562	0.688544	0.473435	FALSE	FALSE
746	sp|P31151|S10A7_HUMAN	Protein S100-A7 OS=Homo sapiens GN=S100A7 PE=1 SV=4	4	10	0.145045	0.14431	14	0.0740799	0.100073	0.691175	0.473435	FALSE	FALSE
792	tr|B4DGP8|B4DGP8_HUMAN	Calnexin OS=Homo sapiens GN=CANX PE=1 SV=1	6	16	0.180545	0.0529968	20	0.223386	0.0933176	0.692633	0.473435	FALSE	FALSE
1097	sp|Q14344|GNA13_HUMAN	Guanine nucleotide-binding protein subunit alpha-13 OS=Homo sapiens GN=GNA13 PE=1 SV=2	2	6	0.0391638	0.0667729	6	-0.00376215	0.0814539	0.692511	0.473435	FALSE	FALSE
665	sp|Q92882|OSTF1_HUMAN	Osteoclast-stimulating factor 1 OS=Homo sapiens GN=OSTF1 PE=1 SV=2	2	6	0.0710101	0.122622	6	0.148053	0.146703	0.695733	0.474842	FALSE	FALSE
377	sp|P12830|CADH1_HUMAN	Cadherin-1 OS=Homo sapiens GN=CDH1 PE=1 SV=3	6	16	0.280008	0.058703	20	0.249478	0.0512779	0.697886	0.4756	FALSE	FALSE
614	sp|P08246|ELNE_HUMAN	Neutrophil elastase OS=Homo sapiens GN=ELANE PE=1 SV=1	4	10	0.366568	0.1392	14	0.293534	0.126248	0.701581	0.477404	FALSE	FALSE
232	sp|P13667|PDIA4_HUMAN	Protein disulfide-isomerase A4 OS=Homo sapiens GN=PDIA4 PE=1 SV=2	6	16	0.1587	0.0633108	20	0.187196	0.0407223	0.708044	0.480368	FALSE	FALSE
256	sp|P22626|ROA2_HUMAN	Heterogeneous nuclear ribonucleoproteins A2/B1 OS=Homo sapiens GN=HNRNPA2B1 PE=1 SV=2	6	16	0.165446	0.0632387	20	0.20559	0.0850004	0.707178	0.480368	FALSE	FALSE
631	sp|O75223|GGCT_HUMAN	Gamma-glutamylcyclotransferase OS=Homo sapiens GN=GGCT PE=1 SV=1	4	12	0.185025	0.0889324	12	0.236859	0.104667	0.70959	0.480702	FALSE	FALSE
488	sp|Q9UQ80|PA2G4_HUMAN	Proliferation-associated protein 2G4 OS=Homo sapiens GN=PA2G4 PE=1 SV=3	5	13	0.210459	0.0761442	17	0.248291	0.0661631	0.710684	0.480728	FALSE	FALSE
583	sp|P12956|XRCC6_HUMAN	X-ray repair cross-complementing protein 6 OS=Homo sapiens GN=XRCC6 PE=1 SV=2	4	10	0.139854	0.0691724	14	0.0829838	0.137147	0.715365	0.483178	FALSE	FALSE
340	sp|Q14847|LASP1_HUMAN	LIM and SH3 domain protein 1 OS=Homo sapiens GN=LASP1 PE=1 SV=2	5	13	0.436269	0.118176	17	0.383175	0.0840795	0.717678	0.484023	FALSE	FALSE
664	sp|P27169|PON1_HUMAN	Serum paraoxonase/arylesterase 1 OS=Homo sapiens GN=PON1 PE=1 SV=3	5	13	0.0104035	0.109822	17	-0.0369746	0.070327	0.719979	0.484116	FALSE	FALSE
823	sp|P08962|CD63_HUMAN	CD63 antigen OS=Homo sapiens GN=CD63 PE=1 SV=2	5	13	0.367089	0.0775293	17	0.409807	0.0895106	0.721001	0.484116	FALSE	FALSE
915	tr|H0Y8W2|H0Y8W2_HUMAN	Guanine nucleotide-binding protein subunit beta-2-like 1 (Fragment) OS=Homo sapiens GN=GNB2L1 PE=1 SV=1	3	7	0.323658	0.116048	11	0.270903	0.0848532	0.720002	0.484116	FALSE	FALSE
774	sp|P13473|LAMP2_HUMAN	Lysosome-associated membrane glycoprotein 2 OS=Homo sapiens GN=LAMP2 PE=1 SV=2	2	6	-0.194647	0.156797	6	-0.25618	0.071014	0.731312	0.490317	FALSE	FALSE
525	sp|P61604|CH10_HUMAN	10 kDa heat shock protein, mitochondrial OS=Homo sapiens GN=HSPE1 PE=1 SV=2	6	16	0.347922	0.0602932	20	0.307613	0.101327	0.734833	0.491955	FALSE	FALSE
383	sp|P20160|CAP7_HUMAN	Azurocidin OS=Homo sapiens GN=AZU1 PE=1 SV=3	6	16	0.928686	0.132946	20	0.858586	0.158534	0.736842	0.492576	FALSE	FALSE
509	sp|Q9H4A9|DPEP2_HUMAN	Dipeptidase 2 OS=Homo sapiens GN=DPEP2 PE=1 SV=2	3	9	0.180815	0.085744	9	0.224801	0.0977208	0.739584	0.493685	FALSE	FALSE
153	sp|P05109|S10A8_HUMAN	Protein S100-A8 OS=Homo sapiens GN=S100A8 PE=1 SV=1	6	16	0.848979	0.136049	20	0.791277	0.10858	0.742541	0.494935	FALSE	FALSE
220	sp|Q04756|HGFA_HUMAN	Hepatocyte growth factor activator OS=Homo sapiens GN=HGFAC PE=1 SV=1	6	16	0.182913	0.0809915	20	0.222584	0.0900186	0.745212	0.49599	FALSE	FALSE
687	sp|Q01082|SPTB2_HUMAN	Spectrin beta chain, non-erythrocytic 1 OS=Homo sapiens GN=SPTBN1 PE=1 SV=2	3	7	0.364731	0.092787	11	0.317388	0.110836	0.747537	0.496812	FALSE	FALSE
446	sp|P10153|RNAS2_HUMAN	Non-secretory ribonuclease OS=Homo sapiens GN=RNASE2 PE=1 SV=2	6	16	0.128257	0.078913	20	0.100517	0.0382744	0.754771	0.500889	FALSE	FALSE
487	tr|E7EPC6|E7EPC6_HUMAN	CD44 antigen OS=Homo sapiens GN=CD44 PE=1 SV=2	6	16	0.315856	0.100902	20	0.355805	0.0788131	0.757181	0.501759	FALSE	FALSE
66	sp|P08758|ANXA5_HUMAN	Annexin A5 OS=Homo sapiens GN=ANXA5 PE=1 SV=2	6	16	1.03114	0.131396	20	0.978169	0.11054	0.759758	0.502735	FALSE	FALSE
213	sp|Q16531|DDB1_HUMAN	DNA damage-binding protein 1 OS=Homo sapiens GN=DDB1 PE=1 SV=1	5	13	0.0964146	0.0525279	17	0.0768144	0.0366118	0.762329	0.503555	FALSE	FALSE
760	sp|Q6UXB8|PI16_HUMAN	Peptidase inhibitor 16 OS=Homo sapiens GN=PI16 PE=1 SV=1	6	16	0.135234	0.115428	20	0.0946044	0.0672348	0.76356	0.503555	FALSE	FALSE
899	tr|E7EX17|E7EX17_HUMAN	Eukaryotic translation initiation factor 4B OS=Homo sapiens GN=EIF4B PE=1 SV=1	2	6	0.0145111	0.0862652	6	-0.0206026	0.0743621	0.764311	0.503555	FALSE	FALSE
117	sp|P00736|C1R_HUMAN	Complement C1r subcomponent OS=Homo sapiens GN=C1R PE=1 SV=2	6	16	0.291923	0.12013	20	0.250234	0.0773845	0.77276	0.508387	FALSE	FALSE
793	sp|P55145|MANF_HUMAN	Mesencephalic astrocyte-derived neurotrophic factor OS=Homo sapiens GN=MANF PE=1 SV=3	4	10	0.144315	0.0843899	14	0.111124	0.0774461	0.774904	0.509063	FALSE	FALSE
416	sp|P02743|SAMP_HUMAN	Serum amyloid P-component OS=Homo sapiens GN=APCS PE=1 SV=2	6	16	0.410851	0.167732	20	0.469153	0.114442	0.776168	0.50916	FALSE	FALSE
541	sp|P24534|EF1B_HUMAN	Elongation factor 1-beta OS=Homo sapiens GN=EEF1B2 PE=1 SV=3	5	13	0.38252	0.0991624	17	0.417012	0.0693928	0.778255	0.509734	FALSE	FALSE
621	sp|Q9ULV4-3|COR1C_HUMAN	Isoform 3 of Coronin-1C OS=Homo sapiens GN=CORO1C	2	6	0.158097	0.0953431	6	0.119179	0.0958043	0.779278	0.509734	FALSE	FALSE
450	sp|Q96NY7|CLIC6_HUMAN	Chloride intracellular channel protein 6 OS=Homo sapiens GN=CLIC6 PE=2 SV=3	5	13	0.349865	0.0839815	17	0.379481	0.0640848	0.781615	0.510217	FALSE	FALSE
473	sp|P04229|2B11_HUMAN	HLA class II histocompatibility antigen, DRB1-1 beta chain OS=Homo sapiens GN=HLA-DRB1 PE=1 SV=2	3	7	0.050111	0.120221	11	0.0993017	0.127017	0.782256	0.510217	FALSE	FALSE
30	sp|P21333-2|FLNA_HUMAN	Isoform 2 of Filamin-A OS=Homo sapiens GN=FLNA	6	16	0.186522	0.0689604	20	0.156254	0.087522	0.787558	0.511724	FALSE	FALSE
61	sp|P22897|MRC1_HUMAN	Macrophage mannose receptor 1 OS=Homo sapiens GN=MRC1 PE=1 SV=1	6	16	0.360941	0.0861508	20	0.390727	0.0679981	0.787934	0.511724	FALSE	FALSE
78	tr|X6R8F3|X6R8F3_HUMAN	Neutrophil gelatinase-associated lipocalin OS=Homo sapiens GN=LCN2 PE=3 SV=1	6	16	0.317275	0.112187	20	0.273787	0.113389	0.786801	0.511724	FALSE	FALSE
341	sp|P41218|MNDA_HUMAN	Myeloid cell nuclear differentiation antigen OS=Homo sapiens GN=MNDA PE=1 SV=1	5	13	0.172529	0.118724	17	0.216837	0.115142	0.790797	0.512854	FALSE	FALSE
22	sp|O43707|ACTN4_HUMAN	Alpha-actinin-4 OS=Homo sapiens GN=ACTN4 PE=1 SV=2	6	16	0.159471	0.0549525	20	0.138359	0.0607203	0.798116	0.516865	FALSE	FALSE
467	sp|Q12841|FSTL1_HUMAN	Follistatin-related protein 1 OS=Homo sapiens GN=FSTL1 PE=1 SV=1	6	16	0.263465	0.0522759	20	0.285688	0.0697839	0.800404	0.517611	FALSE	FALSE
221	sp|Q9Y279|VSIG4_HUMAN	V-set and immunoglobulin domain-containing protein 4 OS=Homo sapiens GN=VSIG4 PE=1 SV=1	6	16	0.544252	0.0797009	20	0.515496	0.0808234	0.801554	0.51762	FALSE	FALSE
354	sp|P29966|MARCS_HUMAN	Myristoylated alanine-rich C-kinase substrate OS=Homo sapiens GN=MARCKS PE=1 SV=4	6	16	0.161867	0.0754656	20	0.190958	0.0881433	0.803552	0.517709	FALSE	FALSE
601	sp|P43490|NAMPT_HUMAN	Nicotinamide phosphoribosyltransferase OS=Homo sapiens GN=NAMPT PE=1 SV=1	5	13	-0.0241	0.081364	17	0.00408375	0.0775926	0.803962	0.517709	FALSE	FALSE
87	sp|P02760|AMBP_HUMAN	Protein AMBP OS=Homo sapiens GN=AMBP PE=1 SV=1	6	16	0.578551	0.132838	20	0.618113	0.0916309	0.808147	0.518938	FALSE	FALSE
126	sp|P31146|COR1A_HUMAN	Coronin-1A OS=Homo sapiens GN=CORO1A PE=1 SV=4	6	16	-0.0422499	0.119652	20	-0.0827818	0.113136	0.807099	0.518938	FALSE	FALSE
400	sp|P07225|PROS_HUMAN	Vitamin K-dependent protein S OS=Homo sapiens GN=PROS1 PE=1 SV=1	6	16	0.264881	0.10611	20	0.297319	0.0807294	0.809459	0.519049	FALSE	FALSE
17	sp|P60709|ACTB_HUMAN	Actin, cytoplasmic 1 OS=Homo sapiens GN=ACTB PE=1 SV=1	6	16	-0.0709598	0.0676278	20	-0.0936104	0.065616	0.811512	0.519635	FALSE	FALSE
661	sp|P07998|RNAS1_HUMAN	Ribonuclease pancreatic OS=Homo sapiens GN=RNASE1 PE=1 SV=4	2	6	0.380839	0.162195	6	0.432155	0.135894	0.813433	0.520135	FALSE	FALSE
134	sp|P20700|LMNB1_HUMAN	Lamin-B1 OS=Homo sapiens GN=LMNB1 PE=1 SV=2	6	16	-0.0283238	0.0576225	20	-0.0491759	0.0675738	0.815771	0.520881	FALSE	FALSE
958	sp|Q00839-2|HNRPU_HUMAN	Isoform Short of Heterogeneous nuclear ribonucleoprotein U OS=Homo sapiens GN=HNRNPU	2	6	0.0477042	0.10081	6	0.00906642	0.127197	0.816886	0.520881	FALSE	FALSE
92	sp|P12814|ACTN1_HUMAN	Alpha-actinin-1 OS=Homo sapiens GN=ACTN1 PE=1 SV=2	6	16	-0.100097	0.0817804	20	-0.0731563	0.0857555	0.821523	0.521538	FALSE	FALSE
112	sp|Q13813-3|SPTN1_HUMAN	Isoform 3 of Spectrin alpha chain, non-erythrocytic 1 OS=Homo sapiens GN=SPTAN1	5	13	0.121102	0.0524609	17	0.138727	0.0601302	0.826797	0.521538	FALSE	FALSE
129	sp|P62937|PPIA_HUMAN	Peptidyl-prolyl cis-trans isomerase A	6	16	0.600277	0.142653	20	0.559236	0.11415	0.823763	0.521538	FALSE	FALSE
187	sp|P18669|PGAM1_HUMAN	Phosphoglycerate mutase 1 OS=Homo sapiens GN=PGAM1 PE=1 SV=2	6	16	-0.0180455	0.0541474	20	-0.035965	0.0611509	0.827657	0.521538	FALSE	FALSE
311	tr|K7ELL7|K7ELL7_HUMAN	Glucosidase 2 subunit beta OS=Homo sapiens GN=PRKCSH PE=1 SV=1	6	16	0.216281	0.0663909	20	0.197404	0.0550776	0.828212	0.521538	FALSE	FALSE
459	sp|P14151-2|LYAM1_HUMAN	Isoform 2 of L-selectin OS=Homo sapiens GN=SELL	6	16	0.158329	0.0698528	20	0.137573	0.0636963	0.827579	0.521538	FALSE	FALSE
482	sp|P10599 |THIO_HUMAN	Thioredoxin	6	16	0.341963	0.118413	20	0.377326	0.0979809	0.819532	0.521538	FALSE	FALSE
494	sp|P28065|PSB9_HUMAN	Proteasome subunit beta type-9 OS=Homo sapiens GN=PSMB9 PE=1 SV=2	6	16	0.0636922	0.0624382	20	0.0453669	0.0512177	0.821981	0.521538	FALSE	FALSE
519	sp|Q9NZ08|ERAP1_HUMAN	Endoplasmic reticulum aminopeptidase 1 OS=Homo sapiens GN=ERAP1 PE=1 SV=3	5	13	0.187903	0.0643805	17	0.167798	0.0653149	0.828093	0.521538	FALSE	FALSE
415	sp|Q9UHL4|DPP2_HUMAN	Dipeptidyl peptidase 2 OS=Homo sapiens GN=DPP7 PE=1 SV=3	5	13	0.20964	0.0966295	17	0.234655	0.0655572	0.832337	0.523413	FALSE	FALSE
648	sp|Q92520|FAM3C_HUMAN	Protein FAM3C OS=Homo sapiens GN=FAM3C PE=1 SV=1	5	13	0.319729	0.0665781	17	0.299591	0.0694143	0.835683	0.524072	FALSE	FALSE
1084	sp|P53999|TCP4_HUMAN	Activated RNA polymerase II transcriptional coactivator p15 OS=Homo sapiens GN=SUB1 PE=1 SV=3	2	6	0.542773	0.173702	6	0.601487	0.213504	0.83554	0.524072	FALSE	FALSE
336	sp|P52907|CAZA1_HUMAN	F-actin-capping protein subunit alpha-1 OS=Homo sapiens GN=CAPZA1 PE=1 SV=3	6	16	0.0193985	0.096107	20	-0.00670497	0.0813907	0.837136	0.524262	FALSE	FALSE
50	sp|P06727|APOA4_HUMAN	Apolipoprotein A-IV OS=Homo sapiens GN=APOA4 PE=1 SV=3	6	16	0.293735	0.0972553	20	0.323525	0.108851	0.839503	0.525023	FALSE	FALSE
588	sp|Q9HD89|RETN_HUMAN	Resistin OS=Homo sapiens GN=RETN PE=2 SV=1	6	16	0.444622	0.118794	20	0.483519	0.157555	0.844931	0.527693	FALSE	FALSE
406	sp|P11215|ITAM_HUMAN	Integrin alpha-M OS=Homo sapiens GN=ITGAM PE=1 SV=2	5	13	0.00123644	0.0735105	17	-0.0187552	0.0749788	0.850397	0.530381	FALSE	FALSE
181	sp|P19338|NUCL_HUMAN	Nucleolin OS=Homo sapiens GN=NCL PE=1 SV=3	6	16	0.127707	0.0523956	20	0.112153	0.0648228	0.853086	0.530606	FALSE	FALSE
855	sp|P47755|CAZA2_HUMAN	F-actin-capping protein subunit alpha-2 OS=Homo sapiens GN=CAPZA2 PE=1 SV=3	3	7	0.0342336	0.0804736	11	0.0520849	0.0484124	0.852933	0.530606	FALSE	FALSE
632	sp|P61970|NTF2_HUMAN	Nuclear transport factor 2 OS=Homo sapiens GN=NUTF2 PE=1 SV=1	5	15	0.317317	0.10551	15	0.28874	0.113426	0.854978	0.531059	FALSE	FALSE
49	sp|Q9Y6R7|FCGBP_HUMAN	IgGFc-binding protein OS=Homo sapiens GN=FCGBP PE=1 SV=3	6	16	0.279983	0.100378	20	0.304534	0.0931014	0.858787	0.532319	FALSE	FALSE
590	sp|P61204|ARF3_HUMAN	ADP-ribosylation factor 3 OS=Homo sapiens GN=ARF3 PE=1 SV=2	4	10	-0.00118919	0.068578	14	0.0132913	0.0418962	0.859343	0.532319	FALSE	FALSE
23	sp|P26038|MOES_HUMAN	Moesin OS=Homo sapiens GN=MSN PE=1 SV=3	6	16	0.192624	0.0568902	20	0.2089	0.0730736	0.861548	0.532961	FALSE	FALSE
395	sp|P55072|TERA_HUMAN	Transitional endoplasmic reticulum ATPase OS=Homo sapiens GN=VCP PE=1 SV=4	4	12	0.295359	0.115996	12	0.263691	0.140547	0.863686	0.533559	FALSE	FALSE
686	sp|P01903|DRA_HUMAN	HLA class II histocompatibility antigen, DR alpha chain OS=Homo sapiens GN=HLA-DRA PE=1 SV=1	2	6	0.178686	0.071021	6	0.209689	0.161352	0.865474	0.53385	FALSE	FALSE
701	tr|H3BT71|H3BT71_HUMAN	RNA-binding motif protein, X chromosome, N-terminally processed OS=Homo sapiens GN=RBMX PE=1 SV=1	3	7	0.0356038	0.082121	11	0.0625577	0.134589	0.866497	0.53385	FALSE	FALSE
414	sp|O43451|MGA_HUMAN	Maltase-glucoamylase, intestinal OS=Homo sapiens GN=MGAM PE=1 SV=5	6	16	0.261299	0.0970382	20	0.237313	0.107879	0.869681	0.535032	FALSE	FALSE
1030	sp|Q9H098-2|F107B_HUMAN	Isoform 2 of Protein FAM107B OS=Homo sapiens GN=FAM107B	2	6	0.182317	0.123506	6	0.213993	0.143939	0.870764	0.535032	FALSE	FALSE
762	tr|D6RD18|D6RD18_HUMAN	Heterogeneous nuclear ribonucleoprotein A/B OS=Homo sapiens GN=HNRNPAB PE=1 SV=1	5	13	0.105187	0.0740205	17	0.0890274	0.0667824	0.872469	0.535359	FALSE	FALSE
20	sp|P13796|PLSL_HUMAN	Plastin-2 OS=Homo sapiens GN=LCP1 PE=1 SV=6	6	16	0.0798166	0.145546	20	0.109245	0.139215	0.884716	0.541082	FALSE	FALSE
203	sp|P40926|MDHM_HUMAN	Malate dehydrogenase, mitochondrial OS=Homo sapiens GN=MDH2 PE=1 SV=3	6	16	0.262732	0.0737134	20	0.245843	0.0899494	0.885401	0.541082	FALSE	FALSE
204	sp|P22894|MMP8_HUMAN	Neutrophil collagenase OS=Homo sapiens GN=MMP8 PE=1 SV=1	6	16	0.0204309	0.120395	20	0.0428926	0.105642	0.889353	0.541082	FALSE	FALSE
351	sp|P23381|SYWC_HUMAN	Tryptophan--tRNA ligase, cytoplasmic OS=Homo sapiens GN=WARS PE=1 SV=2	6	16	-0.310755	0.0784519	20	-0.326279	0.0738982	0.886348	0.541082	FALSE	FALSE
499	tr|B7Z596|B7Z596_HUMAN	Tropomyosin alpha-1 chain OS=Homo sapiens GN=TPM1 PE=1 SV=1	4	10	0.31131	0.0359274	14	0.301512	0.0599331	0.889876	0.541082	FALSE	FALSE
668	sp|Q16543|CDC37_HUMAN	Hsp90 co-chaperone Cdc37 OS=Homo sapiens GN=CDC37 PE=1 SV=1	4	10	0.14611	0.0835392	14	0.161329	0.0668455	0.888396	0.541082	FALSE	FALSE
685	sp|Q14118|DAG1_HUMAN	Dystroglycan OS=Homo sapiens GN=DAG1 PE=1 SV=2	3	9	0.378364	0.066716	9	0.392407	0.0756232	0.891016	0.541082	FALSE	FALSE
720	sp|P28072|PSB6_HUMAN	Proteasome subunit beta type-6 OS=Homo sapiens GN=PSMB6 PE=1 SV=4	5	13	0.364481	0.0759539	17	0.350821	0.0634105	0.891291	0.541082	FALSE	FALSE
578	sp|P42167|LAP2B_HUMAN	Lamina-associated polypeptide 2, isoforms beta/gamma OS=Homo sapiens GN=TMPO PE=1 SV=2	3	7	0.156458	0.104005	11	0.139384	0.0890791	0.902595	0.546765	FALSE	FALSE
587	sp|Q12906-6|ILF3_HUMAN	Isoform 6 of Interleukin enhancer-binding factor 3 OS=Homo sapiens GN=ILF3	3	7	0.0355791	0.118105	11	0.0538907	0.0899241	0.903791	0.546765	FALSE	FALSE
998	sp|P17900|SAP3_HUMAN	Ganglioside GM2 activator OS=Homo sapiens GN=GM2A PE=1 SV=4	3	7	0.249569	0.114515	11	0.270783	0.130392	0.90425	0.546765	FALSE	FALSE
168	sp|P51884|LUM_HUMAN	Lumican OS=Homo sapiens GN=LUM PE=1 SV=2	6	16	0.311291	0.085997	20	0.324501	0.0770982	0.909646	0.549299	FALSE	FALSE
737	tr|E9PNQ8|E9PNQ8_HUMAN	Thy-1 membrane glycoprotein (Fragment) OS=Homo sapiens GN=THY1 PE=4 SV=1	2	6	0.356365	0.129258	6	0.336343	0.117461	0.911021	0.549402	FALSE	FALSE
693	sp|P05154|IPSP_HUMAN	Plasma serine protease inhibitor OS=Homo sapiens GN=SERPINA5 PE=1 SV=3	2	6	0.059382	0.139231	6	0.0433682	0.0297103	0.914464	0.549634	FALSE	FALSE
731	sp|Q96BQ1|FAM3D_HUMAN	Protein FAM3D OS=Homo sapiens GN=FAM3D PE=1 SV=1	2	6	0.366039	0.117453	6	0.351779	0.0439921	0.912977	0.549634	FALSE	FALSE
923	sp|P07954|FUMH_HUMAN	Fumarate hydratase, mitochondrial OS=Homo sapiens GN=FH PE=1 SV=3	2	6	0.194018	0.0631431	6	0.20687	0.0984135	0.915022	0.549634	FALSE	FALSE
1010	sp|P01911|2B1F_HUMAN	HLA class II histocompatibility antigen, DRB1-15 beta chain OS=Homo sapiens GN=HLA-DRB1 PE=1 SV=2	2	4	0.0502294	0.200757	8	0.0765135	0.138948	0.917793	0.550573	FALSE	FALSE
678	sp|P32455|GBP1_HUMAN	Interferon-induced guanylate-binding protein 1 OS=Homo sapiens GN=GBP1 PE=1 SV=2	5	13	-0.385468	0.0725764	17	-0.395492	0.0672777	0.920077	0.551217	FALSE	FALSE
358	sp|P16930|FAAA_HUMAN	Fumarylacetoacetase OS=Homo sapiens GN=FAH PE=1 SV=2	6	16	0.200797	0.0584763	20	0.19268	0.0593176	0.922954	0.552215	FALSE	FALSE
39	sp|P08670|VIME_HUMAN	Vimentin OS=Homo sapiens GN=VIM PE=1 SV=4	6	16	0.192907	0.119054	20	0.178202	0.0976222	0.924527	0.552431	FALSE	FALSE
130	sp|P48637|GSHB_HUMAN	Glutathione synthetase OS=Homo sapiens GN=GSS PE=1 SV=1	6	16	0.117027	0.0451696	20	0.112308	0.03329	0.933547	0.554623	FALSE	FALSE
184	sp|P00441|SODC_HUMAN	Superoxide dismutase [Cu-Zn] OS=Homo sapiens GN=SOD1 PE=1 SV=2	6	16	0.402095	0.100602	20	0.414358	0.106051	0.933636	0.554623	FALSE	FALSE
422	sp|Q8WUM4|PDC6I_HUMAN	Programmed cell death 6-interacting protein OS=Homo sapiens GN=PDCD6IP PE=1 SV=1	5	13	0.0930371	0.051678	17	0.0986719	0.0454282	0.935359	0.554623	FALSE	FALSE
575	tr|F8W6I7|F8W6I7_HUMAN	Heterogeneous nuclear ribonucleoprotein A1 OS=Homo sapiens GN=HNRNPA1 PE=1 SV=2	4	10	0.414015	0.10439	14	0.402721	0.0899217	0.935493	0.554623	FALSE	FALSE
747	tr|I3L4C2|I3L4C2_HUMAN	Brain-specific angiogenesis inhibitor 1-associated protein 2 OS=Homo sapiens GN=BAIAP2 PE=1 SV=1	3	7	0.457218	0.144854	11	0.442035	0.104107	0.933585	0.554623	FALSE	FALSE
909	tr|E7ETP9|E7ETP9_HUMAN	Lysosome-associated membrane glycoprotein 3 OS=Homo sapiens GN=LAMP3 PE=4 SV=1	3	7	0.359426	0.121391	11	0.346353	0.0863116	0.931532	0.554623	FALSE	FALSE
551	sp|P09417|DHPR_HUMAN	Dihydropteridine reductase OS=Homo sapiens GN=QDPR PE=1 SV=2	6	16	0.0873633	0.0490535	20	0.0813167	0.0644468	0.940934	0.557124	FALSE	FALSE
453	tr|B4DT77|B4DT77_HUMAN	Annexin OS=Homo sapiens GN=ANXA7 PE=1 SV=1	6	16	0.45834	0.0930594	20	0.449867	0.0723624	0.943178	0.557728	FALSE	FALSE
363	sp|Q96S96|PEBP4_HUMAN	Phosphatidylethanolamine-binding protein 4 OS=Homo sapiens GN=PEBP4 PE=1 SV=3	5	13	0.562352	0.0958624	17	0.572358	0.116874	0.947696	0.55964	FALSE	FALSE
802	sp|P08567|PLEK_HUMAN	Pleckstrin OS=Homo sapiens GN=PLEK PE=1 SV=3	4	12	0.259554	0.128919	12	0.246952	0.145295	0.948867	0.55964	FALSE	FALSE
653	sp|P11766|ADHX_HUMAN	Alcohol dehydrogenase class-3 OS=Homo sapiens GN=ADH5 PE=1 SV=4	5	13	0.286266	0.0585457	17	0.291886	0.0677234	0.950386	0.559812	FALSE	FALSE
1094	tr|K4DIA0|K4DIA0_HUMAN	ICOS ligand OS=Homo sapiens GN=ICOSLG PE=4 SV=1	2	4	0.0252941	0.124837	8	0.0339262	0.0593081	0.952928	0.560586	FALSE	FALSE
21	sp|P06733|ENOA_HUMAN	Alpha-enolase OS=Homo sapiens GN=ENO1 PE=1 SV=2	6	16	0.471161	0.112772	20	0.463545	0.105267	0.960926	0.561718	FALSE	FALSE
119	sp|O00391|QSOX1_HUMAN	Sulfhydryl oxidase 1 OS=Homo sapiens GN=QSOX1 PE=1 SV=3	6	16	0.373889	0.0905558	20	0.378966	0.0569519	0.962506	0.561718	FALSE	FALSE
216	sp|Q13421-2|MSLN_HUMAN	Isoform 3 of Mesothelin OS=Homo sapiens GN=MSLN	6	16	0.445669	0.109866	20	0.452307	0.10619	0.965606	0.561718	FALSE	FALSE
225	sp|Q99497|PARK7_HUMAN	Protein DJ-1 OS=Homo sapiens GN=PARK7 PE=1 SV=2	6	16	0.272592	0.0979993	20	0.278686	0.0968877	0.964995	0.561718	FALSE	FALSE
277	tr|Q5VY30|Q5VY30_HUMAN	Retinol binding protein 4, plasma, isoform CRA_b OS=Homo sapiens GN=RBP4 PE=1 SV=2	6	16	0.501054	0.130146	20	0.509676	0.124051	0.962042	0.561718	FALSE	FALSE
292	sp|P08571|CD14_HUMAN	Monocyte differentiation antigen CD14 OS=Homo sapiens GN=CD14 PE=1 SV=2	6	16	0.134569	0.0779101	20	0.129735	0.053785	0.959647	0.561718	FALSE	FALSE
489	sp|Q9Y5Z4|HEBP2_HUMAN	Heme-binding protein 2 OS=Homo sapiens GN=HEBP2 PE=1 SV=1	6	16	0.119444	0.0668506	20	0.124515	0.0718347	0.959091	0.561718	FALSE	FALSE
642	sp|Q96C23|GALM_HUMAN	Aldose 1-epimerase OS=Homo sapiens GN=GALM PE=1 SV=1	4	10	0.0457076	0.0776097	14	0.0505289	0.0792164	0.965726	0.561718	FALSE	FALSE
694	sp|P11717|MPRI_HUMAN	Cation-independent mannose-6-phosphate receptor OS=Homo sapiens GN=IGF2R PE=1 SV=3	4	10	0.0342909	0.0799744	14	0.0295561	0.0748798	0.965943	0.561718	FALSE	FALSE
571	sp|P35241-5|RADI_HUMAN	Isoform 5 of Radixin OS=Homo sapiens GN=RDX	5	13	0.397839	0.0644913	17	0.401478	0.0632475	0.968162	0.562292	FALSE	FALSE
205	sp|P52790|HXK3_HUMAN	Hexokinase-3 OS=Homo sapiens GN=HK3 PE=1 SV=2	5	13	-0.0191756	0.0788348	17	-0.0153589	0.0612522	0.969817	0.562536	FALSE	FALSE
16	sp|P98088|MUC5A_HUMAN	Mucin-5AC (Fragments) OS=Homo sapiens GN=MUC5AC PE=1 SV=3	6	16	0.179882	0.116003	20	0.176723	0.112465	0.984519	0.565425	FALSE	FALSE
122	sp|P09211|GSTP1_HUMAN	Glutathione S-transferase P OS=Homo sapiens GN=GSTP1 PE=1 SV=2	6	16	0.504279	0.130712	20	0.498879	0.133939	0.977151	0.565425	FALSE	FALSE
185	sp|Q16610-4|ECM1_HUMAN	Isoform 4 of Extracellular matrix protein 1 OS=Homo sapiens GN=ECM1	6	16	0.560029	0.0864951	20	0.562004	0.0704283	0.985982	0.565425	FALSE	FALSE
196	sp|Q12805|FBLN3_HUMAN	EGF-containing fibulin-like extracellular matrix protein 1 OS=Homo sapiens GN=EFEMP1 PE=1 SV=2	6	16	0.332428	0.094046	20	0.330926	0.0640104	0.989562	0.565425	FALSE	FALSE
315	sp|P98160|PGBM_HUMAN	Basement membrane-specific heparan sulfate proteoglycan core protein OS=Homo sapiens GN=HSPG2 PE=1 SV=4	6	16	0.271374	0.0610203	20	0.273327	0.0641527	0.982529	0.565425	FALSE	FALSE
543	sp|Q13867|BLMH_HUMAN	Bleomycin hydrolase OS=Homo sapiens GN=BLMH PE=1 SV=1	5	13	0.18463	0.0610361	17	0.185765	0.0485842	0.988505	0.565425	FALSE	FALSE
544	sp|P07108|ACBP_HUMAN	Acyl-CoA-binding protein OS=Homo sapiens GN=DBI PE=1 SV=2	5	13	0.495768	0.135424	17	0.493229	0.139612	0.989679	0.565425	FALSE	FALSE
768	sp|Q5RHP9-2|ERIC3_HUMAN	Isoform 2 of Glutamate-rich protein 3 OS=Homo sapiens GN=ERICH3	2	6	0.101453	0.0812461	6	0.0988106	0.064111	0.980158	0.565425	FALSE	FALSE
788	sp|Q6JBY9|CPZIP_HUMAN	CapZ-interacting protein OS=Homo sapiens GN=RCSD1 PE=1 SV=1	2	6	-0.00383909	0.102072	6	-0.00139147	0.0745431	0.984965	0.565425	FALSE	FALSE
957	sp|Q8NCW5|NNRE_HUMAN	NAD(P)H-hydrate epimerase OS=Homo sapiens GN=APOA1BP PE=1 SV=2	5	13	0.0702027	0.0439936	17	0.0688581	0.0673836	0.986795	0.565425	FALSE	FALSE
988	sp|Q16651|PRSS8_HUMAN	Prostasin OS=Homo sapiens GN=PRSS8 PE=1 SV=1	3	7	0.13113	0.138055	11	0.135775	0.106683	0.979176	0.565425	FALSE	FALSE
1078	sp|Q14004-2|CDK13_HUMAN	Isoform 2 of Cyclin-dependent kinase 13 OS=Homo sapiens GN=CDK13	2	6	-0.0370023	0.112833	6	-0.0338384	0.0827203	0.982442	0.565425	FALSE	FALSE
496	sp|P07738|PMGE_HUMAN	Bisphosphoglycerate mutase OS=Homo sapiens GN=BPGM PE=1 SV=2	4	10	0.674595	0.160985	14	0.672855	0.178647	0.994292	0.567349	FALSE	FALSE
440	sp|P07942|LAMB1_HUMAN	Laminin subunit beta-1 OS=Homo sapiens GN=LAMB1 PE=1 SV=2	5	13	0.246527	0.088821	17	0.247138	0.0689088	0.995705	0.567445	FALSE	FALSE
258	sp|O95834|EMAL2_HUMAN	Echinoderm microtubule-associated protein-like 2 OS=Homo sapiens GN=EML2 PE=2 SV=1	6	16	0.113774	0.0518366	20	0.113578	0.0434259	0.997706	0.567876	FALSE	FALSE
868	tr|F5GXS5|F5GXS5_HUMAN	Apolipoprotein F OS=Homo sapiens GN=APOF PE=4 SV=1	2	4	0.400876	0.236169	8	0.401039	0.0544838	0.999501	0.568188	FALSE	FALSE

## Sheet: Common Proteins
				Non-Survivors			Survivors
Master N	Accession	Name	iTRAQ Number	N	Weighted log(fold change)	Standard Error	N	Weighted log(fold change)	Standard Error	pvalue	qvalue	Difference in log fold change	significant using low controls	significant in both analysis
355	sp|Q05315|LEG10_HUMAN	Galectin-10 OS	6	16	-0.21107	0.117729	20	2.20138	0.165128	2.1412e-13	9.33259e-11	2.41245	TRUE	TRUE
655	sp|P09228|CYTT_HUMAN	Cystatin-SA OS	2	6	0.0419569	0.0246313	6	2.4486	0.258671	0.00022407	0.00325541	2.40664	TRUE	TRUE
472	sp|P21980|TGM2_HUMAN	Protein-glutamine gamma-glutamyltransferase 2 OS	2	6	0.283991	0.0864998	6	1.82236	0.235151	0.000697897	0.00573932	1.53837	TRUE	TRUE
439	tr|C9JIZ6|C9JIZ6_HUMAN	Prosaposin OS	6	16	0.0110917	0.0687631	20	1.51072	0.213412	8.30499e-07	6.03299e-05	1.49963	TRUE	TRUE
93	sp|P07339|CATD_HUMAN	Cathepsin D OS	6	16	0.499085	0.10541	20	1.99495	0.186961	1.10564e-07	9.63807e-06	1.49587	TRUE	TRUE
269	sp|P40394-2|ADH7_HUMAN	Isoform 2 of Alcohol dehydrogenase class 4 mu/sigma chain OS	5	13	0.260145	0.0933755	17	1.73628	0.167845	5.81573e-08	6.36131e-06	1.47613	TRUE	TRUE
889	sp|P15559|NQO1_HUMAN	NAD(P)H dehydrogenase [quinone] 1 OS	2	6	0.370423	0.0976166	6	1.63035	0.214264	0.00106795	0.00816619	1.25993	TRUE	TRUE
514	sp|O60218|AK1BA_HUMAN	Aldo-keto reductase family 1 member B10 OS	2	6	0.313517	0.152017	6	1.55623	0.243491	0.00225234	0.0138268	1.24271	TRUE	TRUE
288	sp|P11678|PERE_HUMAN	Eosinophil peroxidase OS	2	6	0.384983	0.11032	6	1.58603	0.18105	0.000420728	0.00447263	1.20105	TRUE	TRUE
602	sp|Q8IV08|PLD3_HUMAN	Phospholipase D3 OS	3	7	-0.0520898	0.120069	11	1.14574	0.165254	2.43416e-05	0.000570248	1.19783	TRUE	TRUE
864	tr|D6RF35|D6RF35_HUMAN	Vitamin D-binding protein OS	5	13	0.298207	0.165345	17	1.45702	0.303994	0.00266773	0.0149071	1.15882	TRUE	TRUE
32	sp|P04406|G3P_HUMAN	Glyceraldehyde-3-phosphate dehydrogenase OS	6	16	0.534339	0.12514	20	1.63735	0.184354	2.3038e-05	0.000570248	1.10302	TRUE	TRUE
397	sp|P20742|PZP_HUMAN	Pregnancy zone protein OS	4	10	0.0738593	0.0815852	14	1.17541	0.155308	4.90968e-06	0.000246187	1.10155	TRUE	TRUE
460	sp|Q16378|PROL4_HUMAN	Proline-rich protein 4 OS	3	9	1.7063	0.119939	9	2.78211	0.310761	0.00866445	0.0295037	1.07582	TRUE	TRUE
361	sp|P15090|FABP4_HUMAN	Fatty acid-binding protein, adipocyte OS	6	16	0.8664	0.119011	20	1.84296	0.153335	1.63118e-05	0.000546893	0.976564	TRUE	TRUE
1080	sp|P49189|AL9A1_HUMAN	4-trimethylaminobutyraldehyde dehydrogenase OS	2	6	0.0632983	0.0339094	6	1.03263	0.226491	0.00746864	0.026903	0.969328	TRUE	TRUE
380	tr|J3KNB4|J3KNB4_HUMAN	Cathelicidin antimicrobial peptide OS	6	16	-0.346412	0.103772	20	0.557474	0.150843	2.36557e-05	0.000570248	0.903887	TRUE	TRUE
599	sp|P49908|SEPP1_HUMAN	Selenoprotein P OS	3	7	0.000219648	0.107106	11	0.87319	0.190938	0.00121318	0.00854831	0.872971	TRUE	TRUE
502	sp|P04278|SHBG_HUMAN	Sex hormone-binding globulin OS	2	6	-0.339515	0.11614	6	0.52273	0.221989	0.00962604	0.0310784	0.862245	TRUE	TRUE
950	sp|P48960-2|CD97_HUMAN	Isoform 2 of CD97 antigen OS	3	9	0.286503	0.116723	9	1.12885	0.20551	0.00359227	0.0182542	0.842343	TRUE	TRUE
461	sp|P05091|ALDH2_HUMAN	Aldehyde dehydrogenase, mitochondrial OS	2	6	0.370969	0.0386933	6	1.18646	0.205334	0.00995037	0.0318893	0.815487	TRUE	TRUE
447	sp|P20908|CO5A1_HUMAN	Collagen alpha-1(V) chain OS	4	12	0.388464	0.081305	12	1.19418	0.160493	0.000364326	0.0040383	0.805717	TRUE	TRUE
333	sp|P10253|LYAG_HUMAN	Lysosomal alpha-glucosidase OS	3	9	0.217228	0.0593329	9	1.01195	0.215359	0.00592301	0.024127	0.794718	TRUE	TRUE
255	sp|Q04828|AK1C1_HUMAN	Aldo-keto reductase family 1 member C1 OS	5	13	0.147893	0.0778697	17	0.932606	0.118678	8.11475e-06	0.000353688	0.784713	TRUE	TRUE
86	sp|P00915|CAH1_HUMAN	Carbonic anhydrase 1 OS	6	16	1.25852	0.152679	20	2.01271	0.175199	0.00263592	0.0149071	0.754194	TRUE	TRUE
180	sp|Q6UX06|OLFM4_HUMAN	Olfactomedin-4 OS	6	16	1.26397	0.178701	20	2.01405	0.148093	0.0029065	0.0158353	0.750076	TRUE	TRUE
394	sp|P22352|GPX3_HUMAN	Glutathione peroxidase 3 OS	6	16	0.425761	0.0756694	20	1.14699	0.157904	0.000324138	0.00395754	0.72123	TRUE	TRUE
169	sp|Q6P5S2|CF058_HUMAN	UPF0762 protein C6orf58 OS	6	16	0.0233887	0.145955	20	0.743051	0.146467	0.00140943	0.00945094	0.719662	TRUE	TRUE
251	sp|P00918|CAH2_HUMAN	Carbonic anhydrase 2 OS	6	16	1.00492	0.143018	20	1.70666	0.188611	0.00557208	0.0238101	0.701741	TRUE	TRUE
391	sp|P31949|S10AB_HUMAN	Protein S100-A11 OS	6	16	0.168389	0.102295	20	0.86807	0.127525	0.000146439	0.00220092	0.699682	TRUE	TRUE
740	sp|P01042-2|KNG1_HUMAN	Isoform LMW of Kininogen-1 OS	6	16	-0.0680409	0.0979145	20	0.615566	0.0989933	2.30789e-05	0.000570248	0.683606	TRUE	TRUE
838	tr|S4R3Z2|S4R3Z2_HUMAN	Aldo-keto reductase family 1 member C3 OS	4	10	0.159363	0.0971181	14	0.817481	0.12155	0.000345035	0.00395754	0.658118	TRUE	TRUE
279	sp|Q14019|COTL1_HUMAN	Coactosin-like protein OS	6	16	-0.171077	0.0776556	20	0.480257	0.139597	0.000323212	0.00395754	0.651334	TRUE	TRUE
390	sp|P07711|CATL1_HUMAN	Cathepsin L1 OS	5	13	0.295366	0.0851995	17	0.939527	0.140258	0.000587554	0.00504412	0.644161	TRUE	TRUE
12	sp|P01031|CO5_HUMAN	Complement C5 OS	6	16	0.040881	0.0931144	20	0.677397	0.123127	0.00023484	0.00327013	0.636516	TRUE	TRUE
765	sp|P05455|LA_HUMAN	Lupus La protein OS	4	10	0.0841949	0.111143	14	0.715563	0.149313	0.00265163	0.0149071	0.631368	TRUE	TRUE
7	sp|P01011|AACT_HUMAN	Alpha-1-antichymotrypsin OS	6	16	0.383107	0.090627	20	1.01345	0.10118	4.99929e-05	0.000947382	0.630344	TRUE	TRUE
283	sp|P08185|CBG_HUMAN	Corticosteroid-binding globulin OS	6	16	-0.246284	0.0779836	20	0.381773	0.0973011	1.57765e-05	0.000546893	0.628057	TRUE	TRUE
56	sp|Q9UGM3-4|DMBT1_HUMAN	Isoform 4 of Deleted in malignant brain tumors 1 protein OS	6	16	0.148637	0.13109	20	0.773667	0.157696	0.00444818	0.0201955	0.62503	TRUE	TRUE
417	sp|P01040|CYTA_HUMAN	Cystatin-A OS	6	16	-0.21091	0.0751622	20	0.411701	0.131267	0.000284464	0.00375715	0.622611	TRUE	TRUE
528	sp|P26022|PTX3_HUMAN	Pentraxin-related protein PTX3 OS	4	10	0.130858	0.073373	14	0.733011	0.103412	0.000102425	0.0016502	0.602153	TRUE	TRUE
644	tr|Q4JM47|Q4JM47_HUMAN	AGR2 OS	5	13	0.0762181	0.0761879	17	0.673762	0.0728862	5.08351e-06	0.000246187	0.597543	TRUE	TRUE
371	sp|Q8N6Q3|CD177_HUMAN	CD177 antigen OS	6	16	0.273516	0.127327	20	0.854832	0.167891	0.00936195	0.0308459	0.581315	TRUE	TRUE
466	tr|J3KPA1|J3KPA1_HUMAN	Cysteine-rich secretory protein 3 OS	6	16	0.0244073	0.131067	20	0.594719	0.148969	0.00693627	0.0260623	0.570312	TRUE	TRUE
675	sp|P15104|GLNA_HUMAN	Glutamine synthetase OS	4	10	0.247424	0.0689385	14	0.811805	0.139771	0.00188092	0.0118814	0.564381	TRUE	TRUE
410	sp|P11226|MBL2_HUMAN	Mannose-binding protein C OS	5	13	0.310268	0.0835524	17	0.874141	0.142474	0.00219252	0.0136518	0.563874	TRUE	TRUE
733	tr|E9PGT1|E9PGT1_HUMAN	Translin OS	3	9	0.0240508	0.0863089	9	0.586158	0.136537	0.00385865	0.0189567	0.562107	TRUE	TRUE
104	sp|P05543|THBG_HUMAN	Thyroxine-binding globulin OS	6	16	-0.0576196	0.10354	20	0.482775	0.085219	0.000336536	0.00395754	0.540394	TRUE	TRUE
177	tr|F5GY80|F5GY80_HUMAN	Complement component C8 beta chain OS	6	16	0.154048	0.0984105	20	0.677626	0.0967722	0.000594488	0.00504412	0.523578	TRUE	TRUE
545	sp|P31997|CEAM8_HUMAN	Carcinoembryonic antigen-related cell adhesion molecule 8 OS	5	13	0.0446788	0.0799719	17	0.565851	0.146243	0.0045651	0.0204164	0.521172	TRUE	TRUE
58	sp|P13671|CO6_HUMAN	Complement component C6 OS	6	16	-0.148543	0.0772664	20	0.371765	0.111431	0.000547706	0.00504412	0.520308	TRUE	TRUE
795	sp|P09972|ALDOC_HUMAN	Fructose-bisphosphate aldolase C OS	4	10	-0.264961	0.0581005	14	0.25409	0.0816845	3.6589e-05	0.000759409	0.51905	TRUE	TRUE
301	sp|Q9NQ79|CRAC1_HUMAN	Cartilage acidic protein 1 OS	5	13	0.226918	0.0917818	17	0.743616	0.156928	0.00880704	0.0297567	0.516698	TRUE	TRUE
814	sp|Q15485|FCN2_HUMAN	Ficolin-2 OS	4	12	-0.0417756	0.102726	12	0.461779	0.147246	0.0110625	0.0341963	0.503554	TRUE	TRUE
683	sp|Q8N6C8|LIRA3_HUMAN	Leukocyte immunoglobulin-like receptor subfamily A member 3 OS	2	6	-0.197574	0.0946209	6	0.293797	0.118819	0.00951932	0.0309632	0.491371	TRUE	TRUE
3	sp|P0C0L5|CO4B_HUMAN	Complement C4-B OS	6	16	0.274132	0.0988491	20	0.76401	0.146665	0.00927755	0.0308459	0.489878	TRUE	TRUE
505	tr|J3QRS3|J3QRS3_HUMAN	Myosin regulatory light chain 12A OS	4	10	0.410952	0.0944102	14	0.893661	0.143819	0.0105941	0.033371	0.48271	TRUE	TRUE
623	tr|X6R8A1|X6R8A1_HUMAN	Lysosomal protective protein OS	3	7	0.00152288	0.0794907	11	0.479493	0.111658	0.0030693	0.0164249	0.47797	TRUE	TRUE
166	sp|P05546|HEP2_HUMAN	Heparin cofactor 2 OS	6	16	-0.080131	0.126991	20	0.397182	0.107778	0.00735286	0.026903	0.477313	TRUE	TRUE
589	sp|P0C0L4-2|CO4A_HUMAN	Isoform 2 of Complement C4-A OS	6	16	-0.0217341	0.0911353	20	0.452855	0.167297	0.0187603	0.0466186	0.474589	TRUE	TRUE
140	sp|P00491|PNPH_HUMAN	Purine nucleoside phosphorylase OS	6	16	-0.286346	0.068603	20	0.186243	0.1192	0.00177132	0.0113536	0.472589	TRUE	TRUE
239	sp|P40121|CAPG_HUMAN	Macrophage-capping protein OS	6	16	-0.0232369	0.076655	20	0.447825	0.123518	0.00286956	0.0158319	0.471061	TRUE	TRUE
780	sp|P80303-2|NUCB2_HUMAN	Isoform 2 of Nucleobindin-2 OS	3	9	0.0115234	0.0395711	9	0.4796	0.0985551	0.00117007	0.00849976	0.468076	TRUE	TRUE
495	sp|P26447|S10A4_HUMAN	Protein S100-A4 OS	6	16	0.0664688	0.0827795	20	0.533353	0.137093	0.00662791	0.0255648	0.466884	TRUE	TRUE
626	tr|B3KUE5|B3KUE5_HUMAN	Phospholipid transfer protein OS	5	13	0.00623688	0.0838809	17	0.472613	0.0970415	0.0011051	0.0083046	0.466376	TRUE	TRUE
844	sp|P30626-3|SORCN_HUMAN	Isoform 3 of Sorcin OS	3	7	0.145957	0.0952607	11	0.606775	0.128014	0.010719	0.033371	0.460818	TRUE	TRUE
45	sp|P01019|ANGT_HUMAN	Angiotensinogen OS	6	16	0.0154769	0.0868667	20	0.457919	0.126338	0.00692504	0.0260623	0.442442	TRUE	TRUE
405	tr|G3V2W1|G3V2W1_HUMAN	Protein Z-dependent protease inhibitor OS	5	13	0.0788163	0.085307	17	0.514301	0.100721	0.00264607	0.0149071	0.435485	TRUE	TRUE
1059	sp|P04180|LCAT_HUMAN	Phosphatidylcholine-sterol acyltransferase OS	2	6	-0.124255	0.0545828	6	0.307911	0.070783	0.000821069	0.00662721	0.432166	TRUE	TRUE
151	sp|P29508|SPB3_HUMAN	Serpin B3 OS	6	16	0.27928	0.103872	20	0.708548	0.125223	0.0124948	0.0372862	0.429267	TRUE	TRUE
1	sp|P00450|CERU_HUMAN	Ceruloplasmin OS	6	16	0.166731	0.10101	20	0.595644	0.0946104	0.00396017	0.0189567	0.428913	TRUE	TRUE
227	sp|P31948-2|STIP1_HUMAN	Isoform 2 of Stress-induced-phosphoprotein 1 OS	6	16	0.0114668	0.0587594	20	0.440218	0.0855192	0.000240088	0.00327013	0.428751	TRUE	TRUE
54	sp|P02750|A2GL_HUMAN	Leucine-rich alpha-2-glycoprotein OS	6	16	0.216434	0.100112	20	0.642033	0.107334	0.00650951	0.0254314	0.425599	TRUE	TRUE
244	sp|P52566|GDIR2_HUMAN	Rho GDP-dissociation inhibitor 2 OS	6	16	-0.278074	0.0802619	20	0.14667	0.145309	0.0160011	0.0432204	0.424744	TRUE	TRUE
91	sp|P02748|CO9_HUMAN	Complement component C9 OS	6	16	0.03367	0.105654	20	0.457775	0.0873137	0.00415487	0.0192652	0.424105	TRUE	TRUE
178	sp|P02741|CRP_HUMAN	C-reactive protein OS	6	16	0.720148	0.0979101	20	1.13952	0.0910817	0.00360177	0.0182542	0.419368	TRUE	TRUE
679	sp|P29350|PTN6_HUMAN	Tyrosine-protein phosphatase non-receptor type 6 OS	3	9	-0.231569	0.0422135	9	0.187313	0.106173	0.00402865	0.0189567	0.418881	TRUE	TRUE
584	sp|Q13630|FCL_HUMAN	GDP-L-fucose synthase OS	5	13	0.00907797	0.0665333	17	0.424592	0.0954907	0.00137027	0.0093319	0.415514	TRUE	TRUE
647	sp|P30047|GFRP_HUMAN	GTP cyclohydrolase 1 feedback regulatory protein OS	4	10	0.353116	0.0690408	14	0.760033	0.118655	0.00767418	0.0272873	0.406916	TRUE	TRUE
114	sp|Q06033-2|ITIH3_HUMAN	Isoform 2 of Inter-alpha-trypsin inhibitor heavy chain H3 OS	6	16	0.116602	0.102525	20	0.510048	0.0871552	0.00635248	0.0254016	0.393446	TRUE	TRUE
565	tr|H7C579|H7C579_HUMAN	Omega-amidase NIT2 (Fragment) OS	6	16	0.119309	0.0409359	20	0.489635	0.121308	0.00817044	0.0284892	0.370327	TRUE	TRUE
927	sp|P48740|MASP1_HUMAN	Mannan-binding lectin serine protease 1 OS	2	4	-0.103734	0.0764085	8	0.258121	0.0752435	0.00922087	0.0308459	0.361855	TRUE	TRUE
604	sp|O60234|GMFG_HUMAN	Glia maturation factor gamma OS	6	16	-0.0924677	0.0658282	20	0.267894	0.101524	0.00555602	0.0238101	0.360362	TRUE	TRUE
739	sp|P11940|PABP1_HUMAN	Polyadenylate-binding protein 1 OS	4	12	0.113149	0.037458	12	0.468549	0.0725544	0.000463322	0.00469634	0.355399	TRUE	TRUE
282	sp|P15169|CBPN_HUMAN	Carboxypeptidase N catalytic chain OS	6	16	0.0440124	0.0893013	20	0.390273	0.0782944	0.00643655	0.0254314	0.34626	TRUE	TRUE
673	tr|J9JID7|J9JID7_HUMAN	Lamin B2, isoform CRA_a OS	3	9	0.0102741	0.0692243	9	0.355563	0.0877773	0.00740439	0.026903	0.345289	TRUE	TRUE
2	tr|B4E1Z4|B4E1Z4_HUMAN	Complement factor B OS	6	16	0.0219875	0.102109	20	0.343803	0.0823415	0.0200497	0.0488202	0.321815	TRUE	TRUE
34	sp|P02751-5|FINC_HUMAN	Isoform 5 of Fibronectin OS	6	16	-0.00329846	0.0738312	20	0.303282	0.0898654	0.0125754	0.0372862	0.30658	TRUE	TRUE
464	sp|P02746|C1QB_HUMAN	Complement C1q subcomponent subunit B OS	6	16	0.205482	0.0792424	20	0.494394	0.0852114	0.0181395	0.0462279	0.288912	TRUE	TRUE
207	sp|P22792|CPN2_HUMAN	Carboxypeptidase N subunit 2 OS	6	16	-0.0217915	0.0842145	20	0.255352	0.0617746	0.0128107	0.0377273	0.277144	TRUE	TRUE
409	sp|Q06323|PSME1_HUMAN	Proteasome activator complex subunit 1 OS	5	13	-0.146599	0.0674478	17	0.126978	0.0711674	0.00941248	0.0308459	0.273577	TRUE	TRUE
577	sp|O60664|PLIN3_HUMAN	Perilipin-3 OS	3	7	-0.0779943	0.0620608	11	0.192088	0.080594	0.0172868	0.0451173	0.270082	TRUE	TRUE
95	tr|J3QSU6|J3QSU6_HUMAN	Tenascin OS	6	16	0.157718	0.0581481	20	0.422878	0.0710175	0.00670336	0.0256291	0.26516	TRUE	TRUE
518	tr|Q5T7F0|Q5T7F0_HUMAN	Neuropilin-1 OS	4	10	0.178098	0.0674842	14	0.427826	0.0611323	0.0124241	0.0372862	0.249728	TRUE	TRUE
318	sp|P68104|EF1A1_HUMAN	Elongation factor 1-alpha 1 OS	5	13	0.118564	0.0413225	17	0.367965	0.0672708	0.00404483	0.0189567	0.249401	TRUE	TRUE
630	sp|Q99536|VAT1_HUMAN	Synaptic vesicle membrane protein VAT-1 homolog OS	5	13	-0.0664804	0.0476846	17	0.163577	0.0602863	0.00574273	0.024047	0.230057	TRUE	TRUE
430	tr|E7EUC7|E7EUC7_HUMAN	UTP--glucose-1-phosphate uridylyltransferase OS	6	16	-0.0212564	0.0592108	20	0.159045	0.0416471	0.0189316	0.0466186	0.180302	TRUE	TRUE
425	sp|P32942|ICAM3_HUMAN	Intercellular adhesion molecule 3 OS	5	13	0.135145	0.0729602	17	-0.0853325	0.0330217	0.0136406	0.0395796	-0.220477	TRUE	TRUE
274	sp|P08174-5|DAF_HUMAN	Isoform 5 of Complement decay-accelerating factor OS	6	16	0.331159	0.0890286	20	0.0250716	0.0566072	0.00743609	0.026903	-0.306087	TRUE	TRUE
88	sp|Q08380|LG3BP_HUMAN	Galectin-3-binding protein OS	6	16	0.621423	0.089716	20	0.298938	0.0779376	0.010648	0.033371	-0.322485	TRUE	TRUE
287	sp|P27105|STOM_HUMAN	Erythrocyte band 7 integral membrane protein OS	6	16	0.374855	0.0926896	20	0.0171262	0.0517844	0.00254435	0.0149071	-0.357729	TRUE	TRUE
230	sp|P35247|SFTPD_HUMAN	Pulmonary surfactant-associated protein D OS	6	16	0.893827	0.11762	20	0.516696	0.0666644	0.0101257	0.0322144	-0.377132	TRUE	TRUE
376	sp|Q16270|IBP7_HUMAN	Insulin-like growth factor-binding protein 7 OS	6	16	0.542836	0.113283	20	0.128881	0.0270782	0.00249408	0.0149071	-0.413955	TRUE	TRUE
689	sp|Q9UKY7|CDV3_HUMAN	Protein CDV3 homolog OS	3	7	0.491464	0.0811417	11	0.0736344	0.047259	0.00121598	0.00854831	-0.41783	TRUE	TRUE
725	sp|O95497|VNN1_HUMAN	Pantetheinase OS	4	10	0.202541	0.0776312	14	-0.218714	0.0813	0.00114289	0.00844297	-0.421256	TRUE	TRUE
210	sp|P19320|VCAM1_HUMAN	Vascular cell adhesion protein 1 OS	5	13	0.582855	0.128141	17	0.16095	0.052966	0.00771213	0.0272873	-0.421905	TRUE	TRUE
727	sp|P20591|MX1_HUMAN	Interferon-induced GTP-binding protein Mx1 OS	3	9	0.802439	0.0998177	9	0.357963	0.104325	0.00721136	0.0268643	-0.444476	TRUE	TRUE
478	tr|H7BXV5|H7BXV5_HUMAN	Endostatin (Fragment) OS	5	13	0.817173	0.115687	17	0.371156	0.0693599	0.00348475	0.0180816	-0.446017	TRUE	TRUE
485	sp|Q53GD3|CTL4_HUMAN	Choline transporter-like protein 4 OS	6	16	0.525215	0.129424	20	0.0783034	0.0707976	0.00584593	0.024047	-0.446912	TRUE	TRUE
663	sp|P15328|FOLR1_HUMAN	Folate receptor alpha OS	5	15	0.944115	0.144853	15	0.47744	0.104706	0.0149154	0.04202	-0.466675	TRUE	TRUE
272	tr|B1AVQ5|B1AVQ5_HUMAN	Mucin-1 subunit alpha OS	6	16	0.735683	0.0959816	20	0.241618	0.0830816	0.00047755	0.00473054	-0.494065	TRUE	TRUE
533	sp|P40199|CEAM6_HUMAN	Carcinoembryonic antigen-related cell adhesion molecule 6 OS	6	16	0.577121	0.128403	20	0.0762005	0.0477118	0.00166034	0.0109048	-0.500921	TRUE	TRUE
186	sp|Q8IWL1|SFPA2_HUMAN	Pulmonary surfactant-associated protein A2 OS	6	16	0.974783	0.148799	20	0.469871	0.0700356	0.00569246	0.024047	-0.504912	TRUE	TRUE
812	sp|P68402|PA1B2_HUMAN	Platelet-activating factor acetylhydrolase IB subunit beta OS	5	13	0.805666	0.145574	17	0.28172	0.0882631	0.0058482	0.024047	-0.523946	TRUE	TRUE
692	sp|Q8N257|H2B3B_HUMAN	Histone H2B type 3-B OS	3	7	1.41194	0.154672	11	0.861207	0.124623	0.0158141	0.0432204	-0.550729	TRUE	TRUE
743	tr|E9PQN4|E9PQN4_HUMAN	Complement receptor type 1 (Fragment) OS	5	13	0.355118	0.113279	17	-0.195719	0.0506509	0.000370607	0.0040383	-0.550836	TRUE	TRUE
554	sp|Q8NFJ5|RAI3_HUMAN	Retinoic acid-induced protein 3 OS	6	16	0.983075	0.134187	20	0.420316	0.0757095	0.00125248	0.00866516	-0.56276	TRUE	TRUE
291	sp|P27918|PROP_HUMAN	Properdin OS	6	16	0.525831	0.134683	20	-0.0418538	0.0603486	0.000939769	0.00731438	-0.567685	TRUE	TRUE
829	sp|P20142|PEPC_HUMAN	Gastricsin OS	6	16	0.947834	0.145159	20	0.371747	0.103125	0.0030901	0.0164249	-0.576088	TRUE	TRUE
343	sp|P31025|LCN1_HUMAN	Lipocalin-1 OS	6	16	1.41125	0.127554	20	0.829578	0.183062	0.0137121	0.0395796	-0.581677	TRUE	TRUE
928	sp|P19957|ELAF_HUMAN	Elafin OS	3	7	0.513845	0.177052	11	-0.0775469	0.107111	0.016456	0.0440028	-0.591392	TRUE	TRUE
677	sp|Q8IWA5-3|CTL2_HUMAN	Isoform 3 of Choline transporter-like protein 2 OS	4	12	0.737387	0.126417	12	0.141616	0.0419618	0.000584335	0.00504412	-0.595771	TRUE	TRUE
426	sp|P22692|IBP4_HUMAN	Insulin-like growth factor-binding protein 4 OS	6	16	1.12264	0.141427	20	0.523326	0.0642985	0.000904426	0.00716729	-0.599316	TRUE	TRUE
156	sp|P09871|C1S_HUMAN	Complement C1s subcomponent OS	6	16	0.970213	0.185825	20	0.368239	0.0863694	0.00776315	0.0272873	-0.601975	TRUE	TRUE
345	sp|O95436|NPT2B_HUMAN	Sodium-dependent phosphate transport protein 2B OS	6	16	0.965426	0.11651	20	0.34016	0.0710453	0.000106011	0.0016502	-0.625266	TRUE	TRUE
564	sp|Q9UBX7|KLK11_HUMAN	Kallikrein-11 OS	6	16	1.18538	0.149235	20	0.491902	0.0967797	0.000590933	0.00504412	-0.693481	TRUE	TRUE
481	sp|Q15063-4|POSTN_HUMAN	Isoform 4 of Periostin OS	6	16	1.09054	0.146021	20	0.316837	0.0769554	0.000100592	0.0016502	-0.7737	TRUE	TRUE
751	sp|O60635|TSN1_HUMAN	Tetraspanin-1 OS	3	9	0.986177	0.191819	9	0.210384	0.120805	0.00433147	0.0198727	-0.775793	TRUE	TRUE
906	sp|Q9NSC7|SIA7A_HUMAN	Alpha-N-acetylgalactosaminide alpha-2,6-sialyltransferase 1 OS	2	6	0.974506	0.205041	6	0.180451	0.0329746	0.0112071	0.0343993	-0.794055	TRUE	TRUE
211	tr|D6W5L6|D6W5L6_HUMAN	Pulmonary surfactant-associated protein B OS	6	16	1.02832	0.186607	20	0.200408	0.087744	0.000601789	0.00504412	-0.827917	TRUE	TRUE
592	sp|P59665|DEF1_HUMAN	Neutrophil defensin 1 OS	6	16	0.965067	0.126978	20	0.124122	0.132811	6.09718e-05	0.00110729	-0.840946	TRUE	TRUE
408	sp|Q14508|WFDC2_HUMAN	WAP four-disulfide core domain protein 2 OS	6	16	1.08521	0.14762	20	0.203917	0.0837991	2.48584e-05	0.000570248	-0.88129	TRUE	TRUE
402	sp|Q8N4F0|BPIB2_HUMAN	BPI fold-containing family B member 2 OS	6	16	1.20479	0.189509	20	0.311754	0.0923885	0.000339284	0.00395754	-0.893037	TRUE	TRUE
786	tr|G8JLH6|G8JLH6_HUMAN	CD9 antigen (Fragment) OS	2	6	1.01666	0.193801	6	0.112918	0.125244	0.00389345	0.0189567	-0.903744	TRUE	TRUE
611	sp|O43866|CD5L_HUMAN	CD5 antigen-like OS	2	6	1.3403	0.271537	6	0.386308	0.182235	0.0176291	0.0454661	-0.95399	TRUE	TRUE
276	sp|P10451|OSTP_HUMAN	Osteopontin OS	6	16	2.03824	0.194691	20	1.08377	0.142918	0.000457904	0.00469634	-0.954466	TRUE	TRUE
325	sp|P03973|SLPI_HUMAN	Antileukoproteinase OS	6	16	1.51416	0.138869	20	0.546896	0.136218	1.94936e-05	0.000570248	-0.967261	TRUE	TRUE
656	sp|P02144|MYG_HUMAN	Myoglobin OS	3	9	1.14787	0.135573	9	0.129055	0.10492	2.65768e-05	0.000579184	-1.01882	TRUE	TRUE
60	sp|Q8TDL5|BPIB1_HUMAN	BPI fold-containing family B member 1 OS	6	16	1.36936	0.199602	20	0.12849	0.102134	1.31859e-05	0.000522472	-1.24087	TRUE	TRUE
892	sp|P02795|MT2_HUMAN	Metallothionein-2 OS	4	10	2.30815	0.284135	14	0.87009	0.154148	0.000530628	0.00504412	-1.43806	TRUE	TRUE
199	sp|P11684|UTER_HUMAN	Uteroglobin OS	6	16	2.03121	0.110552	20	0.427618	0.111409	7.70974e-12	1.68018e-09	-1.6036	TRUE	TRUE
42	sp|P04745|AMY1_HUMAN	Alpha-amylase 1 OS	4	10	1.14483	0.204183	14	-0.744554	0.044137	4.41557e-06	0.000246187	-1.88938	TRUE	TRUE
